# Supplementary material for: The contributions from the progenitor genomes of the mesopolyploid Brassiceae are evolutionarily distinct but functionally compatible
Source: Genome Res. 2021 May;31(5):799–810. doi: 10.1101/gr.270033.120 (PMC8092008; doi:10.1101/gr.270033.120)
Supplement: Supplemental Material [file supp_gr.270033.120_Supplemental_Data.zip]

Archive with 20 entries (20 files):
- BrassicaWGT_AncOrder_POInT_OptPillars.txt
- BrassicaWGT_AncOrder_POInT_Pillars.txt
- BrassicaWGT_inferred_anclocorder.txt
- BrassicaWGT_inferred_anc_locIDs.txt
- Brassica_oleracea_POInT_ancrec_geneorders.txt
- Brassica_oleracea_POInT_geneorders.txt
- Brassica_rapa_POInT_ancrec_geneorders.txt
- Brassica_rapa_POInT_geneorders.txt
- BrBoSaCh_WGT_3rate_G1Dom_M2Opt3_Top3.tre
- Crambe_hispanica_v3_POInT_ancrec_geneorders.txt
- Crambe_hispanica_v3_POInT_geneorders.txt
- FourSpp_M2Opt3.txt
- Sinapis_alba_POInT_ancrec_geneorders.txt
- Sinapis_alba_POInT_geneorders.txt
- WGT_2rate_G1Dom_model.txt
- WGT_3rate_G1Dom_brnspec_model.txt
- WGT_3rate_G1Dom_model.txt
- WGT_Null_model.txt
- WGT_RootModel.txt
- WGT_RootModel_LF1_NoLoss.txt
