# Supplementary material for: The contributions from the progenitor genomes of the mesopolyploid Brassiceae are evolutionarily distinct but functionally compatible
Source: Genome Res. 2021 May;31(5):799–810. doi: 10.1101/gr.270033.120 (PMC8092008; doi:10.1101/gr.270033.120)
Supplement: Supplemental Material [file supp_gr.270033.120_Supplemental_Data.zip › BrassicaWGT_AncOrder_POInT_OptPillars.txt]

Brassica_rapa	Brassica_oleracea	Sinapis_alba	Crambe_hispanica_v3
NONE	NONE	NONE	NONE	Bra019730	Bo5g017420	NONE	maker-Cram_his_scaff10-snap-gene-241.59	NONE	NONE	Sialb.1160s0028	NONE
NONE	Bo00957s060	Sialb.1128s0010	maker-Cram_his_scaff6-augustus-gene-154.65	Bra019728	Bo5g017440	NONE	maker-Cram_his_scaff10-augustus-gene-240.71	Bra016804	NONE	Sialb.1160s0027	NONE
Bra031790	NONE	Sialb.1128s0009	maker-Cram_his_scaff6-augustus-gene-154.73	NONE	Bo8g108560	Sialb.0076s0097	maker-Cram_his_scaff10-augustus-gene-240.76	Bra016805	Bo8g061450	Sialb.1160s0025	maker-Cram_his_scaff4-augustus-gene-339.62
NONE	Bo5g017480	Sialb.1128s0008	NONE	Bra019724	NONE	NONE	maker-Cram_his_scaff10-augustus-gene-240.75	NONE	NONE	Sialb.1160s0022	NONE
Bra031788	Bo5g017490	Sialb.1128s0007	maker-Cram_his_scaff6-augustus-gene-154.64	Bra019723	Bo8g108600	Sialb.0076s0094	maker-Cram_his_scaff10-augustus-gene-240.69	Bra016806	Bo8g061440	Sialb.1160s0021	NONE
Bra031786	NONE	Sialb.1128s0005	maker-Cram_his_scaff6-augustus-gene-154.63	NONE	Bo8g108610	Sialb.0076s0092	NONE	Bra016808	Bo8g061430	Sialb.2557s0012	maker-Cram_his_scaff4-augustus-gene-339.73
Bra031785	NONE	Sialb.1128s0003	NONE	NONE	Bo8g108620	Sialb.0076s0091	maker-Cram_his_scaff10-augustus-gene-247.59	Bra016810	NONE	Sialb.2557s0010	maker-Cram_his_scaff4-snap-gene-339.94
NONE	Bo8g061310	Sialb.0469s0039	maker-Cram_his_scaff6-augustus-gene-154.58	Bra019836	NONE	NONE	NONE	Bra016818	Bo8g061350	Sialb.1657s0009	NONE
NONE	Bo8g061270	Sialb.0469s0035	maker-Cram_his_scaff6-augustus-gene-154.57	Bra019839	NONE	Sialb.1196s0025	maker-Cram_his_scaff10-augustus-gene-247.65	Bra016822	Bo5g014910	Sialb.1657s0006	NONE
Bra031776	Bo8g061250	NONE	maker-Cram_his_scaff6-augustus-gene-154.67	NONE	Bo8g108800	Sialb.1196s0024	NONE	Bra016823	NONE	Sialb.1657s0005	NONE
NONE	Bo8g061240	Sialb.0469s0034	NONE	Bra019840	NONE	Sialb.1196s0023	snap_masked-Cram_his_scaff10-processed-gene-247.44	Bra016825	Bo5g014900	Sialb.1657s0004	NONE
Bra031774	NONE	NONE	NONE	NONE	Bo8g108820	Sialb.0076s0082	NONE	NONE	NONE	NONE	maker-Cram_his_scaff4-snap-gene-339.96
Bra031768	NONE	Sialb.0469s0029	NONE	Bra019848	Bo8g108890	Sialb.0076s0076	maker-Cram_his_scaff10-augustus-gene-248.77	NONE	Bo5g014830	NONE	maker-Cram_his_scaff4-augustus-gene-340.74
NONE	NONE	Sialb.0469s0027	NONE	Bra019850	NONE	NONE	maker-Cram_his_scaff10-augustus-gene-248.67	NONE	Bo5g014810	NONE	NONE
NONE	Bo8g060090	Sialb.0469s0024	maker-Cram_his_scaff6-augustus-gene-153.69	Bra019853	NONE	NONE	maker-Cram_his_scaff10-augustus-gene-248.79	Bra016835	Bo5g014780	Sialb.1196s0014	NONE
NONE	Bo8g060080	Sialb.0469s0022	NONE	Bra019856	NONE	NONE	maker-Cram_his_scaff10-snap-gene-248.107	Bra016836	Bo5g014730	Sialb.1196s0013	NONE
NONE	Bo8g060070	Sialb.0469s0020	maker-Cram_his_scaff6-augustus-gene-153.68	Bra019858	NONE	NONE	NONE	Bra016837	NONE	Sialb.1196s0012	NONE
Bra031767	NONE	Sialb.0469s0019	NONE	Bra019859	Bo8g108910	Sialb.0076s0073	maker-Cram_his_scaff10-augustus-gene-248.69	NONE	Bo5g014710	NONE	snap_masked-Cram_his_scaff4-processed-gene-340.34
NONE	NONE	Sialb.0469s0018	NONE	Bra019860	NONE	NONE	maker-Cram_his_scaff10-augustus-gene-248.83	NONE	Bo5g014700	NONE	NONE
NONE	NONE	Sialb.0469s0017	NONE	Bra019861	NONE	NONE	maker-Cram_his_scaff10-augustus-gene-248.70	NONE	Bo5g014690	NONE	NONE
NONE	Bo8g060000	Sialb.0469s0011	maker-Cram_his_scaff6-snap-gene-153.90	Bra019868	NONE	NONE	maker-Cram_his_scaff10-augustus-gene-248.86	Bra016839	Bo5g013640	Sialb.1196s0005	NONE
Bra031763	Bo8g059960	Sialb.0469s0010	maker-Cram_his_scaff6-augustus-gene-153.82	Bra019869	Bo8g108960	Sialb.0076s0069	maker-Cram_his_scaff10-augustus-gene-248.74	Bra016840	Bo5g013630	Sialb.1196s0004	maker-Cram_his_scaff4-augustus-gene-340.66
Bra031762	NONE	Sialb.0469s0009	NONE	Bra019870	Bo8g109010	Sialb.0076s0067	maker-Cram_his_scaff10-augustus-gene-248.87	NONE	NONE	NONE	NONE
Bra031761	Bo8g059860	Sialb.0469s0007	maker-Cram_his_scaff6-snap-gene-153.86	Bra019872	Bo8g109020	Sialb.0076s0066	maker-Cram_his_scaff10-augustus-gene-248.89	Bra016846	Bo5g013600	Sialb.1196s0001	NONE
NONE	NONE	Sialb.0469s0006	NONE	Bra019873	NONE	NONE	maker-Cram_his_scaff10-augustus-gene-248.75	Bra016847	Bo5g013590	NONE	NONE
NONE	Bo8g059820	Sialb.3264s0004	NONE	Bra019880	NONE	NONE	maker-Cram_his_scaff10-snap-gene-249.83	Bra016852	Bo5g013490	Sialb.0115s0108	NONE
Bra041072	Bo8g059790	Sialb.4973s0001	maker-Cram_his_scaff6-snap-gene-153.100	Bra019883	NONE	NONE	maker-Cram_his_scaff10-snap-gene-249.69	NONE	Bo5g013460	Sialb.1212s0024	NONE
NONE	NONE	Sialb.4973s0002	NONE	Bra019884	Bo8g109120	NONE	maker-Cram_his_scaff10-augustus-gene-249.53	Bra031733	NONE	Sialb.1212s0023	NONE
NONE	NONE	NONE	NONE	Bra019885	Bo8g109130	Sialb.0076s0061	maker-Cram_his_scaff10-augustus-gene-249.64	Bra031734	Bo5g013440	Sialb.1212s0022	maker-Cram_his_scaff4-augustus-gene-340.81
Bra018417	Bo8g059740	Sialb.0115s0101	NONE	Bra031740	Bo8g109190	Sialb.0076s0056	NONE	Bra019889	Bo5g013380	Sialb.1212s0018	maker-Cram_his_scaff4-augustus-gene-341.54
NONE	NONE	NONE	NONE	NONE	NONE	NONE	maker-Cram_his_scaff10-augustus-gene-249.65	Bra019891	Bo5g013360	Sialb.1212s0017	NONE
NONE	NONE	NONE	NONE	Bra031742	Bo8g109210	Sialb.0076s0054	maker-Cram_his_scaff10-augustus-gene-249.57	Bra019892	Bo5g013350	Sialb.1212s0016	maker-Cram_his_scaff4-augustus-gene-341.56
NONE	Bo8g059710	NONE	NONE	NONE	NONE	NONE	maker-Cram_his_scaff10-augustus-gene-249.58	Bra019894	Bo5g013340	Sialb.1212s0014	NONE
NONE	NONE	NONE	NONE	NONE	NONE	NONE	maker-Cram_his_scaff10-snap-gene-249.76	Bra019896	Bo5g013320	Sialb.1212s0013	NONE
NONE	NONE	NONE	NONE	NONE	NONE	NONE	snap_masked-Cram_his_scaff10-processed-gene-249.50	Bra019897	Bo5g013310	Sialb.1212s0012	NONE
Bra018420	Bo8g059680	Sialb.0115s0097	maker-Cram_his_scaff6-augustus-gene-152.58	Bra031745	Bo8g109230	Sialb.0076s0052	NONE	Bra019898	NONE	Sialb.1212s0011	NONE
NONE	NONE	NONE	NONE	NONE	NONE	Sialb.0076s0051	maker-Cram_his_scaff10-augustus-gene-249.61	Bra019899	Bo5g013300	Sialb.1212s0010	maker-Cram_his_scaff4-snap-gene-341.83
Bra018421	Bo8g059670	Sialb.0115s0096	maker-Cram_his_scaff6-snap-gene-152.77	Bra031746	Bo8g109240	Sialb.0076s0050	maker-Cram_his_scaff10-augustus-gene-249.62	Bra019900	NONE	Sialb.1212s0009	NONE
NONE	NONE	NONE	NONE	Bra031747	Bo8g109260	Sialb.0076s0049	NONE	NONE	NONE	NONE	maker-Cram_his_scaff4-augustus-gene-341.60
NONE	NONE	Sialb.0115s0095	NONE	Bra031748	Bo8g109270	Sialb.0076s0048	NONE	Bra019903	Bo5g013270	Sialb.1212s0006	augustus_masked-Cram_his_scaff4-processed-gene-341.9
Bra018423	Bo8g059650	Sialb.0115s0094	maker-Cram_his_scaff6-augustus-gene-152.56	Bra031749	Bo8g109280	Sialb.0076s0047	NONE	NONE	NONE	NONE	maker-Cram_his_scaff4-augustus-gene-341.61
NONE	Bo8g059640	NONE	NONE	Bra031750	Bo8g109290	Sialb.0076s0046	NONE	NONE	NONE	NONE	maker-Cram_his_scaff4-augustus-gene-341.62
Bra018424	Bo8g059630	Sialb.0115s0093	maker-Cram_his_scaff6-augustus-gene-152.55	Bra031751	Bo8g109300	Sialb.0076s0045	NONE	NONE	NONE	NONE	maker-Cram_his_scaff4-augustus-gene-341.63
NONE	NONE	NONE	NONE	Bra031752	Bo8g109310	Sialb.0076s0044	maker-Cram_his_scaff10-augustus-gene-250.57	Bra019904	Bo5g013260	Sialb.1212s0004	maker-Cram_his_scaff4-augustus-gene-341.67
NONE	NONE	Sialb.1212s0003	NONE	Bra031753	Bo8g109320	Sialb.0076s0043	maker-Cram_his_scaff10-augustus-gene-250.58	NONE	Bo5g013250	Sialb.0088s0001	maker-Cram_his_scaff4-augustus-gene-341.68
NONE	Bo8g059610	Sialb.0115s0091	maker-Cram_his_scaff6-snap-gene-152.65	Bra018426	NONE	NONE	maker-Cram_his_scaff10-snap-gene-250.77	Bra019908	Bo5g012210	Sialb.0088s0005	NONE
NONE	NONE	NONE	NONE	Bra031754	Bo8g109330	Sialb.0076s0042	NONE	NONE	NONE	NONE	maker-Cram_his_scaff4-augustus-gene-341.69
NONE	Bo8g059600	NONE	NONE	NONE	NONE	Sialb.0076s0041	maker-Cram_his_scaff10-augustus-gene-250.61	Bra019909	Bo5g012200	Sialb.0088s0006	maker-Cram_his_scaff4-augustus-gene-341.70
NONE	Bo8g059590	Sialb.0115s0089	maker-Cram_his_scaff6-augustus-gene-152.54	Bra018428	NONE	NONE	maker-Cram_his_scaff10-augustus-gene-250.50	Bra019910	Bo5g012190	Sialb.0088s0007	NONE
Bra031724	Bo8g059580	Sialb.0115s0088	maker-Cram_his_scaff6-augustus-gene-152.53	Bra018429	Bo8g109380	Sialb.0076s0040	NONE	Bra019912	Bo5g012160	Sialb.0088s0008	maker-Cram_his_scaff4-augustus-gene-342.48
NONE	Bo8g059550	Sialb.0115s0085	maker-Cram_his_scaff6-snap-gene-152.72	Bra018431	NONE	NONE	NONE	Bra019913	Bo5g012150	Sialb.0088s0009	NONE
NONE	NONE	NONE	NONE	NONE	NONE	NONE	snap_masked-Cram_his_scaff10-processed-gene-250.44	Bra019915	Bo5g012120	Sialb.0088s0011	NONE
Bra031722	Bo8g059540	Sialb.0115s0084	maker-Cram_his_scaff6-augustus-gene-152.51	Bra018432	Bo8g109400	Sialb.0076s0037	maker-Cram_his_scaff10-augustus-gene-250.52	Bra019916	Bo5g012110	Sialb.0088s0012	maker-Cram_his_scaff4-augustus-gene-342.50
NONE	NONE	NONE	NONE	NONE	NONE	NONE	maker-Cram_his_scaff10-snap-gene-250.71	Bra019919	Bo5g012050	Sialb.0088s0015	NONE
NONE	Bo8g059470	Sialb.0115s0080	maker-Cram_his_scaff6-augustus-gene-152.43	Bra018434	NONE	NONE	NONE	NONE	NONE	NONE	NONE
NONE	Bo8g059450	Sialb.0115s0079	maker-Cram_his_scaff6-augustus-gene-152.42	Bra018435	NONE	NONE	maker-Cram_his_scaff10-augustus-gene-251.65	Bra019926	Bo5g012000	Sialb.0088s0020	NONE
NONE	NONE	Sialb.0115s0078	maker-Cram_his_scaff6-augustus-gene-152.47	Bra018436	NONE	NONE	maker-Cram_his_scaff10-augustus-gene-251.53	Bra019928	Bo5g011990	Sialb.0088s0021	NONE
NONE	Bo8g059440	Sialb.0115s0077	maker-Cram_his_scaff6-augustus-gene-152.41	Bra018437	NONE	NONE	NONE	NONE	NONE	NONE	NONE
Bra031714	Bo8g059410	Sialb.0115s0075	NONE	Bra018439	Bo8g109550	Sialb.0076s0032	maker-Cram_his_scaff10-augustus-gene-251.54	Bra019932	Bo5g010910	Sialb.0088s0023	NONE
NONE	NONE	NONE	NONE	NONE	NONE	NONE	maker-Cram_his_scaff10-snap-gene-251.92	Bra019947	Bo5g010720	Sialb.0088s0033	NONE
Bra031713	NONE	NONE	NONE	NONE	Bo8g109560	Sialb.0076s0031	NONE	NONE	NONE	NONE	augustus_masked-Cram_his_scaff4-processed-gene-342.16
Bra031707	NONE	Sialb.0115s0066	maker-Cram_his_scaff6-snap-gene-151.72	Bra018449	Bo8g059280	Sialb.0076s0025	maker-Cram_his_scaff10-augustus-gene-251.70	Bra019950	Bo5g010710	Sialb.0088s0034	NONE
NONE	NONE	Sialb.0115s0065	maker-Cram_his_scaff6-augustus-gene-151.62	Bra018450	Bo8g059270	NONE	maker-Cram_his_scaff10-augustus-gene-251.62	Bra019951	Bo5g010700	Sialb.0088s0035	NONE
Bra031706	Bo8g110680	Sialb.0115s0064	maker-Cram_his_scaff6-augustus-gene-151.54	Bra018451	Bo8g059260	Sialb.0076s0024	NONE	Bra019952	Bo5g010690	NONE	NONE
NONE	NONE	NONE	NONE	NONE	NONE	NONE	maker-Cram_his_scaff10-augustus-gene-251.73	Bra019955	Bo5g010640	Sialb.0088s0039	NONE
NONE	NONE	Sialb.0115s0063	maker-Cram_his_scaff6-augustus-gene-151.61	Bra018454	Bo8g059220	NONE	maker-Cram_his_scaff10-snap-gene-252.81	Bra019956	Bo5g010630	Sialb.0088s0040	NONE
Bra031704	Bo8g110720	Sialb.0115s0058	maker-Cram_his_scaff6-snap-gene-151.76	Bra018458	Bo8g059130	NONE	maker-Cram_his_scaff10-snap-gene-252.82	Bra019958	Bo5g010600	Sialb.0088s0043	NONE
NONE	NONE	NONE	NONE	NONE	NONE	NONE	maker-Cram_his_scaff10-augustus-gene-252.65	Bra019959	Bo5g010590	Sialb.0088s0044	NONE
Bra031703	Bo8g110730	Sialb.0115s0057	augustus_masked-Cram_his_scaff6-processed-gene-151.1	Bra018459	Bo8g059120	NONE	NONE	NONE	Bo5g010580	Sialb.0088s0045	NONE
Bra031701	Bo8g110770	NONE	NONE	NONE	NONE	Sialb.0076s0020	NONE	Bra019960	Bo5g010560	Sialb.0088s0047	snap_masked-Cram_his_scaff4-processed-gene-343.41
Bra031700	NONE	Sialb.0115s0055	maker-Cram_his_scaff6-augustus-gene-151.58	Bra018461	Bo8g059100	Sialb.0076s0019	maker-Cram_his_scaff10-augustus-gene-252.66	Bra019962	NONE	Sialb.0088s0048	maker-Cram_his_scaff4-augustus-gene-343.50
NONE	NONE	Sialb.0115s0051	maker-Cram_his_scaff6-augustus-gene-150.86	Bra018465	Bo8g059070	NONE	NONE	NONE	NONE	NONE	NONE
NONE	NONE	Sialb.0115s0050	maker-Cram_his_scaff6-snap-gene-150.93	Bra018466	Bo8g059060	NONE	maker-Cram_his_scaff10-snap-gene-252.91	Bra019965	Bo5g010530	Sialb.0088s0052	NONE
NONE	NONE	Sialb.0115s0049	maker-Cram_his_scaff6-augustus-gene-150.85	Bra018467	Bo8g059040	NONE	maker-Cram_his_scaff10-augustus-gene-252.67	Bra019966	Bo5g010510	Sialb.0088s0053	NONE
Bra031697	Bo8g110810	NONE	NONE	NONE	NONE	Sialb.0076s0016	maker-Cram_his_scaff10-augustus-gene-252.77	Bra019969	Bo5g010470	Sialb.0088s0054	NONE
Bra031694	Bo8g110820	NONE	NONE	NONE	NONE	Sialb.0076s0015	maker-Cram_his_scaff10-augustus-gene-252.68	Bra019970	Bo5g010450	Sialb.0088s0057	maker-Cram_his_scaff4-snap-gene-343.67
Bra031693	Bo8g110830	Sialb.0115s0048	maker-Cram_his_scaff6-augustus-gene-150.65	Bra018468	Bo8g059030	Sialb.0076s0014	NONE	Bra019971	Bo5g010440	NONE	maker-Cram_his_scaff4-augustus-gene-343.63
Bra031692	Bo8g110840	NONE	NONE	NONE	NONE	Sialb.0076s0013	maker-Cram_his_scaff10-augustus-gene-252.80	Bra019972	Bo5g010420	Sialb.0088s0058	maker-Cram_his_scaff4-augustus-gene-343.64
NONE	NONE	Sialb.0115s0046	maker-Cram_his_scaff6-augustus-gene-150.83	Bra030806	Bo8g058980	NONE	maker-Cram_his_scaff10-augustus-gene-252.71	NONE	Bo5g010370	Sialb.0088s0060	NONE
Bra031690	Bo8g110860	NONE	NONE	NONE	NONE	Sialb.0076s0011	NONE	NONE	NONE	NONE	maker-Cram_his_scaff4-augustus-gene-343.52
Bra031688	Bo8g110890	NONE	NONE	NONE	NONE	Sialb.0076s0009	NONE	NONE	NONE	NONE	maker-Cram_his_scaff4-snap-gene-343.70
Bra031686	NONE	NONE	NONE	NONE	NONE	Sialb.0076s0007	maker-Cram_his_scaff10-augustus-gene-253.71	Bra019980	Bo5g010310	Sialb.0088s0066	maker-Cram_his_scaff4-augustus-gene-343.65
NONE	NONE	NONE	NONE	NONE	NONE	NONE	maker-Cram_his_scaff10-augustus-gene-253.72	Bra019982	Bo5g010290	Sialb.0088s0068	NONE
NONE	NONE	Sialb.0115s0043	maker-Cram_his_scaff6-augustus-gene-150.79	Bra030803	Bo8g058950	NONE	maker-Cram_his_scaff10-augustus-gene-253.62	Bra019983	Bo5g010280	Sialb.0088s0069	NONE
NONE	NONE	Sialb.0115s0042	maker-Cram_his_scaff6-augustus-gene-150.78	Bra030802	Bo8g058900	NONE	maker-Cram_his_scaff10-augustus-gene-253.63	Bra019984	Bo5g010270	Sialb.0088s0070	NONE
NONE	NONE	NONE	maker-Cram_his_scaff6-augustus-gene-150.64	NONE	NONE	NONE	maker-Cram_his_scaff10-augustus-gene-253.73	Bra019986	Bo5g010250	Sialb.0088s0072	NONE
NONE	NONE	Sialb.0115s0041	maker-Cram_his_scaff6-augustus-gene-150.63	Bra030801	Bo8g058890	NONE	maker-Cram_his_scaff10-augustus-gene-253.74	Bra019987	Bo5g010240	Sialb.0088s0073	NONE
NONE	NONE	Sialb.0115s0040	maker-Cram_his_scaff6-augustus-gene-150.77	Bra030800	Bo8g058880	NONE	maker-Cram_his_scaff10-augustus-gene-253.66	Bra019992	Bo5g010180	Sialb.0088s0079	NONE
NONE	NONE	Sialb.0115s0039	maker-Cram_his_scaff6-augustus-gene-150.76	Bra030799	Bo8g058870	NONE	NONE	NONE	NONE	NONE	NONE
NONE	NONE	Sialb.0115s0038	maker-Cram_his_scaff6-augustus-gene-150.62	Bra030798	Bo8g058860	NONE	maker-Cram_his_scaff10-augustus-gene-253.76	Bra019993	Bo5g010170	Sialb.0088s0080	NONE
Bra031683	Bo8g110930	Sialb.0115s0037	maker-Cram_his_scaff6-augustus-gene-150.75	Bra030797	Bo8g058850	Sialb.0076s0005	maker-Cram_his_scaff10-augustus-gene-253.67	Bra019994	Bo5g010160	Sialb.0088s0081	NONE
NONE	NONE	Sialb.0115s0036	augustus_masked-Cram_his_scaff6-processed-gene-150.6	Bra030796	Bo8g058840	NONE	NONE	NONE	NONE	NONE	NONE
NONE	NONE	Sialb.0115s0035	maker-Cram_his_scaff6-augustus-gene-150.61	Bra030795	Bo8g058820	NONE	maker-Cram_his_scaff10-augustus-gene-253.77	Bra019995	Bo5g010150	Sialb.0088s0082	NONE
NONE	NONE	Sialb.0115s0034	maker-Cram_his_scaff6-augustus-gene-150.73	Bra030794	Bo8g058810	NONE	maker-Cram_his_scaff10-augustus-gene-253.68	Bra019996	Bo5g010140	Sialb.0088s0083	NONE
NONE	NONE	NONE	NONE	NONE	NONE	NONE	maker-Cram_his_scaff10-snap-gene-253.89	Bra019997	Bo5g010130	Sialb.0088s0084	NONE
NONE	NONE	NONE	NONE	NONE	NONE	NONE	snap_masked-Cram_his_scaff10-processed-gene-253.56	Bra019998	Bo5g010120	Sialb.0088s0085	NONE
NONE	NONE	Sialb.0115s0033	maker-Cram_his_scaff6-augustus-gene-150.71	Bra030793	Bo8g058800	Sialb.0076s0004	NONE	Bra019999	Bo5g010110	Sialb.0088s0086	maker-Cram_his_scaff4-augustus-gene-344.56
Bra031673	Bo8g111050	Sialb.0115s0026	maker-Cram_his_scaff6-snap-gene-149.96	Bra030787	Bo8g058710	NONE	maker-Cram_his_scaff10-augustus-gene-254.80	Bra020009	Bo5g010020	Sialb.0088s0097	maker-Cram_his_scaff4-augustus-gene-344.65
NONE	NONE	Sialb.0115s0025	NONE	Bra030786	Bo8g058700	NONE	maker-Cram_his_scaff10-augustus-gene-254.81	Bra020010	Bo5g010010	Sialb.0088s0098	NONE
NONE	NONE	NONE	NONE	NONE	Bo8g058660	NONE	maker-Cram_his_scaff10-augustus-gene-254.69	Bra020011	Bo5g010000	Sialb.0088s0099	NONE
Bra031672	Bo8g111060	NONE	NONE	NONE	NONE	Sialb.0501s0045	maker-Cram_his_scaff10-augustus-gene-254.70	Bra020013	Bo5g009990	Sialb.0088s0100	NONE
Bra031671	Bo8g111070	Sialb.0115s0024	maker-Cram_his_scaff6-augustus-gene-149.68	Bra030785	Bo8g058650	Sialb.0501s0044	maker-Cram_his_scaff10-augustus-gene-254.82	Bra020014	Bo5g009980	Sialb.0088s0101	NONE
NONE	NONE	Sialb.0115s0023	maker-Cram_his_scaff6-snap-gene-149.108	Bra030784	Bo8g058630	NONE	NONE	Bra020015	NONE	Sialb.0088s0102	NONE
Bra031669	Bo8g111090	Sialb.0115s0022	NONE	Bra030783	Bo8g058620	Sialb.0501s0043	maker-Cram_his_scaff10-snap-gene-254.107	Bra020016	NONE	Sialb.0088s0103	maker-Cram_his_scaff4-augustus-gene-344.66
Bra031668	Bo8g111120	NONE	NONE	NONE	NONE	Sialb.0501s0042	maker-Cram_his_scaff10-augustus-gene-254.85	Bra020017	Bo5g009910	Sialb.0088s0104	maker-Cram_his_scaff4-augustus-gene-344.67
NONE	NONE	Sialb.0115s0021	maker-Cram_his_scaff6-augustus-gene-149.66	Bra030780	Bo8g058590	NONE	maker-Cram_his_scaff10-augustus-gene-254.86	Bra020023	NONE	Sialb.0088s0110	NONE
NONE	Bo8g058210	NONE	NONE	NONE	NONE	NONE	NONE	Bra030760	NONE	Sialb.0115s0001	maker-Cram_his_scaff6-augustus-gene-148.77
NONE	Bo8g058200	NONE	NONE	Bra018578	Bo5g009540	Sialb.0085s0086	NONE	Bra030759	NONE	NONE	maker-Cram_his_scaff6-augustus-gene-148.76
Bra031658	NONE	NONE	maker-Cram_his_scaff4-augustus-gene-345.52	NONE	NONE	NONE	NONE	NONE	Bo8g111180	Sialb.0501s0033	NONE
NONE	Bo8g058190	NONE	NONE	Bra018579	Bo5g009500	Sialb.0085s0085	maker-Cram_his_scaff10-augustus-gene-255.60	Bra030758	NONE	Sialb.0020s0001	NONE
NONE	Bo8g058180	NONE	NONE	Bra018580	NONE	Sialb.0085s0084	maker-Cram_his_scaff10-augustus-gene-255.69	Bra030757	NONE	Sialb.0020s0003	maker-Cram_his_scaff6-augustus-gene-148.62
Bra031657	NONE	NONE	maker-Cram_his_scaff4-augustus-gene-345.45	NONE	NONE	NONE	NONE	NONE	Bo8g112180	Sialb.0501s0032	NONE
NONE	NONE	NONE	NONE	Bra018581	Bo5g009470	NONE	snap_masked-Cram_his_scaff10-processed-gene-255.35	NONE	NONE	Sialb.0020s0004	NONE
NONE	Bo8g058170	NONE	NONE	NONE	Bo5g009460	Sialb.0085s0083	snap_masked-Cram_his_scaff10-processed-gene-255.36	Bra030756	NONE	NONE	maker-Cram_his_scaff6-augustus-gene-148.75
NONE	Bo8g058150	NONE	NONE	NONE	NONE	Sialb.0085s0081	maker-Cram_his_scaff10-augustus-gene-255.63	Bra030754	NONE	NONE	maker-Cram_his_scaff6-augustus-gene-148.74
Bra031654	Bo8g058130	Sialb.0085s0079	maker-Cram_his_scaff4-augustus-gene-345.46	Bra018586	Bo5g009400	Sialb.0020s0010	maker-Cram_his_scaff10-augustus-gene-255.66	Bra030752	Bo8g112210	Sialb.0501s0030	NONE
NONE	Bo8g058120	Sialb.0085s0078	NONE	Bra018587	Bo5g009390	Sialb.0020s0011	maker-Cram_his_scaff10-augustus-gene-255.67	Bra030751	NONE	NONE	augustus_masked-Cram_his_scaff6-processed-gene-148.19
NONE	NONE	NONE	NONE	Bra018590	Bo5g009370	Sialb.0020s0014	maker-Cram_his_scaff10-augustus-gene-255.72	NONE	NONE	NONE	NONE
Bra031647	Bo8g058070	Sialb.0085s0074	snap_masked-Cram_his_scaff4-processed-gene-345.40	Bra018593	NONE	Sialb.0020s0016	snap_masked-Cram_his_scaff10-processed-gene-256.24	Bra030746	Bo8g112270	Sialb.0501s0023	maker-Cram_his_scaff6-snap-gene-148.84
NONE	NONE	NONE	NONE	Bra018594	Bo5g009340	Sialb.0020s0017	snap_masked-Cram_his_scaff10-processed-gene-256.38	NONE	NONE	NONE	NONE
Bra031646	Bo8g058060	Sialb.0085s0073	NONE	NONE	Bo5g009330	Sialb.0020s0018	maker-Cram_his_scaff10-augustus-gene-256.59	Bra030745	Bo8g112280	NONE	NONE
Bra031645	NONE	NONE	snap_masked-Cram_his_scaff4-processed-gene-345.41	NONE	NONE	NONE	NONE	NONE	Bo8g112290	Sialb.0501s0022	NONE
Bra031644	NONE	NONE	maker-Cram_his_scaff4-augustus-gene-345.60	NONE	Bo5g009320	NONE	NONE	NONE	Bo8g112300	Sialb.0501s0021	NONE
Bra031643	NONE	NONE	maker-Cram_his_scaff4-snap-gene-345.66	NONE	NONE	NONE	NONE	NONE	Bo8g112310	Sialb.0501s0020	NONE
Bra031642	NONE	NONE	NONE	Bra018596	Bo5g009310	Sialb.0020s0019	maker-Cram_his_scaff10-augustus-gene-256.71	NONE	Bo8g112320	Sialb.0501s0017	NONE
Bra031641	Bo8g058050	Sialb.0085s0072	maker-Cram_his_scaff4-augustus-gene-345.49	Bra018597	Bo5g009300	Sialb.0020s0020	maker-Cram_his_scaff10-augustus-gene-256.61	Bra030744	Bo8g112330	Sialb.0501s0016	NONE
NONE	Bo8g058040	Sialb.0085s0071	NONE	Bra018598	Bo5g009290	Sialb.0020s0021	maker-Cram_his_scaff10-snap-gene-256.82	Bra030743	NONE	NONE	maker-Cram_his_scaff6-snap-gene-148.94
NONE	NONE	Sialb.0085s0070	NONE	Bra018599	Bo5g009280	NONE	maker-Cram_his_scaff10-augustus-gene-256.63	NONE	NONE	NONE	maker-Cram_his_scaff6-augustus-gene-148.65
NONE	Bo8g057980	Sialb.0085s0069	NONE	Bra018600	Bo5g009270	Sialb.0020s0023	maker-Cram_his_scaff10-augustus-gene-256.72	Bra030741	NONE	NONE	NONE
NONE	NONE	NONE	NONE	Bra018601	Bo5g009260	Sialb.0020s0024	maker-Cram_his_scaff10-augustus-gene-256.64	Bra030740	NONE	NONE	maker-Cram_his_scaff6-augustus-gene-148.64
Bra031640	Bo8g057960	NONE	maker-Cram_his_scaff4-augustus-gene-345.62	Bra018603	Bo5g009240	Sialb.0020s0026	maker-Cram_his_scaff10-augustus-gene-256.73	NONE	Bo8g112340	Sialb.0501s0015	NONE
NONE	NONE	Sialb.0085s0068	NONE	Bra018604	Bo5g009230	Sialb.0020s0027	maker-Cram_his_scaff10-augustus-gene-256.74	NONE	NONE	NONE	NONE
NONE	Bo8g057950	Sialb.0085s0067	NONE	NONE	Bo5g009220	Sialb.0020s0028	NONE	Bra030739	NONE	NONE	maker-Cram_his_scaff6-augustus-gene-148.56
Bra031638	NONE	NONE	maker-Cram_his_scaff4-augustus-gene-345.50	NONE	NONE	NONE	NONE	NONE	Bo8g112360	Sialb.0501s0013	NONE
NONE	NONE	NONE	NONE	Bra018605	Bo5g009200	Sialb.0020s0029	maker-Cram_his_scaff10-augustus-gene-256.75	NONE	NONE	NONE	NONE
NONE	NONE	NONE	NONE	Bra018606	Bo5g009190	Sialb.0020s0030	maker-Cram_his_scaff10-augustus-gene-256.65	NONE	NONE	NONE	NONE
Bra031637	NONE	NONE	maker-Cram_his_scaff4-augustus-gene-345.51	Bra018608	Bo5g009170	NONE	NONE	NONE	Bo8g112370	Sialb.0501s0012	NONE
NONE	Bo8g056940	Sialb.0085s0065	NONE	Bra018609	Bo5g009150	Sialb.0020s0032	maker-Cram_his_scaff10-augustus-gene-256.78	Bra030737	NONE	NONE	NONE
Bra031636	Bo8g056930	Sialb.0085s0063	maker-Cram_his_scaff4-snap-gene-346.72	Bra018611	Bo5g009130	Sialb.0020s0034	NONE	Bra030736	Bo8g112380	Sialb.0501s0011	maker-Cram_his_scaff6-augustus-gene-147.60
NONE	Bo8g055920	Sialb.0085s0062	NONE	NONE	Bo5g009120	Sialb.0020s0035	maker-Cram_his_scaff10-augustus-gene-256.79	Bra030735	NONE	NONE	maker-Cram_his_scaff6-augustus-gene-147.51
Bra023013	NONE	NONE	augustus_masked-Cram_his_scaff3-processed-gene-134.16	NONE	NONE	NONE	NONE	NONE	Bo3g028310	Sialb.0447s0033	NONE
Bra031634	NONE	NONE	NONE	Bra018612	Bo5g009110	Sialb.0020s0036	maker-Cram_his_scaff10-augustus-gene-257.63	NONE	Bo8g112400	NONE	NONE
Bra031633	NONE	NONE	maker-Cram_his_scaff4-augustus-gene-346.52	Bra018613	Bo5g009100	Sialb.0020s0037	maker-Cram_his_scaff10-augustus-gene-257.53	NONE	Bo8g112410	Sialb.0501s0009	NONE
Bra031632	NONE	NONE	maker-Cram_his_scaff4-augustus-gene-346.64	Bra018614	Bo5g009090	Sialb.0020s0038	maker-Cram_his_scaff10-augustus-gene-257.64	NONE	Bo8g112420	Sialb.0501s0008	NONE
Bra023014	NONE	NONE	maker-Cram_his_scaff3-snap-gene-134.64	Bra017314	NONE	NONE	snap_masked-Cram_his_scaff2-processed-gene-62.24	Bra005328	Bo3g028320	Sialb.0447s0032	maker-Cram_his_scaff11-snap-gene-116.65
NONE	NONE	NONE	NONE	Bra017312	Bo4g183370	Sialb.0104s0254	maker-Cram_his_scaff2-augustus-gene-62.42	Bra005327	NONE	NONE	maker-Cram_his_scaff11-augustus-gene-116.52
NONE	Bo4g038370	Sialb.0201s0049	NONE	Bra017311	Bo4g183380	Sialb.0104s0255	augustus_masked-Cram_his_scaff2-processed-gene-62.6	Bra005326	NONE	NONE	maker-Cram_his_scaff11-augustus-gene-116.57
NONE	Bo4g038360	Sialb.0201s0050	NONE	Bra017310	Bo4g183390	Sialb.0104s0256	maker-Cram_his_scaff2-snap-gene-62.43	Bra005325	NONE	NONE	snap_masked-Cram_his_scaff11-processed-gene-116.48
Bra023015	Bo4g038350	Sialb.0201s0051	NONE	Bra017309	Bo4g183400	Sialb.0104s0257	snap_masked-Cram_his_scaff2-processed-gene-62.21	Bra005324	Bo3g028370	Sialb.0447s0031	NONE
Bra023017	Bo4g037330	Sialb.0201s0054	NONE	Bra017307	Bo4g183420	Sialb.0104s0259	maker-Cram_his_scaff2-augustus-gene-61.34	Bra005319	Bo3g028390	NONE	snap_masked-Cram_his_scaff3-processed-gene-133.31
Bra023018	Bo4g036300	Sialb.0201s0055	NONE	NONE	NONE	NONE	maker-Cram_his_scaff2-augustus-gene-61.38	Bra005318	Bo3g028400	Sialb.0447s0029	maker-Cram_his_scaff3-augustus-gene-133.40
Bra023024	Bo4g036230	NONE	maker-Cram_his_scaff11-augustus-gene-117.60	Bra017303	NONE	Sialb.0104s0266	NONE	Bra005315	Bo3g028480	Sialb.0447s0021	maker-Cram_his_scaff3-augustus-gene-134.59
Bra023025	NONE	Sialb.2528s0001	NONE	NONE	NONE	NONE	NONE	NONE	Bo3g028490	Sialb.0447s0020	snap_masked-Cram_his_scaff3-processed-gene-134.20
Bra023026	Bo4g036220	Sialb.2528s0002	NONE	Bra017302	Bo4g184540	Sialb.0104s0267	NONE	Bra005314	Bo3g028500	Sialb.0447s0019	augustus_masked-Cram_his_scaff2-processed-gene-60.5
NONE	Bo4g036210	NONE	maker-Cram_his_scaff11-augustus-gene-117.61	Bra017301	Bo4g184550	Sialb.0104s0268	NONE	Bra005312	NONE	NONE	maker-Cram_his_scaff2-augustus-gene-60.21
NONE	NONE	NONE	maker-Cram_his_scaff11-augustus-gene-117.53	Bra017300	Bo4g184560	Sialb.0104s0269	NONE	NONE	NONE	NONE	NONE
NONE	NONE	NONE	snap_masked-Cram_his_scaff11-processed-gene-117.40	Bra017299	Bo4g184570	Sialb.0104s0270	NONE	NONE	NONE	NONE	NONE
NONE	NONE	NONE	maker-Cram_his_scaff11-augustus-gene-117.63	Bra017297	Bo4g184590	Sialb.0104s0272	NONE	NONE	NONE	NONE	NONE
Bra023027	NONE	NONE	NONE	Bra017296	Bo4g184610	Sialb.0104s0273	maker-Cram_his_scaff3-augustus-gene-124.54	NONE	Bo3g028520	Sialb.0447s0017	NONE
Bra023029	NONE	NONE	maker-Cram_his_scaff11-augustus-gene-117.55	Bra017292	Bo4g184660	Sialb.0104s0277	maker-Cram_his_scaff3-augustus-gene-124.52	NONE	Bo3g028540	Sialb.0447s0015	NONE
Bra023030	NONE	NONE	NONE	NONE	NONE	NONE	maker-Cram_his_scaff3-augustus-gene-124.51	NONE	Bo3g028550	Sialb.0447s0014	NONE
Bra023031	NONE	NONE	maker-Cram_his_scaff11-augustus-gene-117.56	Bra017291	Bo4g184670	Sialb.0104s0278	maker-Cram_his_scaff3-augustus-gene-124.50	NONE	Bo3g028560	Sialb.0447s0013	NONE
NONE	NONE	NONE	maker-Cram_his_scaff11-augustus-gene-118.51	NONE	Bo4g184760	Sialb.0104s0286	augustus_masked-Cram_his_scaff3-processed-gene-124.4	Bra017283	NONE	NONE	NONE
NONE	NONE	NONE	maker-Cram_his_scaff11-augustus-gene-118.52	Bra023040	Bo4g184770	Sialb.0104s0287	maker-Cram_his_scaff3-augustus-gene-124.43	Bra017282	Bo3g028660	NONE	NONE
Bra005307	NONE	Sialb.0201s0065	NONE	Bra023041	Bo4g184800	Sialb.0104s0288	NONE	Bra017280	Bo3g028670	Sialb.0447s0008	augustus_masked-Cram_his_scaff2-processed-gene-59.3
Bra005309	Bo3g029820	Sialb.0201s0064	NONE	Bra023044	Bo4g185810	Sialb.0104s0289	NONE	Bra017278	Bo4g036170	NONE	augustus_masked-Cram_his_scaff3-processed-gene-123.6
Bra005310	Bo3g029830	Sialb.0201s0063	maker-Cram_his_scaff11-augustus-gene-118.53	Bra023045	Bo4g185820	Sialb.0104s0290	maker-Cram_his_scaff3-augustus-gene-123.29	Bra017277	Bo4g036190	Sialb.0447s0005	NONE
NONE	Bo3g029870	NONE	maker-Cram_his_scaff11-augustus-gene-119.39	NONE	Bo4g185890	Sialb.0104s0298	NONE	Bra017270	NONE	Sialb.0447s0004	maker-Cram_his_scaff3-snap-gene-122.71
NONE	NONE	NONE	maker-Cram_his_scaff11-snap-gene-119.50	Bra023046	Bo4g185900	Sialb.0104s0299	NONE	Bra017269	NONE	NONE	NONE
Bra017268	Bo3g029900	Sialb.0104s0300	maker-Cram_his_scaff11-snap-gene-119.51	Bra023047	Bo4g185910	Sialb.0201s0067	maker-Cram_his_scaff2-augustus-gene-58.31	Bra005305	Bo4g035150	Sialb.0447s0003	maker-Cram_his_scaff3-augustus-gene-122.58
Bra017267	NONE	Sialb.0104s0301	maker-Cram_his_scaff11-augustus-gene-119.44	Bra023048	Bo4g185920	Sialb.0201s0068	maker-Cram_his_scaff2-snap-gene-58.33	Bra005304	Bo4g035140	Sialb.0447s0002	NONE
Bra017266	NONE	Sialb.0104s0302	NONE	NONE	Bo4g185940	NONE	NONE	Bra005303	Bo4g035130	NONE	maker-Cram_his_scaff3-snap-gene-122.69
Bra017265	NONE	Sialb.0104s0303	NONE	NONE	Bo4g185950	Sialb.0201s0070	augustus_masked-Cram_his_scaff2-processed-gene-58.5	Bra005302	Bo4g035120	NONE	NONE
Bra017262	Bo01079s020	Sialb.0104s0304	maker-Cram_his_scaff11-augustus-gene-119.45	NONE	NONE	Sialb.0201s0072	maker-Cram_his_scaff2-snap-gene-58.32	Bra005301	Bo4g035110	NONE	NONE
Bra017260	Bo4g186010	Sialb.0104s0306	NONE	Bra023049	Bo3g029910	Sialb.0201s0073	maker-Cram_his_scaff2-snap-gene-57.53	Bra005299	Bo4g035060	Sialb.0447s0001	maker-Cram_his_scaff3-augustus-gene-122.53
NONE	NONE	NONE	NONE	NONE	NONE	Sialb.0201s0076	maker-Cram_his_scaff2-augustus-gene-57.48	Bra005297	Bo4g035010	NONE	NONE
NONE	Bo4g185980	Sialb.0203s0003	maker-Cram_his_scaff11-augustus-gene-119.43	Bra023052	Bo3g029950	Sialb.0201s0077	maker-Cram_his_scaff2-augustus-gene-57.47	Bra005296	Bo4g035000	Sialb.1720s0004	maker-Cram_his_scaff3-augustus-gene-122.56
Bra017257	Bo4g186030	Sialb.0203s0005	maker-Cram_his_scaff11-snap-gene-120.64	Bra023053	Bo3g029970	Sialb.0104s0311	NONE	NONE	NONE	Sialb.1720s0001	NONE
Bra017256	Bo4g186040	NONE	snap_masked-Cram_his_scaff11-processed-gene-120.21	Bra023054	NONE	Sialb.0104s0312	maker-Cram_his_scaff2-snap-gene-56.44	Bra005294	Bo4g034980	Sialb.0201s0079	NONE
Bra017255	Bo4g186050	Sialb.0203s0007	maker-Cram_his_scaff11-snap-gene-120.66	Bra023055	Bo3g029980	Sialb.0104s0313	augustus_masked-Cram_his_scaff2-processed-gene-56.9	Bra005293	Bo4g034970	Sialb.0201s0080	NONE
NONE	Bo5g126150	NONE	NONE	NONE	NONE	NONE	maker-Cram_his_scaff13-augustus-gene-101.42	Bra027167	NONE	Sialb.1191s0013	NONE
NONE	NONE	Sialb.0203s0008	NONE	Bra023056	Bo3g029990	NONE	maker-Cram_his_scaff2-augustus-gene-56.34	Bra005290	Bo4g034950	Sialb.0201s0082	snap_masked-Cram_his_scaff3-processed-gene-121.21
NONE	NONE	NONE	NONE	Bra024397	Bo3g098030	Sialb.0854s0009	NONE	NONE	Bo3g097980	NONE	augustus_masked-Cram_his_scaff9-processed-gene-83.11
NONE	NONE	NONE	NONE	NONE	Bo5g124980	NONE	maker-Cram_his_scaff13-augustus-gene-99.47	Bra022160	NONE	Sialb.1191s0017	NONE
NONE	NONE	NONE	NONE	Bra024401	NONE	Sialb.0854s0004	NONE	NONE	Bo3g097910	NONE	snap_masked-Cram_his_scaff9-processed-gene-83.27
Bra031852	NONE	Sialb.0499s0019	maker-Cram_his_scaff2-augustus-gene-372.32	Bra024404	Bo2g168250	Sialb.0854s0002	NONE	NONE	Bo3g097890	Sialb.1897s0001	maker-Cram_his_scaff9-augustus-gene-83.36
Bra031851	Bo9g018840	Sialb.0499s0018	maker-Cram_his_scaff2-augustus-gene-372.38	Bra024405	Bo2g168240	Sialb.0451s0005	snap_masked-Cram_his_scaff0-processed-gene-201.17	Bra037823	Bo3g097870	Sialb.1897s0002	maker-Cram_his_scaff9-augustus-gene-83.32
Bra031850	Bo9g018860	NONE	maker-Cram_his_scaff2-augustus-gene-372.33	Bra024406	Bo2g168230	Sialb.0451s0004	NONE	Bra037824	Bo3g097860	Sialb.1897s0003	maker-Cram_his_scaff9-snap-gene-83.45
Bra031848	NONE	Sialb.0499s0016	maker-Cram_his_scaff2-augustus-gene-372.34	Bra024410	Bo2g168210	NONE	NONE	NONE	Bo3g097830	Sialb.1897s0005	NONE
NONE	NONE	Sialb.3530s0002	NONE	Bra024411	NONE	NONE	NONE	NONE	Bo3g097820	Sialb.1897s0006	maker-Cram_his_scaff9-augustus-gene-83.31
NONE	NONE	Sialb.3530s0001	NONE	Bra024412	NONE	NONE	NONE	NONE	Bo3g097790	Sialb.1897s0007	snap_masked-Cram_his_scaff9-processed-gene-83.13
NONE	NONE	Sialb.1229s0017	NONE	Bra024413	NONE	NONE	NONE	NONE	Bo3g097780	NONE	maker-Cram_his_scaff9-augustus-gene-82.51
NONE	Bo9g018890	NONE	NONE	Bra024414	NONE	Sialb.0451s0002	NONE	Bra037826	Bo3g097770	NONE	maker-Cram_his_scaff9-snap-gene-82.68
NONE	NONE	Sialb.1229s0016	NONE	Bra024415	NONE	NONE	NONE	NONE	Bo3g097760	NONE	maker-Cram_his_scaff9-snap-gene-82.67
NONE	NONE	Sialb.1229s0015	NONE	Bra024416	NONE	NONE	NONE	NONE	Bo3g097750	NONE	maker-Cram_his_scaff9-augustus-gene-82.40
NONE	NONE	Sialb.1229s0014	NONE	Bra024417	NONE	NONE	NONE	NONE	Bo3g097740	NONE	maker-Cram_his_scaff9-augustus-gene-82.49
Bra031847	Bo9g018910	Sialb.1229s0011	maker-Cram_his_scaff2-augustus-gene-372.35	Bra024419	Bo2g168190	Sialb.0205s0092	maker-Cram_his_scaff0-augustus-gene-201.38	Bra037828	Bo3g097710	Sialb.0499s0014	NONE
Bra031846	Bo9g018940	Sialb.1229s0010	maker-Cram_his_scaff2-augustus-gene-372.39	Bra024420	Bo2g168180	Sialb.0205s0091	augustus_masked-Cram_his_scaff0-processed-gene-201.8	Bra037829	Bo3g097680	Sialb.0499s0013	augustus_masked-Cram_his_scaff9-processed-gene-82.11
NONE	Bo9g018950	Sialb.1229s0009	NONE	Bra024421	NONE	Sialb.0205s0090	maker-Cram_his_scaff0-augustus-gene-201.43	Bra037830	Bo3g097670	Sialb.0387s0004	maker-Cram_his_scaff9-augustus-gene-82.39
NONE	NONE	Sialb.1229s0007	NONE	Bra024423	NONE	NONE	NONE	NONE	Bo3g097650	NONE	maker-Cram_his_scaff9-snap-gene-82.53
NONE	NONE	Sialb.1229s0003	NONE	Bra024427	NONE	NONE	NONE	NONE	Bo3g097580	NONE	maker-Cram_his_scaff9-augustus-gene-82.44
NONE	NONE	Sialb.1229s0002	NONE	Bra024428	NONE	NONE	NONE	NONE	Bo3g097570	NONE	snap_masked-Cram_his_scaff9-processed-gene-82.19
Bra031843	NONE	NONE	NONE	Bra024431	Bo2g168150	NONE	NONE	NONE	NONE	Sialb.0499s0011	snap_masked-Cram_his_scaff9-processed-gene-82.18
Bra037834	Bo9g019010	NONE	NONE	NONE	NONE	NONE	maker-Cram_his_scaff9-augustus-gene-82.41	Bra024433	Bo3g096560	Sialb.0853s0005	NONE
Bra037835	Bo9g019020	Sialb.0205s0087	maker-Cram_his_scaff0-augustus-gene-201.39	Bra031842	Bo2g168140	NONE	maker-Cram_his_scaff9-augustus-gene-81.61	Bra024434	Bo3g096550	Sialb.0853s0006	NONE
NONE	NONE	NONE	NONE	NONE	NONE	NONE	maker-Cram_his_scaff9-augustus-gene-81.60	Bra024435	Bo3g096540	Sialb.0853s0007	NONE
Bra037836	Bo9g019030	Sialb.0205s0086	maker-Cram_his_scaff0-augustus-gene-201.45	NONE	NONE	NONE	maker-Cram_his_scaff9-augustus-gene-81.51	Bra024437	Bo3g096530	Sialb.0853s0009	NONE
Bra037837	Bo9g019040	Sialb.0205s0085	maker-Cram_his_scaff0-augustus-gene-201.40	NONE	NONE	NONE	maker-Cram_his_scaff9-snap-gene-81.79	Bra024438	Bo3g096520	Sialb.0853s0010	NONE
NONE	NONE	NONE	NONE	NONE	NONE	NONE	maker-Cram_his_scaff9-augustus-gene-81.50	Bra024439	Bo3g096510	Sialb.0853s0011	NONE
Bra037841	Bo9g019050	Sialb.0205s0084	NONE	NONE	NONE	NONE	maker-Cram_his_scaff9-augustus-gene-81.49	Bra024440	Bo3g096500	Sialb.0853s0012	NONE
Bra037842	Bo9g019070	Sialb.0205s0083	NONE	Bra031840	Bo2g168110	Sialb.0499s0009	NONE	NONE	NONE	NONE	snap_masked-Cram_his_scaff0-processed-gene-201.35
NONE	NONE	NONE	NONE	NONE	NONE	NONE	maker-Cram_his_scaff9-snap-gene-81.77	Bra024441	Bo3g096490	Sialb.0853s0013	NONE
NONE	Bo9g019080	NONE	NONE	NONE	NONE	NONE	maker-Cram_his_scaff9-augustus-gene-81.47	Bra024443	Bo3g096460	Sialb.0853s0015	NONE
Bra037844	Bo9g019110	Sialb.0205s0082	maker-Cram_his_scaff0-augustus-gene-201.41	NONE	NONE	NONE	NONE	Bra024444	Bo3g096450	Sialb.0853s0016	NONE
NONE	NONE	NONE	NONE	NONE	NONE	NONE	augustus_masked-Cram_his_scaff9-processed-gene-81.14	Bra024445	Bo3g096440	Sialb.0853s0017	NONE
NONE	NONE	Sialb.2975s0004	maker-Cram_his_scaff2-augustus-gene-373.48	NONE	Bo2g168070	Sialb.0499s0008	maker-Cram_his_scaff9-snap-gene-81.64	Bra024447	Bo3g096420	Sialb.0853s0019	NONE
NONE	NONE	NONE	NONE	NONE	NONE	NONE	maker-Cram_his_scaff9-augustus-gene-81.45	Bra012165	Bo7g063620	Sialb.0853s0022	NONE
NONE	NONE	NONE	maker-Cram_his_scaff2-augustus-gene-373.42	Bra031835	Bo2g168040	Sialb.0499s0007	NONE	NONE	NONE	NONE	NONE
Bra037847	Bo9g019150	NONE	maker-Cram_his_scaff2-augustus-gene-373.43	Bra031833	Bo2g168020	Sialb.0205s0079	maker-Cram_his_scaff9-augustus-gene-81.54	Bra012164	Bo7g063630	Sialb.0853s0023	maker-Cram_his_scaff0-augustus-gene-202.56
Bra037848	Bo9g020170	Sialb.0853s0025	NONE	NONE	NONE	Sialb.0205s0078	NONE	NONE	Bo7g063650	Sialb.1801s0002	maker-Cram_his_scaff0-augustus-gene-202.57
Bra037849	NONE	NONE	NONE	Bra031832	Bo2g168010	Sialb.0205s0077	NONE	NONE	NONE	NONE	maker-Cram_his_scaff0-augustus-gene-202.65
Bra037111	Bo9g020190	Sialb.0853s0026	maker-Cram_his_scaff2-augustus-gene-373.44	Bra031831	Bo2g168000	Sialb.0499s0004	maker-Cram_his_scaff9-augustus-gene-81.52	Bra012162	Bo7g063660	Sialb.1801s0003	maker-Cram_his_scaff0-augustus-gene-202.58
Bra036807	NONE	Sialb.0853s0027	augustus_masked-Cram_his_scaff2-processed-gene-373.15	Bra031830	Bo2g167990	Sialb.0499s0003	maker-Cram_his_scaff9-snap-gene-81.62	Bra012158	Bo7g063670	Sialb.1801s0004	NONE
NONE	Bo9g020280	Sialb.0853s0030	NONE	Bra037117	NONE	Sialb.0205s0074	maker-Cram_his_scaff9-augustus-gene-80.60	NONE	NONE	Sialb.1801s0007	maker-Cram_his_scaff0-augustus-gene-202.66
NONE	NONE	Sialb.0853s0031	NONE	NONE	NONE	NONE	maker-Cram_his_scaff9-augustus-gene-80.59	Bra012154	Bo7g063710	Sialb.1801s0008	NONE
NONE	Bo9g020290	NONE	NONE	Bra037118	NONE	Sialb.0205s0073	maker-Cram_his_scaff9-augustus-gene-80.58	NONE	Bo7g063740	Sialb.1801s0009	maker-Cram_his_scaff0-augustus-gene-202.67
NONE	NONE	Sialb.2285s0005	NONE	NONE	NONE	NONE	maker-Cram_his_scaff9-augustus-gene-80.56	Bra012145	Bo7g063930	NONE	NONE
NONE	Bo9g020330	Sialb.2285s0004	NONE	Bra037122	NONE	Sialb.0205s0070	maker-Cram_his_scaff9-augustus-gene-80.65	Bra012144	Bo7g063940	NONE	maker-Cram_his_scaff0-augustus-gene-202.61
NONE	Bo9g020370	Sialb.2285s0001	NONE	NONE	NONE	NONE	maker-Cram_his_scaff9-augustus-gene-80.64	Bra012141	Bo7g063960	NONE	NONE
NONE	NONE	Sialb.0666s0002	NONE	NONE	NONE	NONE	maker-Cram_his_scaff9-augustus-gene-80.63	Bra012139	Bo7g064000	NONE	NONE
NONE	NONE	Sialb.0666s0017	NONE	Bra037131	Bo9g020460	Sialb.0205s0061	snap_masked-Cram_his_scaff9-processed-gene-79.45	NONE	Bo7g064210	NONE	snap_masked-Cram_his_scaff0-processed-gene-202.52
NONE	NONE	Sialb.0666s0018	NONE	Bra037132	Bo9g020470	Sialb.0205s0060	maker-Cram_his_scaff9-augustus-gene-79.68	Bra012121	Bo7g064220	NONE	maker-Cram_his_scaff0-augustus-gene-202.69
NONE	NONE	NONE	NONE	Bra037133	Bo9g020480	Sialb.0205s0059	maker-Cram_his_scaff9-augustus-gene-79.74	NONE	Bo7g064240	NONE	NONE
NONE	NONE	Sialb.0666s0019	NONE	Bra037134	Bo9g020490	Sialb.0205s0058	NONE	NONE	Bo7g064250	NONE	augustus_masked-Cram_his_scaff0-processed-gene-202.15
NONE	Bo2g167870	Sialb.0666s0021	maker-Cram_his_scaff2-augustus-gene-374.34	Bra037136	Bo9g020510	Sialb.0205s0056	NONE	Bra012118	Bo7g064270	NONE	maker-Cram_his_scaff0-augustus-gene-203.38
Bra036800	Bo2g167860	Sialb.0666s0022	snap_masked-Cram_his_scaff2-processed-gene-374.27	Bra037137	Bo9g021530	Sialb.0205s0055	NONE	Bra012117	Bo7g064290	NONE	maker-Cram_his_scaff0-augustus-gene-203.39
NONE	Bo2g167840	NONE	NONE	Bra037139	Bo9g021540	Sialb.0205s0054	NONE	NONE	NONE	NONE	maker-Cram_his_scaff0-augustus-gene-203.34
NONE	NONE	Sialb.0666s0025	NONE	NONE	NONE	NONE	maker-Cram_his_scaff9-augustus-gene-79.65	Bra012113	Bo7g064350	NONE	NONE
NONE	Bo2g167820	Sialb.0666s0026	NONE	NONE	NONE	NONE	NONE	Bra012112	Bo7g064360	NONE	maker-Cram_his_scaff0-snap-gene-203.52
NONE	NONE	Sialb.0666s0027	NONE	Bra037144	Bo9g021600	NONE	maker-Cram_his_scaff9-augustus-gene-79.72	Bra012111	Bo7g064370	NONE	NONE
Bra031828	Bo2g167810	Sialb.0666s0028	maker-Cram_his_scaff2-augustus-gene-374.32	NONE	NONE	NONE	maker-Cram_his_scaff9-augustus-gene-79.71	Bra012110	Bo7g064380	Sialb.1343s0002	NONE
NONE	NONE	Sialb.0666s0034	NONE	NONE	NONE	NONE	maker-Cram_his_scaff9-augustus-gene-79.62	Bra012106	Bo7g064460	NONE	NONE
NONE	NONE	Sialb.0666s0035	NONE	Bra037148	Bo9g021650	Sialb.0205s0052	NONE	Bra012105	Bo7g064480	NONE	maker-Cram_his_scaff0-augustus-gene-203.40
NONE	NONE	Sialb.1401s0016	NONE	NONE	NONE	NONE	maker-Cram_his_scaff9-augustus-gene-78.50	Bra012104	Bo7g064500	NONE	NONE
Bra031823	NONE	Sialb.1401s0015	NONE	NONE	NONE	NONE	maker-Cram_his_scaff9-augustus-gene-78.49	NONE	Bo7g064510	NONE	NONE
NONE	Bo2g167770	Sialb.1401s0013	maker-Cram_his_scaff2-augustus-gene-375.58	NONE	Bo9g021680	Sialb.0205s0051	NONE	Bra012100	Bo7g064530	NONE	snap_masked-Cram_his_scaff0-processed-gene-203.29
Bra031820	Bo2g167740	NONE	maker-Cram_his_scaff2-augustus-gene-375.50	Bra037151	Bo9g021710	Sialb.0205s0048	NONE	NONE	NONE	Sialb.1343s0004	maker-Cram_his_scaff0-augustus-gene-203.37
NONE	NONE	Sialb.1401s0005	NONE	Bra037152	Bo9g021720	Sialb.0205s0047	NONE	Bra012094	NONE	NONE	maker-Cram_his_scaff0-augustus-gene-203.45
Bra031819	Bo2g167730	Sialb.1401s0004	maker-Cram_his_scaff2-augustus-gene-375.59	Bra037154	Bo9g021730	Sialb.0205s0046	maker-Cram_his_scaff9-augustus-gene-78.42	Bra012093	Bo7g064620	Sialb.1343s0005	maker-Cram_his_scaff0-augustus-gene-203.46
NONE	NONE	Sialb.1776s0001	NONE	Bra037155	Bo9g021740	Sialb.0205s0045	NONE	Bra012092	NONE	NONE	augustus_masked-Cram_his_scaff0-processed-gene-203.13
NONE	NONE	Sialb.1776s0002	maker-Cram_his_scaff2-augustus-gene-375.51	Bra037156	Bo9g021750	Sialb.0205s0044	snap_masked-Cram_his_scaff9-processed-gene-78.22	Bra012091	Bo7g064660	Sialb.1343s0006	maker-Cram_his_scaff0-augustus-gene-204.49
Bra031816	Bo2g167710	Sialb.1776s0004	maker-Cram_his_scaff2-augustus-gene-375.52	Bra037158	Bo9g021770	Sialb.0205s0042	maker-Cram_his_scaff9-augustus-gene-78.51	Bra012088	Bo7g064700	Sialb.1343s0007	snap_masked-Cram_his_scaff0-processed-gene-204.23
Bra031815	NONE	Sialb.1776s0009	NONE	Bra037161	Bo9g021850	Sialb.0205s0038	maker-Cram_his_scaff9-augustus-gene-77.60	Bra012085	Bo7g064780	NONE	maker-Cram_his_scaff0-augustus-gene-204.51
NONE	NONE	Sialb.1776s0012	NONE	NONE	NONE	NONE	maker-Cram_his_scaff9-augustus-gene-77.54	Bra012082	Bo7g064830	NONE	NONE
NONE	NONE	Sialb.2939s0008	NONE	Bra037165	Bo9g021890	Sialb.0205s0032	NONE	Bra012081	Bo7g064850	Sialb.0171s0001	maker-Cram_his_scaff0-augustus-gene-204.52
NONE	Bo2g167680	Sialb.2939s0002	maker-Cram_his_scaff2-augustus-gene-375.53	NONE	NONE	NONE	NONE	Bra012077	Bo7g064890	Sialb.0171s0006	NONE
NONE	NONE	NONE	NONE	Bra037168	Bo9g021920	Sialb.0205s0029	NONE	NONE	Bo7g064910	Sialb.0171s0009	maker-Cram_his_scaff0-augustus-gene-204.54
NONE	NONE	NONE	NONE	NONE	Bo9g021930	Sialb.0205s0028	NONE	Bra012074	Bo7g064920	Sialb.0171s0010	maker-Cram_his_scaff0-augustus-gene-204.55
Bra031812	Bo2g167670	NONE	maker-Cram_his_scaff2-augustus-gene-375.60	Bra037170	Bo9g021940	Sialb.0205s0026	NONE	Bra012072	Bo7g064930	NONE	NONE
Bra039819	NONE	Sialb.0071s0045	maker-Cram_his_scaff0-snap-gene-394.71	NONE	Bo9g022600	NONE	NONE	NONE	NONE	NONE	NONE
NONE	NONE	NONE	augustus_masked-Cram_his_scaff11-processed-gene-37.9	Bra030258	Bo4g148370	Sialb.0989s0015	NONE	Bra038540	Bo8g101270	Sialb.0226s0022	NONE
NONE	NONE	NONE	NONE	Bra030256	Bo4g149380	NONE	NONE	NONE	NONE	Sialb.0226s0020	maker-Cram_his_scaff11-snap-gene-37.39
NONE	NONE	NONE	NONE	Bra030253	Bo8g101260	Sialb.0989s0013	NONE	Bra038538	Bo4g149430	Sialb.0226s0018	maker-Cram_his_scaff1-augustus-gene-231.29
NONE	NONE	NONE	maker-Cram_his_scaff11-augustus-gene-38.45	Bra030251	Bo8g101250	Sialb.0989s0012	NONE	Bra038537	Bo4g149450	Sialb.0226s0017	maker-Cram_his_scaff1-snap-gene-263.32
NONE	NONE	NONE	NONE	NONE	NONE	NONE	maker-Cram_his_scaff9-augustus-gene-77.58	Bra012069	Bo7g064970	Sialb.0171s0013	NONE
NONE	NONE	NONE	NONE	NONE	Bo8g101240	Sialb.0989s0011	NONE	Bra038536	NONE	NONE	maker-Cram_his_scaff1-augustus-gene-264.38
NONE	Bo1g057410	Sialb.0219s0027	NONE	NONE	NONE	NONE	NONE	Bra036903	NONE	NONE	maker-Cram_his_scaff0-augustus-gene-336.44
NONE	NONE	NONE	maker-Cram_his_scaff11-augustus-gene-38.44	Bra030248	Bo8g101210	Sialb.0989s0009	NONE	Bra038534	Bo4g149510	Sialb.0226s0015	maker-Cram_his_scaff1-augustus-gene-264.35
NONE	NONE	NONE	NONE	Bra030247	Bo8g101190	Sialb.0989s0008	NONE	NONE	Bo4g149520	Sialb.0226s0013	maker-Cram_his_scaff1-snap-gene-264.42
NONE	NONE	NONE	maker-Cram_his_scaff11-augustus-gene-39.55	Bra030246	NONE	NONE	NONE	NONE	Bo4g149550	Sialb.0226s0012	NONE
Bra037068	Bo1g057400	Sialb.0219s0028	maker-Cram_his_scaff0-augustus-gene-60.50	Bra039714	Bo8g038360	Sialb.0680s0005	maker-Cram_his_scaff6-augustus-gene-259.56	Bra036904	Bo6g055870	Sialb.0027s0039	maker-Cram_his_scaff0-augustus-gene-336.46
NONE	Bo1g057260	Sialb.0982s0007	snap_masked-Cram_his_scaff0-processed-gene-63.39	NONE	NONE	Sialb.0996s0023	NONE	Bra036918	NONE	NONE	maker-Cram_his_scaff0-augustus-gene-334.45
Bra037081	Bo1g057240	Sialb.0982s0010	maker-Cram_his_scaff0-augustus-gene-63.54	NONE	NONE	Sialb.0996s0025	NONE	Bra036920	NONE	NONE	NONE
NONE	NONE	NONE	maker-Cram_his_scaff0-augustus-gene-64.33	Bra038093	Bo8g039500	Sialb.0996s0028	maker-Cram_his_scaff6-augustus-gene-256.51	Bra040694	Bo6g054730	Sialb.2454s0004	NONE
NONE	Bo7g103680	NONE	maker-Cram_his_scaff0-snap-gene-65.61	NONE	NONE	NONE	NONE	Bra012793	NONE	Sialb.0808s0019	NONE
NONE	NONE	NONE	NONE	Bra038092	Bo8g039560	NONE	snap_masked-Cram_his_scaff6-processed-gene-256.22	NONE	NONE	Sialb.2254s0004	NONE
NONE	Bo7g103700	NONE	maker-Cram_his_scaff0-augustus-gene-66.37	Bra038085	Bo8g040640	Sialb.0808s0015	maker-Cram_his_scaff6-augustus-gene-254.26	Bra012791	NONE	NONE	NONE
Bra039553	Bo7g103710	NONE	maker-Cram_his_scaff0-augustus-gene-66.38	NONE	NONE	Sialb.0808s0014	NONE	Bra012790	Bo1g056900	Sialb.1320s0001	maker-Cram_his_scaff0-augustus-gene-331.42
Bra039552	Bo7g103720	NONE	maker-Cram_his_scaff0-augustus-gene-66.39	NONE	NONE	Sialb.0808s0013	NONE	Bra012789	Bo1g056890	Sialb.1320s0002	maker-Cram_his_scaff0-snap-gene-331.53
Bra039551	NONE	Sialb.0984s0007	NONE	Bra038084	Bo8g040650	NONE	maker-Cram_his_scaff6-augustus-gene-254.25	NONE	NONE	NONE	NONE
NONE	NONE	Sialb.0984s0006	NONE	Bra038083	Bo8g040660	NONE	maker-Cram_his_scaff6-augustus-gene-254.24	NONE	Bo1g056830	NONE	maker-Cram_his_scaff0-augustus-gene-331.40
Bra039541	NONE	NONE	maker-Cram_his_scaff0-augustus-gene-67.44	NONE	NONE	Sialb.0808s0007	NONE	Bra012782	Bo1g056700	Sialb.0494s0010	maker-Cram_his_scaff0-augustus-gene-330.39
Bra039540	Bo7g103820	NONE	maker-Cram_his_scaff0-snap-gene-67.60	NONE	NONE	Sialb.0808s0006	NONE	Bra012781	Bo1g056690	Sialb.0494s0009	maker-Cram_his_scaff0-snap-gene-330.43
Bra033494	Bo7g103830	Sialb.0984s0002	NONE	Bra038080	Bo8g040680	Sialb.0808s0004	augustus_masked-Cram_his_scaff6-processed-gene-254.0	NONE	Bo1g056640	Sialb.0494s0006	NONE
Bra033495	Bo7g103850	NONE	snap_masked-Cram_his_scaff0-processed-gene-67.32	NONE	NONE	Sialb.0808s0003	NONE	Bra012779	Bo1g056630	Sialb.0494s0005	snap_masked-Cram_his_scaff0-processed-gene-329.33
Bra033496	NONE	NONE	NONE	NONE	NONE	NONE	NONE	NONE	Bo1g056620	Sialb.0494s0004	maker-Cram_his_scaff0-augustus-gene-329.44
NONE	Bo7g103860	NONE	maker-Cram_his_scaff0-augustus-gene-68.36	NONE	NONE	Sialb.0808s0002	NONE	Bra012777	NONE	NONE	NONE
NONE	Bo7g103870	Sialb.2220s0001	maker-Cram_his_scaff0-augustus-gene-68.38	Bra038078	Bo8g040820	Sialb.0808s0001	maker-Cram_his_scaff6-augustus-gene-253.37	Bra012775	NONE	Sialb.0711s0001	NONE
NONE	Bo7g103880	Sialb.2220s0002	maker-Cram_his_scaff0-augustus-gene-69.49	Bra038077	NONE	NONE	maker-Cram_his_scaff6-augustus-gene-253.36	Bra012774	NONE	Sialb.0711s0002	NONE
Bra033504	Bo7g103890	Sialb.2220s0003	maker-Cram_his_scaff0-snap-gene-69.56	Bra038076	Bo8g040860	Sialb.1790s0006	maker-Cram_his_scaff6-snap-gene-253.40	Bra012773	Bo1g056560	Sialb.0711s0003	maker-Cram_his_scaff0-snap-gene-328.38
NONE	Bo7g103920	Sialb.2220s0004	snap_masked-Cram_his_scaff0-processed-gene-69.29	NONE	NONE	NONE	NONE	Bra012772	NONE	NONE	NONE
Bra033508	Bo7g103930	Sialb.2220s0005	NONE	Bra038072	Bo8g040970	NONE	augustus_masked-Cram_his_scaff6-processed-gene-253.8	Bra012770	Bo1g055460	Sialb.0711s0007	NONE
NONE	Bo7g103960	Sialb.2220s0007	NONE	NONE	NONE	NONE	maker-Cram_his_scaff0-augustus-gene-70.37	Bra012767	NONE	NONE	NONE
Bra033510	Bo7g103980	Sialb.2220s0008	snap_masked-Cram_his_scaff6-processed-gene-252.20	Bra038067	Bo8g042090	Sialb.1790s0001	NONE	Bra012765	Bo1g055430	Sialb.0711s0012	augustus_masked-Cram_his_scaff0-processed-gene-327.11
Bra033514	NONE	NONE	maker-Cram_his_scaff6-snap-gene-251.52	Bra038065	Bo8g042100	Sialb.0711s0016	NONE	NONE	Bo1g055400	Sialb.1699s0006	maker-Cram_his_scaff0-augustus-gene-327.40
NONE	Bo7g104070	NONE	maker-Cram_his_scaff6-augustus-gene-251.43	Bra038062	Bo8g042150	NONE	maker-Cram_his_scaff0-snap-gene-71.48	Bra012758	NONE	Sialb.1569s0009	NONE
NONE	Bo7g104080	NONE	NONE	NONE	NONE	NONE	maker-Cram_his_scaff0-augustus-gene-71.43	Bra012755	Bo01063s030	Sialb.1569s0010	NONE
NONE	Bo7g104090	NONE	NONE	NONE	NONE	NONE	maker-Cram_his_scaff0-augustus-gene-71.40	Bra012754	Bo01063s040	Sialb.1569s0012	NONE
NONE	Bo7g104100	Sialb.0241s0057	NONE	NONE	NONE	NONE	maker-Cram_his_scaff0-snap-gene-71.50	Bra012753	Bo1g055330	Sialb.1569s0013	maker-Cram_his_scaff0-augustus-gene-326.44
Bra033520	NONE	Sialb.0241s0056	NONE	NONE	NONE	Sialb.0711s0020	NONE	NONE	Bo1g055280	NONE	maker-Cram_his_scaff0-augustus-gene-326.43
NONE	Bo7g104110	NONE	maker-Cram_his_scaff6-snap-gene-251.45	Bra038060	NONE	Sialb.0936s0001	maker-Cram_his_scaff0-augustus-gene-71.44	Bra012752	NONE	Sialb.1569s0014	NONE
NONE	Bo7g104120	NONE	maker-Cram_his_scaff6-augustus-gene-251.42	Bra038059	Bo8g042170	Sialb.0936s0003	NONE	NONE	NONE	Sialb.1569s0015	NONE
NONE	NONE	Sialb.0241s0047	NONE	Bra033528	Bo1g055170	NONE	maker-Cram_his_scaff0-augustus-gene-325.50	NONE	NONE	NONE	NONE
NONE	NONE	NONE	maker-Cram_his_scaff6-augustus-gene-250.31	Bra038058	Bo8g042180	Sialb.0936s0004	NONE	NONE	NONE	NONE	NONE
NONE	NONE	NONE	maker-Cram_his_scaff6-augustus-gene-249.29	NONE	NONE	Sialb.1663s0005	NONE	Bra012744	Bo7g104180	Sialb.0818s0005	maker-Cram_his_scaff0-augustus-gene-73.44
Bra038046	Bo8g043240	Sialb.0241s0046	maker-Cram_his_scaff6-snap-gene-249.35	Bra033531	Bo1g055160	NONE	maker-Cram_his_scaff0-augustus-gene-325.51	NONE	NONE	NONE	NONE
NONE	NONE	Sialb.1663s0007	NONE	Bra033533	Bo1g055120	Sialb.3338s0004	maker-Cram_his_scaff0-augustus-gene-325.49	Bra012742	Bo7g104200	Sialb.0241s0044	maker-Cram_his_scaff0-augustus-gene-73.50
Bra038043	Bo8g043260	Sialb.1663s0008	maker-Cram_his_scaff6-augustus-gene-249.26	Bra033534	Bo1g055110	Sialb.3338s0003	augustus_masked-Cram_his_scaff0-processed-gene-325.4	Bra012741	Bo7g104210	Sialb.0241s0043	maker-Cram_his_scaff0-augustus-gene-73.51
NONE	NONE	Sialb.1663s0009	NONE	Bra033536	Bo1g055100	Sialb.3338s0002	NONE	Bra012739	Bo7g104230	Sialb.0241s0042	maker-Cram_his_scaff0-snap-gene-73.63
NONE	Bo8g043270	NONE	NONE	Bra033537	NONE	Sialb.3338s0001	NONE	NONE	Bo7g104240	NONE	maker-Cram_his_scaff0-augustus-gene-73.53
NONE	NONE	NONE	NONE	Bra033540	Bo1g055050	Sialb.0241s0038	maker-Cram_his_scaff0-augustus-gene-325.43	NONE	Bo7g104250	NONE	NONE
Bra038039	NONE	Sialb.1663s0011	maker-Cram_his_scaff6-augustus-gene-248.40	Bra033541	Bo1g055040	Sialb.0241s0037	maker-Cram_his_scaff0-snap-gene-324.60	Bra012737	Bo7g104260	Sialb.0818s0011	maker-Cram_his_scaff0-augustus-gene-74.46
NONE	NONE	Sialb.1663s0013	NONE	Bra033544	Bo1g055010	Sialb.0241s0034	maker-Cram_his_scaff0-augustus-gene-324.44	Bra012734	Bo7g104280	Sialb.0818s0013	maker-Cram_his_scaff0-augustus-gene-74.50
NONE	NONE	Sialb.1663s0014	NONE	Bra033545	Bo1g055000	Sialb.0241s0033	maker-Cram_his_scaff0-augustus-gene-324.46	Bra012733	Bo7g104290	Sialb.0818s0014	snap_masked-Cram_his_scaff0-processed-gene-74.29
NONE	NONE	Sialb.1663s0016	NONE	NONE	NONE	NONE	NONE	Bra012731	Bo7g104300	Sialb.0818s0016	maker-Cram_his_scaff0-augustus-gene-74.51
Bra040572	Bo8g043550	Sialb.0799s0018	snap_masked-Cram_his_scaff6-processed-gene-248.15	NONE	NONE	NONE	NONE	Bra012725	Bo7g104350	Sialb.0818s0018	maker-Cram_his_scaff0-augustus-gene-75.42
Bra040573	Bo8g043560	Sialb.0799s0017	maker-Cram_his_scaff6-augustus-gene-248.34	NONE	NONE	NONE	NONE	NONE	NONE	NONE	NONE
Bra040575	Bo8g043570	Sialb.0799s0016	maker-Cram_his_scaff6-augustus-gene-247.31	Bra038449	Bo1g054860	Sialb.0241s0017	maker-Cram_his_scaff0-snap-gene-323.53	Bra012724	Bo7g104360	Sialb.0818s0019	maker-Cram_his_scaff0-augustus-gene-75.43
NONE	NONE	NONE	maker-Cram_his_scaff6-augustus-gene-247.30	Bra038456	Bo1g054830	Sialb.0241s0015	NONE	Bra012723	NONE	NONE	NONE
NONE	NONE	NONE	NONE	Bra038457	NONE	NONE	augustus_masked-Cram_his_scaff0-processed-gene-323.6	Bra012722	Bo7g104380	Sialb.0818s0021	NONE
NONE	NONE	Sialb.0190s0006	NONE	Bra038459	Bo1g054790	Sialb.0241s0013	maker-Cram_his_scaff0-augustus-gene-323.39	NONE	NONE	NONE	NONE
Bra040579	Bo8g044620	Sialb.0190s0005	NONE	Bra038460	Bo1g054780	Sialb.0241s0012	NONE	Bra012719	NONE	NONE	maker-Cram_his_scaff0-augustus-gene-75.48
Bra040580	Bo8g044630	Sialb.0799s0011	maker-Cram_his_scaff6-augustus-gene-247.27	NONE	NONE	NONE	NONE	Bra012718	Bo7g104410	Sialb.0818s0025	maker-Cram_his_scaff0-augustus-gene-75.49
NONE	NONE	Sialb.0375s0009	NONE	Bra038466	Bo1g053750	Sialb.0190s0002	NONE	Bra012716	Bo7g104440	Sialb.0818s0027	maker-Cram_his_scaff0-augustus-gene-75.44
NONE	NONE	NONE	NONE	NONE	NONE	NONE	NONE	Bra012715	Bo7g104450	Sialb.0818s0028	snap_masked-Cram_his_scaff0-processed-gene-75.31
Bra040741	Bo8g044760	Sialb.3150s0002	NONE	Bra038491	Bo7g104570	Sialb.0799s0002	NONE	Bra012701	Bo00875s050	Sialb.0913s0019	augustus_masked-Cram_his_scaff0-processed-gene-77.1
Bra040742	NONE	Sialb.1241s0018	maker-Cram_his_scaff6-augustus-gene-245.42	NONE	Bo7g104560	Sialb.0799s0001	NONE	Bra012700	NONE	Sialb.0913s0018	maker-Cram_his_scaff0-augustus-gene-77.65
Bra040743	Bo8g045770	NONE	maker-Cram_his_scaff6-augustus-gene-245.41	Bra038492	NONE	Sialb.0740s0003	maker-Cram_his_scaff0-snap-gene-320.51	NONE	Bo1g053490	NONE	NONE
Bra040745	Bo8g045780	Sialb.1241s0015	maker-Cram_his_scaff6-augustus-gene-245.45	Bra038495	Bo7g104640	Sialb.0740s0006	maker-Cram_his_scaff0-snap-gene-320.56	Bra012697	NONE	Sialb.0913s0017	maker-Cram_his_scaff0-snap-gene-77.70
NONE	NONE	Sialb.1241s0014	NONE	Bra038496	Bo7g104660	Sialb.0740s0007	NONE	Bra012696	Bo1g053470	NONE	maker-Cram_his_scaff0-snap-gene-77.72
NONE	NONE	Sialb.1241s0013	NONE	Bra038497	NONE	Sialb.0740s0008	maker-Cram_his_scaff0-augustus-gene-320.45	NONE	Bo1g053460	NONE	NONE
Bra040746	Bo8g045790	Sialb.1241s0012	maker-Cram_his_scaff6-snap-gene-245.48	Bra038499	Bo7g104680	Sialb.0740s0010	NONE	NONE	Bo1g053420	Sialb.2203s0006	NONE
NONE	NONE	NONE	NONE	Bra038501	NONE	Sialb.0740s0012	maker-Cram_his_scaff0-augustus-gene-320.41	NONE	Bo1g053350	Sialb.2203s0004	NONE
NONE	NONE	NONE	NONE	Bra038502	NONE	Sialb.0740s0013	maker-Cram_his_scaff0-augustus-gene-320.43	NONE	Bo1g053340	Sialb.2203s0003	NONE
Bra040747	Bo8g045800	Sialb.1241s0010	maker-Cram_his_scaff6-augustus-gene-245.39	Bra038503	Bo7g104700	Sialb.0740s0014	maker-Cram_his_scaff0-augustus-gene-320.40	Bra012694	Bo1g053330	Sialb.2203s0002	maker-Cram_his_scaff0-augustus-gene-77.66
NONE	Bo7g104710	Sialb.2120s0002	NONE	Bra038505	NONE	Sialb.0740s0016	maker-Cram_his_scaff0-augustus-gene-319.36	NONE	Bo1g053280	NONE	NONE
NONE	NONE	NONE	NONE	Bra040093	NONE	Sialb.0740s0018	snap_masked-Cram_his_scaff0-processed-gene-318.23	NONE	Bo1g053250	NONE	NONE
NONE	NONE	Sialb.1256s0002	NONE	Bra040094	NONE	NONE	maker-Cram_his_scaff0-snap-gene-318.42	NONE	Bo1g053220	NONE	NONE
Bra021080	NONE	Sialb.1256s0003	snap_masked-Cram_his_scaff6-processed-gene-243.25	Bra040095	NONE	NONE	NONE	NONE	Bo1g053210	Sialb.0913s0012	NONE
Bra016612	Bo5g023600	Sialb.0929s0009	maker-Cram_his_scaff10-augustus-gene-226.65	NONE	Bo8g067020	Sialb.0147s0029	NONE	Bra025989	NONE	NONE	maker-Cram_his_scaff6-augustus-gene-162.54
Bra016613	Bo5g023590	Sialb.0929s0010	maker-Cram_his_scaff10-augustus-gene-226.55	NONE	Bo8g067010	NONE	NONE	Bra025990	NONE	NONE	NONE
Bra021079	NONE	NONE	maker-Cram_his_scaff6-augustus-gene-241.27	NONE	Bo8g045960	NONE	NONE	NONE	NONE	Sialb.0913s0011	NONE
Bra016614	Bo5g023580	Sialb.0929s0011	maker-Cram_his_scaff10-augustus-gene-226.66	Bra026678	Bo8g067000	Sialb.0147s0030	maker-Cram_his_scaff4-augustus-gene-323.56	Bra025991	Bo8g105010	Sialb.0039s0030	NONE
Bra016615	Bo5g023570	Sialb.0929s0012	NONE	NONE	Bo8g066990	NONE	NONE	Bra025993	NONE	NONE	maker-Cram_his_scaff6-augustus-gene-162.52
NONE	Bo5g023540	Sialb.0929s0015	maker-Cram_his_scaff10-augustus-gene-226.56	NONE	NONE	NONE	maker-Cram_his_scaff4-augustus-gene-323.52	Bra025996	NONE	Sialb.0039s0026	NONE
Bra016620	NONE	NONE	NONE	Bra026690	Bo8g066940	Sialb.0147s0035	maker-Cram_his_scaff4-augustus-gene-323.53	Bra040984	Bo8g105120	Sialb.0039s0019	maker-Cram_his_scaff6-augustus-gene-162.60
NONE	Bo5g023440	NONE	snap_masked-Cram_his_scaff10-processed-gene-226.51	Bra026691	NONE	NONE	NONE	NONE	Bo8g105130	Sialb.0039s0018	NONE
Bra016621	Bo5g023420	Sialb.0929s0024	maker-Cram_his_scaff10-augustus-gene-226.62	Bra026692	Bo8g066930	NONE	NONE	Bra040985	Bo8g105140	Sialb.0039s0017	maker-Cram_his_scaff6-snap-gene-161.110
NONE	Bo5g022360	Sialb.0929s0027	maker-Cram_his_scaff10-augustus-gene-227.57	NONE	NONE	NONE	NONE	Bra026007	NONE	NONE	NONE
NONE	Bo5g022350	Sialb.0929s0028	maker-Cram_his_scaff10-snap-gene-227.79	Bra026693	NONE	NONE	maker-Cram_his_scaff4-snap-gene-323.76	Bra026008	NONE	Sialb.0039s0015	NONE
Bra016622	NONE	NONE	NONE	NONE	Bo8g066920	Sialb.0147s0036	maker-Cram_his_scaff4-augustus-gene-323.64	NONE	Bo8g105220	Sialb.0039s0014	maker-Cram_his_scaff6-augustus-gene-161.70
Bra016623	NONE	Sialb.0929s0032	snap_masked-Cram_his_scaff10-processed-gene-227.38	NONE	Bo8g066910	NONE	maker-Cram_his_scaff4-snap-gene-324.72	Bra026013	Bo8g105230	Sialb.0039s0013	NONE
NONE	Bo5g022260	Sialb.0929s0033	maker-Cram_his_scaff10-snap-gene-227.83	NONE	NONE	NONE	NONE	Bra026015	NONE	Sialb.1462s0001	NONE
Bra016627	Bo5g022230	NONE	maker-Cram_his_scaff10-augustus-gene-227.67	NONE	Bo8g066850	Sialb.0147s0044	NONE	Bra026019	NONE	Sialb.1462s0008	snap_masked-Cram_his_scaff6-processed-gene-161.40
Bra016628	Bo5g022220	NONE	snap_masked-Cram_his_scaff10-processed-gene-227.32	NONE	Bo8g066840	NONE	NONE	Bra026020	NONE	Sialb.1462s0009	maker-Cram_his_scaff6-snap-gene-161.105
Bra016629	Bo5g022210	NONE	maker-Cram_his_scaff10-augustus-gene-227.68	NONE	Bo8g066830	Sialb.0147s0045	NONE	Bra026021	NONE	Sialb.1462s0010	maker-Cram_his_scaff6-augustus-gene-161.68
NONE	Bo5g022190	Sialb.0039s0007	snap_masked-Cram_his_scaff10-processed-gene-228.23	Bra026702	NONE	NONE	maker-Cram_his_scaff4-augustus-gene-324.48	Bra026023	Bo8g105280	Sialb.1462s0012	NONE
NONE	Bo5g022180	NONE	NONE	NONE	NONE	NONE	NONE	Bra026024	NONE	Sialb.1462s0013	augustus_masked-Cram_his_scaff4-processed-gene-324.8
NONE	Bo5g022170	Sialb.0039s0004	maker-Cram_his_scaff10-augustus-gene-228.56	Bra026705	NONE	NONE	NONE	Bra026025	Bo8g105320	Sialb.1462s0014	NONE
NONE	NONE	Sialb.0039s0003	NONE	Bra026706	NONE	NONE	snap_masked-Cram_his_scaff4-processed-gene-324.27	NONE	Bo8g105330	NONE	NONE
NONE	Bo5g022100	Sialb.0844s0031	maker-Cram_his_scaff10-augustus-gene-228.60	NONE	NONE	NONE	NONE	Bra026031	NONE	Sialb.1462s0021	NONE
Bra016636	Bo5g022090	Sialb.0844s0030	maker-Cram_his_scaff10-augustus-gene-228.61	Bra026710	Bo8g066730	Sialb.0147s0053	maker-Cram_his_scaff4-augustus-gene-324.59	Bra026032	Bo8g105380	Sialb.1462s0022	maker-Cram_his_scaff6-augustus-gene-161.62
NONE	Bo5g022080	Sialb.0844s0029	snap_masked-Cram_his_scaff10-processed-gene-228.42	NONE	NONE	NONE	NONE	Bra026033	NONE	Sialb.1462s0023	NONE
NONE	NONE	NONE	maker-Cram_his_scaff10-snap-gene-228.71	Bra026712	Bo8g066720	Sialb.0147s0054	maker-Cram_his_scaff4-augustus-gene-324.50	NONE	Bo8g105400	Sialb.0360s0056	maker-Cram_his_scaff6-augustus-gene-161.75
NONE	Bo5g022010	Sialb.0844s0023	maker-Cram_his_scaff10-augustus-gene-228.54	Bra026714	NONE	NONE	maker-Cram_his_scaff4-snap-gene-324.70	Bra026039	Bo8g105410	Sialb.0360s0054	NONE
NONE	Bo5g022000	Sialb.0844s0022	maker-Cram_his_scaff10-augustus-gene-228.66	Bra026715	NONE	NONE	maker-Cram_his_scaff4-augustus-gene-324.61	Bra026040	Bo8g105420	Sialb.0360s0052	NONE
NONE	Bo5g021990	Sialb.0844s0021	snap_masked-Cram_his_scaff10-processed-gene-228.49	NONE	NONE	NONE	NONE	Bra026041	NONE	NONE	NONE
NONE	Bo5g021980	Sialb.0844s0020	maker-Cram_his_scaff10-augustus-gene-228.55	Bra026716	NONE	NONE	maker-Cram_his_scaff4-snap-gene-324.71	Bra026042	Bo8g105450	NONE	NONE
NONE	NONE	Sialb.0844s0002	maker-Cram_his_scaff10-augustus-gene-229.68	Bra026723	Bo5g021680	Sialb.1166s0032	maker-Cram_his_scaff4-snap-gene-325.79	Bra026067	Bo8g105550	Sialb.0360s0044	NONE
NONE	NONE	Sialb.0844s0001	maker-Cram_his_scaff10-augustus-gene-229.69	NONE	Bo5g021670	Sialb.1166s0031	NONE	Bra026068	NONE	NONE	NONE
NONE	NONE	NONE	maker-Cram_his_scaff10-augustus-gene-229.58	NONE	Bo5g021660	Sialb.1166s0030	NONE	Bra026069	NONE	NONE	NONE
NONE	NONE	NONE	maker-Cram_his_scaff10-augustus-gene-230.69	Bra026728	Bo5g021590	Sialb.1166s0024	NONE	Bra026076	Bo8g105600	Sialb.0360s0038	NONE
NONE	Bo8g066650	Sialb.0147s0066	NONE	Bra026729	NONE	NONE	NONE	NONE	Bo8g105610	Sialb.0360s0037	maker-Cram_his_scaff6-augustus-gene-160.71
Bra016642	NONE	Sialb.0147s0067	NONE	Bra026730	NONE	Sialb.1166s0022	maker-Cram_his_scaff4-snap-gene-325.76	Bra026079	Bo8g105620	Sialb.0360s0036	snap_masked-Cram_his_scaff6-processed-gene-160.60
NONE	NONE	NONE	maker-Cram_his_scaff10-snap-gene-230.95	Bra026733	Bo5g021540	Sialb.1166s0020	maker-Cram_his_scaff4-augustus-gene-325.69	Bra026080	NONE	Sialb.0360s0033	NONE
NONE	NONE	NONE	maker-Cram_his_scaff10-augustus-gene-230.63	NONE	Bo5g021530	Sialb.1166s0019	NONE	Bra026081	NONE	NONE	NONE
Bra016643	NONE	NONE	NONE	Bra026734	Bo5g021510	Sialb.1166s0017	NONE	Bra026083	Bo8g105660	Sialb.0360s0032	maker-Cram_his_scaff6-augustus-gene-160.70
Bra016644	Bo8g066630	Sialb.0147s0068	NONE	NONE	Bo5g021500	Sialb.1166s0016	augustus_masked-Cram_his_scaff4-processed-gene-325.9	Bra026084	Bo8g105670	NONE	NONE
NONE	NONE	NONE	maker-Cram_his_scaff10-augustus-gene-230.74	Bra026737	NONE	Sialb.1166s0010	maker-Cram_his_scaff4-augustus-gene-326.63	Bra026090	Bo8g105700	Sialb.0360s0028	NONE
Bra016646	Bo8g066610	Sialb.0147s0070	NONE	Bra026738	Bo5g021440	Sialb.1166s0009	maker-Cram_his_scaff4-augustus-gene-326.64	Bra026091	Bo8g105710	Sialb.0360s0027	maker-Cram_his_scaff6-augustus-gene-160.69
Bra016647	Bo8g066600	Sialb.0147s0071	maker-Cram_his_scaff10-augustus-gene-230.76	Bra026739	Bo5g021430	Sialb.1166s0008	NONE	Bra026092	Bo8g105720	Sialb.0360s0026	maker-Cram_his_scaff6-augustus-gene-160.68
Bra016648	NONE	Sialb.2183s0014	maker-Cram_his_scaff10-augustus-gene-230.68	Bra026741	Bo5g021410	Sialb.1166s0003	maker-Cram_his_scaff4-augustus-gene-326.57	Bra026095	Bo8g105740	Sialb.0360s0024	NONE
NONE	NONE	Sialb.2183s0013	maker-Cram_his_scaff10-augustus-gene-230.79	NONE	Bo5g021400	Sialb.1166s0002	NONE	Bra026096	NONE	NONE	NONE
Bra016649	Bo8g066590	Sialb.2183s0012	maker-Cram_his_scaff10-augustus-gene-230.80	Bra026742	Bo5g021390	Sialb.1166s0001	NONE	Bra026097	Bo8g105750	Sialb.0360s0023	maker-Cram_his_scaff6-augustus-gene-160.66
NONE	NONE	NONE	maker-Cram_his_scaff10-augustus-gene-231.65	Bra026746	Bo5g021360	Sialb.2183s0008	NONE	Bra026100	Bo8g105870	Sialb.0360s0019	NONE
NONE	NONE	NONE	NONE	Bra026747	Bo5g021350	Sialb.2183s0007	maker-Cram_his_scaff4-augustus-gene-326.59	Bra026101	Bo8g105880	Sialb.0360s0018	NONE
Bra016651	Bo8g066560	Sialb.1318s0014	NONE	Bra026749	Bo5g021280	Sialb.3222s0001	maker-Cram_his_scaff4-augustus-gene-326.60	Bra026108	Bo8g105890	NONE	maker-Cram_his_scaff6-augustus-gene-160.79
Bra016653	Bo8g066540	Sialb.0147s0076	maker-Cram_his_scaff10-augustus-gene-231.67	NONE	Bo5g021150	Sialb.3934s0001	snap_masked-Cram_his_scaff4-processed-gene-326.53	Bra026115	Bo8g105920	Sialb.0360s0011	maker-Cram_his_scaff6-augustus-gene-160.65
NONE	NONE	NONE	maker-Cram_his_scaff10-snap-gene-231.84	NONE	Bo5g021130	Sialb.1318s0004	NONE	Bra026117	NONE	NONE	NONE
NONE	NONE	NONE	maker-Cram_his_scaff10-augustus-gene-232.63	Bra026759	Bo5g021040	Sialb.0609s0003	NONE	Bra026124	Bo8g106000	NONE	NONE
NONE	NONE	NONE	maker-Cram_his_scaff10-snap-gene-232.88	NONE	Bo5g021030	Sialb.0609s0004	NONE	Bra026125	NONE	NONE	NONE
Bra016656	Bo8g066520	Sialb.0147s0077	maker-Cram_his_scaff10-augustus-gene-232.70	NONE	Bo5g021020	Sialb.0609s0005	NONE	Bra026126	NONE	NONE	snap_masked-Cram_his_scaff6-processed-gene-160.40
NONE	NONE	NONE	maker-Cram_his_scaff10-augustus-gene-232.64	NONE	Bo5g020980	Sialb.0609s0006	NONE	Bra026127	NONE	NONE	NONE
NONE	NONE	NONE	snap_masked-Cram_his_scaff10-processed-gene-232.42	Bra026760	Bo5g020930	Sialb.0609s0009	snap_masked-Cram_his_scaff4-processed-gene-327.36	Bra026128	Bo8g106010	Sialb.0360s0003	NONE
NONE	NONE	NONE	maker-Cram_his_scaff10-augustus-gene-232.65	NONE	Bo5g020920	Sialb.0609s0010	NONE	Bra026129	NONE	NONE	NONE
Bra016657	Bo8g066490	NONE	maker-Cram_his_scaff10-augustus-gene-232.66	NONE	Bo5g020910	Sialb.0609s0011	NONE	NONE	NONE	NONE	maker-Cram_his_scaff6-augustus-gene-160.78
Bra016658	Bo8g066480	NONE	NONE	Bra026761	Bo5g020900	Sialb.0609s0012	NONE	Bra026130	Bo8g106020	NONE	maker-Cram_his_scaff6-snap-gene-160.85
Bra016659	Bo8g066470	Sialb.0147s0078	maker-Cram_his_scaff10-augustus-gene-232.67	Bra026763	Bo5g020890	Sialb.0609s0013	NONE	Bra026131	Bo8g106030	NONE	maker-Cram_his_scaff6-augustus-gene-160.77
NONE	NONE	NONE	maker-Cram_his_scaff10-augustus-gene-232.73	NONE	Bo5g020870	Sialb.0609s0015	NONE	Bra026133	NONE	NONE	NONE
NONE	NONE	NONE	NONE	Bra026765	Bo5g020860	Sialb.0609s0016	augustus_masked-Cram_his_scaff4-processed-gene-327.11	Bra026134	Bo8g106040	Sialb.0341s0002	NONE
NONE	NONE	NONE	maker-Cram_his_scaff10-snap-gene-232.95	Bra026766	Bo5g020850	Sialb.0609s0017	maker-Cram_his_scaff4-augustus-gene-327.54	Bra026135	Bo8g106050	Sialb.0341s0003	NONE
Bra016662	Bo8g066430	NONE	maker-Cram_his_scaff10-augustus-gene-232.75	Bra026768	Bo5g020810	Sialb.0609s0020	maker-Cram_his_scaff4-augustus-gene-327.55	Bra026138	Bo8g106070	Sialb.0341s0005	maker-Cram_his_scaff6-augustus-gene-160.63
NONE	NONE	NONE	maker-Cram_his_scaff10-augustus-gene-232.76	Bra026769	Bo5g020800	Sialb.0609s0021	maker-Cram_his_scaff4-augustus-gene-327.56	Bra026139	Bo8g106090	NONE	NONE
Bra016663	Bo8g066410	Sialb.0147s0079	maker-Cram_his_scaff10-augustus-gene-232.77	Bra026770	Bo5g020790	Sialb.0609s0022	maker-Cram_his_scaff4-augustus-gene-327.57	Bra026140	Bo8g106100	Sialb.0341s0006	maker-Cram_his_scaff6-augustus-gene-160.62
NONE	NONE	NONE	snap_masked-Cram_his_scaff10-processed-gene-233.34	NONE	Bo5g020670	Sialb.0609s0037	NONE	Bra026153	NONE	NONE	NONE
Bra016662	Bo8g066430	NONE	maker-Cram_his_scaff10-augustus-gene-232.75	Bra026768	Bo5g020810	Sialb.0609s0020	maker-Cram_his_scaff4-augustus-gene-327.55	Bra026138	Bo8g106070	Sialb.0341s0005	maker-Cram_his_scaff6-augustus-gene-160.63
Bra033038	Bo7g091190	NONE	NONE	NONE	NONE	Sialb.0303s0020	NONE	Bra025322	Bo2g146190	Sialb.2694s0001	maker-Cram_his_scaff9-augustus-gene-138.32
NONE	Bo7g091140	Sialb.1159s0019	NONE	Bra039063	Bo9g008400	Sialb.0303s0024	maker-Cram_his_scaff0-augustus-gene-176.44	Bra025319	NONE	NONE	maker-Cram_his_scaff9-augustus-gene-138.40
NONE	Bo7g091090	NONE	NONE	NONE	NONE	Sialb.0303s0025	NONE	Bra025318	NONE	NONE	maker-Cram_his_scaff9-augustus-gene-138.41
Bra033034	Bo7g091060	Sialb.2970s0002	maker-Cram_his_scaff2-augustus-gene-332.36	NONE	NONE	Sialb.0303s0026	NONE	Bra025317	Bo2g146120	Sialb.0543s0002	maker-Cram_his_scaff9-snap-gene-138.45
Bra033033	Bo7g091040	Sialb.2970s0001	maker-Cram_his_scaff2-snap-gene-332.38	Bra039064	Bo2g146110	Sialb.0303s0027	maker-Cram_his_scaff0-augustus-gene-176.43	NONE	NONE	Sialb.0543s0003	NONE
NONE	Bo7g091030	NONE	NONE	NONE	NONE	Sialb.0303s0029	NONE	Bra025315	NONE	NONE	maker-Cram_his_scaff9-augustus-gene-138.36
NONE	Bo7g090880	NONE	NONE	NONE	NONE	Sialb.0303s0038	NONE	Bra025307	NONE	NONE	maker-Cram_his_scaff9-augustus-gene-139.47
NONE	Bo7g090860	NONE	NONE	NONE	NONE	Sialb.0303s0039	NONE	Bra025306	NONE	NONE	maker-Cram_his_scaff9-augustus-gene-139.48
Bra033028	Bo7g090810	NONE	maker-Cram_his_scaff2-augustus-gene-331.38	NONE	NONE	Sialb.0303s0042	NONE	Bra025303	Bo2g145010	Sialb.0543s0007	maker-Cram_his_scaff9-augustus-gene-139.49
NONE	NONE	Sialb.2808s0005	NONE	NONE	Bo4g190670	NONE	NONE	Bra016955	NONE	Sialb.1184s0017	maker-Cram_his_scaff11-augustus-gene-138.54
NONE	NONE	Sialb.2808s0008	NONE	NONE	Bo4g190640	NONE	NONE	Bra016957	NONE	Sialb.1184s0014	maker-Cram_his_scaff11-augustus-gene-138.52
Bra007537	Bo6g077040	Sialb.0890s0016	maker-Cram_his_scaff1-snap-gene-396.48	Bra003414	Bo8g095220	Sialb.1417s0018	maker-Cram_his_scaff9-augustus-gene-67.58	Bra014486	Bo6g076980	Sialb.0079s0118	NONE
Bra007536	Bo6g077030	NONE	NONE	Bra003413	Bo8g095200	Sialb.0415s0011	augustus_masked-Cram_his_scaff9-processed-gene-67.18	NONE	Bo6g076920	Sialb.0079s0117	maker-Cram_his_scaff4-augustus-gene-266.49
Bra007535	Bo4g104990	Sialb.0890s0011	maker-Cram_his_scaff1-snap-gene-396.50	Bra003411	Bo8g095190	Sialb.0415s0009	NONE	Bra014487	Bo6g076900	NONE	maker-Cram_his_scaff4-augustus-gene-266.45
NONE	Bo4g105010	Sialb.0890s0010	augustus_masked-Cram_his_scaff1-processed-gene-396.3	NONE	NONE	Sialb.0415s0007	NONE	Bra014492	Bo6g076890	NONE	NONE
NONE	Bo4g105020	Sialb.0890s0009	maker-Cram_his_scaff1-augustus-gene-396.46	NONE	NONE	NONE	NONE	Bra014493	NONE	NONE	NONE
Bra007528	Bo4g105030	Sialb.0890s0008	maker-Cram_his_scaff1-snap-gene-396.56	NONE	Bo8g095120	NONE	maker-Cram_his_scaff9-augustus-gene-67.65	Bra014494	NONE	Sialb.0079s0112	NONE
NONE	Bo4g105040	Sialb.0890s0007	maker-Cram_his_scaff1-augustus-gene-396.44	NONE	NONE	NONE	NONE	Bra014495	NONE	NONE	NONE
Bra007524	Bo4g105070	Sialb.0890s0006	maker-Cram_his_scaff1-snap-gene-395.71	NONE	Bo8g095080	NONE	maker-Cram_his_scaff9-snap-gene-67.71	Bra014496	NONE	Sialb.0079s0110	NONE
Bra007523	Bo4g105080	Sialb.0890s0005	maker-Cram_his_scaff1-augustus-gene-395.62	NONE	Bo8g095070	NONE	maker-Cram_his_scaff9-augustus-gene-67.63	Bra014497	NONE	Sialb.0079s0109	NONE
NONE	Bo4g105090	Sialb.0890s0004	maker-Cram_his_scaff1-augustus-gene-395.54	NONE	NONE	NONE	NONE	Bra014498	NONE	NONE	NONE
NONE	Bo4g105100	Sialb.0890s0003	maker-Cram_his_scaff1-augustus-gene-395.53	NONE	NONE	Sialb.1467s0003	NONE	Bra014499	NONE	NONE	NONE
NONE	Bo4g105110	Sialb.0890s0002	maker-Cram_his_scaff1-augustus-gene-395.52	NONE	NONE	Sialb.1467s0002	NONE	Bra014500	NONE	NONE	NONE
Bra007522	Bo4g105120	Sialb.0890s0001	NONE	NONE	NONE	NONE	maker-Cram_his_scaff9-augustus-gene-67.62	NONE	NONE	NONE	NONE
Bra007521	Bo4g105130	Sialb.0565s0004	NONE	Bra003408	Bo8g095050	NONE	maker-Cram_his_scaff9-augustus-gene-67.52	Bra014502	Bo6g076880	Sialb.0079s0107	NONE
Bra007520	NONE	NONE	NONE	Bra003407	Bo8g095040	NONE	maker-Cram_his_scaff9-augustus-gene-67.61	NONE	Bo6g076870	Sialb.0079s0106	maker-Cram_his_scaff4-augustus-gene-266.47
Bra007519	Bo4g105150	Sialb.1372s0012	NONE	Bra003406	Bo8g095030	Sialb.1467s0001	NONE	Bra014503	Bo6g076860	Sialb.0079s0105	maker-Cram_his_scaff4-augustus-gene-266.42
Bra007513	Bo4g105200	Sialb.1372s0008	augustus_masked-Cram_his_scaff1-processed-gene-395.15	NONE	Bo8g094940	NONE	maker-Cram_his_scaff9-augustus-gene-66.66	Bra014507	NONE	Sialb.0079s0099	NONE
NONE	NONE	NONE	NONE	Bra003402	NONE	Sialb.1735s0003	NONE	NONE	Bo6g076820	NONE	maker-Cram_his_scaff4-augustus-gene-265.44
Bra007506	Bo4g106310	Sialb.1372s0002	maker-Cram_his_scaff1-augustus-gene-395.47	NONE	Bo8g094870	NONE	maker-Cram_his_scaff9-augustus-gene-66.54	Bra014512	NONE	Sialb.0079s0091	NONE
NONE	Bo4g106320	Sialb.1372s0001	NONE	NONE	NONE	NONE	maker-Cram_his_scaff9-snap-gene-66.69	Bra014513	NONE	NONE	NONE
Bra007505	Bo4g106330	NONE	NONE	Bra003400	Bo8g094860	Sialb.1735s0004	snap_masked-Cram_his_scaff9-processed-gene-66.26	Bra014514	Bo6g076790	Sialb.0079s0090	augustus_masked-Cram_his_scaff4-processed-gene-265.5
Bra007499	Bo4g106430	Sialb.1091s0003	maker-Cram_his_scaff1-snap-gene-394.101	Bra003398	Bo8g094670	Sialb.1735s0006	maker-Cram_his_scaff9-augustus-gene-66.64	Bra014520	Bo6g076770	Sialb.0079s0086	snap_masked-Cram_his_scaff4-processed-gene-265.28
Bra007498	NONE	NONE	NONE	NONE	Bo8g094680	NONE	maker-Cram_his_scaff9-augustus-gene-66.63	NONE	NONE	Sialb.0079s0085	NONE
Bra007497	NONE	Sialb.1091s0002	NONE	Bra003397	NONE	Sialb.1735s0007	NONE	NONE	Bo6g076760	Sialb.0079s0084	maker-Cram_his_scaff4-augustus-gene-265.39
Bra007496	NONE	NONE	NONE	Bra003396	NONE	Sialb.1735s0009	snap_masked-Cram_his_scaff9-processed-gene-66.23	NONE	Bo6g076750	Sialb.0079s0083	maker-Cram_his_scaff4-snap-gene-265.48
Bra007495	Bo4g106460	Sialb.0645s0008	snap_masked-Cram_his_scaff1-processed-gene-394.54	NONE	Bo8g094700	NONE	NONE	Bra014522	NONE	Sialb.0079s0082	NONE
Bra007480	NONE	NONE	NONE	Bra003392	Bo8g094600	Sialb.1735s0013	maker-Cram_his_scaff9-snap-gene-65.106	NONE	Bo6g076700	Sialb.0079s0073	maker-Cram_his_scaff4-augustus-gene-265.42
Bra007479	Bo4g106490	Sialb.0645s0011	maker-Cram_his_scaff1-augustus-gene-394.74	NONE	Bo8g094590	NONE	NONE	Bra014524	NONE	Sialb.0079s0072	NONE
Bra007478	NONE	Sialb.0645s0012	maker-Cram_his_scaff1-augustus-gene-394.68	Bra003391	NONE	NONE	maker-Cram_his_scaff9-augustus-gene-65.67	Bra014525	Bo6g076690	Sialb.0079s0071	maker-Cram_his_scaff4-augustus-gene-265.36
NONE	NONE	NONE	NONE	Bra003389	NONE	Sialb.1735s0016	NONE	NONE	Bo6g076660	Sialb.2283s0008	maker-Cram_his_scaff4-augustus-gene-264.37
Bra007474	NONE	NONE	NONE	Bra003388	Bo8g094530	Sialb.0079s0068	maker-Cram_his_scaff9-augustus-gene-65.74	NONE	Bo6g076650	Sialb.2283s0007	NONE
Bra007471	NONE	NONE	NONE	NONE	Bo8g094510	Sialb.0079s0066	maker-Cram_his_scaff9-augustus-gene-65.65	NONE	NONE	NONE	NONE
Bra007470	NONE	NONE	NONE	NONE	Bo8g094500	Sialb.0079s0065	NONE	NONE	NONE	NONE	maker-Cram_his_scaff4-snap-gene-264.45
Bra007469	NONE	NONE	NONE	Bra003385	Bo8g094490	Sialb.0079s0064	maker-Cram_his_scaff9-augustus-gene-65.64	NONE	Bo6g076590	Sialb.2283s0003	maker-Cram_his_scaff4-augustus-gene-264.35
Bra007466	NONE	NONE	NONE	Bra003383	Bo8g094430	Sialb.0079s0062	maker-Cram_his_scaff9-augustus-gene-65.63	NONE	NONE	Sialb.2283s0001	maker-Cram_his_scaff4-augustus-gene-263.50
Bra007465	Bo8g094420	NONE	NONE	NONE	Bo8g094440	Sialb.0079s0061	maker-Cram_his_scaff9-augustus-gene-65.62	NONE	NONE	NONE	NONE
Bra007464	Bo8g094410	NONE	NONE	NONE	NONE	Sialb.0079s0058	maker-Cram_his_scaff9-augustus-gene-65.71	NONE	NONE	NONE	NONE
Bra007463	Bo8g094400	NONE	NONE	NONE	NONE	Sialb.0079s0057	maker-Cram_his_scaff9-augustus-gene-65.61	NONE	NONE	NONE	NONE
Bra007460	Bo8g094330	NONE	NONE	NONE	NONE	Sialb.0079s0056	maker-Cram_his_scaff9-augustus-gene-65.70	NONE	NONE	NONE	NONE
Bra007459	Bo8g094320	Sialb.0645s0017	snap_masked-Cram_his_scaff1-processed-gene-394.34	NONE	Bo4g107830	Sialb.0079s0055	NONE	NONE	NONE	NONE	NONE
Bra007457	Bo01353s050	Sialb.0645s0019	maker-Cram_his_scaff1-augustus-gene-394.64	NONE	Bo4g107870	Sialb.0079s0052	maker-Cram_his_scaff9-augustus-gene-64.71	Bra014536	NONE	NONE	NONE
Bra007454	Bo01353s020	NONE	NONE	NONE	NONE	Sialb.0079s0049	snap_masked-Cram_his_scaff9-processed-gene-64.61	Bra014539	NONE	NONE	NONE
Bra007452	Bo8g093290	Sialb.0645s0025	maker-Cram_his_scaff1-augustus-gene-394.63	Bra003378	NONE	Sialb.0079s0048	maker-Cram_his_scaff9-augustus-gene-64.70	Bra014540	Bo6g076480	NONE	NONE
Bra007449	Bo8g093260	NONE	NONE	NONE	NONE	Sialb.0079s0045	maker-Cram_his_scaff9-augustus-gene-64.78	NONE	Bo6g076450	NONE	NONE
Bra007448	Bo8g093250	NONE	NONE	NONE	NONE	Sialb.0079s0044	augustus_masked-Cram_his_scaff9-processed-gene-64.16	NONE	NONE	NONE	NONE
Bra007446	Bo8g093230	Sialb.3719s0004	NONE	Bra003375	NONE	Sialb.0079s0042	NONE	NONE	Bo6g076410	Sialb.3863s0003	augustus_masked-Cram_his_scaff4-processed-gene-263.14
NONE	NONE	Sialb.3719s0003	NONE	Bra003374	NONE	NONE	NONE	NONE	Bo6g076400	Sialb.3863s0004	maker-Cram_his_scaff4-augustus-gene-263.47
Bra007441	Bo8g093180	Sialb.0273s0027	maker-Cram_his_scaff1-augustus-gene-393.42	Bra003369	Bo4g107940	Sialb.0079s0037	maker-Cram_his_scaff9-augustus-gene-64.76	Bra014546	NONE	NONE	maker-Cram_his_scaff4-augustus-gene-263.53
Bra007434	Bo8g093090	NONE	NONE	NONE	NONE	Sialb.0079s0032	maker-Cram_his_scaff9-snap-gene-64.96	NONE	NONE	NONE	NONE
Bra007433	NONE	NONE	NONE	Bra003365	NONE	Sialb.0079s0031	maker-Cram_his_scaff9-augustus-gene-64.63	NONE	Bo6g076200	Sialb.0676s0007	maker-Cram_his_scaff4-augustus-gene-262.33
Bra007420	Bo8g092950	NONE	NONE	Bra003357	NONE	Sialb.0079s0021	maker-Cram_his_scaff9-augustus-gene-63.63	NONE	Bo6g076100	Sialb.0676s0018	maker-Cram_his_scaff4-augustus-gene-261.57
Bra007419	Bo8g092930	Sialb.0804s0002	maker-Cram_his_scaff1-augustus-gene-392.61	Bra003356	NONE	NONE	NONE	Bra014552	Bo6g076090	Sialb.0676s0019	maker-Cram_his_scaff4-snap-gene-261.65
Bra007418	Bo8g092910	Sialb.0804s0003	snap_masked-Cram_his_scaff1-processed-gene-392.39	NONE	NONE	NONE	NONE	Bra014553	NONE	NONE	NONE
Bra007415	Bo8g092870	Sialb.0804s0005	NONE	Bra003352	NONE	Sialb.0079s0017	NONE	Bra014555	Bo6g076040	Sialb.0676s0021	snap_masked-Cram_his_scaff4-processed-gene-261.42
Bra007414	Bo8g092850	NONE	NONE	Bra003351	NONE	Sialb.0079s0016	maker-Cram_his_scaff9-snap-gene-63.75	NONE	Bo6g076030	Sialb.0676s0022	maker-Cram_his_scaff4-augustus-gene-261.55
Bra007413	Bo8g092840	Sialb.0804s0006	maker-Cram_his_scaff1-augustus-gene-392.59	NONE	Bo4g108250	Sialb.0079s0015	snap_masked-Cram_his_scaff9-processed-gene-63.23	Bra014556	NONE	NONE	NONE
Bra007412	Bo8g092810	NONE	NONE	Bra003350	NONE	Sialb.0079s0013	maker-Cram_his_scaff9-augustus-gene-63.53	NONE	Bo6g076010	Sialb.0676s0024	NONE
Bra007411	NONE	Sialb.0804s0008	maker-Cram_his_scaff1-augustus-gene-392.57	Bra003349	Bo4g108270	Sialb.0079s0012	maker-Cram_his_scaff9-augustus-gene-63.52	Bra014559	NONE	Sialb.0676s0025	maker-Cram_his_scaff4-snap-gene-261.61
Bra007410	Bo8g092800	Sialb.0804s0009	maker-Cram_his_scaff1-augustus-gene-392.72	NONE	Bo4g108280	Sialb.0079s0011	maker-Cram_his_scaff9-augustus-gene-62.74	Bra014560	NONE	Sialb.0676s0026	maker-Cram_his_scaff4-augustus-gene-261.54
Bra007393	NONE	Sialb.0034s0136	NONE	Bra003338	Bo6g074850	Sialb.0676s0038	NONE	NONE	NONE	Sialb.0201s0472	maker-Cram_his_scaff4-augustus-gene-260.46
Bra007385	Bo4g108600	NONE	NONE	NONE	NONE	NONE	maker-Cram_his_scaff9-augustus-gene-61.56	Bra014581	Bo8g092560	Sialb.1476s0002	NONE
Bra007384	NONE	Sialb.0676s0043	NONE	Bra003326	Bo6g074620	Sialb.0034s0130	NONE	NONE	Bo8g092550	NONE	maker-Cram_his_scaff4-augustus-gene-259.54
Bra007383	NONE	Sialb.0676s0044	NONE	Bra003325	Bo6g074600	Sialb.0034s0129	maker-Cram_his_scaff9-augustus-gene-61.55	NONE	Bo8g092540	NONE	maker-Cram_his_scaff4-augustus-gene-259.61
NONE	Bo4g108610	Sialb.0676s0045	maker-Cram_his_scaff1-augustus-gene-391.39	Bra003324	Bo6g074590	Sialb.0034s0128	NONE	Bra014582	NONE	Sialb.1476s0001	maker-Cram_his_scaff4-snap-gene-259.66
NONE	Bo4g108620	NONE	maker-Cram_his_scaff1-augustus-gene-391.46	NONE	NONE	NONE	NONE	Bra014583	NONE	Sialb.1945s0009	NONE
Bra007382	NONE	Sialb.0201s0468	NONE	Bra003322	Bo6g074570	Sialb.0034s0127	maker-Cram_his_scaff9-augustus-gene-61.54	NONE	Bo8g092470	NONE	maker-Cram_his_scaff4-augustus-gene-259.58
Bra007381	NONE	Sialb.0201s0467	NONE	Bra003321	Bo6g074560	Sialb.0034s0126	maker-Cram_his_scaff9-augustus-gene-61.47	NONE	Bo8g092460	NONE	maker-Cram_his_scaff4-snap-gene-259.65
Bra007380	Bo4g108660	Sialb.0201s0466	NONE	Bra003320	Bo6g074510	NONE	maker-Cram_his_scaff9-augustus-gene-61.53	NONE	Bo8g092430	NONE	maker-Cram_his_scaff4-augustus-gene-259.57
NONE	Bo2g057750	Sialb.2498s0003	maker-Cram_his_scaff1-augustus-gene-46.30	Bra004296	NONE	Sialb.0937s0002	NONE	Bra033949	Bo6g106720	Sialb.0013s0039	maker-Cram_his_scaff5-snap-gene-59.64
Bra004041	Bo2g057760	Sialb.1995s0001	NONE	Bra004297	Bo6g097180	Sialb.0937s0001	maker-Cram_his_scaff5-snap-gene-91.32	Bra033948	Bo6g106730	Sialb.0013s0038	maker-Cram_his_scaff5-augustus-gene-59.49
Bra004040	Bo2g057780	Sialb.1995s0003	snap_masked-Cram_his_scaff1-processed-gene-46.15	Bra004298	Bo6g097160	Sialb.1404s0008	NONE	Bra033947	Bo6g106740	Sialb.0013s0035	NONE
Bra004036	Bo2g057970	Sialb.0371s0023	maker-Cram_his_scaff1-augustus-gene-51.35	Bra004313	Bo6g097100	Sialb.1533s0002	maker-Cram_his_scaff5-augustus-gene-93.36	Bra033929	Bo6g106930	Sialb.0968s0008	maker-Cram_his_scaff5-augustus-gene-57.35
Bra033039	Bo7g091200	Sialb.4905s0001	maker-Cram_his_scaff9-augustus-gene-137.58	Bra039061	Bo9g008420	Sialb.0303s0019	NONE	Bra025323	Bo2g146210	Sialb.4202s0001	NONE
NONE	Bo7g091220	Sialb.1159s0015	NONE	Bra039058	Bo9g008440	Sialb.0303s0017	NONE	Bra025325	NONE	NONE	augustus_masked-Cram_his_scaff9-processed-gene-137.11
NONE	Bo7g091250	NONE	snap_masked-Cram_his_scaff9-processed-gene-137.33	NONE	NONE	Sialb.0303s0013	NONE	Bra025330	NONE	NONE	NONE
Bra033045	Bo7g091290	NONE	maker-Cram_his_scaff9-snap-gene-137.60	NONE	NONE	Sialb.0303s0011	NONE	Bra025332	Bo2g146300	Sialb.1727s0002	NONE
NONE	Bo7g091350	NONE	maker-Cram_his_scaff9-snap-gene-136.63	NONE	NONE	Sialb.0303s0007	NONE	Bra025336	NONE	NONE	NONE
Bra033047	NONE	Sialb.1159s0012	NONE	NONE	Bo9g008480	NONE	maker-Cram_his_scaff2-augustus-gene-334.57	NONE	Bo2g146320	Sialb.1727s0004	NONE
NONE	Bo7g091360	NONE	maker-Cram_his_scaff9-augustus-gene-136.49	NONE	NONE	Sialb.0303s0006	NONE	Bra025337	Bo2g146330	NONE	NONE
NONE	NONE	Sialb.1159s0011	maker-Cram_his_scaff9-snap-gene-136.62	NONE	Bo9g008490	Sialb.0303s0005	NONE	Bra025338	NONE	NONE	NONE
Bra033051	Bo7g091380	Sialb.1159s0008	NONE	Bra039053	NONE	Sialb.0568s0034	snap_masked-Cram_his_scaff2-processed-gene-334.32	Bra025341	Bo2g146370	Sialb.1727s0006	maker-Cram_his_scaff0-snap-gene-177.52
NONE	Bo7g091490	NONE	maker-Cram_his_scaff9-snap-gene-136.67	NONE	Bo9g008570	Sialb.0568s0028	NONE	Bra025347	NONE	NONE	NONE
Bra033054	NONE	Sialb.1159s0004	NONE	Bra039048	Bo9g008580	Sialb.0568s0027	maker-Cram_his_scaff2-augustus-gene-334.50	Bra025348	Bo2g146390	Sialb.1727s0008	maker-Cram_his_scaff0-snap-gene-177.56
Bra033062	Bo2g146490	Sialb.0568s0019	NONE	NONE	Bo9g008650	Sialb.1670s0002	NONE	Bra025357	Bo7g086960	Sialb.1159s0001	augustus_masked-Cram_his_scaff0-processed-gene-177.11
Bra033063	Bo2g146500	NONE	maker-Cram_his_scaff9-augustus-gene-134.40	NONE	Bo9g008670	Sialb.1670s0003	maker-Cram_his_scaff2-augustus-gene-335.41	Bra025358	Bo7g086990	Sialb.0351s0045	maker-Cram_his_scaff0-augustus-gene-177.49
Bra033065	Bo2g146530	NONE	NONE	NONE	NONE	NONE	maker-Cram_his_scaff2-snap-gene-335.42	NONE	NONE	Sialb.0351s0044	NONE
NONE	NONE	NONE	NONE	Bra039041	Bo9g008690	Sialb.1670s0005	NONE	NONE	NONE	NONE	maker-Cram_his_scaff0-augustus-gene-177.51
Bra033067	Bo2g146540	Sialb.0568s0014	maker-Cram_his_scaff9-augustus-gene-134.42	Bra039040	Bo9g008700	Sialb.1670s0006	maker-Cram_his_scaff2-augustus-gene-335.37	Bra025361	Bo7g087050	Sialb.0351s0043	maker-Cram_his_scaff0-augustus-gene-177.46
NONE	NONE	Sialb.0568s0011	NONE	Bra039038	Bo9g008730	Sialb.0351s0042	augustus_masked-Cram_his_scaff9-processed-gene-133.5	Bra025363	Bo7g087100	NONE	NONE
Bra033075	NONE	Sialb.0568s0005	maker-Cram_his_scaff9-augustus-gene-133.36	NONE	NONE	Sialb.0351s0038	NONE	Bra025369	Bo7g087130	NONE	maker-Cram_his_scaff2-snap-gene-336.57
Bra033076	NONE	Sialb.0568s0004	augustus_masked-Cram_his_scaff2-processed-gene-336.12	NONE	NONE	NONE	NONE	Bra025370	Bo7g087140	NONE	NONE
NONE	NONE	Sialb.0568s0003	NONE	Bra039037	Bo9g008740	NONE	snap_masked-Cram_his_scaff2-processed-gene-336.19	Bra025371	Bo7g087150	Sialb.2423s0003	NONE
Bra033078	Bo2g150020	Sialb.1670s0009	NONE	Bra039036	Bo9g008750	Sialb.0351s0037	maker-Cram_his_scaff2-augustus-gene-336.43	NONE	Bo7g087170	Sialb.2423s0004	maker-Cram_his_scaff0-snap-gene-178.69
NONE	Bo2g150030	Sialb.1670s0010	NONE	Bra036225	Bo9g008760	Sialb.0351s0036	maker-Cram_his_scaff2-augustus-gene-336.44	Bra025372	Bo7g087180	Sialb.2423s0005	maker-Cram_his_scaff0-augustus-gene-178.56
NONE	NONE	Sialb.2081s0001	NONE	Bra036223	Bo9g008770	Sialb.0157s0309	snap_masked-Cram_his_scaff9-processed-gene-132.50	Bra025374	Bo7g087220	NONE	maker-Cram_his_scaff0-augustus-gene-178.51
Bra033080	Bo2g150050	Sialb.2081s0002	maker-Cram_his_scaff2-snap-gene-337.78	Bra036222	Bo9g008780	NONE	NONE	NONE	Bo2g147660	Sialb.0351s0033	maker-Cram_his_scaff0-snap-gene-178.71
Bra033081	Bo7g087230	Sialb.2081s0003	NONE	Bra036221	Bo9g008790	NONE	NONE	NONE	Bo2g147670	Sialb.0351s0032	maker-Cram_his_scaff0-augustus-gene-178.52
Bra033083	Bo7g087250	Sialb.2081s0005	maker-Cram_his_scaff2-augustus-gene-337.53	Bra036219	Bo9g008810	Sialb.0157s0307	maker-Cram_his_scaff9-augustus-gene-132.69	Bra025376	Bo2g147690	Sialb.0351s0031	NONE
Bra033089	Bo7g087320	NONE	maker-Cram_his_scaff2-augustus-gene-337.63	NONE	NONE	Sialb.0157s0303	maker-Cram_his_scaff9-augustus-gene-132.59	Bra025380	Bo2g147830	Sialb.0351s0027	NONE
NONE	Bo7g087330	NONE	NONE	NONE	NONE	Sialb.0157s0302	maker-Cram_his_scaff9-augustus-gene-132.68	Bra025381	NONE	NONE	NONE
NONE	Bo7g087340	NONE	NONE	NONE	NONE	Sialb.0157s0301	augustus_masked-Cram_his_scaff9-processed-gene-132.11	Bra025382	NONE	NONE	NONE
NONE	Bo7g087350	Sialb.2081s0007	maker-Cram_his_scaff2-augustus-gene-337.64	Bra036217	Bo9g008840	Sialb.0157s0300	NONE	Bra025383	NONE	Sialb.0351s0026	maker-Cram_his_scaff0-augustus-gene-178.58
Bra033092	NONE	Sialb.2081s0008	maker-Cram_his_scaff2-snap-gene-337.72	Bra036216	Bo9g008850	Sialb.0157s0298	maker-Cram_his_scaff9-augustus-gene-132.67	Bra025385	Bo2g147930	Sialb.0351s0025	NONE
Bra033093	Bo7g087410	NONE	maker-Cram_his_scaff2-augustus-gene-337.55	NONE	NONE	Sialb.0157s0296	NONE	NONE	Bo2g147940	Sialb.0351s0023	NONE
Bra033095	Bo2g147980	NONE	maker-Cram_his_scaff2-snap-gene-337.83	NONE	NONE	NONE	NONE	Bra025387	NONE	Sialb.0351s0021	NONE
Bra033096	Bo2g147990	NONE	maker-Cram_his_scaff2-snap-gene-337.73	NONE	NONE	NONE	NONE	Bra025388	Bo2g147910	Sialb.0351s0020	NONE
NONE	NONE	NONE	NONE	NONE	NONE	Sialb.0157s0294	snap_masked-Cram_his_scaff9-processed-gene-132.22	Bra025389	Bo7g087440	NONE	NONE
Bra033097	Bo2g148010	NONE	maker-Cram_his_scaff2-augustus-gene-337.57	NONE	NONE	NONE	NONE	Bra025390	NONE	Sialb.0351s0019	NONE
Bra033098	Bo2g148020	NONE	maker-Cram_his_scaff2-augustus-gene-337.58	NONE	NONE	Sialb.0157s0293	maker-Cram_his_scaff9-augustus-gene-131.51	Bra025392	Bo7g087450	Sialb.0351s0018	NONE
NONE	NONE	Sialb.2081s0009	NONE	Bra036215	Bo9g008860	Sialb.0157s0291	maker-Cram_his_scaff9-augustus-gene-131.45	Bra025394	Bo7g087460	NONE	maker-Cram_his_scaff0-snap-gene-178.73
NONE	NONE	Sialb.2081s0011	NONE	Bra036213	Bo9g008880	NONE	NONE	NONE	NONE	NONE	snap_masked-Cram_his_scaff0-processed-gene-178.43
Bra033103	Bo2g148080	NONE	maker-Cram_his_scaff2-augustus-gene-337.60	Bra036212	NONE	NONE	NONE	NONE	NONE	Sialb.0351s0014	NONE
Bra033104	Bo2g148090	NONE	augustus_masked-Cram_his_scaff2-processed-gene-337.18	NONE	NONE	Sialb.0157s0289	NONE	Bra025399	Bo7g087510	Sialb.0351s0012	NONE
Bra033105	Bo2g148140	Sialb.2081s0013	maker-Cram_his_scaff2-augustus-gene-337.68	Bra036210	Bo9g008900	Sialb.0157s0288	maker-Cram_his_scaff9-snap-gene-131.57	NONE	Bo7g087520	Sialb.0124s0100	maker-Cram_his_scaff0-augustus-gene-178.61
Bra033110	Bo2g149210	Sialb.0351s0008	maker-Cram_his_scaff2-augustus-gene-338.36	NONE	NONE	Sialb.0157s0283	maker-Cram_his_scaff9-augustus-gene-131.49	Bra025404	Bo7g088520	NONE	NONE
Bra033111	Bo2g149220	Sialb.0351s0007	augustus_masked-Cram_his_scaff2-processed-gene-338.2	NONE	Bo2g149270	NONE	NONE	NONE	NONE	NONE	NONE
NONE	NONE	Sialb.0351s0006	NONE	NONE	Bo2g149330	Sialb.0157s0281	maker-Cram_his_scaff9-augustus-gene-131.47	Bra025406	Bo7g088560	NONE	NONE
NONE	NONE	NONE	NONE	NONE	NONE	Sialb.0157s0280	maker-Cram_his_scaff9-augustus-gene-131.46	Bra025407	Bo7g088610	NONE	NONE
Bra020747	Bo9g008990	Sialb.0351s0003	maker-Cram_his_scaff2-augustus-gene-339.43	Bra036203	Bo2g149400	Sialb.0157s0278	snap_masked-Cram_his_scaff9-processed-gene-130.13	Bra025409	Bo7g088640	Sialb.0124s0092	maker-Cram_his_scaff0-augustus-gene-179.47
Bra020744	NONE	Sialb.0351s0002	maker-Cram_his_scaff2-augustus-gene-339.44	Bra036202	NONE	Sialb.0157s0277	maker-Cram_his_scaff9-augustus-gene-130.22	Bra025410	Bo7g088650	NONE	NONE
Bra020742	NONE	Sialb.0351s0001	maker-Cram_his_scaff2-snap-gene-339.54	Bra036201	Bo2g149440	Sialb.0329s0001	maker-Cram_his_scaff9-augustus-gene-129.47	Bra025411	Bo7g088670	Sialb.0157s0276	maker-Cram_his_scaff0-snap-gene-179.62
Bra020737	Bo9g009060	Sialb.4608s0001	NONE	Bra036198	Bo2g149480	Sialb.0329s0005	maker-Cram_his_scaff9-augustus-gene-129.39	Bra025416	Bo7g088710	Sialb.0157s0271	maker-Cram_his_scaff0-augustus-gene-179.56
NONE	Bo9g009090	NONE	NONE	Bra036197	NONE	NONE	augustus_masked-Cram_his_scaff9-processed-gene-128.13	Bra025417	Bo7g088740	Sialb.0157s0270	NONE
Bra020735	NONE	NONE	augustus_masked-Cram_his_scaff2-processed-gene-340.13	NONE	Bo2g149490	Sialb.0329s0006	NONE	Bra025418	Bo7g088760	Sialb.0157s0269	NONE
Bra020734	NONE	NONE	NONE	NONE	NONE	Sialb.0329s0007	snap_masked-Cram_his_scaff9-processed-gene-128.28	Bra025419	Bo7g088770	Sialb.0157s0268	NONE
Bra020731	Bo9g009100	Sialb.2644s0002	maker-Cram_his_scaff2-augustus-gene-340.47	Bra036196	Bo2g149510	Sialb.0329s0009	maker-Cram_his_scaff9-augustus-gene-128.46	Bra025421	Bo7g088790	Sialb.0157s0266	maker-Cram_his_scaff0-augustus-gene-179.57
Bra020730	NONE	Sialb.2644s0003	maker-Cram_his_scaff2-augustus-gene-340.43	NONE	Bo2g149520	Sialb.0329s0010	NONE	Bra025423	Bo7g088810	Sialb.0157s0265	NONE
NONE	NONE	NONE	NONE	NONE	NONE	NONE	maker-Cram_his_scaff9-augustus-gene-128.45	Bra025424	Bo7g088820	Sialb.0157s0264	NONE
NONE	NONE	NONE	NONE	NONE	NONE	NONE	maker-Cram_his_scaff9-augustus-gene-127.62	Bra037525	Bo7g088900	Sialb.0157s0257	NONE
Bra036191	Bo9g009170	Sialb.5279s0004	maker-Cram_his_scaff0-augustus-gene-179.58	NONE	NONE	Sialb.0124s0081	maker-Cram_his_scaff9-augustus-gene-127.54	Bra037524	NONE	Sialb.0157s0256	NONE
NONE	NONE	NONE	NONE	NONE	Bo2g149560	NONE	snap_masked-Cram_his_scaff9-processed-gene-127.33	Bra037523	Bo7g088910	Sialb.0157s0255	NONE
NONE	Bo9g009190	Sialb.5279s0003	NONE	Bra020725	Bo2g149570	Sialb.0329s0012	maker-Cram_his_scaff9-augustus-gene-127.61	Bra037522	Bo7g088920	Sialb.0157s0254	maker-Cram_his_scaff2-augustus-gene-340.44
NONE	NONE	NONE	NONE	NONE	NONE	NONE	augustus_masked-Cram_his_scaff9-processed-gene-127.8	Bra037521	Bo7g088930	Sialb.0157s0253	NONE
NONE	NONE	NONE	NONE	Bra020724	Bo2g149580	Sialb.0329s0013	NONE	Bra037520	Bo7g088940	Sialb.0157s0252	maker-Cram_his_scaff2-augustus-gene-340.45
Bra036187	Bo9g009200	Sialb.5279s0002	augustus_masked-Cram_his_scaff0-processed-gene-179.16	Bra020723	Bo2g149590	Sialb.0329s0014	NONE	Bra037519	Bo7g088970	Sialb.0157s0251	NONE
Bra036186	Bo9g009210	Sialb.5279s0001	maker-Cram_his_scaff0-augustus-gene-179.59	Bra020722	Bo2g149600	Sialb.0329s0015	maker-Cram_his_scaff9-augustus-gene-127.52	Bra037518	NONE	Sialb.0157s0250	maker-Cram_his_scaff2-snap-gene-341.53
NONE	NONE	NONE	NONE	NONE	NONE	NONE	maker-Cram_his_scaff9-augustus-gene-127.51	Bra037517	Bo7g089000	Sialb.0157s0248	NONE
NONE	NONE	NONE	NONE	NONE	NONE	NONE	snap_masked-Cram_his_scaff9-processed-gene-127.26	Bra037515	Bo7g089020	Sialb.0157s0246	NONE
NONE	NONE	NONE	NONE	Bra020721	Bo2g149610	Sialb.0329s0016	maker-Cram_his_scaff9-augustus-gene-127.49	Bra037514	Bo7g089030	Sialb.0157s0245	maker-Cram_his_scaff2-augustus-gene-341.44
NONE	NONE	NONE	NONE	NONE	NONE	NONE	maker-Cram_his_scaff9-augustus-gene-127.57	Bra037512	Bo7g089050	Sialb.0157s0243	NONE
Bra036185	Bo9g009240	Sialb.0124s0076	maker-Cram_his_scaff0-augustus-gene-179.60	Bra020715	Bo2g149670	Sialb.0329s0020	maker-Cram_his_scaff9-snap-gene-127.64	NONE	Bo7g089080	Sialb.0157s0238	NONE
Bra036184	Bo9g009290	Sialb.0124s0075	maker-Cram_his_scaff0-snap-gene-180.99	NONE	NONE	NONE	NONE	NONE	NONE	NONE	NONE
Bra036183	Bo9g009310	Sialb.0124s0074	NONE	Bra020714	Bo2g149680	Sialb.0329s0021	snap_masked-Cram_his_scaff9-processed-gene-127.21	Bra037508	Bo7g089090	Sialb.0157s0237	NONE
NONE	NONE	NONE	snap_masked-Cram_his_scaff0-processed-gene-180.53	Bra020713	Bo2g149730	Sialb.0329s0022	maker-Cram_his_scaff9-augustus-gene-126.43	Bra037506	Bo7g089110	Sialb.0157s0236	maker-Cram_his_scaff2-augustus-gene-341.49
NONE	NONE	NONE	NONE	NONE	NONE	NONE	maker-Cram_his_scaff9-snap-gene-126.63	Bra037502	Bo7g089120	Sialb.0157s0234	NONE
Bra036182	Bo9g009320	Sialb.0124s0073	maker-Cram_his_scaff0-augustus-gene-180.78	Bra020710	Bo2g149800	NONE	maker-Cram_his_scaff9-augustus-gene-126.42	Bra037501	NONE	Sialb.0157s0233	NONE
Bra036181	Bo9g009330	Sialb.0124s0072	maker-Cram_his_scaff0-snap-gene-180.86	NONE	NONE	NONE	maker-Cram_his_scaff9-augustus-gene-126.49	Bra037500	Bo7g089130	Sialb.0157s0232	NONE
NONE	NONE	NONE	NONE	Bra020709	Bo2g149810	Sialb.0329s0025	maker-Cram_his_scaff9-augustus-gene-126.41	Bra037499	Bo7g089140	Sialb.0157s0231	maker-Cram_his_scaff2-augustus-gene-341.50
Bra036180	Bo9g009340	Sialb.0124s0071	NONE	Bra020708	Bo2g149820	Sialb.0329s0026	snap_masked-Cram_his_scaff9-processed-gene-126.21	Bra037498	Bo7g089150	Sialb.0157s0230	NONE
NONE	NONE	Sialb.0124s0070	NONE	NONE	NONE	NONE	snap_masked-Cram_his_scaff9-processed-gene-126.30	Bra037495	Bo7g089170	Sialb.0157s0228	NONE
NONE	NONE	NONE	NONE	NONE	NONE	NONE	snap_masked-Cram_his_scaff9-processed-gene-126.18	Bra037494	Bo7g089180	Sialb.0157s0225	NONE
NONE	NONE	NONE	NONE	Bra020705	Bo2g149870	Sialb.0329s0029	maker-Cram_his_scaff9-augustus-gene-125.49	Bra037490	Bo7g089220	Sialb.0157s0221	maker-Cram_his_scaff2-augustus-gene-342.60
Bra036176	Bo9g009420	Sialb.0124s0067	maker-Cram_his_scaff0-augustus-gene-180.67	Bra020704	Bo2g149880	Sialb.0329s0030	NONE	Bra037489	NONE	Sialb.0157s0220	maker-Cram_his_scaff2-snap-gene-342.66
NONE	NONE	NONE	NONE	NONE	NONE	NONE	maker-Cram_his_scaff9-snap-gene-125.73	Bra037488	Bo7g089230	Sialb.0157s0219	NONE
Bra036175	NONE	Sialb.0124s0065	NONE	Bra020703	Bo2g149900	Sialb.0329s0031	NONE	Bra037487	Bo7g089240	Sialb.0157s0218	maker-Cram_his_scaff2-snap-gene-342.65
Bra036170	Bo9g009490	Sialb.0124s0062	maker-Cram_his_scaff0-augustus-gene-180.81	NONE	NONE	NONE	NONE	NONE	NONE	NONE	NONE
Bra036169	Bo9g009500	Sialb.0124s0061	maker-Cram_his_scaff0-augustus-gene-180.70	NONE	NONE	NONE	NONE	Bra037485	Bo7g089260	NONE	NONE
Bra036168	Bo9g009510	NONE	maker-Cram_his_scaff0-augustus-gene-180.71	Bra020697	Bo2g149970	NONE	maker-Cram_his_scaff9-augustus-gene-125.54	Bra037484	Bo7g089270	Sialb.0157s0215	maker-Cram_his_scaff2-augustus-gene-342.55
Bra036167	Bo9g009520	NONE	NONE	Bra020695	Bo2g149990	Sialb.0329s0037	maker-Cram_his_scaff9-augustus-gene-125.53	Bra037483	Bo7g089280	Sialb.0157s0214	maker-Cram_his_scaff2-augustus-gene-342.56
Bra036166	NONE	Sialb.0124s0060	maker-Cram_his_scaff0-augustus-gene-180.72	NONE	NONE	NONE	maker-Cram_his_scaff9-augustus-gene-125.51	Bra037479	Bo7g089340	Sialb.0157s0210	NONE
Bra038716	Bo5g133450	Sialb.1072s0016	NONE	Bra001450	Bo1g139320	Sialb.0095s0050	maker-Cram_his_scaff4-augustus-gene-31.67	Bra034757	Bo3g064900	NONE	maker-Cram_his_scaff13-snap-gene-128.101
Bra038724	NONE	Sialb.1072s0018	maker-Cram_his_scaff1-augustus-gene-133.32	NONE	Bo1g139230	NONE	maker-Cram_his_scaff4-augustus-gene-31.68	NONE	Bo3g064920	Sialb.0879s0022	NONE
Bra038725	Bo5g133430	NONE	NONE	NONE	NONE	Sialb.0095s0048	maker-Cram_his_scaff4-augustus-gene-31.75	Bra034755	NONE	Sialb.0879s0021	maker-Cram_his_scaff13-snap-gene-129.77
Bra038729	Bo5g133380	NONE	NONE	NONE	NONE	Sialb.0095s0043	maker-Cram_his_scaff4-augustus-gene-31.79	Bra034751	NONE	Sialb.0879s0017	maker-Cram_his_scaff13-snap-gene-129.78
Bra038733	NONE	NONE	NONE	NONE	Bo1g139140	NONE	maker-Cram_his_scaff4-snap-gene-31.91	NONE	NONE	Sialb.0879s0016	NONE
Bra038735	NONE	NONE	NONE	Bra001458	Bo1g139120	NONE	maker-Cram_his_scaff4-augustus-gene-32.68	NONE	Bo3g065030	Sialb.0879s0013	NONE
Bra038736	Bo5g133370	Sialb.1072s0023	maker-Cram_his_scaff1-augustus-gene-133.36	Bra001459	Bo1g139110	Sialb.0095s0041	maker-Cram_his_scaff4-snap-gene-32.78	Bra034750	Bo3g065040	Sialb.0879s0012	maker-Cram_his_scaff13-augustus-gene-129.54
Bra038738	Bo5g133360	NONE	NONE	NONE	Bo1g139090	Sialb.0095s0040	maker-Cram_his_scaff4-augustus-gene-32.69	Bra034749	NONE	Sialb.0879s0010	maker-Cram_his_scaff13-augustus-gene-129.63
Bra038740	NONE	Sialb.1072s0026	snap_masked-Cram_his_scaff1-processed-gene-134.16	Bra001462	Bo1g139070	NONE	maker-Cram_his_scaff4-augustus-gene-32.64	NONE	Bo3g065070	Sialb.0879s0009	NONE
Bra038742	Bo5g133320	NONE	NONE	Bra001465	Bo1g139050	Sialb.0095s0037	maker-Cram_his_scaff4-augustus-gene-32.70	Bra034745	Bo3g065090	Sialb.0879s0007	maker-Cram_his_scaff13-augustus-gene-129.64
NONE	Bo5g133310	NONE	snap_masked-Cram_his_scaff1-processed-gene-134.27	NONE	NONE	Sialb.0095s0036	NONE	Bra034744	NONE	NONE	maker-Cram_his_scaff13-augustus-gene-129.65
Bra038743	NONE	NONE	NONE	NONE	Bo1g139040	NONE	maker-Cram_his_scaff4-augustus-gene-32.71	NONE	NONE	Sialb.0879s0006	NONE
Bra038744	Bo5g133270	NONE	NONE	NONE	Bo1g139030	Sialb.0095s0035	maker-Cram_his_scaff4-augustus-gene-32.72	Bra034743	NONE	Sialb.0879s0005	maker-Cram_his_scaff13-augustus-gene-129.66
Bra038745	Bo5g133230	Sialb.2598s0008	maker-Cram_his_scaff1-augustus-gene-134.38	Bra001466	Bo1g139020	Sialb.0095s0033	snap_masked-Cram_his_scaff4-processed-gene-32.33	Bra034741	Bo3g065100	Sialb.0879s0004	maker-Cram_his_scaff13-snap-gene-129.74
Bra038746	Bo5g133220	Sialb.2598s0007	NONE	NONE	Bo1g139010	Sialb.0095s0032	maker-Cram_his_scaff4-augustus-gene-32.73	Bra034739	NONE	Sialb.0879s0002	maker-Cram_his_scaff13-augustus-gene-129.67
Bra039340	Bo5g133200	Sialb.2598s0005	NONE	NONE	Bo1g138980	Sialb.0095s0030	maker-Cram_his_scaff4-augustus-gene-32.75	Bra034737	NONE	NONE	maker-Cram_his_scaff13-augustus-gene-129.69
NONE	Bo5g133190	NONE	snap_masked-Cram_his_scaff1-processed-gene-134.21	Bra001467	NONE	Sialb.0095s0029	NONE	Bra034736	Bo3g065110	Sialb.1072s0030	maker-Cram_his_scaff13-augustus-gene-129.58
NONE	Bo5g133180	NONE	NONE	NONE	NONE	Sialb.0095s0028	NONE	Bra034735	NONE	NONE	maker-Cram_his_scaff13-augustus-gene-129.70
Bra039341	Bo5g133170	Sialb.2598s0004	NONE	Bra001468	Bo1g138970	Sialb.0095s0027	maker-Cram_his_scaff4-augustus-gene-32.66	Bra034734	Bo3g065120	Sialb.1072s0031	maker-Cram_his_scaff13-augustus-gene-129.59
Bra039342	NONE	Sialb.2598s0003	maker-Cram_his_scaff1-snap-gene-134.58	Bra001470	Bo1g138960	Sialb.0095s0024	maker-Cram_his_scaff4-augustus-gene-32.76	Bra034729	Bo3g065130	Sialb.1072s0033	maker-Cram_his_scaff13-augustus-gene-130.46
NONE	Bo5g133150	NONE	NONE	Bra001471	NONE	Sialb.0095s0023	NONE	Bra034728	Bo3g065140	Sialb.1072s0034	snap_masked-Cram_his_scaff13-processed-gene-130.20
Bra039344	NONE	Sialb.0786s0001	maker-Cram_his_scaff1-augustus-gene-134.47	Bra001472	Bo1g138940	NONE	snap_masked-Cram_his_scaff4-processed-gene-32.62	NONE	Bo3g065150	Sialb.2598s0002	NONE
NONE	Bo5g133130	NONE	NONE	NONE	NONE	Sialb.0095s0022	NONE	Bra034727	NONE	NONE	maker-Cram_his_scaff13-augustus-gene-130.39
NONE	Bo5g133110	Sialb.0786s0003	NONE	Bra001474	NONE	NONE	NONE	NONE	Bo3g065170	NONE	maker-Cram_his_scaff13-augustus-gene-130.40
Bra039351	Bo5g133080	Sialb.0786s0004	maker-Cram_his_scaff1-augustus-gene-134.41	Bra001475	Bo1g138820	Sialb.0095s0018	maker-Cram_his_scaff4-augustus-gene-33.32	Bra034721	Bo3g065180	Sialb.0918s0005	NONE
Bra039352	Bo5g133060	Sialb.0786s0005	snap_masked-Cram_his_scaff1-processed-gene-134.25	Bra001476	Bo1g138810	Sialb.0095s0017	NONE	Bra034720	Bo3g065190	Sialb.0918s0006	NONE
Bra039354	Bo5g133040	NONE	maker-Cram_his_scaff1-augustus-gene-134.48	Bra001477	Bo1g138780	Sialb.0095s0015	maker-Cram_his_scaff4-augustus-gene-33.36	Bra034718	Bo3g065210	Sialb.0918s0008	maker-Cram_his_scaff13-augustus-gene-130.48
Bra039355	NONE	NONE	NONE	NONE	Bo1g138770	Sialb.0095s0014	NONE	Bra034716	NONE	NONE	maker-Cram_his_scaff13-augustus-gene-130.42
NONE	Bo5g133020	NONE	NONE	NONE	NONE	Sialb.0095s0013	NONE	Bra034715	NONE	NONE	maker-Cram_his_scaff13-augustus-gene-130.49
NONE	Bo5g132970	Sialb.0786s0011	NONE	Bra001482	NONE	NONE	NONE	Bra034712	Bo3g065270	NONE	maker-Cram_his_scaff13-augustus-gene-130.51
Bra039364	NONE	Sialb.0786s0012	maker-Cram_his_scaff1-augustus-gene-135.58	Bra001484	Bo1g138650	NONE	NONE	NONE	Bo3g065290	Sialb.0918s0015	NONE
Bra039366	Bo5g132950	Sialb.0786s0014	NONE	NONE	Bo1g138640	Sialb.0095s0009	maker-Cram_his_scaff4-snap-gene-34.62	Bra034710	NONE	Sialb.0918s0017	snap_masked-Cram_his_scaff13-processed-gene-130.29
NONE	Bo5g132940	NONE	NONE	NONE	NONE	Sialb.0095s0008	maker-Cram_his_scaff4-augustus-gene-34.52	Bra034709	NONE	NONE	maker-Cram_his_scaff13-augustus-gene-130.45
NONE	Bo5g132930	Sialb.0786s0016	maker-Cram_his_scaff1-augustus-gene-135.59	Bra001487	NONE	Sialb.0095s0007	NONE	Bra034708	Bo3g065320	NONE	maker-Cram_his_scaff13-augustus-gene-131.35
Bra039370	Bo5g132910	Sialb.0786s0018	maker-Cram_his_scaff1-augustus-gene-135.62	Bra001489	Bo1g138600	Sialb.0095s0004	NONE	Bra034704	Bo3g065340	Sialb.2233s0001	maker-Cram_his_scaff4-augustus-gene-34.59
Bra039372	NONE	Sialb.0918s0021	NONE	NONE	Bo1g138580	NONE	NONE	NONE	NONE	NONE	snap_masked-Cram_his_scaff4-processed-gene-35.24
Bra039374	NONE	Sialb.0918s0023	NONE	NONE	Bo1g138560	NONE	NONE	NONE	NONE	NONE	maker-Cram_his_scaff4-augustus-gene-35.65
Bra039376	NONE	Sialb.2449s0010	NONE	NONE	Bo1g138540	NONE	NONE	NONE	NONE	NONE	augustus_masked-Cram_his_scaff4-processed-gene-35.4
Bra039385	Bo5g132630	Sialb.5690s0001	maker-Cram_his_scaff1-augustus-gene-136.51	Bra001499	Bo1g138430	Sialb.1985s0002	maker-Cram_his_scaff13-augustus-gene-132.37	Bra034690	NONE	Sialb.1116s0007	maker-Cram_his_scaff4-augustus-gene-35.63
NONE	NONE	NONE	maker-Cram_his_scaff1-augustus-gene-136.55	Bra001500	NONE	Sialb.1985s0001	NONE	NONE	Bo3g065470	Sialb.1116s0008	NONE
NONE	Bo5g132620	NONE	snap_masked-Cram_his_scaff1-processed-gene-136.22	Bra001501	Bo1g138420	Sialb.1505s0011	maker-Cram_his_scaff13-augustus-gene-132.38	Bra034689	Bo3g065480	Sialb.1116s0009	NONE
Bra039387	NONE	NONE	NONE	Bra001502	NONE	Sialb.2449s0002	NONE	NONE	Bo3g065490	Sialb.1559s0014	maker-Cram_his_scaff4-snap-gene-35.91
Bra039391	Bo5g132550	Sialb.0305s0004	maker-Cram_his_scaff1-augustus-gene-136.58	Bra001505	Bo1g138350	Sialb.1116s0013	maker-Cram_his_scaff13-augustus-gene-133.55	Bra027438	Bo3g065540	Sialb.1559s0011	maker-Cram_his_scaff4-augustus-gene-35.75
NONE	Bo5g132540	Sialb.0305s0005	NONE	NONE	NONE	NONE	maker-Cram_his_scaff13-augustus-gene-133.48	Bra027437	NONE	NONE	NONE
NONE	Bo5g132520	Sialb.0305s0009	maker-Cram_his_scaff1-augustus-gene-136.60	Bra001506	Bo1g138290	Sialb.1116s0016	maker-Cram_his_scaff13-augustus-gene-133.56	Bra027432	Bo3g065550	Sialb.1324s0014	maker-Cram_his_scaff4-augustus-gene-36.35
NONE	Bo5g132480	Sialb.0305s0010	snap_masked-Cram_his_scaff1-processed-gene-136.35	Bra001507	NONE	Sialb.1116s0017	maker-Cram_his_scaff13-augustus-gene-133.50	NONE	Bo3g065560	NONE	NONE
NONE	Bo5g132450	Sialb.0305s0012	maker-Cram_his_scaff1-augustus-gene-136.62	NONE	NONE	Sialb.1116s0019	maker-Cram_his_scaff13-augustus-gene-133.58	Bra027429	NONE	NONE	NONE
NONE	Bo5g132420	Sialb.0305s0014	NONE	NONE	NONE	NONE	maker-Cram_his_scaff13-augustus-gene-133.51	Bra027426	NONE	NONE	NONE
Bra039396	Bo5g132400	NONE	maker-Cram_his_scaff1-augustus-gene-137.43	Bra001510	Bo1g138260	Sialb.1116s0020	snap_masked-Cram_his_scaff13-processed-gene-133.42	Bra027424	Bo3g065610	Sialb.1324s0011	snap_masked-Cram_his_scaff4-processed-gene-36.30
Bra039395	NONE	NONE	NONE	NONE	Bo1g138250	NONE	maker-Cram_his_scaff13-augustus-gene-133.52	Bra027423	NONE	Sialb.1324s0010	NONE
Bra039394	NONE	NONE	NONE	NONE	Bo1g138240	NONE	NONE	NONE	NONE	Sialb.1324s0009	maker-Cram_his_scaff4-augustus-gene-36.38
NONE	Bo5g132390	Sialb.0305s0016	NONE	NONE	NONE	NONE	snap_masked-Cram_his_scaff13-processed-gene-133.43	Bra027422	NONE	NONE	NONE
NONE	Bo5g132380	Sialb.0305s0017	NONE	NONE	NONE	NONE	maker-Cram_his_scaff13-augustus-gene-133.61	Bra027421	NONE	NONE	NONE
Bra021491	Bo5g132320	Sialb.0305s0018	maker-Cram_his_scaff1-augustus-gene-137.38	Bra001512	Bo1g136170	Sialb.1116s0021	maker-Cram_his_scaff13-snap-gene-133.71	Bra027414	Bo3g065640	Sialb.1324s0008	NONE
Bra021492	Bo5g132310	Sialb.0305s0019	maker-Cram_his_scaff1-augustus-gene-137.39	Bra001513	Bo1g136160	Sialb.2233s0012	snap_masked-Cram_his_scaff13-processed-gene-133.36	Bra027412	Bo3g065650	Sialb.0786s0028	NONE
NONE	Bo5g132280	Sialb.0305s0020	snap_masked-Cram_his_scaff1-processed-gene-137.25	Bra001514	NONE	Sialb.2233s0011	maker-Cram_his_scaff13-augustus-gene-133.63	Bra027411	Bo3g065660	Sialb.0786s0027	NONE
Bra021498	Bo5g132250	Sialb.0305s0022	maker-Cram_his_scaff1-augustus-gene-137.40	Bra001518	Bo1g135040	Sialb.2233s0007	snap_masked-Cram_his_scaff13-processed-gene-134.20	Bra027409	Bo3g065700	Sialb.0786s0024	NONE
Bra021501	Bo5g132240	Sialb.1324s0003	NONE	Bra001520	Bo1g135000	Sialb.0305s0023	snap_masked-Cram_his_scaff13-processed-gene-134.21	Bra027408	Bo3g065710	Sialb.0786s0022	maker-Cram_his_scaff4-augustus-gene-38.35
NONE	Bo5g132230	NONE	NONE	NONE	NONE	Sialb.0305s0024	maker-Cram_his_scaff13-augustus-gene-134.53	Bra027407	NONE	NONE	NONE
Bra021502	NONE	Sialb.1324s0001	NONE	NONE	Bo1g134960	Sialb.0305s0025	NONE	NONE	NONE	NONE	maker-Cram_his_scaff4-snap-gene-38.47
Bra021505	Bo5g132180	NONE	NONE	NONE	Bo1g134950	Sialb.0305s0026	maker-Cram_his_scaff13-augustus-gene-134.54	Bra027405	NONE	Sialb.2406s0003	maker-Cram_his_scaff4-augustus-gene-38.37
NONE	Bo5g132170	NONE	NONE	NONE	NONE	Sialb.0305s0027	maker-Cram_his_scaff13-augustus-gene-134.47	Bra027404	NONE	NONE	NONE
Bra021506	Bo5g132160	NONE	NONE	NONE	Bo1g134940	Sialb.0305s0028	snap_masked-Cram_his_scaff13-processed-gene-134.27	Bra027403	NONE	Sialb.2406s0002	maker-Cram_his_scaff4-snap-gene-39.58
NONE	Bo5g132140	Sialb.0305s0030	maker-Cram_his_scaff1-augustus-gene-137.47	Bra001521	NONE	Sialb.1985s0010	maker-Cram_his_scaff13-augustus-gene-134.55	Bra027401	Bo3g065730	NONE	NONE
NONE	Bo5g132120	Sialb.0305s0032	NONE	NONE	NONE	NONE	maker-Cram_his_scaff13-augustus-gene-134.50	Bra027399	NONE	NONE	NONE
Bra021508	Bo5g132100	Sialb.0305s0035	NONE	NONE	Bo1g134930	NONE	NONE	Bra027397	NONE	Sialb.2406s0001	maker-Cram_his_scaff4-augustus-gene-39.50
NONE	Bo5g131710	NONE	snap_masked-Cram_his_scaff1-processed-gene-138.41	Bra001535	NONE	Sialb.0083s0084	maker-Cram_his_scaff13-augustus-gene-135.52	Bra027372	Bo3g065890	Sialb.0478s0013	maker-Cram_his_scaff4-augustus-gene-41.49
Bra021532	Bo5g131700	Sialb.0887s0003	NONE	NONE	Bo1g134600	Sialb.0083s0083	maker-Cram_his_scaff13-augustus-gene-135.46	Bra027371	NONE	NONE	maker-Cram_his_scaff4-augustus-gene-41.46
NONE	Bo5g131670	NONE	NONE	NONE	NONE	Sialb.0083s0081	maker-Cram_his_scaff13-augustus-gene-136.48	Bra027368	NONE	NONE	NONE
NONE	Bo5g131660	NONE	maker-Cram_his_scaff1-augustus-gene-138.71	Bra001537	NONE	Sialb.0083s0080	maker-Cram_his_scaff13-augustus-gene-136.49	Bra027367	Bo3g065920	Sialb.0478s0015	snap_masked-Cram_his_scaff4-processed-gene-41.33
Bra021538	Bo5g131640	NONE	NONE	Bra001538	Bo1g134570	NONE	NONE	NONE	Bo3g065940	Sialb.0478s0017	maker-Cram_his_scaff4-augustus-gene-41.47
Bra021539	Bo5g131620	Sialb.2721s0001	maker-Cram_his_scaff1-augustus-gene-138.72	Bra001539	Bo1g134560	Sialb.0083s0077	maker-Cram_his_scaff13-augustus-gene-136.50	Bra027363	Bo3g065950	Sialb.0478s0018	maker-Cram_his_scaff4-augustus-gene-41.52
Bra021541	Bo5g131610	Sialb.2721s0002	NONE	NONE	Bo1g134540	Sialb.0083s0076	maker-Cram_his_scaff13-augustus-gene-136.51	Bra027362	NONE	NONE	maker-Cram_his_scaff4-augustus-gene-41.53
NONE	Bo5g130540	NONE	NONE	NONE	NONE	Sialb.0083s0075	maker-Cram_his_scaff13-snap-gene-136.58	Bra027358	NONE	NONE	NONE
NONE	Bo5g130510	NONE	maker-Cram_his_scaff1-augustus-gene-138.73	NONE	NONE	Sialb.0083s0074	maker-Cram_his_scaff13-snap-gene-136.66	Bra027357	NONE	NONE	NONE
Bra021543	Bo5g130490	Sialb.2721s0004	maker-Cram_his_scaff1-augustus-gene-138.74	Bra001541	Bo1g134510	Sialb.0083s0072	maker-Cram_his_scaff13-augustus-gene-136.54	Bra027355	Bo3g066010	Sialb.0478s0019	maker-Cram_his_scaff4-augustus-gene-41.55
NONE	Bo5g130450	NONE	NONE	Bra001543	NONE	Sialb.0083s0070	maker-Cram_his_scaff13-snap-gene-136.68	Bra027352	NONE	NONE	NONE
Bra021544	NONE	Sialb.2721s0005	maker-Cram_his_scaff1-augustus-gene-138.75	Bra001544	NONE	NONE	NONE	NONE	Bo3g066050	Sialb.0478s0021	NONE
Bra021545	NONE	NONE	maker-Cram_his_scaff1-augustus-gene-138.67	Bra001545	NONE	Sialb.2616s0005	NONE	NONE	Bo3g066070	Sialb.0478s0022	maker-Cram_his_scaff4-augustus-gene-42.31
NONE	NONE	NONE	maker-Cram_his_scaff1-snap-gene-138.98	Bra001546	Bo1g134500	NONE	NONE	NONE	Bo3g066080	Sialb.0478s0023	NONE
Bra021546	Bo5g130440	Sialb.1555s0006	NONE	NONE	NONE	Sialb.2616s0004	maker-Cram_his_scaff13-augustus-gene-136.55	Bra027351	NONE	NONE	maker-Cram_his_scaff4-augustus-gene-42.35
Bra021550	NONE	NONE	NONE	NONE	Bo1g134370	Sialb.2616s0002	NONE	NONE	NONE	NONE	maker-Cram_his_scaff4-augustus-gene-43.33
Bra021551	Bo5g130400	Sialb.1555s0002	NONE	NONE	Bo1g134360	Sialb.2616s0001	snap_masked-Cram_his_scaff13-processed-gene-137.20	Bra027347	NONE	Sialb.0083s0065	snap_masked-Cram_his_scaff4-processed-gene-43.27
NONE	Bo5g130380	NONE	NONE	NONE	NONE	NONE	maker-Cram_his_scaff13-augustus-gene-137.38	Bra027346	NONE	Sialb.0083s0064	NONE
NONE	Bo5g130330	NONE	maker-Cram_his_scaff1-augustus-gene-139.35	NONE	NONE	NONE	maker-Cram_his_scaff13-augustus-gene-137.44	Bra027341	Bo3g066130	Sialb.0083s0059	NONE
Bra021553	Bo5g130320	NONE	NONE	NONE	Bo1g133330	NONE	maker-Cram_his_scaff13-augustus-gene-137.45	Bra027340	NONE	Sialb.0083s0058	snap_masked-Cram_his_scaff4-processed-gene-43.28
Bra021558	Bo5g130280	Sialb.0633s0030	augustus_masked-Cram_his_scaff1-processed-gene-139.9	Bra001552	NONE	Sialb.0227s0066	NONE	Bra027336	Bo3g066190	Sialb.0083s0054	augustus_masked-Cram_his_scaff4-processed-gene-43.10
Bra021559	Bo5g129220	Sialb.0633s0029	maker-Cram_his_scaff1-snap-gene-139.40	Bra001554	Bo1g132310	Sialb.0227s0065	maker-Cram_his_scaff13-augustus-gene-137.40	Bra027334	Bo3g066210	Sialb.0083s0052	augustus_masked-Cram_his_scaff4-processed-gene-44.0
NONE	Bo5g129080	NONE	NONE	NONE	NONE	NONE	maker-Cram_his_scaff13-snap-gene-138.73	Bra027328	NONE	Sialb.0083s0049	NONE
Bra021569	Bo5g129060	Sialb.0633s0025	NONE	NONE	Bo1g131140	NONE	NONE	Bra027326	NONE	NONE	maker-Cram_his_scaff4-augustus-gene-45.58
NONE	Bo5g129020	Sialb.0633s0024	snap_masked-Cram_his_scaff1-processed-gene-139.18	Bra001559	Bo1g131090	Sialb.0227s0063	NONE	Bra027325	Bo3g066290	Sialb.0083s0046	maker-Cram_his_scaff4-snap-gene-45.60
NONE	NONE	NONE	NONE	NONE	Bo5g128860	NONE	maker-Cram_his_scaff13-augustus-gene-138.66	Bra027308	NONE	Sialb.0083s0033	NONE
Bra001566	NONE	Sialb.0633s0015	maker-Cram_his_scaff1-augustus-gene-140.49	Bra021579	Bo5g128850	Sialb.0227s0056	maker-Cram_his_scaff13-snap-gene-138.84	Bra027306	NONE	Sialb.0083s0030	maker-Cram_his_scaff4-augustus-gene-46.41
Bra001569	Bo1g129910	Sialb.0633s0014	maker-Cram_his_scaff1-augustus-gene-140.50	Bra021580	Bo5g127690	Sialb.0227s0055	NONE	Bra027301	Bo3g066440	Sialb.0083s0029	maker-Cram_his_scaff4-augustus-gene-46.43
Bra001570	NONE	Sialb.0633s0013	snap_masked-Cram_his_scaff1-processed-gene-140.39	Bra021581	NONE	Sialb.0227s0054	NONE	NONE	Bo3g066450	NONE	NONE
Bra001571	NONE	NONE	maker-Cram_his_scaff1-snap-gene-140.65	NONE	Bo5g127660	Sialb.0227s0053	NONE	Bra027298	Bo3g066460	Sialb.0083s0028	NONE
NONE	NONE	NONE	NONE	NONE	Bo5g127650	NONE	maker-Cram_his_scaff13-augustus-gene-138.69	Bra027297	NONE	Sialb.0083s0027	NONE
Bra001572	NONE	NONE	maker-Cram_his_scaff1-snap-gene-140.66	NONE	Bo5g127630	NONE	maker-Cram_his_scaff13-augustus-gene-139.51	Bra027296	Bo3g066480	Sialb.0083s0026	NONE
NONE	NONE	NONE	NONE	NONE	Bo5g127610	NONE	maker-Cram_his_scaff13-augustus-gene-139.52	Bra027294	NONE	Sialb.0083s0024	NONE
NONE	NONE	NONE	NONE	NONE	Bo5g127560	NONE	maker-Cram_his_scaff13-augustus-gene-139.66	Bra027290	NONE	Sialb.0083s0019	NONE
Bra001577	Bo3g066520	NONE	NONE	NONE	Bo5g127540	Sialb.0227s0049	maker-Cram_his_scaff13-augustus-gene-139.56	Bra027286	NONE	Sialb.0083s0018	NONE
Bra001578	Bo3g066530	NONE	maker-Cram_his_scaff1-augustus-gene-140.53	Bra021584	Bo5g127510	Sialb.0227s0048	maker-Cram_his_scaff13-augustus-gene-139.57	Bra027285	Bo1g129840	Sialb.0083s0017	NONE
Bra001579	Bo3g066540	Sialb.0633s0009	NONE	Bra021586	Bo5g127500	Sialb.0227s0047	maker-Cram_his_scaff13-snap-gene-139.80	Bra027284	Bo1g129830	Sialb.0083s0016	maker-Cram_his_scaff4-snap-gene-46.57
Bra001582	NONE	NONE	NONE	NONE	Bo5g127480	NONE	maker-Cram_his_scaff13-augustus-gene-139.67	Bra027282	NONE	Sialb.0083s0014	NONE
Bra001583	Bo3g066570	NONE	maker-Cram_his_scaff1-augustus-gene-140.55	NONE	Bo5g127470	Sialb.0227s0043	NONE	Bra027280	NONE	Sialb.0083s0012	NONE
Bra001585	Bo3g066680	NONE	maker-Cram_his_scaff1-snap-gene-140.71	NONE	NONE	Sialb.0227s0040	NONE	NONE	NONE	NONE	NONE
NONE	NONE	NONE	NONE	NONE	Bo5g127450	NONE	maker-Cram_his_scaff13-augustus-gene-139.68	Bra027278	NONE	Sialb.0083s0010	NONE
NONE	NONE	Sialb.0633s0007	NONE	Bra021588	NONE	NONE	NONE	NONE	Bo1g129810	NONE	maker-Cram_his_scaff4-augustus-gene-46.48
NONE	NONE	Sialb.0633s0005	NONE	Bra021591	Bo5g127440	NONE	maker-Cram_his_scaff13-augustus-gene-139.69	Bra027277	Bo1g129740	Sialb.0083s0009	maker-Cram_his_scaff4-snap-gene-47.43
Bra001586	Bo3g066690	Sialb.0083s0005	maker-Cram_his_scaff1-augustus-gene-140.57	Bra021592	Bo5g127410	Sialb.0227s0039	maker-Cram_his_scaff13-augustus-gene-139.60	NONE	Bo1g129730	Sialb.0633s0004	maker-Cram_his_scaff4-augustus-gene-47.38
NONE	NONE	Sialb.0083s0004	NONE	NONE	Bo5g127390	Sialb.2895s0005	maker-Cram_his_scaff13-augustus-gene-139.61	Bra027274	NONE	NONE	NONE
Bra001587	Bo3g066700	Sialb.0083s0003	maker-Cram_his_scaff1-augustus-gene-140.58	Bra021593	NONE	Sialb.2895s0004	maker-Cram_his_scaff13-augustus-gene-139.63	Bra027273	Bo1g129720	Sialb.0633s0003	NONE
Bra001588	Bo3g066710	Sialb.0083s0001	NONE	Bra021594	Bo5g127380	Sialb.2895s0002	NONE	Bra027270	Bo1g129710	Sialb.0633s0002	augustus_masked-Cram_his_scaff4-processed-gene-47.7
NONE	NONE	Sialb.0765s0001	NONE	NONE	Bo5g127370	NONE	maker-Cram_his_scaff13-augustus-gene-140.74	Bra027269	NONE	NONE	NONE
NONE	NONE	Sialb.0765s0003	maker-Cram_his_scaff13-snap-gene-140.99	NONE	Bo5g127350	NONE	NONE	Bra027267	NONE	NONE	NONE
Bra001589	Bo3g066720	Sialb.0765s0004	NONE	NONE	Bo5g127320	NONE	maker-Cram_his_scaff13-snap-gene-140.85	Bra027266	NONE	Sialb.0227s0036	NONE
NONE	NONE	Sialb.0765s0005	NONE	Bra021094	Bo5g127310	NONE	NONE	Bra027265	Bo1g129690	NONE	augustus_masked-Cram_his_scaff4-processed-gene-48.3
Bra003878	Bo6g091480	Sialb.0076s0245	maker-Cram_his_scaff5-augustus-gene-119.32	Bra016054	Bo6g115940	NONE	NONE	Bra008035	NONE	NONE	maker-Cram_his_scaff5-snap-gene-15.68
Bra008154	Bo6g118800	Sialb.0285s0035	maker-Cram_his_scaff5-augustus-gene-131.20	Bra015906	Bo6g086950	Sialb.0076s0385	maker-Cram_his_scaff1-augustus-gene-92.38	Bra003797	Bo2g082150	Sialb.0188s0232	NONE
Bra008262	Bo6g120600	Sialb.0130s0041	augustus_masked-Cram_his_scaff5-processed-gene-146.3	Bra015738	Bo6g084880	Sialb.0688s0020	NONE	Bra003717	Bo2g089950	Sialb.0188s0164	NONE
NONE	NONE	NONE	NONE	NONE	Bo5g153930	Sialb.0866s0012	maker-Cram_his_scaff13-snap-gene-153.56	Bra040550	NONE	NONE	NONE
Bra040702	Bo00851s070	NONE	maker-Cram_his_scaff4-augustus-gene-0.28	Bra000989	NONE	NONE	NONE	NONE	Bo3g054940	Sialb.0185s0022	maker-Cram_his_scaff1-augustus-gene-110.53
Bra040701	Bo00851s060	NONE	maker-Cram_his_scaff4-augustus-gene-0.33	NONE	Bo5g153990	Sialb.0866s0015	NONE	NONE	NONE	Sialb.0185s0021	NONE
NONE	NONE	Sialb.0445s0058	NONE	Bra000993	NONE	NONE	NONE	NONE	Bo3g054980	NONE	maker-Cram_his_scaff1-augustus-gene-111.52
Bra040700	Bo00851s050	NONE	snap_masked-Cram_his_scaff4-processed-gene-0.25	NONE	Bo5g154000	Sialb.0866s0016	maker-Cram_his_scaff13-augustus-gene-153.38	Bra040547	NONE	Sialb.0185s0020	NONE
NONE	NONE	Sialb.0445s0053	NONE	Bra000997	Bo5g155020	Sialb.0866s0019	NONE	Bra039105	Bo3g055020	NONE	maker-Cram_his_scaff1-augustus-gene-111.66
NONE	Bo1g158950	NONE	maker-Cram_his_scaff4-snap-gene-1.36	Bra040520	Bo5g155090	Sialb.0866s0024	maker-Cram_his_scaff13-snap-gene-153.55	Bra039113	NONE	Sialb.0185s0017	NONE
NONE	NONE	NONE	NONE	NONE	Bo5g155100	Sialb.0417s0040	maker-Cram_his_scaff13-augustus-gene-153.43	Bra039114	NONE	NONE	NONE
NONE	NONE	Sialb.0445s0052	NONE	Bra000998	NONE	NONE	NONE	NONE	Bo3g055030	NONE	maker-Cram_his_scaff1-augustus-gene-111.67
NONE	NONE	Sialb.0445s0051	NONE	Bra000999	NONE	NONE	NONE	NONE	Bo3g055060	NONE	maker-Cram_his_scaff1-augustus-gene-111.68
NONE	NONE	NONE	NONE	NONE	Bo5g155110	Sialb.0417s0039	maker-Cram_his_scaff13-snap-gene-153.45	Bra039115	NONE	NONE	NONE
NONE	Bo1g158930	NONE	maker-Cram_his_scaff4-augustus-gene-1.28	Bra040519	Bo5g155120	Sialb.0417s0037	maker-Cram_his_scaff13-snap-gene-152.91	Bra039116	NONE	Sialb.0185s0014	NONE
NONE	Bo1g158920	NONE	maker-Cram_his_scaff4-augustus-gene-1.34	Bra040518	Bo5g155130	Sialb.0417s0036	NONE	Bra039117	NONE	Sialb.0185s0013	NONE
NONE	Bo1g158910	NONE	NONE	Bra040517	Bo5g155140	Sialb.0417s0035	maker-Cram_his_scaff13-augustus-gene-152.56	Bra039118	NONE	NONE	NONE
NONE	Bo1g158900	NONE	maker-Cram_his_scaff4-augustus-gene-1.29	Bra040516	Bo5g155150	Sialb.0417s0034	snap_masked-Cram_his_scaff13-processed-gene-152.50	Bra039119	NONE	Sialb.0185s0012	NONE
Bra001006	Bo1g158870	Sialb.0445s0042	augustus_masked-Cram_his_scaff4-processed-gene-1.10	Bra040513	NONE	NONE	NONE	NONE	Bo3g055170	Sialb.0185s0009	NONE
Bra001007	Bo1g158860	NONE	NONE	Bra040512	Bo5g155190	Sialb.0417s0032	maker-Cram_his_scaff13-augustus-gene-152.67	Bra039121	Bo3g055180	Sialb.0185s0008	maker-Cram_his_scaff1-augustus-gene-111.60
NONE	NONE	NONE	NONE	NONE	Bo5g155200	Sialb.0417s0031	maker-Cram_his_scaff13-augustus-gene-152.66	Bra039122	NONE	NONE	NONE
NONE	NONE	NONE	NONE	NONE	Bo5g155210	Sialb.0417s0030	maker-Cram_his_scaff13-augustus-gene-152.55	Bra039123	NONE	NONE	NONE
Bra001008	Bo1g158810	Sialb.0445s0041	NONE	Bra040509	NONE	NONE	NONE	NONE	Bo3g055190	Sialb.0185s0005	maker-Cram_his_scaff1-augustus-gene-111.61
NONE	NONE	NONE	NONE	NONE	Bo5g155240	Sialb.0417s0027	maker-Cram_his_scaff13-augustus-gene-152.64	Bra039126	NONE	NONE	NONE
NONE	NONE	NONE	NONE	NONE	Bo5g155250	Sialb.0417s0026	maker-Cram_his_scaff13-augustus-gene-152.63	Bra039127	NONE	NONE	NONE
Bra001009	NONE	Sialb.0445s0040	NONE	NONE	Bo5g155290	Sialb.0417s0023	maker-Cram_his_scaff13-augustus-gene-152.61	Bra039130	Bo3g055200	NONE	maker-Cram_his_scaff1-augustus-gene-111.62
Bra001010	Bo1g158790	Sialb.0445s0039	NONE	Bra040507	Bo5g156300	Sialb.0417s0022	maker-Cram_his_scaff13-snap-gene-152.73	Bra039131	Bo3g055210	Sialb.0185s0003	maker-Cram_his_scaff1-augustus-gene-111.71
Bra001011	Bo1g158780	Sialb.0445s0038	maker-Cram_his_scaff4-augustus-gene-1.33	Bra040506	NONE	NONE	NONE	NONE	Bo3g055230	Sialb.0185s0002	maker-Cram_his_scaff1-augustus-gene-111.63
NONE	Bo1g157720	NONE	maker-Cram_his_scaff4-augustus-gene-2.24	Bra021489	NONE	Sialb.0417s0017	NONE	Bra039136	Bo5g156350	Sialb.2118s0008	NONE
NONE	Bo1g157710	NONE	NONE	Bra021488	Bo1g157680	Sialb.0417s0016	maker-Cram_his_scaff13-augustus-gene-152.60	Bra039137	Bo5g156360	Sialb.2118s0007	NONE
NONE	Bo1g157700	NONE	NONE	Bra021487	Bo1g157650	Sialb.0417s0015	maker-Cram_his_scaff13-augustus-gene-152.59	Bra039138	Bo5g156370	NONE	NONE
NONE	NONE	NONE	NONE	NONE	NONE	Sialb.0417s0014	maker-Cram_his_scaff13-snap-gene-152.71	Bra039139	Bo5g156380	NONE	NONE
Bra001018	NONE	NONE	NONE	NONE	NONE	Sialb.0417s0013	maker-Cram_his_scaff13-augustus-gene-152.58	Bra039140	Bo5g156390	NONE	NONE
NONE	Bo1g157580	NONE	NONE	NONE	Bo1g157630	Sialb.0417s0012	NONE	Bra039141	Bo5g156400	Sialb.2118s0005	maker-Cram_his_scaff4-augustus-gene-2.28
NONE	NONE	NONE	NONE	NONE	Bo1g157620	Sialb.0417s0011	maker-Cram_his_scaff13-snap-gene-151.74	Bra039142	Bo5g156410	Sialb.2118s0004	maker-Cram_his_scaff4-augustus-gene-2.25
Bra001020	NONE	Sialb.0445s0032	NONE	NONE	NONE	Sialb.0417s0009	snap_masked-Cram_his_scaff13-processed-gene-151.36	Bra039144	Bo5g156430	NONE	NONE
Bra001021	NONE	NONE	NONE	NONE	NONE	Sialb.0417s0008	NONE	Bra039145	Bo5g156440	NONE	maker-Cram_his_scaff1-snap-gene-112.51
Bra001022	Bo1g157570	NONE	NONE	NONE	Bo3g055310	Sialb.0417s0007	snap_masked-Cram_his_scaff4-processed-gene-2.16	Bra039146	Bo5g156450	Sialb.2118s0003	NONE
NONE	Bo1g157550	Sialb.0299s0002	NONE	Bra021481	NONE	Sialb.0417s0004	maker-Cram_his_scaff4-augustus-gene-2.30	Bra039148	Bo5g156470	NONE	NONE
NONE	Bo1g157540	Sialb.0299s0003	NONE	Bra021480	NONE	NONE	maker-Cram_his_scaff4-augustus-gene-3.43	NONE	NONE	NONE	NONE
Bra001025	NONE	NONE	NONE	NONE	Bo3g055340	Sialb.0417s0003	NONE	Bra039149	Bo5g156480	Sialb.0445s0027	maker-Cram_his_scaff1-augustus-gene-112.47
Bra001026	NONE	NONE	NONE	NONE	Bo3g055350	NONE	NONE	NONE	NONE	Sialb.0445s0026	augustus_masked-Cram_his_scaff1-processed-gene-112.11
Bra001027	NONE	NONE	NONE	NONE	Bo3g055360	NONE	NONE	NONE	NONE	Sialb.0445s0025	maker-Cram_his_scaff1-augustus-gene-112.40
NONE	Bo5g156490	Sialb.0417s0002	maker-Cram_his_scaff13-snap-gene-151.62	Bra039150	Bo1g157530	Sialb.0445s0024	maker-Cram_his_scaff4-snap-gene-3.67	Bra021478	Bo3g055370	Sialb.0299s0005	maker-Cram_his_scaff1-snap-gene-112.59
NONE	Bo5g156500	Sialb.0417s0001	maker-Cram_his_scaff13-augustus-gene-151.51	Bra039151	Bo1g157520	NONE	maker-Cram_his_scaff4-augustus-gene-3.44	Bra021477	NONE	Sialb.0299s0006	maker-Cram_his_scaff1-augustus-gene-112.41
NONE	NONE	NONE	NONE	Bra001030	NONE	Sialb.0445s0023	maker-Cram_his_scaff4-augustus-gene-3.52	NONE	Bo3g055430	Sialb.0299s0007	NONE
Bra039156	Bo5g152860	Sialb.1611s0007	maker-Cram_his_scaff13-augustus-gene-151.50	NONE	NONE	NONE	NONE	NONE	NONE	NONE	NONE
Bra039157	Bo5g152850	NONE	NONE	Bra001031	NONE	Sialb.0445s0022	NONE	NONE	Bo3g055440	NONE	snap_masked-Cram_his_scaff1-processed-gene-112.35
Bra039160	Bo5g152820	Sialb.1611s0005	maker-Cram_his_scaff13-snap-gene-151.59	Bra001034	NONE	Sialb.0445s0018	NONE	NONE	Bo3g055490	NONE	maker-Cram_his_scaff1-augustus-gene-112.49
Bra039163	Bo5g152790	Sialb.1611s0003	maker-Cram_his_scaff13-augustus-gene-151.39	NONE	NONE	NONE	NONE	NONE	NONE	NONE	NONE
NONE	NONE	NONE	NONE	Bra001035	Bo1g157500	Sialb.0445s0017	NONE	Bra021476	Bo3g055510	Sialb.0299s0008	maker-Cram_his_scaff1-augustus-gene-113.38
Bra039165	Bo5g152770	Sialb.1611s0001	maker-Cram_his_scaff13-augustus-gene-150.79	Bra001037	Bo1g157470	Sialb.0445s0015	maker-Cram_his_scaff4-augustus-gene-3.45	Bra021473	Bo3g055540	Sialb.0299s0009	maker-Cram_his_scaff1-augustus-gene-113.40
Bra039166	Bo5g152750	NONE	NONE	Bra001038	Bo1g157460	Sialb.0445s0013	maker-Cram_his_scaff4-augustus-gene-3.53	Bra021472	Bo3g055560	Sialb.0299s0010	snap_masked-Cram_his_scaff1-processed-gene-113.24
Bra039168	Bo5g152730	Sialb.2345s0004	maker-Cram_his_scaff13-augustus-gene-150.78	NONE	NONE	NONE	NONE	NONE	NONE	NONE	NONE
Bra039170	Bo5g152700	Sialb.2345s0002	NONE	NONE	Bo1g157450	NONE	maker-Cram_his_scaff4-augustus-gene-3.54	Bra021470	NONE	Sialb.0299s0011	NONE
NONE	NONE	NONE	NONE	NONE	Bo1g157440	NONE	maker-Cram_his_scaff4-augustus-gene-3.46	Bra021469	NONE	Sialb.0299s0012	NONE
NONE	Bo3g055680	Sialb.1588s0002	NONE	Bra001050	NONE	Sialb.2460s0012	NONE	NONE	NONE	Sialb.0299s0027	maker-Cram_his_scaff1-augustus-gene-113.49
NONE	Bo3g055690	Sialb.1588s0003	NONE	NONE	NONE	NONE	maker-Cram_his_scaff4-augustus-gene-4.25	Bra021433	Bo1g156310	Sialb.0299s0028	maker-Cram_his_scaff1-augustus-gene-113.50
Bra039183	Bo3g055700	Sialb.1588s0004	NONE	Bra001051	Bo5g152570	Sialb.2460s0011	augustus_masked-Cram_his_scaff4-processed-gene-4.7	Bra021432	Bo1g156300	Sialb.0299s0029	snap_masked-Cram_his_scaff1-processed-gene-113.37
Bra039182	Bo3g055710	Sialb.1588s0005	maker-Cram_his_scaff13-augustus-gene-150.60	Bra001052	NONE	Sialb.1224s0010	maker-Cram_his_scaff4-augustus-gene-4.20	Bra021431	NONE	Sialb.0299s0030	maker-Cram_his_scaff1-augustus-gene-114.54
Bra039181	NONE	NONE	maker-Cram_his_scaff13-augustus-gene-150.74	NONE	Bo5g152580	Sialb.1224s0009	maker-Cram_his_scaff4-augustus-gene-4.27	Bra021430	Bo1g156290	Sialb.0299s0031	NONE
Bra039180	Bo3g055720	Sialb.1588s0006	maker-Cram_his_scaff13-snap-gene-150.87	Bra001055	Bo5g152600	Sialb.1224s0008	maker-Cram_his_scaff4-augustus-gene-4.21	Bra021428	Bo1g156270	Sialb.2460s0009	maker-Cram_his_scaff1-augustus-gene-114.55
Bra039179	Bo3g055750	Sialb.1588s0007	maker-Cram_his_scaff13-augustus-gene-150.62	Bra001056	Bo5g152610	Sialb.1224s0007	NONE	NONE	NONE	Sialb.2460s0008	maker-Cram_his_scaff1-augustus-gene-114.57
NONE	NONE	Sialb.1588s0009	NONE	Bra001058	Bo3g055770	Sialb.0299s0036	augustus_masked-Cram_his_scaff4-processed-gene-5.2	Bra021422	Bo1g156230	Sialb.2460s0006	NONE
NONE	NONE	NONE	NONE	Bra001059	Bo3g055780	Sialb.0299s0037	augustus_masked-Cram_his_scaff4-processed-gene-5.4	Bra021421	Bo1g156210	NONE	NONE
NONE	Bo1g156180	Sialb.1224s0015	NONE	NONE	NONE	Sialb.0299s0041	maker-Cram_his_scaff4-augustus-gene-5.51	Bra021417	Bo5g151520	NONE	NONE
Bra040597	Bo1g156170	Sialb.1224s0016	maker-Cram_his_scaff13-augustus-gene-150.69	NONE	NONE	NONE	NONE	Bra021415	NONE	NONE	NONE
Bra040598	NONE	Sialb.1224s0017	maker-Cram_his_scaff13-augustus-gene-150.58	Bra001060	Bo3g055790	Sialb.0299s0042	maker-Cram_his_scaff4-augustus-gene-5.52	Bra021414	Bo5g151510	NONE	NONE
NONE	NONE	Sialb.1588s0010	NONE	Bra001061	Bo3g055800	NONE	maker-Cram_his_scaff4-augustus-gene-5.54	NONE	NONE	Sialb.2460s0005	maker-Cram_his_scaff1-snap-gene-114.81
Bra040599	Bo1g155140	NONE	maker-Cram_his_scaff13-snap-gene-150.82	Bra001063	Bo3g055830	Sialb.1224s0018	maker-Cram_his_scaff4-augustus-gene-5.56	Bra021411	Bo5g151500	Sialb.2460s0003	NONE
Bra040601	Bo1g155130	Sialb.1588s0013	NONE	Bra001064	Bo3g055840	Sialb.1224s0019	maker-Cram_his_scaff4-augustus-gene-5.57	Bra021410	Bo5g151480	Sialb.2460s0002	snap_masked-Cram_his_scaff1-processed-gene-114.35
Bra040602	NONE	Sialb.1588s0014	maker-Cram_his_scaff13-augustus-gene-150.55	Bra001065	Bo3g055850	Sialb.1224s0020	NONE	NONE	Bo5g151470	Sialb.2460s0001	NONE
Bra040603	NONE	NONE	maker-Cram_his_scaff13-augustus-gene-150.68	NONE	NONE	Sialb.1224s0021	NONE	NONE	Bo5g151460	NONE	NONE
Bra040604	Bo1g155120	NONE	NONE	Bra001066	Bo3g055860	Sialb.1224s0022	maker-Cram_his_scaff4-augustus-gene-5.46	Bra021409	Bo5g151450	NONE	NONE
Bra040606	NONE	Sialb.1588s0017	maker-Cram_his_scaff13-augustus-gene-149.54	Bra001068	Bo3g055880	Sialb.1224s0024	NONE	NONE	Bo5g151420	Sialb.3153s0001	maker-Cram_his_scaff1-snap-gene-114.84
Bra040607	NONE	Sialb.1588s0018	maker-Cram_his_scaff13-augustus-gene-149.52	NONE	Bo3g055890	Sialb.1224s0026	NONE	NONE	Bo5g151400	Sialb.3153s0003	maker-Cram_his_scaff1-augustus-gene-114.65
Bra040608	NONE	Sialb.2514s0001	maker-Cram_his_scaff13-augustus-gene-149.66	NONE	NONE	Sialb.2279s0001	NONE	NONE	Bo5g151390	NONE	NONE
Bra040609	Bo1g155110	Sialb.2514s0002	maker-Cram_his_scaff13-augustus-gene-149.65	NONE	NONE	Sialb.2279s0002	maker-Cram_his_scaff4-augustus-gene-5.47	Bra021408	Bo5g151380	Sialb.0299s0048	NONE
NONE	Bo1g155100	NONE	NONE	NONE	NONE	NONE	maker-Cram_his_scaff4-augustus-gene-5.58	Bra021407	NONE	Sialb.0299s0049	NONE
NONE	Bo1g155090	NONE	NONE	NONE	NONE	NONE	maker-Cram_his_scaff4-augustus-gene-5.48	Bra021406	NONE	Sialb.0299s0050	NONE
NONE	Bo1g155060	NONE	NONE	NONE	NONE	NONE	maker-Cram_his_scaff4-augustus-gene-5.59	Bra021384	NONE	Sialb.0299s0053	NONE
Bra040611	NONE	Sialb.4190s0006	maker-Cram_his_scaff13-augustus-gene-149.64	NONE	NONE	Sialb.2279s0004	augustus_masked-Cram_his_scaff4-processed-gene-6.0	NONE	Bo5g151360	NONE	NONE
Bra032028	Bo1g155040	Sialb.4190s0005	maker-Cram_his_scaff13-snap-gene-149.83	NONE	NONE	Sialb.2279s0005	snap_masked-Cram_his_scaff4-processed-gene-6.18	Bra021382	Bo5g150350	Sialb.0299s0055	NONE
Bra032027	NONE	Sialb.4190s0004	maker-Cram_his_scaff13-augustus-gene-149.51	NONE	NONE	Sialb.2279s0006	NONE	NONE	Bo5g150340	NONE	NONE
Bra032025	NONE	Sialb.4190s0002	maker-Cram_his_scaff13-snap-gene-149.71	Bra001070	Bo3g055920	Sialb.2279s0008	NONE	NONE	Bo5g150320	NONE	maker-Cram_his_scaff1-augustus-gene-114.67
Bra032024	NONE	Sialb.4190s0001	maker-Cram_his_scaff13-augustus-gene-149.48	NONE	NONE	Sialb.2279s0009	NONE	NONE	Bo5g150310	NONE	NONE
Bra032023	Bo1g155010	Sialb.1588s0020	maker-Cram_his_scaff13-augustus-gene-149.62	Bra001071	Bo3g055950	Sialb.1793s0002	maker-Cram_his_scaff4-augustus-gene-6.41	Bra021381	Bo5g150300	Sialb.0299s0057	maker-Cram_his_scaff1-augustus-gene-114.59
NONE	Bo1g154980	NONE	NONE	NONE	NONE	NONE	augustus_masked-Cram_his_scaff4-processed-gene-6.3	Bra021379	NONE	Sialb.0299s0058	NONE
NONE	Bo1g154970	NONE	NONE	NONE	NONE	NONE	snap_masked-Cram_his_scaff4-processed-gene-6.34	Bra021378	NONE	Sialb.0299s0059	NONE
Bra032022	Bo1g154950	NONE	maker-Cram_his_scaff13-augustus-gene-149.61	NONE	NONE	Sialb.1793s0003	maker-Cram_his_scaff4-snap-gene-6.58	Bra021377	Bo5g150290	Sialb.0299s0061	NONE
Bra032021	NONE	NONE	maker-Cram_his_scaff13-snap-gene-149.80	NONE	NONE	Sialb.1793s0004	maker-Cram_his_scaff4-snap-gene-6.59	Bra021376	Bo5g150280	Sialb.0299s0062	NONE
Bra032020	NONE	NONE	maker-Cram_his_scaff13-augustus-gene-149.47	NONE	NONE	Sialb.1793s0005	maker-Cram_his_scaff4-augustus-gene-6.50	Bra021375	Bo5g150270	Sialb.0299s0063	NONE
Bra032019	NONE	NONE	maker-Cram_his_scaff13-augustus-gene-149.46	NONE	NONE	Sialb.1793s0006	NONE	NONE	Bo5g150260	NONE	NONE
Bra032018	Bo1g154920	Sialb.1588s0021	NONE	Bra001072	Bo3g056990	Sialb.1793s0007	snap_masked-Cram_his_scaff4-processed-gene-6.36	Bra021374	Bo5g150250	Sialb.0299s0064	maker-Cram_his_scaff1-snap-gene-114.88
Bra032017	Bo1g154910	NONE	maker-Cram_his_scaff13-augustus-gene-149.45	NONE	NONE	Sialb.1793s0008	NONE	Bra021373	Bo5g150240	Sialb.0299s0065	NONE
Bra032016	Bo1g154900	NONE	maker-Cram_his_scaff13-snap-gene-149.79	NONE	NONE	Sialb.1793s0009	NONE	Bra021372	Bo5g150230	Sialb.0299s0066	NONE
Bra032015	NONE	NONE	maker-Cram_his_scaff13-augustus-gene-149.56	NONE	NONE	Sialb.1793s0010	maker-Cram_his_scaff4-augustus-gene-6.45	Bra021371	Bo5g150220	Sialb.0299s0067	NONE
Bra032014	Bo1g154860	NONE	maker-Cram_his_scaff13-augustus-gene-149.55	NONE	NONE	Sialb.1793s0011	snap_masked-Cram_his_scaff4-processed-gene-6.27	Bra021369	Bo5g150210	Sialb.0299s0069	NONE
Bra032013	NONE	Sialb.1588s0022	maker-Cram_his_scaff13-augustus-gene-148.68	Bra001073	Bo3g057000	Sialb.1793s0012	NONE	NONE	Bo5g150200	NONE	maker-Cram_his_scaff1-augustus-gene-114.70
Bra032011	Bo1g154850	Sialb.1588s0024	NONE	Bra001075	Bo3g057020	Sialb.1793s0014	maker-Cram_his_scaff4-augustus-gene-6.47	Bra021368	Bo5g150190	Sialb.0299s0070	NONE
NONE	Bo5g136980	Sialb.0903s0015	NONE	NONE	NONE	NONE	NONE	Bra029883	NONE	NONE	maker-Cram_his_scaff13-snap-gene-123.96
NONE	Bo1g154840	NONE	NONE	NONE	NONE	NONE	augustus_masked-Cram_his_scaff4-processed-gene-6.11	Bra021367	NONE	Sialb.0299s0071	NONE
Bra032010	NONE	NONE	maker-Cram_his_scaff13-augustus-gene-148.74	NONE	NONE	Sialb.1793s0015	NONE	NONE	Bo5g150180	NONE	NONE
NONE	Bo5g137000	Sialb.0903s0017	NONE	NONE	NONE	NONE	NONE	Bra029881	NONE	NONE	maker-Cram_his_scaff13-augustus-gene-123.77
Bra032009	Bo1g154830	NONE	NONE	NONE	NONE	NONE	maker-Cram_his_scaff4-augustus-gene-6.54	Bra021366	Bo5g150170	Sialb.0299s0072	NONE
Bra032006	Bo1g154820	NONE	maker-Cram_his_scaff13-snap-gene-148.86	NONE	NONE	Sialb.0299s0073	maker-Cram_his_scaff4-augustus-gene-6.55	Bra021365	Bo5g150150	Sialb.0495s0002	NONE
Bra034154	Bo5g137020	Sialb.0903s0019	NONE	NONE	NONE	Sialb.0137s0034	maker-Cram_his_scaff4-augustus-gene-26.58	Bra029879	Bo1g141360	Sialb.0303s0003	maker-Cram_his_scaff13-augustus-gene-123.68
Bra034153	Bo5g137030	Sialb.0903s0020	NONE	NONE	NONE	Sialb.0137s0035	NONE	Bra029878	Bo1g141370	Sialb.0303s0002	maker-Cram_his_scaff13-augustus-gene-123.75
Bra034152	NONE	NONE	NONE	NONE	NONE	Sialb.0137s0036	augustus_masked-Cram_his_scaff4-processed-gene-26.15	NONE	Bo1g141380	NONE	NONE
NONE	NONE	NONE	maker-Cram_his_scaff1-augustus-gene-130.70	Bra001384	Bo3g063890	NONE	NONE	NONE	NONE	Sialb.0257s0062	NONE
Bra034150	Bo5g137090	Sialb.0903s0022	NONE	NONE	NONE	Sialb.0137s0038	maker-Cram_his_scaff4-augustus-gene-26.66	Bra029875	Bo1g141410	NONE	maker-Cram_his_scaff13-augustus-gene-123.74
NONE	Bo5g137100	Sialb.0903s0025	NONE	NONE	NONE	Sialb.2111s0001	NONE	Bra029872	NONE	NONE	maker-Cram_his_scaff13-augustus-gene-123.72
NONE	Bo5g137110	Sialb.0903s0026	NONE	NONE	NONE	Sialb.2111s0002	NONE	Bra029871	NONE	NONE	maker-Cram_his_scaff13-snap-gene-123.91
NONE	NONE	Sialb.0903s0027	maker-Cram_his_scaff1-snap-gene-130.78	Bra001382	Bo3g063840	Sialb.2111s0003	NONE	Bra029870	NONE	Sialb.0257s0059	maker-Cram_his_scaff13-augustus-gene-123.66
NONE	Bo5g137120	NONE	NONE	Bra001381	Bo01023s020	Sialb.2111s0004	NONE	Bra029869	NONE	Sialb.0257s0058	snap_masked-Cram_his_scaff13-processed-gene-123.48
NONE	Bo5g137130	Sialb.0137s0042	NONE	Bra001380	Bo01023s040	Sialb.2111s0007	maker-Cram_his_scaff4-augustus-gene-26.55	NONE	Bo1g141440	Sialb.0257s0057	NONE
Bra034145	Bo5g137140	Sialb.0137s0043	maker-Cram_his_scaff1-augustus-gene-130.67	Bra001379	Bo01023s050	Sialb.2111s0008	maker-Cram_his_scaff4-augustus-gene-26.64	Bra029867	Bo1g141470	Sialb.0257s0056	maker-Cram_his_scaff13-augustus-gene-123.69
Bra034141	NONE	Sialb.0137s0047	snap_masked-Cram_his_scaff1-processed-gene-130.40	Bra001376	Bo3g062830	NONE	maker-Cram_his_scaff4-snap-gene-26.81	NONE	Bo1g141510	NONE	NONE
Bra034123	Bo5g137330	Sialb.0137s0063	augustus_masked-Cram_his_scaff1-processed-gene-129.19	Bra001367	Bo3g062720	Sialb.1030s0016	NONE	Bra029848	Bo1g143800	Sialb.4277s0003	NONE
NONE	NONE	NONE	maker-Cram_his_scaff1-augustus-gene-129.56	Bra001357	Bo3g062600	Sialb.0257s0035	NONE	NONE	NONE	NONE	NONE
Bra034110	Bo5g137510	Sialb.1508s0006	maker-Cram_his_scaff1-snap-gene-129.84	Bra001356	Bo3g062590	Sialb.0257s0034	maker-Cram_his_scaff4-augustus-gene-24.62	Bra029834	Bo1g143960	Sialb.0648s0024	snap_masked-Cram_his_scaff13-processed-gene-121.48
NONE	Bo5g137540	NONE	maker-Cram_his_scaff1-snap-gene-129.85	Bra001355	Bo3g062580	Sialb.0257s0033	NONE	NONE	NONE	NONE	snap_masked-Cram_his_scaff13-processed-gene-121.43
Bra034107	Bo5g137550	Sialb.1508s0004	NONE	NONE	NONE	NONE	maker-Cram_his_scaff4-augustus-gene-24.51	Bra029832	Bo1g143990	Sialb.0648s0022	maker-Cram_his_scaff13-augustus-gene-121.55
NONE	NONE	Sialb.0940s0018	NONE	NONE	Bo5g137650	Sialb.0642s0003	maker-Cram_his_scaff4-snap-gene-24.82	Bra029827	Bo1g144020	Sialb.0648s0019	maker-Cram_his_scaff13-augustus-gene-121.61
Bra034101	NONE	Sialb.0940s0017	NONE	NONE	Bo5g137660	Sialb.0642s0005	NONE	Bra029826	Bo1g144030	Sialb.0648s0018	maker-Cram_his_scaff13-snap-gene-121.84
Bra034098	NONE	Sialb.0940s0015	NONE	NONE	Bo5g137680	Sialb.0642s0007	maker-Cram_his_scaff4-augustus-gene-24.49	Bra029824	NONE	Sialb.0648s0015	maker-Cram_his_scaff13-augustus-gene-121.52
NONE	NONE	Sialb.0940s0014	NONE	NONE	Bo5g137690	Sialb.0642s0008	NONE	Bra029823	NONE	NONE	maker-Cram_his_scaff13-augustus-gene-121.59
NONE	NONE	Sialb.0940s0013	NONE	NONE	Bo5g137700	Sialb.0642s0009	NONE	Bra029822	NONE	NONE	maker-Cram_his_scaff13-snap-gene-121.69
Bra034092	NONE	NONE	NONE	NONE	Bo5g137760	Sialb.0642s0016	maker-Cram_his_scaff4-augustus-gene-23.68	Bra029816	NONE	NONE	maker-Cram_his_scaff13-augustus-gene-120.80
Bra034091	Bo3g061770	Sialb.1137s0001	maker-Cram_his_scaff1-snap-gene-127.73	Bra001289	Bo5g137780	Sialb.0642s0018	maker-Cram_his_scaff4-augustus-gene-23.67	Bra029814	Bo1g144210	NONE	maker-Cram_his_scaff13-augustus-gene-120.79
NONE	Bo3g061780	Sialb.1137s0002	NONE	Bra001290	Bo5g137790	Sialb.0642s0019	NONE	Bra029813	NONE	NONE	maker-Cram_his_scaff13-snap-gene-120.103
NONE	Bo3g061790	Sialb.1137s0003	NONE	Bra001291	Bo5g137810	Sialb.0642s0021	NONE	Bra029811	NONE	NONE	snap_masked-Cram_his_scaff13-processed-gene-120.54
NONE	Bo3g061800	Sialb.1137s0004	maker-Cram_his_scaff1-augustus-gene-127.66	Bra001292	Bo5g137820	Sialb.0642s0023	NONE	Bra029810	NONE	NONE	maker-Cram_his_scaff13-augustus-gene-120.67
NONE	Bo3g061820	Sialb.1137s0005	maker-Cram_his_scaff1-augustus-gene-127.55	Bra001294	Bo5g137860	Sialb.0642s0027	NONE	NONE	NONE	NONE	maker-Cram_his_scaff13-augustus-gene-120.76
NONE	NONE	NONE	NONE	NONE	Bo5g137900	Sialb.0642s0030	NONE	Bra029803	NONE	Sialb.0648s0007	maker-Cram_his_scaff13-augustus-gene-120.61
NONE	Bo3g061830	Sialb.1137s0006	NONE	Bra001295	NONE	NONE	maker-Cram_his_scaff4-augustus-gene-23.58	NONE	NONE	Sialb.0648s0006	maker-Cram_his_scaff13-augustus-gene-120.60
NONE	Bo3g061840	Sialb.1137s0007	maker-Cram_his_scaff1-augustus-gene-127.56	NONE	Bo5g137920	Sialb.0642s0031	NONE	Bra029801	NONE	NONE	maker-Cram_his_scaff13-augustus-gene-120.73
NONE	NONE	Sialb.2531s0004	NONE	NONE	Bo5g137980	Sialb.0642s0033	NONE	Bra029797	NONE	NONE	maker-Cram_his_scaff13-augustus-gene-119.67
Bra034089	Bo3g061850	Sialb.2531s0006	snap_masked-Cram_his_scaff1-processed-gene-127.43	Bra001297	Bo5g138000	Sialb.0642s0035	maker-Cram_his_scaff4-augustus-gene-23.57	Bra029795	Bo1g144240	Sialb.0648s0005	maker-Cram_his_scaff13-augustus-gene-119.66
Bra034088	NONE	Sialb.0630s0015	NONE	NONE	Bo5g138010	Sialb.0642s0036	maker-Cram_his_scaff4-augustus-gene-23.56	Bra029794	Bo1g144250	Sialb.0648s0004	maker-Cram_his_scaff13-augustus-gene-119.65
Bra034087	NONE	Sialb.0630s0016	snap_masked-Cram_his_scaff1-processed-gene-127.44	NONE	NONE	NONE	NONE	NONE	Bo1g144260	Sialb.0648s0003	NONE
Bra034086	NONE	Sialb.0630s0018	NONE	NONE	Bo5g138090	Sialb.4999s0002	maker-Cram_his_scaff4-augustus-gene-23.64	Bra029788	Bo1g144280	Sialb.1141s0020	maker-Cram_his_scaff13-augustus-gene-119.75
NONE	Bo3g061870	NONE	maker-Cram_his_scaff1-augustus-gene-127.58	NONE	Bo5g138100	Sialb.1137s0010	NONE	Bra029787	NONE	Sialb.1141s0019	maker-Cram_his_scaff13-augustus-gene-119.74
Bra034085	NONE	Sialb.0630s0019	NONE	NONE	Bo5g138120	NONE	maker-Cram_his_scaff4-snap-gene-23.71	Bra029785	Bo1g144290	Sialb.1141s0018	maker-Cram_his_scaff13-augustus-gene-119.63
Bra034083	NONE	Sialb.0630s0021	NONE	NONE	NONE	NONE	maker-Cram_his_scaff4-augustus-gene-23.52	NONE	Bo1g144310	NONE	NONE
Bra034081	Bo3g061890	Sialb.0630s0023	maker-Cram_his_scaff1-snap-gene-127.80	NONE	NONE	NONE	NONE	NONE	Bo1g144340	NONE	NONE
Bra034078	NONE	Sialb.0630s0025	NONE	NONE	NONE	NONE	maker-Cram_his_scaff4-augustus-gene-22.67	NONE	Bo1g144370	NONE	NONE
Bra034077	Bo3g061900	Sialb.0630s0026	NONE	Bra001300	NONE	Sialb.1137s0013	maker-Cram_his_scaff4-augustus-gene-23.59	NONE	Bo1g144380	NONE	NONE
NONE	Bo3g061910	NONE	NONE	Bra001301	NONE	Sialb.1137s0014	NONE	NONE	NONE	Sialb.1141s0016	maker-Cram_his_scaff13-snap-gene-119.84
Bra034073	NONE	Sialb.0630s0030	NONE	NONE	Bo5g138230	NONE	maker-Cram_his_scaff4-augustus-gene-22.79	Bra029774	Bo1g144420	Sialb.1141s0005	maker-Cram_his_scaff13-snap-gene-119.96
NONE	NONE	NONE	maker-Cram_his_scaff1-augustus-gene-127.61	NONE	Bo5g138240	NONE	NONE	Bra029773	NONE	Sialb.1141s0004	maker-Cram_his_scaff13-augustus-gene-119.68
Bra034070	Bo3g061970	Sialb.0630s0032	maker-Cram_his_scaff1-augustus-gene-127.71	Bra001306	Bo5g139240	Sialb.1137s0019	maker-Cram_his_scaff4-augustus-gene-22.63	Bra029771	Bo1g144460	Sialb.1141s0002	maker-Cram_his_scaff13-augustus-gene-118.61
NONE	NONE	NONE	NONE	NONE	NONE	Sialb.0155s0020	NONE	Bra032410	Bo5g063250	Sialb.1214s0006	maker-Cram_his_scaff10-augustus-gene-116.33
NONE	NONE	NONE	NONE	NONE	Bo5g139270	NONE	NONE	Bra029768	NONE	Sialb.1005s0008	maker-Cram_his_scaff13-snap-gene-118.77
NONE	NONE	NONE	NONE	NONE	NONE	Sialb.0155s0021	NONE	Bra032409	Bo5g063240	Sialb.1214s0005	maker-Cram_his_scaff10-augustus-gene-116.28
NONE	NONE	NONE	NONE	NONE	NONE	Sialb.0155s0022	NONE	Bra032408	Bo5g063220	Sialb.1214s0004	maker-Cram_his_scaff10-augustus-gene-116.27
NONE	NONE	NONE	NONE	NONE	NONE	Sialb.0155s0023	NONE	Bra032407	Bo5g063210	NONE	maker-Cram_his_scaff10-augustus-gene-116.32
NONE	Bo3g061990	Sialb.3932s0001	NONE	Bra001308	Bo5g139290	NONE	NONE	Bra029766	NONE	Sialb.1005s0010	maker-Cram_his_scaff13-augustus-gene-118.70
NONE	NONE	Sialb.1430s0006	NONE	NONE	Bo9g004060	NONE	maker-Cram_his_scaff12-augustus-gene-6.36	Bra037418	NONE	NONE	NONE
NONE	NONE	Sialb.0155s0032	NONE	Bra032396	NONE	NONE	maker-Cram_his_scaff10-augustus-gene-115.55	NONE	Bo5g063070	NONE	NONE
NONE	NONE	Sialb.0155s0033	NONE	Bra032395	NONE	NONE	maker-Cram_his_scaff10-augustus-gene-115.54	NONE	Bo5g063060	NONE	NONE
NONE	NONE	Sialb.0155s0034	NONE	Bra032394	NONE	NONE	maker-Cram_his_scaff10-augustus-gene-115.53	NONE	Bo5g063050	NONE	NONE
Bra008551	NONE	Sialb.1430s0003	maker-Cram_his_scaff8-augustus-gene-302.48	NONE	Bo9g004040	NONE	maker-Cram_his_scaff12-snap-gene-6.46	Bra037416	Bo2g099190	Sialb.0463s0014	NONE
Bra008545	NONE	Sialb.0463s0012	maker-Cram_his_scaff8-augustus-gene-302.46	NONE	NONE	NONE	NONE	NONE	Bo2g099100	NONE	NONE
Bra010764	NONE	NONE	NONE	Bra032393	Bo3g149070	Sialb.0400s0034	NONE	NONE	Bo5g063040	Sialb.0284s0025	maker-Cram_his_scaff6-augustus-gene-193.49
Bra010765	Bo7g043540	NONE	NONE	NONE	Bo3g149060	NONE	NONE	Bra014883	NONE	Sialb.0284s0026	maker-Cram_his_scaff6-augustus-gene-193.54
Bra010766	Bo7g043550	Sialb.0155s0036	NONE	Bra032392	Bo3g149050	Sialb.0400s0032	maker-Cram_his_scaff10-augustus-gene-115.48	Bra014882	Bo5g062990	Sialb.0284s0027	augustus_masked-Cram_his_scaff6-processed-gene-193.6
Bra010767	Bo7g043570	NONE	NONE	NONE	Bo3g149040	Sialb.0400s0031	NONE	Bra014881	NONE	Sialb.0284s0028	maker-Cram_his_scaff6-snap-gene-193.70
Bra010770	Bo7g043580	NONE	maker-Cram_his_scaff5-snap-gene-181.47	NONE	Bo3g149030	Sialb.0400s0030	NONE	Bra014880	NONE	Sialb.0284s0029	maker-Cram_his_scaff6-snap-gene-193.62
Bra010771	NONE	Sialb.0155s0037	NONE	Bra032391	NONE	NONE	maker-Cram_his_scaff10-augustus-gene-114.38	NONE	Bo5g062960	Sialb.0284s0030	NONE
NONE	NONE	Sialb.0155s0040	NONE	Bra032385	Bo3g149010	NONE	NONE	Bra010773	Bo5g062910	Sialb.0284s0032	maker-Cram_his_scaff6-augustus-gene-193.44
NONE	NONE	Sialb.0155s0041	NONE	Bra032384	Bo3g148990	NONE	maker-Cram_his_scaff10-augustus-gene-113.24	Bra010774	Bo5g062900	Sialb.0284s0033	maker-Cram_his_scaff6-augustus-gene-193.43
Bra014877	Bo7g043660	Sialb.0155s0042	augustus_masked-Cram_his_scaff5-processed-gene-179.10	Bra032383	NONE	Sialb.0400s0027	NONE	NONE	Bo5g062890	NONE	NONE
NONE	NONE	Sialb.0155s0043	NONE	Bra032382	Bo3g148980	NONE	maker-Cram_his_scaff10-snap-gene-113.28	Bra010775	Bo5g062880	Sialb.0284s0034	maker-Cram_his_scaff6-augustus-gene-193.42
NONE	NONE	Sialb.0155s0044	NONE	NONE	Bo3g148950	Sialb.0400s0024	maker-Cram_his_scaff10-augustus-gene-113.25	Bra010776	Bo5g062810	Sialb.0284s0035	maker-Cram_his_scaff6-augustus-gene-192.62
NONE	NONE	Sialb.0155s0045	NONE	Bra032380	Bo3g148940	NONE	maker-Cram_his_scaff10-augustus-gene-113.21	Bra010777	Bo5g062780	Sialb.0284s0036	maker-Cram_his_scaff6-augustus-gene-192.57
NONE	NONE	Sialb.0961s0015	NONE	Bra032379	Bo3g148930	NONE	NONE	Bra010779	Bo5g062760	Sialb.0284s0037	maker-Cram_his_scaff6-augustus-gene-192.56
Bra014876	Bo7g043700	Sialb.0961s0013	maker-Cram_his_scaff5-augustus-gene-179.54	Bra032375	NONE	Sialb.0400s0023	maker-Cram_his_scaff10-snap-gene-112.35	Bra010780	Bo5g062690	Sialb.0284s0038	maker-Cram_his_scaff6-augustus-gene-192.61
Bra014875	Bo7g043710	Sialb.0961s0012	maker-Cram_his_scaff5-augustus-gene-178.41	Bra032374	Bo3g147930	Sialb.0400s0022	maker-Cram_his_scaff10-augustus-gene-112.24	Bra010783	Bo5g062670	Sialb.0284s0039	maker-Cram_his_scaff6-augustus-gene-192.54
Bra014874	Bo7g043720	Sialb.0961s0011	augustus_masked-Cram_his_scaff5-processed-gene-178.5	Bra032371	NONE	Sialb.0400s0020	NONE	NONE	Bo5g062640	NONE	NONE
NONE	NONE	Sialb.0961s0010	NONE	NONE	Bo3g147790	NONE	NONE	Bra010785	NONE	Sialb.0284s0042	augustus_masked-Cram_his_scaff6-processed-gene-192.15
NONE	NONE	Sialb.0961s0009	NONE	Bra032368	NONE	NONE	maker-Cram_his_scaff10-augustus-gene-112.27	Bra010786	Bo5g062620	Sialb.0284s0043	maker-Cram_his_scaff6-augustus-gene-192.60
NONE	Bo7g043740	Sialb.0961s0008	maker-Cram_his_scaff5-snap-gene-178.43	Bra032367	Bo3g147780	NONE	snap_masked-Cram_his_scaff10-processed-gene-111.34	Bra010787	Bo5g062600	Sialb.0284s0044	snap_masked-Cram_his_scaff6-processed-gene-192.27
NONE	NONE	Sialb.0961s0007	NONE	Bra032365	Bo3g147760	NONE	maker-Cram_his_scaff10-snap-gene-111.44	Bra010789	Bo5g062580	Sialb.0284s0046	NONE
NONE	NONE	Sialb.0284s0048	NONE	NONE	Bo3g147610	NONE	NONE	Bra010795	NONE	NONE	snap_masked-Cram_his_scaff6-processed-gene-192.21
NONE	NONE	Sialb.0284s0049	NONE	Bra032361	Bo3g147600	NONE	maker-Cram_his_scaff10-augustus-gene-110.33	Bra010796	Bo5g062420	Sialb.2140s0001	maker-Cram_his_scaff6-augustus-gene-192.58
Bra030188	NONE	NONE	maker-Cram_his_scaff5-augustus-gene-177.38	Bra032360	Bo3g147590	Sialb.0400s0017	maker-Cram_his_scaff10-augustus-gene-110.29	Bra010797	Bo5g062410	Sialb.1472s0001	maker-Cram_his_scaff6-augustus-gene-192.50
NONE	NONE	Sialb.0284s0050	NONE	Bra032357	Bo3g147570	NONE	maker-Cram_his_scaff10-snap-gene-109.29	Bra010800	Bo5g062310	Sialb.1472s0004	maker-Cram_his_scaff6-augustus-gene-191.48
NONE	NONE	NONE	NONE	Bra032356	NONE	Sialb.1359s0012	maker-Cram_his_scaff10-augustus-gene-109.23	NONE	Bo5g062290	Sialb.1472s0005	NONE
NONE	NONE	Sialb.0284s0051	NONE	Bra032355	Bo3g147560	Sialb.1359s0011	maker-Cram_his_scaff10-augustus-gene-109.21	Bra010801	Bo5g062280	Sialb.1472s0006	snap_masked-Cram_his_scaff6-processed-gene-191.33
Bra030187	Bo7g044790	Sialb.0284s0052	maker-Cram_his_scaff5-augustus-gene-176.37	Bra032354	Bo3g147550	Sialb.1359s0010	maker-Cram_his_scaff10-augustus-gene-109.20	Bra010802	Bo5g062250	Sialb.1472s0007	maker-Cram_his_scaff6-augustus-gene-191.44
NONE	NONE	Sialb.0284s0054	NONE	Bra032351	Bo3g147510	Sialb.1359s0008	maker-Cram_his_scaff10-augustus-gene-108.36	Bra010804	Bo5g061160	NONE	NONE
Bra030185	Bo7g044810	NONE	snap_masked-Cram_his_scaff5-processed-gene-175.30	Bra032350	NONE	Sialb.1359s0007	NONE	NONE	Bo5g061150	Sialb.0400s0013	NONE
NONE	NONE	NONE	NONE	Bra032349	NONE	Sialb.1359s0006	maker-Cram_his_scaff10-augustus-gene-108.35	NONE	Bo5g061140	NONE	NONE
NONE	Bo7g044930	Sialb.0400s0004	maker-Cram_his_scaff5-augustus-gene-174.25	Bra030178	NONE	NONE	maker-Cram_his_scaff10-augustus-gene-105.27	Bra032340	Bo5g061050	Sialb.0518s0031	NONE
NONE	NONE	NONE	NONE	NONE	Bo3g146460	NONE	maker-Cram_his_scaff10-augustus-gene-105.28	Bra032338	NONE	Sialb.0518s0029	NONE
NONE	NONE	NONE	NONE	NONE	NONE	NONE	maker-Cram_his_scaff10-snap-gene-105.32	Bra032337	Bo5g061020	Sialb.0518s0028	NONE
Bra010810	NONE	NONE	NONE	NONE	Bo3g146450	Sialb.1089s0004	maker-Cram_his_scaff10-augustus-gene-105.24	Bra032336	Bo5g061010	Sialb.0518s0027	NONE
Bra010813	Bo7g045020	Sialb.2044s0002	NONE	Bra030171	Bo3g146400	Sialb.1089s0007	maker-Cram_his_scaff10-augustus-gene-105.23	Bra032335	Bo5g060990	Sialb.0518s0025	NONE
Bra010814	NONE	Sialb.4433s0002	NONE	NONE	Bo3g146390	Sialb.1089s0008	NONE	Bra032334	Bo5g060980	NONE	maker-Cram_his_scaff6-snap-gene-191.50
Bra010815	NONE	Sialb.4433s0003	NONE	NONE	Bo3g146380	Sialb.1089s0009	maker-Cram_his_scaff10-snap-gene-104.46	Bra032333	Bo5g060970	Sialb.0518s0023	maker-Cram_his_scaff6-augustus-gene-191.45
Bra010819	Bo7g045220	Sialb.0116s0010	maker-Cram_his_scaff5-snap-gene-171.56	NONE	Bo3g145220	Sialb.1089s0014	NONE	Bra030157	NONE	NONE	maker-Cram_his_scaff6-augustus-gene-190.47
Bra010823	Bo7g045280	Sialb.0116s0013	augustus_masked-Cram_his_scaff5-processed-gene-171.2	Bra032329	Bo3g145170	Sialb.1860s0013	NONE	Bra030154	Bo5g060920	Sialb.0518s0018	NONE
NONE	Bo7g045300	Sialb.0116s0014	maker-Cram_his_scaff5-augustus-gene-170.40	NONE	NONE	NONE	NONE	Bra030153	NONE	NONE	NONE
Bra010824	NONE	Sialb.0116s0021	NONE	Bra032324	Bo3g144160	Sialb.1860s0012	NONE	Bra030143	Bo5g059810	Sialb.0518s0012	snap_masked-Cram_his_scaff6-processed-gene-189.41
Bra010825	Bo7g045390	Sialb.0116s0022	maker-Cram_his_scaff5-augustus-gene-170.37	Bra032323	Bo3g144150	Sialb.1860s0011	maker-Cram_his_scaff10-augustus-gene-104.34	Bra030142	Bo5g059800	Sialb.0518s0011	maker-Cram_his_scaff6-augustus-gene-189.46
Bra010830	Bo7g045450	Sialb.0116s0025	NONE	Bra032319	Bo3g144040	Sialb.1860s0006	maker-Cram_his_scaff5-augustus-gene-169.48	Bra030140	Bo5g059770	Sialb.0518s0008	maker-Cram_his_scaff6-augustus-gene-189.49
NONE	Bo7g045510	NONE	maker-Cram_his_scaff10-augustus-gene-103.33	Bra032316	NONE	NONE	NONE	Bra030135	Bo5g059710	Sialb.0518s0003	NONE
NONE	NONE	NONE	maker-Cram_his_scaff10-augustus-gene-103.32	Bra032315	NONE	NONE	NONE	NONE	Bo5g059700	Sialb.0518s0002	NONE
Bra010831	NONE	NONE	NONE	Bra032314	Bo3g144030	Sialb.1860s0005	NONE	NONE	Bo5g059690	Sialb.0518s0001	maker-Cram_his_scaff6-augustus-gene-189.44
Bra010835	NONE	Sialb.2796s0001	maker-Cram_his_scaff10-augustus-gene-102.23	Bra032306	Bo3g143970	Sialb.1860s0002	NONE	Bra015713	Bo5g058670	Sialb.1877s0004	maker-Cram_his_scaff6-augustus-gene-189.47
NONE	NONE	NONE	maker-Cram_his_scaff10-augustus-gene-102.21	Bra032303	NONE	NONE	NONE	NONE	Bo5g058660	Sialb.1877s0006	snap_masked-Cram_his_scaff6-processed-gene-189.19
Bra030133	Bo7g045550	Sialb.2796s0005	NONE	Bra032301	Bo3g143920	NONE	snap_masked-Cram_his_scaff5-processed-gene-168.27	Bra010838	Bo5g058620	Sialb.1877s0007	NONE
NONE	NONE	Sialb.2796s0006	maker-Cram_his_scaff10-augustus-gene-101.46	Bra032300	Bo3g143900	NONE	NONE	Bra010839	Bo5g058590	Sialb.1877s0008	maker-Cram_his_scaff6-augustus-gene-188.50
NONE	NONE	NONE	NONE	NONE	Bo3g143640	Sialb.1958s0010	NONE	Bra010859	NONE	NONE	maker-Cram_his_scaff6-augustus-gene-187.74
NONE	NONE	Sialb.3442s0004	NONE	Bra032918	NONE	NONE	maker-Cram_his_scaff10-augustus-gene-98.44	NONE	Bo5g057190	Sialb.1275s0010	NONE
Bra030108	Bo7g046950	Sialb.0116s0066	maker-Cram_his_scaff5-snap-gene-163.53	Bra032917	NONE	NONE	maker-Cram_his_scaff10-snap-gene-97.62	NONE	Bo5g057070	Sialb.1275s0007	NONE
Bra030105	Bo7g046970	Sialb.0116s0069	augustus_masked-Cram_his_scaff5-processed-gene-163.3	Bra032914	Bo3g143630	Sialb.1958s0009	augustus_masked-Cram_his_scaff10-processed-gene-97.11	Bra010860	Bo5g057060	Sialb.1275s0005	maker-Cram_his_scaff6-augustus-gene-187.73
Bra030104	NONE	Sialb.0116s0070	maker-Cram_his_scaff5-snap-gene-163.50	NONE	Bo3g143620	Sialb.1958s0008	NONE	Bra010861	NONE	NONE	NONE
NONE	NONE	NONE	NONE	Bra032913	Bo3g143600	NONE	maker-Cram_his_scaff10-snap-gene-97.54	Bra010864	Bo5g057050	Sialb.1275s0004	maker-Cram_his_scaff6-snap-gene-187.83
Bra030103	Bo7g046980	Sialb.0116s0071	maker-Cram_his_scaff5-augustus-gene-163.43	NONE	NONE	Sialb.1958s0006	NONE	Bra010865	NONE	NONE	maker-Cram_his_scaff6-snap-gene-187.81
Bra030099	Bo7g047040	Sialb.0116s0074	maker-Cram_his_scaff5-augustus-gene-162.39	Bra032910	NONE	NONE	maker-Cram_his_scaff10-augustus-gene-96.25	NONE	Bo5g055990	Sialb.0306s0031	NONE
Bra030098	Bo7g047060	Sialb.0116s0075	NONE	Bra032909	Bo3g143580	Sialb.1958s0004	maker-Cram_his_scaff10-augustus-gene-96.24	Bra010867	Bo5g055980	Sialb.0306s0030	NONE
NONE	Bo7g047070	NONE	NONE	Bra032908	Bo3g143570	Sialb.1958s0003	snap_masked-Cram_his_scaff10-processed-gene-96.11	Bra010869	Bo5g055970	Sialb.0306s0029	maker-Cram_his_scaff6-snap-gene-187.79
NONE	NONE	NONE	NONE	Bra032907	NONE	NONE	maker-Cram_his_scaff10-augustus-gene-96.27	NONE	Bo5g055960	Sialb.0306s0028	NONE
NONE	NONE	Sialb.0116s0076	NONE	Bra032906	Bo3g143410	Sialb.1444s0014	augustus_masked-Cram_his_scaff10-processed-gene-96.0	Bra010876	Bo5g055940	Sialb.0306s0027	augustus_masked-Cram_his_scaff6-processed-gene-187.17
NONE	NONE	NONE	NONE	Bra032905	Bo3g143400	Sialb.1444s0013	NONE	Bra010877	Bo5g055910	NONE	maker-Cram_his_scaff6-snap-gene-187.85
NONE	NONE	Sialb.3913s0002	NONE	Bra032902	Bo3g143380	Sialb.1444s0011	maker-Cram_his_scaff10-augustus-gene-95.38	Bra010879	Bo5g055890	Sialb.0306s0026	maker-Cram_his_scaff6-augustus-gene-187.60
Bra030092	Bo7g048210	Sialb.0116s0081	maker-Cram_his_scaff4-augustus-gene-284.40	NONE	Bo3g143330	NONE	NONE	Bra010883	NONE	NONE	maker-Cram_his_scaff6-augustus-gene-186.40
NONE	NONE	NONE	NONE	Bra032893	NONE	NONE	maker-Cram_his_scaff10-augustus-gene-94.34	NONE	Bo5g055770	Sialb.0306s0020	NONE
Bra030089	Bo7g048220	Sialb.0116s0082	maker-Cram_his_scaff4-augustus-gene-285.31	Bra032891	Bo3g143320	Sialb.1444s0006	augustus_masked-Cram_his_scaff10-processed-gene-93.5	Bra010884	Bo5g055750	Sialb.0306s0019	augustus_masked-Cram_his_scaff6-processed-gene-186.12
NONE	Bo7g048240	Sialb.0116s0083	maker-Cram_his_scaff4-augustus-gene-285.32	Bra032890	NONE	NONE	maker-Cram_his_scaff10-snap-gene-93.29	NONE	Bo5g055730	NONE	NONE
Bra030083	Bo7g048310	Sialb.0116s0085	maker-Cram_his_scaff4-augustus-gene-285.33	Bra032889	NONE	NONE	maker-Cram_his_scaff10-augustus-gene-93.26	NONE	Bo5g054730	NONE	NONE
Bra030082	Bo7g048320	Sialb.0116s0086	augustus_masked-Cram_his_scaff4-processed-gene-285.11	NONE	Bo3g143310	NONE	maker-Cram_his_scaff10-snap-gene-92.48	Bra010885	NONE	NONE	NONE
Bra030081	Bo7g048330	Sialb.0116s0087	NONE	Bra032888	Bo3g143300	Sialb.1444s0005	snap_masked-Cram_his_scaff10-processed-gene-92.21	Bra010886	Bo5g054710	Sialb.0306s0016	NONE
NONE	NONE	NONE	NONE	Bra032887	Bo3g143280	Sialb.1444s0004	maker-Cram_his_scaff10-augustus-gene-92.42	Bra010887	Bo5g054690	Sialb.0306s0015	maker-Cram_his_scaff6-snap-gene-186.52
NONE	NONE	NONE	NONE	Bra032886	Bo3g143270	Sialb.1444s0003	maker-Cram_his_scaff10-augustus-gene-92.40	NONE	Bo5g054680	Sialb.0306s0014	NONE
Bra030079	Bo7g048380	Sialb.0116s0088	maker-Cram_his_scaff4-snap-gene-286.24	Bra032885	Bo3g143260	Sialb.1444s0002	NONE	NONE	Bo5g054660	Sialb.0306s0013	maker-Cram_his_scaff6-snap-gene-186.51
NONE	NONE	NONE	NONE	NONE	Bo3g143240	Sialb.1305s0001	maker-Cram_his_scaff10-augustus-gene-92.41	Bra010890	Bo5g054650	Sialb.0306s0012	maker-Cram_his_scaff6-augustus-gene-186.42
NONE	NONE	NONE	NONE	NONE	Bo3g143230	Sialb.1305s0003	NONE	Bra010892	NONE	NONE	maker-Cram_his_scaff6-snap-gene-186.46
Bra030074	Bo7g048440	Sialb.0116s0095	maker-Cram_his_scaff4-augustus-gene-286.22	Bra032876	NONE	NONE	snap_masked-Cram_his_scaff10-processed-gene-91.21	NONE	Bo5g053450	Sialb.0988s0001	NONE
Bra030073	NONE	Sialb.0116s0097	NONE	NONE	Bo3g143070	Sialb.1305s0010	NONE	Bra010902	NONE	NONE	maker-Cram_his_scaff6-augustus-gene-185.62
NONE	NONE	Sialb.0306s0005	NONE	Bra032875	Bo3g143050	Sialb.1305s0011	maker-Cram_his_scaff6-augustus-gene-185.61	Bra010903	Bo00579s010	Sialb.0988s0002	maker-Cram_his_scaff10-snap-gene-168.17
Bra030072	Bo7g048450	Sialb.0306s0004	maker-Cram_his_scaff4-augustus-gene-286.23	Bra032874	NONE	Sialb.0116s0098	NONE	NONE	NONE	Sialb.0988s0003	maker-Cram_his_scaff10-augustus-gene-168.16
NONE	NONE	Sialb.0306s0003	NONE	Bra032873	NONE	NONE	NONE	NONE	Bo00579s020	Sialb.0988s0004	maker-Cram_his_scaff10-augustus-gene-169.41
NONE	Bo7g048470	Sialb.0306s0002	maker-Cram_his_scaff4-augustus-gene-287.38	Bra032870	Bo3g143040	NONE	maker-Cram_his_scaff6-snap-gene-185.69	Bra010904	Bo00579s030	Sialb.0988s0006	maker-Cram_his_scaff10-augustus-gene-169.42
Bra030071	Bo7g048500	NONE	maker-Cram_his_scaff4-augustus-gene-287.39	NONE	NONE	Sialb.0116s0099	maker-Cram_his_scaff6-augustus-gene-185.54	NONE	NONE	NONE	NONE
NONE	NONE	Sialb.1305s0014	NONE	Bra032868	Bo3g143020	NONE	maker-Cram_his_scaff6-augustus-gene-185.53	Bra010907	Bo00579s060	Sialb.0988s0009	maker-Cram_his_scaff10-augustus-gene-169.44
Bra030070	Bo7g048510	Sialb.1305s0015	maker-Cram_his_scaff4-augustus-gene-287.36	NONE	Bo3g143010	Sialb.0116s0100	maker-Cram_his_scaff6-augustus-gene-185.60	Bra010908	Bo00579s080	NONE	NONE
NONE	NONE	NONE	NONE	Bra032861	NONE	NONE	NONE	NONE	Bo00579s260	Sialb.0988s0012	maker-Cram_his_scaff10-augustus-gene-169.40
NONE	NONE	Sialb.1305s0016	NONE	NONE	Bo3g143000	NONE	maker-Cram_his_scaff6-augustus-gene-185.52	Bra010909	NONE	Sialb.0988s0013	NONE
Bra030069	Bo7g048520	Sialb.1305s0017	maker-Cram_his_scaff4-augustus-gene-287.40	Bra032859	Bo3g142990	NONE	maker-Cram_his_scaff6-augustus-gene-185.51	Bra010910	NONE	Sialb.0988s0014	maker-Cram_his_scaff10-augustus-gene-169.46
Bra030067	Bo7g048540	Sialb.1305s0019	maker-Cram_his_scaff4-augustus-gene-287.42	Bra032857	Bo3g142970	Sialb.0116s0102	maker-Cram_his_scaff6-augustus-gene-185.50	Bra010912	Bo5g052440	Sialb.0988s0015	maker-Cram_his_scaff10-augustus-gene-170.26
NONE	NONE	Sialb.1216s0014	NONE	Bra032853	NONE	NONE	NONE	NONE	Bo5g052380	NONE	snap_masked-Cram_his_scaff10-processed-gene-170.20
NONE	NONE	Sialb.1216s0013	NONE	Bra032852	Bo3g142960	NONE	maker-Cram_his_scaff6-augustus-gene-185.58	Bra010914	Bo5g052370	Sialb.0734s0002	maker-Cram_his_scaff10-augustus-gene-170.25
NONE	NONE	NONE	NONE	NONE	Bo3g142940	NONE	maker-Cram_his_scaff6-augustus-gene-185.57	Bra010915	NONE	Sialb.0734s0003	NONE
NONE	NONE	NONE	NONE	NONE	Bo3g142920	NONE	maker-Cram_his_scaff6-augustus-gene-185.56	Bra010917	NONE	Sialb.0734s0005	NONE
NONE	Bo7g048590	Sialb.1216s0010	maker-Cram_his_scaff4-snap-gene-287.54	Bra032849	Bo3g142910	NONE	snap_masked-Cram_his_scaff6-processed-gene-184.39	Bra010918	Bo5g052340	Sialb.0734s0006	maker-Cram_his_scaff10-augustus-gene-171.41
NONE	NONE	NONE	NONE	NONE	Bo3g142900	NONE	maker-Cram_his_scaff6-snap-gene-184.71	Bra010919	NONE	Sialb.0734s0008	NONE
Bra030063	Bo7g048630	Sialb.1216s0007	maker-Cram_his_scaff4-augustus-gene-287.45	Bra032846	Bo3g142890	Sialb.0116s0108	maker-Cram_his_scaff6-augustus-gene-184.54	Bra010921	Bo5g052310	Sialb.0734s0009	maker-Cram_his_scaff10-augustus-gene-171.43
NONE	Bo7g048650	Sialb.1216s0006	augustus_masked-Cram_his_scaff4-processed-gene-287.13	Bra032845	Bo3g142840	Sialb.0116s0110	NONE	Bra010922	Bo5g052290	Sialb.0734s0011	NONE
Bra030059	Bo7g048700	NONE	maker-Cram_his_scaff4-augustus-gene-288.63	NONE	Bo3g142820	Sialb.0116s0113	maker-Cram_his_scaff6-augustus-gene-184.59	Bra010923	NONE	Sialb.0734s0012	NONE
NONE	NONE	Sialb.1216s0003	NONE	Bra032842	NONE	NONE	maker-Cram_his_scaff6-augustus-gene-184.50	NONE	Bo5g052250	NONE	maker-Cram_his_scaff10-augustus-gene-171.45
NONE	NONE	NONE	NONE	Bra032830	Bo3g141580	Sialb.0462s0044	maker-Cram_his_scaff6-snap-gene-183.110	Bra010935	NONE	Sialb.0734s0027	maker-Cram_his_scaff10-snap-gene-172.59
NONE	NONE	NONE	augustus_masked-Cram_his_scaff4-processed-gene-288.15	Bra032829	Bo3g141560	Sialb.0462s0043	maker-Cram_his_scaff6-snap-gene-183.94	Bra010937	Bo5g052070	Sialb.0734s0029	maker-Cram_his_scaff10-augustus-gene-172.54
Bra030051	Bo7g049800	NONE	maker-Cram_his_scaff4-augustus-gene-288.66	NONE	Bo3g141550	NONE	maker-Cram_his_scaff6-augustus-gene-183.80	Bra010940	NONE	Sialb.0734s0030	NONE
Bra030045	Bo7g049870	Sialb.0292s0003	maker-Cram_his_scaff4-augustus-gene-288.79	Bra032828	Bo3g141520	NONE	NONE	Bra010943	Bo5g052040	Sialb.0116s0125	snap_masked-Cram_his_scaff10-processed-gene-172.42
NONE	NONE	Sialb.1075s0018	NONE	Bra032826	NONE	Sialb.0462s0042	NONE	NONE	Bo5g052010	NONE	maker-Cram_his_scaff10-augustus-gene-172.49
Bra030043	Bo7g049920	Sialb.1075s0017	maker-Cram_his_scaff4-augustus-gene-288.69	Bra032825	NONE	Sialb.0462s0041	NONE	NONE	Bo5g052000	Sialb.0116s0128	NONE
Bra030042	Bo7g049930	NONE	NONE	NONE	Bo3g141490	NONE	NONE	NONE	NONE	Sialb.0116s0129	maker-Cram_his_scaff10-snap-gene-172.62
Bra030041	Bo7g049940	Sialb.1075s0014	maker-Cram_his_scaff4-augustus-gene-288.71	Bra032823	Bo3g141480	Sialb.0462s0039	NONE	Bra010949	Bo5g051970	Sialb.0116s0130	maker-Cram_his_scaff10-augustus-gene-172.51
Bra030038	Bo7g049970	Sialb.1075s0012	NONE	Bra032820	NONE	Sialb.0462s0037	NONE	NONE	Bo5g051950	Sialb.0116s0133	maker-Cram_his_scaff10-augustus-gene-172.56
Bra030037	Bo7g049980	Sialb.1075s0008	NONE	NONE	NONE	Sialb.0462s0035	NONE	NONE	NONE	Sialb.0116s0134	maker-Cram_his_scaff10-snap-gene-173.65
Bra030035	Bo7g049990	Sialb.1075s0007	maker-Cram_his_scaff4-augustus-gene-288.73	NONE	Bo3g141430	Sialb.0462s0034	maker-Cram_his_scaff6-augustus-gene-183.74	Bra010953	NONE	Sialb.0116s0135	maker-Cram_his_scaff10-augustus-gene-173.43
NONE	NONE	Sialb.1075s0006	maker-Cram_his_scaff4-augustus-gene-288.81	Bra032817	NONE	Sialb.0462s0033	NONE	NONE	Bo5g051920	NONE	NONE
Bra030033	Bo7g050010	Sialb.1075s0005	maker-Cram_his_scaff4-augustus-gene-288.82	NONE	Bo3g141420	Sialb.0462s0032	maker-Cram_his_scaff6-snap-gene-183.89	Bra010954	NONE	Sialb.0116s0137	maker-Cram_his_scaff10-snap-gene-173.67
Bra030032	Bo5g051910	Sialb.0462s0031	maker-Cram_his_scaff4-augustus-gene-288.83	Bra032814	Bo3g141410	Sialb.0116s0138	maker-Cram_his_scaff6-snap-gene-183.88	Bra010955	Bo7g050040	Sialb.0292s0012	maker-Cram_his_scaff10-augustus-gene-173.51
NONE	Bo5g051890	Sialb.0462s0029	NONE	Bra032813	Bo3g141390	Sialb.0116s0140	NONE	Bra010956	NONE	Sialb.0292s0013	snap_masked-Cram_his_scaff10-processed-gene-173.29
Bra030029	NONE	NONE	snap_masked-Cram_his_scaff4-processed-gene-289.33	NONE	NONE	Sialb.0116s0144	NONE	NONE	Bo7g050080	NONE	NONE
Bra030028	NONE	NONE	maker-Cram_his_scaff4-augustus-gene-289.43	NONE	Bo3g141280	Sialb.0116s0146	maker-Cram_his_scaff6-augustus-gene-183.71	Bra010960	Bo7g050100	Sialb.0292s0016	NONE
Bra030027	NONE	NONE	maker-Cram_his_scaff4-augustus-gene-289.44	NONE	NONE	Sialb.0116s0147	NONE	NONE	Bo7g050110	NONE	NONE
Bra030026	Bo5g051860	NONE	maker-Cram_his_scaff4-augustus-gene-289.51	Bra032809	Bo3g141270	Sialb.0116s0148	maker-Cram_his_scaff6-augustus-gene-183.61	Bra010961	Bo7g050120	Sialb.0292s0017	NONE
Bra030025	Bo5g051850	Sialb.0462s0027	maker-Cram_his_scaff4-augustus-gene-289.45	Bra032808	Bo3g140250	Sialb.0116s0149	NONE	NONE	Bo7g050130	NONE	snap_masked-Cram_his_scaff10-processed-gene-174.18
Bra030024	Bo5g051840	Sialb.0462s0026	maker-Cram_his_scaff4-augustus-gene-289.52	Bra032807	NONE	Sialb.0116s0150	NONE	NONE	Bo7g050140	NONE	maker-Cram_his_scaff10-augustus-gene-174.52
Bra012512	Bo5g051810	Sialb.0462s0023	NONE	Bra032804	Bo3g140220	NONE	maker-Cram_his_scaff6-snap-gene-183.95	Bra010963	Bo7g050150	Sialb.0292s0020	maker-Cram_his_scaff10-augustus-gene-174.44
NONE	Bo5g051800	Sialb.0462s0022	NONE	Bra032803	NONE	NONE	NONE	NONE	NONE	NONE	maker-Cram_his_scaff10-augustus-gene-174.45
NONE	Bo5g051790	Sialb.0462s0021	NONE	Bra032802	Bo3g140210	NONE	maker-Cram_his_scaff6-snap-gene-182.49	Bra010964	NONE	Sialb.0292s0021	maker-Cram_his_scaff10-augustus-gene-174.46
Bra012511	Bo5g051780	Sialb.0462s0020	NONE	Bra032801	NONE	Sialb.0116s0152	NONE	NONE	NONE	NONE	maker-Cram_his_scaff10-snap-gene-174.58
Bra012507	Bo5g043860	Sialb.0462s0018	NONE	Bra032799	NONE	Sialb.0116s0155	NONE	NONE	Bo7g050240	NONE	maker-Cram_his_scaff10-augustus-gene-174.48
Bra012506	Bo5g043850	Sialb.0462s0017	NONE	Bra032797	Bo3g140200	Sialb.0116s0156	maker-Cram_his_scaff6-augustus-gene-182.36	Bra010965	Bo7g050250	Sialb.0292s0022	maker-Cram_his_scaff10-augustus-gene-174.53
NONE	Bo5g043770	Sialb.0462s0012	NONE	NONE	Bo3g140120	NONE	maker-Cram_his_scaff6-augustus-gene-182.40	Bra010968	NONE	Sialb.0272s0004	NONE
Bra012501	Bo5g043730	Sialb.0462s0010	snap_masked-Cram_his_scaff4-processed-gene-289.29	Bra032792	NONE	Sialb.0116s0159	NONE	NONE	Bo7g050280	Sialb.0272s0005	NONE
NONE	Bo5g043680	NONE	NONE	Bra032788	NONE	Sialb.0462s0002	NONE	NONE	NONE	NONE	maker-Cram_his_scaff10-augustus-gene-175.27
Bra012499	NONE	Sialb.3003s0005	augustus_masked-Cram_his_scaff4-processed-gene-289.17	NONE	Bo3g140080	Sialb.0116s0161	NONE	Bra010972	Bo7g050300	Sialb.0292s0029	NONE
Bra012497	Bo5g043670	Sialb.3003s0007	snap_masked-Cram_his_scaff4-processed-gene-290.19	Bra032785	Bo3g140040	Sialb.0462s0001	snap_masked-Cram_his_scaff6-processed-gene-182.22	Bra010974	Bo7g050330	Sialb.0292s0031	NONE
Bra012496	NONE	Sialb.3003s0008	augustus_masked-Cram_his_scaff4-processed-gene-290.9	NONE	Bo3g140010	Sialb.0116s0165	snap_masked-Cram_his_scaff6-processed-gene-182.21	Bra010975	Bo7g050340	Sialb.0292s0032	NONE
Bra012494	NONE	NONE	maker-Cram_his_scaff4-augustus-gene-290.37	NONE	Bo3g139980	Sialb.0116s0168	maker-Cram_his_scaff6-augustus-gene-182.38	Bra010977	Bo7g050400	Sialb.0292s0035	NONE
Bra012493	Bo5g043630	Sialb.0116s0169	maker-Cram_his_scaff4-augustus-gene-290.38	Bra032784	Bo3g139970	Sialb.0272s0012	maker-Cram_his_scaff6-augustus-gene-182.35	Bra010978	Bo7g050410	NONE	maker-Cram_his_scaff10-augustus-gene-175.28
Bra012491	Bo5g043600	Sialb.0116s0171	snap_masked-Cram_his_scaff4-processed-gene-290.29	Bra024772	NONE	Sialb.0272s0015	NONE	NONE	NONE	NONE	NONE
NONE	Bo5g043540	NONE	NONE	Bra024771	Bo3g139880	Sialb.0272s0016	NONE	Bra010981	NONE	Sialb.0292s0038	maker-Cram_his_scaff10-augustus-gene-176.37
Bra012490	Bo5g043530	NONE	maker-Cram_his_scaff4-augustus-gene-290.40	Bra024770	Bo3g139870	Sialb.0272s0017	maker-Cram_his_scaff6-augustus-gene-181.51	Bra010982	NONE	Sialb.0292s0039	maker-Cram_his_scaff10-augustus-gene-176.40
Bra012488	Bo5g043450	Sialb.0116s0172	maker-Cram_his_scaff4-snap-gene-291.53	Bra024767	NONE	Sialb.0272s0018	NONE	NONE	Bo7g050500	NONE	NONE
Bra012486	Bo5g043430	Sialb.0116s0174	maker-Cram_his_scaff4-augustus-gene-291.43	Bra024763	Bo3g139820	Sialb.0272s0019	maker-Cram_his_scaff6-augustus-gene-181.61	Bra010985	Bo7g050520	Sialb.0292s0042	maker-Cram_his_scaff10-augustus-gene-176.39
NONE	NONE	NONE	NONE	NONE	NONE	NONE	maker-Cram_his_scaff9-augustus-gene-124.90	Bra037475	Bo7g089380	Sialb.0157s0206	NONE
NONE	NONE	NONE	NONE	NONE	NONE	NONE	maker-Cram_his_scaff9-augustus-gene-124.88	Bra037472	Bo7g089410	Sialb.0157s0203	NONE
Bra012482	Bo5g043390	Sialb.0116s0178	NONE	Bra024760	NONE	Sialb.0272s0022	NONE	NONE	Bo7g050560	NONE	snap_masked-Cram_his_scaff10-processed-gene-177.20
Bra036164	Bo9g009550	Sialb.3202s0006	NONE	Bra020684	Bo2g150210	Sialb.0124s0058	maker-Cram_his_scaff9-augustus-gene-124.81	Bra037471	Bo7g089420	Sialb.0157s0202	NONE
Bra036163	Bo9g009560	NONE	maker-Cram_his_scaff0-augustus-gene-180.84	NONE	NONE	Sialb.0124s0057	maker-Cram_his_scaff9-augustus-gene-124.80	Bra037470	Bo7g089430	Sialb.0157s0201	NONE
NONE	NONE	Sialb.3202s0005	NONE	Bra020683	Bo2g150220	NONE	maker-Cram_his_scaff9-augustus-gene-124.87	Bra037469	Bo7g089440	Sialb.0157s0200	maker-Cram_his_scaff2-augustus-gene-343.61
Bra036159	Bo9g009610	NONE	maker-Cram_his_scaff0-augustus-gene-181.37	NONE	NONE	Sialb.0157s0190	NONE	Bra037459	Bo7g089520	Sialb.0124s0053	NONE
NONE	NONE	Sialb.3202s0002	NONE	Bra020677	Bo2g150260	Sialb.0157s0189	NONE	Bra037458	Bo7g089530	NONE	maker-Cram_his_scaff2-augustus-gene-343.74
NONE	NONE	NONE	NONE	NONE	NONE	Sialb.0157s0188	maker-Cram_his_scaff9-augustus-gene-124.70	Bra037457	Bo7g089540	NONE	NONE
Bra036158	Bo9g009620	Sialb.2947s0002	maker-Cram_his_scaff0-snap-gene-181.50	Bra020675	Bo2g150270	Sialb.0157s0187	NONE	Bra037456	Bo7g089560	Sialb.0124s0052	maker-Cram_his_scaff2-augustus-gene-343.75
Bra036157	Bo9g009630	Sialb.2947s0003	NONE	Bra020674	NONE	NONE	NONE	NONE	NONE	Sialb.0124s0050	maker-Cram_his_scaff2-augustus-gene-343.64
NONE	NONE	Sialb.2947s0004	NONE	Bra020673	Bo2g150290	NONE	NONE	NONE	NONE	NONE	maker-Cram_his_scaff2-augustus-gene-343.76
Bra036156	Bo9g009640	Sialb.2947s0005	NONE	NONE	Bo2g150300	Sialb.0157s0186	augustus_masked-Cram_his_scaff9-processed-gene-124.17	Bra037455	Bo7g089570	Sialb.0124s0049	NONE
NONE	NONE	Sialb.0157s0171	NONE	NONE	NONE	NONE	maker-Cram_his_scaff9-augustus-gene-123.47	Bra037442	Bo7g089760	NONE	NONE
NONE	NONE	Sialb.0157s0169	NONE	Bra020667	Bo2g150420	Sialb.1554s0008	maker-Cram_his_scaff9-augustus-gene-123.45	Bra037440	Bo7g089780	Sialb.1006s0002	NONE
NONE	NONE	Sialb.0157s0168	NONE	Bra020666	Bo2g150430	Sialb.1554s0007	maker-Cram_his_scaff9-augustus-gene-123.42	Bra037439	Bo7g089790	Sialb.1006s0003	maker-Cram_his_scaff2-snap-gene-344.80
NONE	NONE	Sialb.0157s0150	NONE	NONE	Bo7g092690	NONE	maker-Cram_his_scaff9-augustus-gene-122.41	Bra010039	NONE	NONE	NONE
Bra036143	Bo9g009790	Sialb.0157s0149	maker-Cram_his_scaff0-snap-gene-181.58	NONE	Bo7g092700	Sialb.0124s0038	maker-Cram_his_scaff9-augustus-gene-122.39	Bra010038	Bo2g151530	Sialb.0940s0001	maker-Cram_his_scaff2-augustus-gene-345.48
Bra036141	Bo9g009840	NONE	maker-Cram_his_scaff0-augustus-gene-182.37	NONE	NONE	Sialb.0124s0035	NONE	NONE	NONE	NONE	NONE
Bra036139	Bo9g009880	Sialb.0157s0144	maker-Cram_his_scaff0-augustus-gene-182.39	NONE	Bo7g092780	Sialb.0124s0033	maker-Cram_his_scaff9-snap-gene-121.56	Bra010033	NONE	NONE	NONE
Bra036138	Bo9g009900	Sialb.0157s0143	maker-Cram_his_scaff0-augustus-gene-182.40	Bra020628	Bo7g092790	Sialb.0124s0032	snap_masked-Cram_his_scaff9-processed-gene-121.24	Bra010032	Bo2g151740	NONE	maker-Cram_his_scaff2-snap-gene-346.62
NONE	NONE	Sialb.0157s0141	NONE	Bra020627	Bo7g092820	NONE	snap_masked-Cram_his_scaff9-processed-gene-121.22	Bra010031	Bo2g151750	Sialb.1374s0006	maker-Cram_his_scaff2-augustus-gene-346.48
Bra036137	Bo9g009910	Sialb.0157s0140	maker-Cram_his_scaff0-augustus-gene-182.41	NONE	NONE	Sialb.0124s0031	maker-Cram_his_scaff9-augustus-gene-121.42	Bra010030	NONE	NONE	NONE
Bra036135	Bo9g009930	Sialb.0157s0139	maker-Cram_his_scaff0-snap-gene-182.51	NONE	Bo7g092830	Sialb.0124s0028	NONE	Bra010029	NONE	NONE	NONE
NONE	Bo7g092930	Sialb.1374s0010	NONE	Bra020623	NONE	NONE	NONE	NONE	Bo2g151820	NONE	maker-Cram_his_scaff2-augustus-gene-347.45
Bra036123	NONE	Sialb.1374s0011	NONE	Bra020622	Bo9g010090	Sialb.0124s0018	snap_masked-Cram_his_scaff0-processed-gene-183.40	NONE	Bo2g151830	NONE	maker-Cram_his_scaff2-augustus-gene-347.37
NONE	Bo7g093020	Sialb.0278s0001	maker-Cram_his_scaff9-snap-gene-120.82	Bra020621	NONE	Sialb.0157s0125	NONE	Bra010011	Bo2g151840	Sialb.2582s0001	maker-Cram_his_scaff2-augustus-gene-347.38
NONE	Bo7g093030	Sialb.0278s0002	NONE	Bra020620	NONE	Sialb.0157s0124	maker-Cram_his_scaff9-augustus-gene-120.60	Bra010010	Bo2g151850	Sialb.2582s0002	maker-Cram_his_scaff2-snap-gene-347.51
NONE	Bo7g093040	NONE	NONE	NONE	Bo9g010030	Sialb.0157s0123	maker-Cram_his_scaff9-snap-gene-120.80	Bra010009	NONE	Sialb.2582s0003	NONE
NONE	Bo7g093050	Sialb.0278s0003	NONE	Bra020619	NONE	Sialb.0157s0122	maker-Cram_his_scaff9-augustus-gene-120.51	Bra010008	Bo2g151860	Sialb.2582s0004	maker-Cram_his_scaff2-augustus-gene-347.48
NONE	Bo7g093060	NONE	NONE	NONE	NONE	Sialb.0157s0121	maker-Cram_his_scaff9-augustus-gene-120.50	Bra010007	NONE	NONE	NONE
NONE	Bo7g093070	Sialb.0278s0004	NONE	Bra020618	NONE	Sialb.0157s0120	NONE	Bra010006	Bo2g151870	Sialb.2582s0005	maker-Cram_his_scaff2-augustus-gene-347.40
NONE	Bo7g093090	Sialb.0278s0005	NONE	Bra020617	NONE	Sialb.0157s0118	maker-Cram_his_scaff9-augustus-gene-120.58	Bra010005	Bo2g151880	Sialb.2582s0006	maker-Cram_his_scaff2-augustus-gene-347.41
NONE	Bo7g093100	NONE	NONE	NONE	NONE	Sialb.0157s0117	maker-Cram_his_scaff9-snap-gene-120.64	Bra010004	NONE	NONE	NONE
NONE	NONE	NONE	NONE	NONE	Bo7g093190	Sialb.0157s0113	augustus_masked-Cram_his_scaff9-processed-gene-119.7	Bra009998	NONE	NONE	NONE
Bra036134	NONE	Sialb.0278s0009	NONE	Bra020610	Bo7g093200	Sialb.0157s0112	NONE	Bra009997	Bo2g152940	Sialb.0124s0027	snap_masked-Cram_his_scaff2-processed-gene-347.27
NONE	NONE	Sialb.0278s0010	NONE	Bra020609	Bo7g093240	Sialb.0157s0111	NONE	Bra009996	Bo2g152950	NONE	maker-Cram_his_scaff2-augustus-gene-348.50
NONE	NONE	Sialb.0278s0012	NONE	Bra020607	Bo7g093250	NONE	maker-Cram_his_scaff9-augustus-gene-119.35	Bra009994	Bo2g152980	Sialb.0157s0110	maker-Cram_his_scaff2-augustus-gene-348.40
NONE	NONE	Sialb.0278s0013	NONE	Bra020606	Bo7g093260	NONE	maker-Cram_his_scaff9-snap-gene-119.41	Bra009993	Bo2g152990	Sialb.0157s0109	augustus_masked-Cram_his_scaff2-processed-gene-348.3
NONE	NONE	NONE	NONE	NONE	Bo7g093330	Sialb.0124s0010	maker-Cram_his_scaff9-snap-gene-118.76	Bra009986	NONE	Sialb.0157s0103	NONE
Bra036113	NONE	NONE	NONE	NONE	Bo7g093350	Sialb.0124s0007	maker-Cram_his_scaff9-augustus-gene-118.49	Bra009984	Bo9g010170	Sialb.0157s0101	NONE
Bra036112	Bo2g154010	Sialb.0278s0016	augustus_masked-Cram_his_scaff0-processed-gene-183.13	Bra020604	Bo7g093360	NONE	maker-Cram_his_scaff9-augustus-gene-118.57	Bra009983	NONE	Sialb.0157s0100	NONE
NONE	NONE	Sialb.0017s0020	maker-Cram_his_scaff12-augustus-gene-12.60	NONE	Bo9g006330	NONE	NONE	Bra034189	NONE	NONE	NONE
NONE	Bo2g154020	NONE	NONE	Bra020603	Bo7g093370	NONE	maker-Cram_his_scaff9-augustus-gene-118.48	Bra009982	NONE	Sialb.0157s0099	maker-Cram_his_scaff2-augustus-gene-348.52
NONE	NONE	NONE	NONE	NONE	Bo7g093380	NONE	maker-Cram_his_scaff9-augustus-gene-118.46	Bra009980	NONE	Sialb.0157s0097	NONE
NONE	Bo3g049840	Sialb.0869s0019	NONE	Bra000839	NONE	Sialb.0587s0011	maker-Cram_his_scaff3-augustus-gene-355.46	Bra034195	NONE	Sialb.0017s0013	maker-Cram_his_scaff12-augustus-gene-13.42
NONE	NONE	NONE	NONE	NONE	Bo9g006410	NONE	NONE	Bra034196	Bo9g006450	Sialb.0017s0012	maker-Cram_his_scaff12-augustus-gene-13.35
NONE	Bo3g049830	Sialb.0869s0020	NONE	Bra000838	NONE	Sialb.0587s0010	maker-Cram_his_scaff3-augustus-gene-355.51	Bra034197	Bo9g006460	Sialb.0017s0011	maker-Cram_his_scaff12-snap-gene-13.48
NONE	NONE	Sialb.0869s0022	NONE	NONE	NONE	Sialb.0587s0009	NONE	Bra034198	Bo9g006470	Sialb.0017s0010	maker-Cram_his_scaff12-augustus-gene-13.43
NONE	Bo3g049820	Sialb.0869s0023	NONE	Bra000837	NONE	Sialb.0587s0008	maker-Cram_his_scaff3-augustus-gene-355.50	Bra034200	Bo9g006480	Sialb.0017s0009	maker-Cram_his_scaff12-augustus-gene-13.37
NONE	NONE	NONE	NONE	NONE	NONE	NONE	NONE	Bra034206	Bo9g007570	Sialb.0066s0085	maker-Cram_his_scaff12-augustus-gene-13.46
NONE	Bo00940s050	Sialb.0587s0001	maker-Cram_his_scaff3-augustus-gene-355.47	Bra000825	NONE	Sialb.1178s0002	NONE	Bra034207	Bo9g007580	Sialb.0066s0084	maker-Cram_his_scaff12-augustus-gene-14.37
NONE	NONE	NONE	snap_masked-Cram_his_scaff3-processed-gene-349.19	NONE	Bo9g076170	NONE	maker-Cram_his_scaff12-augustus-gene-15.52	Bra029572	NONE	Sialb.0066s0050	NONE
NONE	Bo00940s060	NONE	maker-Cram_his_scaff3-augustus-gene-354.38	Bra000824	NONE	Sialb.1178s0004	NONE	Bra034208	Bo9g007590	Sialb.0066s0083	NONE
NONE	NONE	NONE	NONE	NONE	Bo9g076210	NONE	maker-Cram_his_scaff12-augustus-gene-15.61	Bra029566	NONE	Sialb.0066s0045	NONE
NONE	NONE	NONE	NONE	NONE	Bo9g076220	NONE	maker-Cram_his_scaff12-snap-gene-15.69	Bra029565	NONE	Sialb.0066s0044	NONE
NONE	NONE	NONE	NONE	NONE	Bo9g076230	NONE	maker-Cram_his_scaff12-augustus-gene-15.62	Bra029564	NONE	Sialb.0066s0043	NONE
NONE	NONE	NONE	NONE	NONE	Bo9g076240	NONE	maker-Cram_his_scaff12-augustus-gene-15.54	Bra029563	NONE	Sialb.0066s0042	NONE
NONE	NONE	NONE	maker-Cram_his_scaff3-augustus-gene-349.28	NONE	Bo9g076250	NONE	maker-Cram_his_scaff12-snap-gene-15.71	Bra029562	NONE	Sialb.0066s0041	NONE
NONE	NONE	NONE	NONE	NONE	Bo9g076260	NONE	maker-Cram_his_scaff12-augustus-gene-16.34	Bra029560	NONE	Sialb.0066s0037	NONE
NONE	NONE	Sialb.1178s0009	maker-Cram_his_scaff3-augustus-gene-354.34	Bra000821	Bo9g007630	Sialb.0066s0077	NONE	Bra034214	Bo3g029710	NONE	maker-Cram_his_scaff12-augustus-gene-14.44
NONE	NONE	NONE	NONE	NONE	Bo9g007640	Sialb.0066s0076	NONE	Bra034215	NONE	NONE	maker-Cram_his_scaff12-augustus-gene-14.38
NONE	NONE	NONE	NONE	NONE	Bo9g007660	Sialb.0066s0075	NONE	Bra034217	NONE	NONE	maker-Cram_his_scaff12-augustus-gene-14.39
NONE	NONE	Sialb.1178s0010	NONE	Bra000820	Bo9g007670	Sialb.0066s0074	NONE	Bra034219	Bo3g029720	NONE	maker-Cram_his_scaff12-augustus-gene-14.40
Bra018513	NONE	NONE	NONE	NONE	Bo9g076320	Sialb.3471s0001	maker-Cram_his_scaff12-augustus-gene-16.36	Bra029559	NONE	Sialb.0066s0036	NONE
Bra031372	Bo7g058320	Sialb.4615s0002	NONE	NONE	NONE	Sialb.0089s0029	maker-Cram_his_scaff4-augustus-gene-306.52	Bra012312	Bo5g037410	Sialb.0165s0006	maker-Cram_his_scaff10-augustus-gene-198.34
Bra031377	Bo7g058210	NONE	NONE	NONE	NONE	Sialb.0089s0033	augustus_masked-Cram_his_scaff4-processed-gene-306.10	Bra012317	Bo5g037460	Sialb.0165s0011	maker-Cram_his_scaff10-augustus-gene-198.37
NONE	NONE	Sialb.1573s0007	maker-Cram_his_scaff3-augustus-gene-354.42	Bra000819	NONE	NONE	NONE	NONE	Bo3g029730	NONE	NONE
Bra031378	Bo7g058200	NONE	NONE	NONE	NONE	Sialb.0089s0034	NONE	Bra012318	NONE	Sialb.0165s0012	maker-Cram_his_scaff10-augustus-gene-198.33
Bra031382	Bo7g058190	Sialb.0795s0031	maker-Cram_his_scaff6-augustus-gene-173.62	Bra016383	Bo8g071390	Sialb.0089s0035	maker-Cram_his_scaff4-augustus-gene-306.56	Bra012319	Bo5g037480	Sialb.0165s0013	maker-Cram_his_scaff10-augustus-gene-198.36
Bra031383	Bo7g058180	Sialb.0795s0030	NONE	NONE	Bo8g071400	Sialb.0089s0036	NONE	NONE	Bo5g037490	Sialb.0165s0014	maker-Cram_his_scaff10-augustus-gene-198.32
Bra031385	Bo7g058170	NONE	NONE	NONE	NONE	Sialb.0089s0038	maker-Cram_his_scaff4-augustus-gene-305.45	Bra012321	Bo5g037510	Sialb.0165s0015	maker-Cram_his_scaff10-snap-gene-198.44
Bra031389	NONE	Sialb.0795s0029	NONE	Bra016381	Bo8g071430	NONE	maker-Cram_his_scaff4-augustus-gene-305.44	NONE	NONE	Sialb.0165s0019	maker-Cram_his_scaff10-augustus-gene-197.38
Bra031390	Bo7g058000	Sialb.0795s0026	maker-Cram_his_scaff6-augustus-gene-173.64	NONE	Bo8g071470	NONE	maker-Cram_his_scaff4-snap-gene-304.43	NONE	Bo5g038520	Sialb.0165s0020	maker-Cram_his_scaff10-snap-gene-197.47
Bra031391	Bo7g057990	Sialb.0795s0025	maker-Cram_his_scaff6-augustus-gene-173.65	NONE	Bo8g071480	Sialb.0089s0044	maker-Cram_his_scaff4-augustus-gene-304.33	Bra012327	NONE	Sialb.0165s0021	snap_masked-Cram_his_scaff10-processed-gene-197.23
Bra040857	NONE	NONE	NONE	NONE	NONE	NONE	NONE	NONE	Bo5g038560	Sialb.0165s0024	maker-Cram_his_scaff10-augustus-gene-197.30
Bra040856	Bo7g057920	Sialb.0795s0024	maker-Cram_his_scaff6-snap-gene-173.88	Bra016377	Bo8g071490	Sialb.0089s0045	maker-Cram_his_scaff4-augustus-gene-304.31	Bra012329	Bo5g038570	Sialb.0165s0025	maker-Cram_his_scaff10-snap-gene-197.39
Bra040855	Bo7g057900	NONE	NONE	NONE	NONE	Sialb.0089s0046	augustus_masked-Cram_his_scaff4-processed-gene-304.10	Bra012330	Bo5g038610	Sialb.0165s0026	NONE
NONE	NONE	NONE	NONE	Bra024519	NONE	NONE	NONE	NONE	Bo5g038650	Sialb.0165s0028	maker-Cram_his_scaff10-augustus-gene-196.27
Bra016373	Bo7g057780	Sialb.0089s0052	maker-Cram_his_scaff6-augustus-gene-174.59	Bra024524	Bo8g071550	Sialb.0795s0021	NONE	NONE	NONE	NONE	NONE
Bra016372	NONE	NONE	maker-Cram_his_scaff6-augustus-gene-174.47	NONE	Bo8g071570	Sialb.0795s0020	NONE	NONE	NONE	NONE	NONE
NONE	Bo7g057770	Sialb.0089s0053	NONE	Bra024526	Bo8g071580	NONE	maker-Cram_his_scaff4-augustus-gene-303.42	Bra012337	Bo5g038720	Sialb.0165s0033	NONE
NONE	NONE	NONE	NONE	Bra024527	NONE	NONE	NONE	NONE	Bo5g038740	Sialb.0165s0035	maker-Cram_his_scaff10-snap-gene-195.46
NONE	NONE	NONE	NONE	Bra024537	NONE	NONE	NONE	NONE	Bo5g038870	Sialb.0165s0046	maker-Cram_his_scaff10-augustus-gene-194.50
NONE	Bo7g057690	Sialb.0089s0062	NONE	Bra024538	NONE	Sialb.0089s0063	maker-Cram_his_scaff4-augustus-gene-303.38	Bra012344	Bo5g038880	Sialb.0165s0047	maker-Cram_his_scaff10-augustus-gene-194.49
NONE	Bo7g057680	NONE	NONE	Bra024539	NONE	Sialb.0089s0064	NONE	Bra012345	Bo5g038890	Sialb.0165s0048	snap_masked-Cram_his_scaff10-processed-gene-194.24
NONE	Bo7g057670	NONE	NONE	Bra024541	NONE	Sialb.0089s0065	maker-Cram_his_scaff4-snap-gene-303.51	Bra012346	Bo5g038910	Sialb.0165s0050	maker-Cram_his_scaff10-augustus-gene-194.48
NONE	Bo7g057660	NONE	NONE	Bra024542	NONE	Sialb.0089s0066	snap_masked-Cram_his_scaff4-processed-gene-303.18	Bra012347	Bo5g038920	Sialb.0165s0051	maker-Cram_his_scaff10-augustus-gene-194.44
NONE	NONE	NONE	NONE	Bra024544	NONE	NONE	NONE	NONE	Bo5g038950	Sialb.0165s0053	maker-Cram_his_scaff10-augustus-gene-194.46
NONE	NONE	NONE	NONE	Bra024545	NONE	NONE	NONE	NONE	Bo5g038960	Sialb.0165s0054	maker-Cram_his_scaff10-augustus-gene-194.45
NONE	Bo7g057600	NONE	NONE	Bra024547	NONE	Sialb.0089s0070	maker-Cram_his_scaff4-augustus-gene-303.36	Bra012350	Bo5g039020	Sialb.0165s0059	snap_masked-Cram_his_scaff10-processed-gene-193.34
NONE	NONE	NONE	NONE	Bra024548	NONE	NONE	NONE	Bra012351	Bo5g039030	Sialb.0165s0060	maker-Cram_his_scaff10-augustus-gene-193.50
NONE	NONE	NONE	NONE	Bra024549	NONE	NONE	NONE	NONE	Bo5g039040	Sialb.0165s0061	maker-Cram_his_scaff10-augustus-gene-193.55
NONE	NONE	NONE	NONE	Bra024550	NONE	NONE	NONE	NONE	Bo5g039050	Sialb.0165s0062	maker-Cram_his_scaff10-augustus-gene-193.54
NONE	NONE	NONE	NONE	Bra024551	Bo8g071620	NONE	NONE	NONE	Bo5g039060	Sialb.0165s0063	maker-Cram_his_scaff10-snap-gene-193.58
NONE	NONE	NONE	NONE	Bra024571	NONE	Sialb.0772s0016	NONE	NONE	Bo5g039340	NONE	maker-Cram_his_scaff10-augustus-gene-191.42
NONE	Bo7g056240	Sialb.0089s0093	maker-Cram_his_scaff6-snap-gene-175.71	Bra024572	Bo8g072720	Sialb.0772s0015	NONE	Bra012367	Bo5g039350	Sialb.0795s0009	maker-Cram_his_scaff10-augustus-gene-191.41
NONE	Bo7g056230	Sialb.0089s0094	NONE	Bra024573	NONE	Sialb.0772s0014	maker-Cram_his_scaff4-augustus-gene-301.41	Bra012368	Bo5g039360	NONE	maker-Cram_his_scaff10-snap-gene-191.51
Bra016352	NONE	NONE	maker-Cram_his_scaff6-augustus-gene-175.61	Bra024588	Bo8g073740	Sialb.0795s0005	NONE	NONE	Bo5g039500	Sialb.0807s0023	maker-Cram_his_scaff10-augustus-gene-190.32
Bra016351	NONE	NONE	maker-Cram_his_scaff6-augustus-gene-175.62	Bra024589	Bo8g073750	Sialb.0795s0004	NONE	NONE	Bo5g039510	Sialb.0807s0022	maker-Cram_his_scaff10-snap-gene-190.38
Bra016350	Bo7g056200	Sialb.0089s0098	snap_masked-Cram_his_scaff6-processed-gene-175.41	Bra024590	Bo8g073770	Sialb.0795s0003	snap_masked-Cram_his_scaff4-processed-gene-300.29	Bra012372	Bo5g039520	Sialb.0807s0021	NONE
Bra016349	NONE	NONE	maker-Cram_his_scaff6-augustus-gene-175.63	NONE	Bo8g073780	Sialb.0795s0002	NONE	NONE	NONE	NONE	NONE
Bra016348	NONE	NONE	maker-Cram_his_scaff6-augustus-gene-175.64	Bra024593	Bo8g073790	Sialb.0795s0001	NONE	NONE	Bo5g039540	Sialb.0807s0020	maker-Cram_his_scaff10-snap-gene-190.37
NONE	NONE	NONE	NONE	Bra024597	NONE	NONE	NONE	NONE	Bo5g039560	Sialb.0807s0018	maker-Cram_his_scaff10-augustus-gene-189.31
NONE	Bo7g056180	Sialb.0089s0100	NONE	Bra024599	NONE	NONE	maker-Cram_his_scaff4-snap-gene-300.76	Bra012373	Bo5g039580	Sialb.0807s0015	maker-Cram_his_scaff10-snap-gene-189.44
NONE	Bo7g056170	Sialb.0668s0032	NONE	Bra024600	Bo8g074810	Sialb.0909s0028	maker-Cram_his_scaff4-augustus-gene-300.57	Bra012374	Bo5g039590	Sialb.0807s0014	snap_masked-Cram_his_scaff10-processed-gene-189.19
Bra016345	Bo7g056160	Sialb.0668s0031	maker-Cram_his_scaff6-augustus-gene-175.57	Bra024602	NONE	Sialb.0909s0027	maker-Cram_his_scaff4-augustus-gene-300.56	Bra012375	Bo5g039620	Sialb.0807s0012	NONE
NONE	NONE	NONE	NONE	Bra024603	NONE	NONE	NONE	NONE	Bo5g039640	Sialb.0807s0011	maker-Cram_his_scaff10-augustus-gene-189.33
Bra016344	Bo7g056150	Sialb.0668s0030	NONE	Bra024604	Bo8g074830	Sialb.0909s0026	maker-Cram_his_scaff4-augustus-gene-300.55	Bra012376	Bo5g039650	Sialb.0807s0010	NONE
NONE	Bo7g056130	Sialb.0668s0029	NONE	Bra024605	NONE	NONE	maker-Cram_his_scaff4-augustus-gene-300.54	Bra012377	Bo5g039660	Sialb.0807s0009	maker-Cram_his_scaff10-augustus-gene-188.51
Bra016342	NONE	NONE	maker-Cram_his_scaff6-snap-gene-175.86	Bra024608	Bo8g074850	Sialb.0909s0023	NONE	NONE	Bo5g039710	Sialb.0807s0006	maker-Cram_his_scaff10-snap-gene-188.53
Bra016332	NONE	NONE	augustus_masked-Cram_his_scaff6-processed-gene-175.21	NONE	NONE	NONE	NONE	Bra012387	Bo8g074970	Sialb.0909s0017	NONE
Bra016331	Bo5g039820	Sialb.0613s0042	maker-Cram_his_scaff6-augustus-gene-175.58	Bra024618	NONE	NONE	NONE	NONE	NONE	Sialb.0909s0016	maker-Cram_his_scaff10-augustus-gene-187.48
Bra016330	Bo5g039830	Sialb.0613s0041	maker-Cram_his_scaff6-augustus-gene-176.46	Bra024619	NONE	NONE	NONE	NONE	Bo8g074980	Sialb.0909s0015	snap_masked-Cram_his_scaff10-processed-gene-187.24
Bra016329	Bo5g039840	Sialb.0613s0040	NONE	Bra024620	Bo7g055940	Sialb.0619s0012	maker-Cram_his_scaff4-snap-gene-299.75	Bra012389	Bo8g074990	Sialb.0909s0014	snap_masked-Cram_his_scaff10-processed-gene-187.31
NONE	NONE	Sialb.0613s0037	NONE	Bra024624	NONE	NONE	NONE	NONE	Bo5g039910	NONE	maker-Cram_his_scaff10-snap-gene-187.54
NONE	NONE	Sialb.0613s0036	NONE	Bra024625	NONE	NONE	NONE	NONE	Bo5g039920	NONE	maker-Cram_his_scaff10-snap-gene-187.60
Bra012393	NONE	Sialb.0613s0034	maker-Cram_his_scaff4-snap-gene-298.66	Bra024627	Bo7g054740	NONE	maker-Cram_his_scaff4-snap-gene-299.69	NONE	Bo5g039940	Sialb.0909s0012	snap_masked-Cram_his_scaff10-processed-gene-187.26
NONE	NONE	NONE	NONE	NONE	Bo7g054680	Sialb.0668s0010	NONE	Bra012414	NONE	NONE	maker-Cram_his_scaff4-augustus-gene-297.48
NONE	NONE	Sialb.0613s0028	NONE	Bra024632	NONE	NONE	maker-Cram_his_scaff10-augustus-gene-186.41	NONE	Bo5g041050	NONE	NONE
NONE	NONE	Sialb.0613s0027	NONE	NONE	Bo7g054660	Sialb.0668s0008	maker-Cram_his_scaff10-augustus-gene-186.46	Bra012415	Bo5g041060	NONE	maker-Cram_his_scaff4-snap-gene-297.59
NONE	NONE	Sialb.0613s0023	NONE	Bra024634	NONE	NONE	maker-Cram_his_scaff10-augustus-gene-186.40	NONE	Bo5g041080	NONE	NONE
NONE	NONE	Sialb.0613s0021	NONE	Bra024636	NONE	NONE	maker-Cram_his_scaff10-augustus-gene-186.39	NONE	Bo5g041100	Sialb.0909s0007	NONE
NONE	NONE	Sialb.0613s0012	NONE	Bra024642	Bo7g054630	Sialb.0668s0003	NONE	Bra012417	Bo5g041190	NONE	snap_masked-Cram_his_scaff4-processed-gene-297.28
NONE	NONE	Sialb.0613s0011	NONE	Bra024643	Bo7g054620	Sialb.0668s0002	maker-Cram_his_scaff10-augustus-gene-186.37	Bra012418	Bo5g041200	NONE	maker-Cram_his_scaff4-augustus-gene-297.44
NONE	NONE	NONE	NONE	Bra024645	NONE	Sialb.0668s0001	maker-Cram_his_scaff10-snap-gene-185.39	Bra012419	Bo5g041240	NONE	maker-Cram_his_scaff4-augustus-gene-297.43
Bra016316	NONE	Sialb.0613s0008	maker-Cram_his_scaff6-snap-gene-176.58	Bra024646	Bo8g075190	NONE	maker-Cram_his_scaff10-snap-gene-185.41	NONE	Bo5g041260	Sialb.0909s0005	NONE
Bra012409	Bo7g054590	Sialb.1499s0012	NONE	Bra024659	NONE	Sialb.1013s0019	maker-Cram_his_scaff4-augustus-gene-296.53	Bra012422	Bo5g041460	NONE	maker-Cram_his_scaff10-augustus-gene-184.45
Bra012408	Bo7g054580	Sialb.1499s0011	snap_masked-Cram_his_scaff6-processed-gene-177.32	Bra024660	Bo8g076230	Sialb.1013s0018	maker-Cram_his_scaff4-augustus-gene-296.52	Bra016308	Bo5g041470	Sialb.0909s0001	maker-Cram_his_scaff10-augustus-gene-184.43
Bra012405	Bo7g054550	Sialb.0543s0039	maker-Cram_his_scaff6-augustus-gene-177.49	Bra024661	Bo8g076250	Sialb.1013s0016	maker-Cram_his_scaff4-snap-gene-296.66	Bra016306	Bo5g041480	Sialb.0547s0008	maker-Cram_his_scaff10-augustus-gene-184.49
Bra012430	Bo7g054520	NONE	NONE	NONE	NONE	NONE	maker-Cram_his_scaff4-augustus-gene-296.50	NONE	NONE	Sialb.2177s0007	NONE
NONE	NONE	Sialb.0543s0037	maker-Cram_his_scaff6-augustus-gene-177.55	Bra024664	Bo8g076270	Sialb.1013s0013	NONE	Bra016304	NONE	NONE	NONE
NONE	NONE	Sialb.0543s0036	maker-Cram_his_scaff6-snap-gene-177.79	NONE	Bo8g076300	Sialb.1013s0008	NONE	Bra016302	Bo5g041560	NONE	maker-Cram_his_scaff10-snap-gene-183.28
Bra012431	Bo7g054500	NONE	NONE	NONE	NONE	NONE	maker-Cram_his_scaff4-augustus-gene-296.54	NONE	NONE	Sialb.2177s0008	NONE
NONE	NONE	Sialb.0543s0035	maker-Cram_his_scaff6-augustus-gene-177.62	NONE	Bo8g076320	NONE	NONE	Bra016301	NONE	NONE	NONE
NONE	Bo7g054410	Sialb.0543s0032	maker-Cram_his_scaff6-augustus-gene-178.50	NONE	Bo8g076330	NONE	augustus_masked-Cram_his_scaff4-processed-gene-295.2	Bra016300	NONE	Sialb.1433s0004	NONE
Bra012435	Bo7g054400	NONE	maker-Cram_his_scaff6-augustus-gene-178.51	Bra024672	Bo8g076340	Sialb.0183s0002	maker-Cram_his_scaff4-augustus-gene-295.17	Bra016299	Bo5g045280	Sialb.1433s0005	maker-Cram_his_scaff10-augustus-gene-183.21
NONE	NONE	Sialb.0530s0043	snap_masked-Cram_his_scaff6-processed-gene-178.37	Bra024674	Bo8g076350	Sialb.0183s0003	NONE	Bra016298	Bo5g045270	Sialb.3513s0001	maker-Cram_his_scaff10-augustus-gene-183.20
NONE	NONE	Sialb.0530s0040	maker-Cram_his_scaff6-augustus-gene-178.46	NONE	Bo8g076400	NONE	NONE	Bra016295	NONE	NONE	NONE
NONE	NONE	Sialb.0530s0039	maker-Cram_his_scaff6-augustus-gene-178.53	Bra024677	Bo8g076410	Sialb.0183s0006	NONE	Bra016294	Bo5g045190	NONE	maker-Cram_his_scaff10-augustus-gene-182.26
Bra012437	NONE	Sialb.0530s0038	maker-Cram_his_scaff6-augustus-gene-178.49	Bra024678	Bo8g076430	Sialb.0183s0007	NONE	Bra016293	Bo5g045170	NONE	NONE
NONE	NONE	Sialb.0530s0037	maker-Cram_his_scaff6-augustus-gene-178.54	Bra024679	Bo8g076440	Sialb.0183s0008	NONE	Bra016292	NONE	NONE	NONE
NONE	NONE	Sialb.0530s0036	maker-Cram_his_scaff6-augustus-gene-178.55	Bra024680	Bo8g076450	Sialb.0183s0009	NONE	Bra016291	Bo5g045160	NONE	maker-Cram_his_scaff10-augustus-gene-182.24
Bra012443	NONE	Sialb.0323s0008	NONE	Bra024689	Bo7g054190	NONE	maker-Cram_his_scaff4-augustus-gene-294.51	NONE	Bo5g045050	Sialb.0183s0016	maker-Cram_his_scaff10-augustus-gene-181.33
NONE	Bo5g042710	Sialb.0323s0015	NONE	Bra024703	Bo7g054130	Sialb.0530s0026	maker-Cram_his_scaff4-augustus-gene-294.52	Bra016281	Bo3g137100	Sialb.0183s0030	NONE
NONE	Bo5g042720	Sialb.0323s0016	maker-Cram_his_scaff6-snap-gene-179.73	Bra024704	Bo7g054120	Sialb.0530s0025	NONE	Bra016280	Bo3g137110	Sialb.0183s0031	NONE
NONE	Bo5g042730	Sialb.0323s0017	NONE	Bra024705	Bo7g054110	NONE	NONE	Bra016279	Bo3g137120	Sialb.0183s0032	maker-Cram_his_scaff10-snap-gene-180.81
NONE	NONE	NONE	NONE	Bra024707	NONE	Sialb.0530s0022	NONE	Bra016277	Bo3g137170	NONE	maker-Cram_his_scaff10-snap-gene-180.80
NONE	Bo5g042760	NONE	maker-Cram_his_scaff6-snap-gene-179.75	Bra024709	Bo7g054090	NONE	maker-Cram_his_scaff4-snap-gene-294.58	Bra016276	Bo3g137200	Sialb.0183s0035	maker-Cram_his_scaff10-augustus-gene-180.59
NONE	Bo5g042770	NONE	maker-Cram_his_scaff6-augustus-gene-179.60	Bra024710	NONE	Sialb.0530s0021	NONE	Bra016275	NONE	Sialb.0183s0036	maker-Cram_his_scaff10-augustus-gene-180.58
NONE	NONE	NONE	maker-Cram_his_scaff6-augustus-gene-180.46	NONE	NONE	NONE	NONE	Bra011015	Bo3g138370	Sialb.0530s0010	NONE
Bra012464	NONE	Sialb.0323s0025	maker-Cram_his_scaff6-snap-gene-180.62	NONE	NONE	Sialb.0183s0050	maker-Cram_his_scaff4-snap-gene-293.41	Bra011014	Bo3g138420	Sialb.0530s0008	maker-Cram_his_scaff10-augustus-gene-179.39
NONE	Bo5g043110	Sialb.0183s0058	NONE	Bra024734	NONE	NONE	NONE	NONE	NONE	NONE	maker-Cram_his_scaff10-augustus-gene-178.45
NONE	NONE	NONE	maker-Cram_his_scaff6-snap-gene-180.73	NONE	NONE	NONE	NONE	Bra011013	Bo3g138430	Sialb.0530s0007	NONE
NONE	Bo5g043140	Sialb.0183s0060	maker-Cram_his_scaff6-augustus-gene-180.54	Bra024737	NONE	Sialb.0292s0059	NONE	Bra011001	Bo3g138570	NONE	maker-Cram_his_scaff10-augustus-gene-178.44
NONE	NONE	Sialb.0183s0061	maker-Cram_his_scaff6-augustus-gene-180.55	Bra024738	NONE	Sialb.0292s0058	NONE	Bra011000	Bo3g138580	Sialb.0922s0001	maker-Cram_his_scaff10-snap-gene-178.55
Bra012472	Bo5g043160	Sialb.0183s0063	maker-Cram_his_scaff6-augustus-gene-180.59	Bra024740	Bo7g052880	Sialb.0292s0057	maker-Cram_his_scaff4-augustus-gene-292.36	Bra010999	Bo3g138590	Sialb.0922s0003	NONE
Bra012473	NONE	Sialb.0323s0038	NONE	NONE	Bo7g052900	Sialb.0292s0056	maker-Cram_his_scaff4-snap-gene-292.49	Bra010998	Bo3g138600	NONE	NONE
NONE	NONE	NONE	maker-Cram_his_scaff6-augustus-gene-181.48	NONE	NONE	Sialb.0292s0055	NONE	Bra010997	Bo3g138610	NONE	NONE
Bra012474	Bo5g043170	Sialb.0323s0039	maker-Cram_his_scaff6-augustus-gene-181.53	Bra024741	Bo7g052910	Sialb.0292s0054	maker-Cram_his_scaff4-snap-gene-292.43	Bra010996	Bo3g138620	NONE	NONE
NONE	Bo5g043180	NONE	maker-Cram_his_scaff6-augustus-gene-181.54	Bra024742	NONE	Sialb.0292s0053	NONE	Bra010995	Bo3g138630	NONE	maker-Cram_his_scaff10-augustus-gene-178.38
NONE	Bo5g043200	NONE	NONE	Bra024747	NONE	NONE	NONE	NONE	NONE	Sialb.0922s0008	maker-Cram_his_scaff10-augustus-gene-178.37
NONE	Bo5g043230	NONE	NONE	Bra024749	NONE	Sialb.0272s0033	maker-Cram_his_scaff4-augustus-gene-292.38	NONE	NONE	NONE	maker-Cram_his_scaff10-augustus-gene-178.39
Bra012475	Bo5g043240	Sialb.0323s0040	maker-Cram_his_scaff6-augustus-gene-181.49	Bra024750	Bo7g052940	Sialb.0272s0032	maker-Cram_his_scaff4-augustus-gene-291.51	NONE	Bo7g050630	NONE	maker-Cram_his_scaff10-augustus-gene-177.52
Bra012478	NONE	Sialb.0323s0043	augustus_masked-Cram_his_scaff4-processed-gene-291.10	NONE	Bo7g053000	NONE	NONE	NONE	NONE	NONE	NONE
NONE	NONE	NONE	NONE	NONE	Bo3g138810	NONE	snap_masked-Cram_his_scaff6-processed-gene-181.42	Bra010986	NONE	Sialb.0292s0044	NONE
Bra012480	Bo5g043340	Sialb.0116s0180	NONE	Bra024755	NONE	Sialb.0272s0027	maker-Cram_his_scaff4-augustus-gene-291.49	NONE	Bo7g050590	NONE	maker-Cram_his_scaff10-augustus-gene-177.50
NONE	Bo5g043350	NONE	NONE	Bra024756	Bo3g138760	Sialb.0272s0026	snap_masked-Cram_his_scaff6-processed-gene-181.27	Bra010989	NONE	Sialb.0292s0048	NONE
NONE	Bo5g043360	NONE	NONE	Bra024757	NONE	Sialb.0272s0025	NONE	NONE	NONE	NONE	maker-Cram_his_scaff10-augustus-gene-177.49
Bra012481	NONE	NONE	NONE	Bra024758	Bo3g138750	NONE	maker-Cram_his_scaff6-augustus-gene-181.58	Bra010991	NONE	Sialb.0292s0049	NONE
NONE	NONE	Sialb.0278s0017	maker-Cram_his_scaff2-augustus-gene-348.46	Bra020601	NONE	Sialb.0124s0005	NONE	NONE	Bo7g093400	NONE	NONE
NONE	Bo5g043380	NONE	NONE	Bra024759	Bo3g138680	Sialb.0272s0023	snap_masked-Cram_his_scaff6-processed-gene-181.37	NONE	NONE	NONE	maker-Cram_his_scaff10-snap-gene-177.56
Bra036110	Bo9g010200	Sialb.0278s0018	maker-Cram_his_scaff2-augustus-gene-348.48	Bra009975	Bo7g093430	Sialb.0124s0004	maker-Cram_his_scaff0-augustus-gene-184.57	Bra020599	NONE	Sialb.1358s0001	NONE
Bra036108	Bo9g010210	NONE	NONE	NONE	NONE	Sialb.0124s0002	maker-Cram_his_scaff0-augustus-gene-184.70	NONE	NONE	Sialb.1358s0003	NONE
NONE	Bo9g010220	Sialb.0157s0091	NONE	Bra009974	Bo7g093440	NONE	NONE	NONE	Bo9g010250	Sialb.1358s0004	maker-Cram_his_scaff9-augustus-gene-118.53
Bra036101	NONE	Sialb.0157s0076	NONE	Bra009967	Bo7g093510	NONE	maker-Cram_his_scaff0-augustus-gene-184.73	NONE	Bo9g010330	Sialb.1358s0009	maker-Cram_his_scaff9-augustus-gene-117.49
NONE	NONE	Sialb.0157s0075	NONE	Bra009966	Bo7g093520	NONE	NONE	NONE	NONE	NONE	maker-Cram_his_scaff9-augustus-gene-117.48
NONE	NONE	Sialb.0278s0024	maker-Cram_his_scaff2-augustus-gene-350.51	Bra009958	Bo2g155260	NONE	NONE	Bra020590	NONE	NONE	snap_masked-Cram_his_scaff9-processed-gene-117.33
Bra036630	NONE	Sialb.0278s0025	maker-Cram_his_scaff2-augustus-gene-350.52	NONE	Bo2g155270	NONE	snap_masked-Cram_his_scaff0-processed-gene-184.33	Bra020589	Bo9g010360	Sialb.1358s0011	NONE
Bra036629	NONE	Sialb.0278s0026	maker-Cram_his_scaff2-snap-gene-350.85	NONE	Bo2g155280	NONE	maker-Cram_his_scaff0-augustus-gene-184.76	Bra020588	Bo9g010370	Sialb.1358s0012	NONE
Bra036625	Bo7g093660	NONE	NONE	Bra009953	NONE	Sialb.0157s0068	maker-Cram_his_scaff0-augustus-gene-184.77	NONE	Bo9g010400	Sialb.1358s0014	maker-Cram_his_scaff9-augustus-gene-117.45
Bra036624	Bo7g093670	Sialb.0278s0028	snap_masked-Cram_his_scaff2-processed-gene-350.27	Bra009952	Bo2g155330	Sialb.0157s0067	maker-Cram_his_scaff0-augustus-gene-184.62	Bra020586	Bo9g010410	Sialb.1358s0015	maker-Cram_his_scaff9-augustus-gene-117.52
Bra036623	NONE	NONE	NONE	NONE	Bo2g155340	NONE	maker-Cram_his_scaff0-augustus-gene-184.78	Bra020585	Bo9g010420	Sialb.1358s0016	NONE
NONE	NONE	Sialb.0278s0034	maker-Cram_his_scaff2-augustus-gene-350.60	NONE	Bo2g155390	NONE	NONE	Bra020580	NONE	NONE	NONE
Bra036622	NONE	NONE	NONE	NONE	NONE	NONE	maker-Cram_his_scaff0-augustus-gene-184.63	NONE	Bo9g010430	Sialb.1358s0017	NONE
Bra036618	Bo7g094740	Sialb.0278s0035	maker-Cram_his_scaff2-augustus-gene-350.68	Bra009947	Bo2g155400	Sialb.0157s0060	NONE	Bra020579	Bo9g010470	Sialb.1358s0022	maker-Cram_his_scaff9-augustus-gene-116.51
Bra036615	NONE	NONE	NONE	Bra009946	NONE	Sialb.0157s0059	NONE	NONE	Bo9g010500	Sialb.1358s0025	maker-Cram_his_scaff9-augustus-gene-116.61
NONE	Bo7g094750	NONE	NONE	Bra009945	Bo2g155430	Sialb.0157s0058	maker-Cram_his_scaff0-augustus-gene-184.69	Bra020577	NONE	Sialb.1358s0026	maker-Cram_his_scaff9-snap-gene-116.76
NONE	Bo7g094760	Sialb.0278s0037	NONE	Bra009944	Bo2g155440	Sialb.0157s0057	NONE	Bra020576	NONE	NONE	maker-Cram_his_scaff9-augustus-gene-116.59
NONE	Bo7g094770	NONE	NONE	Bra009943	Bo2g155460	Sialb.0157s0055	NONE	NONE	NONE	NONE	maker-Cram_his_scaff9-augustus-gene-116.58
Bra036613	Bo7g094780	Sialb.4462s0004	NONE	Bra009942	Bo2g155470	Sialb.0157s0054	NONE	Bra020574	NONE	Sialb.0245s0073	maker-Cram_his_scaff9-snap-gene-116.74
Bra036611	Bo7g094800	Sialb.4462s0002	maker-Cram_his_scaff2-augustus-gene-350.64	Bra009940	Bo2g155490	Sialb.0157s0051	maker-Cram_his_scaff0-augustus-gene-185.46	Bra020572	Bo9g010520	Sialb.0245s0071	maker-Cram_his_scaff9-augustus-gene-116.56
NONE	Bo7g094810	NONE	NONE	Bra009939	NONE	Sialb.0157s0050	NONE	NONE	NONE	NONE	maker-Cram_his_scaff9-augustus-gene-116.49
Bra036610	Bo7g094830	Sialb.4462s0001	NONE	Bra009938	NONE	Sialb.0157s0049	maker-Cram_his_scaff0-augustus-gene-185.48	NONE	Bo9g010530	Sialb.0245s0070	maker-Cram_his_scaff9-augustus-gene-116.48
Bra036607	Bo7g094880	NONE	NONE	Bra009931	NONE	Sialb.0157s0047	snap_masked-Cram_his_scaff0-processed-gene-185.31	NONE	Bo9g010600	Sialb.0245s0067	maker-Cram_his_scaff9-augustus-gene-116.47
Bra036606	NONE	NONE	maker-Cram_his_scaff0-augustus-gene-185.50	NONE	Bo2g155520	Sialb.0715s0001	NONE	Bra020569	Bo9g010610	Sialb.0245s0066	maker-Cram_his_scaff2-augustus-gene-350.70
NONE	NONE	Sialb.0157s0040	maker-Cram_his_scaff0-snap-gene-185.66	Bra009927	NONE	NONE	maker-Cram_his_scaff9-augustus-gene-115.43	NONE	Bo7g094920	NONE	NONE
Bra036600	Bo9g010700	Sialb.0157s0039	snap_masked-Cram_his_scaff0-processed-gene-185.40	NONE	Bo2g155610	Sialb.0715s0007	NONE	NONE	NONE	Sialb.0245s0058	NONE
Bra036599	Bo9g010710	Sialb.0157s0038	snap_masked-Cram_his_scaff0-processed-gene-185.41	Bra009925	Bo2g155660	Sialb.0715s0008	maker-Cram_his_scaff9-augustus-gene-115.42	Bra020564	Bo7g094930	Sialb.0245s0057	maker-Cram_his_scaff2-snap-gene-351.53
Bra036598	Bo9g010730	NONE	maker-Cram_his_scaff0-augustus-gene-185.47	NONE	Bo2g155670	Sialb.0715s0009	NONE	Bra020563	NONE	Sialb.0245s0056	maker-Cram_his_scaff2-augustus-gene-351.36
NONE	Bo9g010740	Sialb.0157s0037	NONE	Bra009924	Bo2g155680	Sialb.0715s0010	maker-Cram_his_scaff9-augustus-gene-115.41	Bra020562	Bo7g094950	NONE	maker-Cram_his_scaff2-augustus-gene-351.42
Bra036596	Bo9g010770	Sialb.0157s0035	snap_masked-Cram_his_scaff0-processed-gene-185.43	Bra009922	NONE	NONE	snap_masked-Cram_his_scaff9-processed-gene-115.22	NONE	Bo7g094970	Sialb.0245s0054	NONE
NONE	NONE	NONE	NONE	NONE	Bo2g155720	Sialb.0715s0011	NONE	Bra020559	NONE	NONE	maker-Cram_his_scaff2-snap-gene-351.55
NONE	NONE	Sialb.0157s0028	NONE	Bra009915	NONE	NONE	maker-Cram_his_scaff9-snap-gene-115.50	NONE	Bo7g095040	NONE	NONE
Bra036591	Bo9g010820	Sialb.0157s0027	maker-Cram_his_scaff0-augustus-gene-186.57	NONE	NONE	NONE	NONE	NONE	NONE	Sialb.0245s0049	NONE
Bra036588	Bo9g010860	Sialb.0157s0020	maker-Cram_his_scaff0-augustus-gene-186.50	Bra009910	Bo2g156300	Sialb.0326s0002	maker-Cram_his_scaff9-augustus-gene-114.57	Bra020526	Bo7g095130	Sialb.0245s0047	maker-Cram_his_scaff2-augustus-gene-352.46
Bra036587	Bo9g010870	Sialb.0157s0019	maker-Cram_his_scaff0-augustus-gene-186.58	Bra009909	NONE	NONE	maker-Cram_his_scaff9-augustus-gene-114.52	NONE	Bo7g095150	Sialb.0245s0045	NONE
NONE	NONE	Sialb.0157s0018	NONE	Bra009908	Bo2g156290	NONE	snap_masked-Cram_his_scaff9-processed-gene-114.38	NONE	Bo7g095160	NONE	NONE
Bra036586	NONE	Sialb.0157s0016	maker-Cram_his_scaff0-augustus-gene-186.51	Bra009907	NONE	Sialb.0326s0005	NONE	Bra020528	Bo7g095180	Sialb.0245s0044	NONE
Bra036585	Bo9g010880	NONE	maker-Cram_his_scaff0-augustus-gene-186.59	NONE	Bo2g156270	Sialb.0326s0006	NONE	Bra020529	NONE	Sialb.0245s0043	snap_masked-Cram_his_scaff2-processed-gene-352.32
NONE	NONE	Sialb.0157s0013	NONE	Bra009904	NONE	Sialb.0326s0008	maker-Cram_his_scaff9-snap-gene-114.62	Bra020531	Bo7g095230	NONE	maker-Cram_his_scaff2-augustus-gene-352.54
Bra036582	Bo9g010910	Sialb.0157s0009	NONE	Bra009900	Bo2g156230	Sialb.0326s0010	maker-Cram_his_scaff9-augustus-gene-114.55	Bra020533	Bo7g095270	Sialb.0245s0039	maker-Cram_his_scaff2-augustus-gene-352.48
Bra036580	Bo9g010930	Sialb.0157s0006	NONE	NONE	Bo2g156200	Sialb.0326s0013	maker-Cram_his_scaff9-augustus-gene-114.48	Bra020536	Bo7g095280	Sialb.0245s0036	maker-Cram_his_scaff2-snap-gene-352.74
Bra036579	Bo9g010940	NONE	maker-Cram_his_scaff0-augustus-gene-186.61	NONE	Bo2g156190	Sialb.0326s0014	NONE	Bra020537	Bo7g095290	Sialb.0245s0035	maker-Cram_his_scaff2-augustus-gene-352.57
NONE	Bo9g010950	NONE	maker-Cram_his_scaff0-augustus-gene-186.62	Bra036577	Bo2g156180	Sialb.0326s0015	NONE	Bra020538	NONE	Sialb.0245s0034	maker-Cram_his_scaff2-snap-gene-352.76
Bra009896	Bo9g010960	Sialb.0157s0005	maker-Cram_his_scaff0-augustus-gene-186.52	Bra036575	NONE	Sialb.0911s0001	maker-Cram_his_scaff9-snap-gene-114.67	NONE	Bo7g095300	Sialb.0245s0033	NONE
Bra009891	NONE	NONE	NONE	NONE	NONE	Sialb.0911s0005	maker-Cram_his_scaff9-augustus-gene-113.53	NONE	Bo7g095380	NONE	NONE
NONE	Bo9g010970	Sialb.0326s0016	NONE	Bra036574	Bo2g156160	NONE	NONE	Bra020539	NONE	NONE	maker-Cram_his_scaff2-augustus-gene-352.49
Bra009890	Bo9g011020	NONE	NONE	Bra036571	NONE	Sialb.0911s0006	augustus_masked-Cram_his_scaff9-processed-gene-113.18	NONE	Bo7g095390	Sialb.0245s0032	NONE
Bra009887	Bo9g011050	Sialb.0326s0019	augustus_masked-Cram_his_scaff0-processed-gene-187.2	Bra036568	Bo2g156000	Sialb.0911s0008	NONE	Bra020543	Bo7g095410	Sialb.0245s0030	NONE
NONE	Bo9g011070	Sialb.0326s0020	NONE	Bra036564	Bo2g155990	NONE	NONE	Bra020544	NONE	Sialb.0245s0028	maker-Cram_his_scaff2-snap-gene-352.79
Bra009885	Bo9g011080	Sialb.0326s0021	maker-Cram_his_scaff0-augustus-gene-187.39	Bra036563	Bo2g155960	Sialb.0911s0010	maker-Cram_his_scaff9-augustus-gene-113.61	Bra020546	Bo7g095430	Sialb.0245s0027	maker-Cram_his_scaff2-augustus-gene-352.51
Bra009884	NONE	NONE	NONE	NONE	NONE	Sialb.0911s0011	maker-Cram_his_scaff9-augustus-gene-113.52	NONE	Bo7g095440	NONE	NONE
Bra009883	NONE	NONE	NONE	NONE	NONE	Sialb.0911s0012	maker-Cram_his_scaff9-augustus-gene-113.60	NONE	Bo7g095460	NONE	NONE
Bra009878	Bo9g011140	Sialb.0326s0025	snap_masked-Cram_his_scaff0-processed-gene-187.24	Bra036558	Bo2g155920	Sialb.0911s0016	NONE	NONE	NONE	Sialb.0245s0022	NONE
NONE	Bo00934s040	Sialb.0326s0031	NONE	NONE	NONE	NONE	NONE	Bra020519	NONE	NONE	maker-Cram_his_scaff2-augustus-gene-353.40
Bra009877	NONE	NONE	NONE	NONE	NONE	Sialb.0911s0017	maker-Cram_his_scaff9-augustus-gene-113.59	NONE	Bo7g095520	NONE	NONE
Bra009876	Bo9g011150	NONE	NONE	NONE	NONE	Sialb.0911s0018	maker-Cram_his_scaff9-augustus-gene-113.51	NONE	Bo7g095530	NONE	NONE
Bra009875	NONE	NONE	NONE	NONE	NONE	Sialb.0911s0019	maker-Cram_his_scaff9-augustus-gene-113.58	NONE	Bo7g095540	NONE	NONE
NONE	Bo00934s050	Sialb.0326s0032	NONE	NONE	Bo7g095600	Sialb.0911s0022	snap_masked-Cram_his_scaff9-processed-gene-112.22	Bra020518	NONE	NONE	maker-Cram_his_scaff2-augustus-gene-353.44
Bra009867	NONE	NONE	maker-Cram_his_scaff0-augustus-gene-187.48	Bra036557	Bo7g095650	Sialb.0911s0024	maker-Cram_his_scaff9-augustus-gene-112.43	NONE	Bo9g011160	NONE	NONE
Bra009866	NONE	NONE	NONE	NONE	Bo7g095660	Sialb.0911s0025	maker-Cram_his_scaff9-augustus-gene-112.42	NONE	NONE	NONE	NONE
Bra009865	NONE	NONE	NONE	Bra036556	Bo7g095680	Sialb.0911s0026	augustus_masked-Cram_his_scaff9-processed-gene-112.9	NONE	Bo9g011170	NONE	NONE
Bra009864	NONE	NONE	maker-Cram_his_scaff0-augustus-gene-187.40	Bra036555	Bo7g095690	Sialb.0911s0027	maker-Cram_his_scaff9-augustus-gene-112.47	NONE	Bo9g011180	NONE	NONE
Bra009863	NONE	NONE	maker-Cram_his_scaff0-augustus-gene-187.41	Bra036554	Bo7g095700	Sialb.0911s0029	maker-Cram_his_scaff9-augustus-gene-112.46	NONE	Bo9g011190	Sialb.0245s0021	NONE
NONE	NONE	NONE	maker-Cram_his_scaff0-augustus-gene-187.49	Bra036548	NONE	NONE	NONE	NONE	Bo9g011280	Sialb.0245s0015	NONE
Bra009860	Bo2g158470	Sialb.0326s0034	NONE	NONE	Bo7g095730	Sialb.0458s0001	maker-Cram_his_scaff9-augustus-gene-111.43	Bra020513	NONE	NONE	maker-Cram_his_scaff2-augustus-gene-354.42
Bra009859	Bo2g158480	NONE	NONE	NONE	Bo7g095740	Sialb.0458s0002	maker-Cram_his_scaff9-augustus-gene-111.42	NONE	NONE	NONE	NONE
Bra009856	Bo2g158550	Sialb.0326s0039	maker-Cram_his_scaff0-augustus-gene-187.44	Bra036547	Bo7g095780	Sialb.0458s0005	maker-Cram_his_scaff9-augustus-gene-111.40	Bra020509	Bo9g011290	Sialb.0245s0014	maker-Cram_his_scaff2-augustus-gene-354.46
Bra009854	Bo2g158560	Sialb.1098s0008	maker-Cram_his_scaff0-snap-gene-188.56	Bra036546	Bo7g095790	Sialb.0458s0006	maker-Cram_his_scaff9-augustus-gene-111.39	Bra020508	Bo9g011300	NONE	maker-Cram_his_scaff2-augustus-gene-354.47
Bra009853	NONE	NONE	maker-Cram_his_scaff0-augustus-gene-188.47	NONE	Bo7g095800	NONE	NONE	NONE	Bo9g011310	Sialb.0245s0012	NONE
NONE	Bo2g158580	Sialb.1098s0006	NONE	NONE	NONE	NONE	NONE	Bra020507	NONE	NONE	snap_masked-Cram_his_scaff2-processed-gene-354.37
Bra009850	NONE	NONE	NONE	NONE	Bo7g095830	Sialb.0458s0009	augustus_masked-Cram_his_scaff9-processed-gene-111.4	NONE	NONE	NONE	NONE
Bra009849	Bo2g158590	NONE	maker-Cram_his_scaff0-augustus-gene-188.48	NONE	Bo7g095840	Sialb.0458s0010	maker-Cram_his_scaff9-augustus-gene-111.38	NONE	Bo9g011320	Sialb.0245s0010	NONE
Bra009847	NONE	NONE	NONE	NONE	Bo7g095870	Sialb.0458s0011	maker-Cram_his_scaff9-snap-gene-111.45	NONE	NONE	NONE	NONE
Bra009846	Bo2g158610	Sialb.1098s0004	NONE	NONE	Bo7g095880	Sialb.0458s0012	NONE	Bra020504	Bo9g011330	Sialb.0245s0009	maker-Cram_his_scaff2-augustus-gene-354.50
Bra019430	NONE	NONE	NONE	NONE	NONE	NONE	NONE	NONE	Bo3g122020	Sialb.0771s0009	maker-Cram_his_scaff0-augustus-gene-375.54
Bra009844	Bo2g158630	Sialb.1098s0003	NONE	NONE	Bo7g095900	Sialb.0458s0014	maker-Cram_his_scaff9-augustus-gene-111.32	Bra020502	NONE	NONE	NONE
NONE	NONE	Sialb.0033s0053	NONE	Bra003053	Bo9g111290	NONE	maker-Cram_his_scaff12-augustus-gene-170.34	NONE	NONE	NONE	NONE
Bra019427	NONE	NONE	NONE	NONE	NONE	NONE	NONE	NONE	Bo3g122000	Sialb.0771s0010	maker-Cram_his_scaff0-augustus-gene-375.52
NONE	NONE	Sialb.0033s0051	NONE	Bra003054	Bo9g111270	NONE	maker-Cram_his_scaff12-augustus-gene-170.32	NONE	NONE	NONE	NONE
Bra009843	NONE	NONE	NONE	NONE	Bo7g095910	Sialb.0458s0015	snap_masked-Cram_his_scaff9-processed-gene-110.44	NONE	NONE	NONE	NONE
Bra019425	NONE	Sialb.2491s0005	NONE	NONE	NONE	NONE	NONE	NONE	Bo3g121960	Sialb.0771s0007	maker-Cram_his_scaff0-snap-gene-375.62
Bra019422	NONE	Sialb.2491s0003	maker-Cram_his_scaff0-snap-gene-374.38	NONE	NONE	NONE	NONE	NONE	Bo3g120840	Sialb.0771s0005	NONE
NONE	Bo3g130010	NONE	maker-Cram_his_scaff0-augustus-gene-361.35	NONE	NONE	Sialb.0776s0016	NONE	Bra038283	NONE	Sialb.1682s0008	NONE
NONE	Bo3g130030	NONE	maker-Cram_his_scaff0-snap-gene-361.37	NONE	NONE	Sialb.0776s0017	NONE	Bra038282	NONE	Sialb.1682s0007	NONE
NONE	NONE	Sialb.0033s0049	NONE	Bra003056	Bo9g111250	NONE	snap_masked-Cram_his_scaff12-processed-gene-170.18	NONE	NONE	NONE	NONE
NONE	Bo3g130040	NONE	maker-Cram_his_scaff0-augustus-gene-361.34	NONE	NONE	Sialb.0776s0023	NONE	Bra038281	NONE	Sialb.1682s0006	NONE
NONE	Bo3g130110	NONE	snap_masked-Cram_his_scaff0-processed-gene-360.43	NONE	NONE	NONE	NONE	Bra038279	NONE	Sialb.1682s0004	NONE
Bra033820	NONE	Sialb.0107s0018	maker-Cram_his_scaff0-augustus-gene-356.36	NONE	Bo1g070710	Sialb.0228s0018	maker-Cram_his_scaff2-augustus-gene-213.61	Bra018212	Bo3g131520	Sialb.1408s0006	NONE
Bra006294	NONE	Sialb.0006s0037	NONE	Bra008709	Bo9g164270	NONE	maker-Cram_his_scaff3-augustus-gene-25.56	NONE	Bo3g010210	NONE	snap_masked-Cram_his_scaff12-processed-gene-263.53
NONE	NONE	Sialb.0369s0001	maker-Cram_his_scaff0-augustus-gene-356.31	NONE	NONE	Sialb.1408s0008	NONE	Bra018209	Bo3g132530	NONE	NONE
NONE	NONE	Sialb.0369s0002	augustus_masked-Cram_his_scaff0-processed-gene-355.11	NONE	NONE	Sialb.1408s0009	NONE	Bra018207	Bo3g132570	NONE	NONE
Bra006292	NONE	Sialb.0006s0039	NONE	Bra008710	Bo9g164290	NONE	NONE	NONE	Bo3g010190	Sialb.0145s0028	maker-Cram_his_scaff12-snap-gene-263.85
NONE	Bo2g012470	Sialb.0006s0040	maker-Cram_his_scaff8-augustus-gene-272.48	NONE	NONE	Sialb.3393s0004	maker-Cram_his_scaff3-augustus-gene-25.54	Bra023513	Bo3g010180	NONE	NONE
Bra006290	Bo2g012460	Sialb.0006s0041	NONE	Bra008711	Bo3g010170	NONE	NONE	Bra023512	Bo00958s060	Sialb.0145s0029	maker-Cram_his_scaff12-augustus-gene-263.68
NONE	NONE	NONE	NONE	Bra008712	NONE	NONE	NONE	NONE	Bo00958s050	Sialb.0145s0030	snap_masked-Cram_his_scaff12-processed-gene-264.14
Bra006289	Bo2g012450	Sialb.0006s0042	maker-Cram_his_scaff8-augustus-gene-272.53	Bra008713	Bo3g010160	Sialb.3393s0003	maker-Cram_his_scaff3-snap-gene-25.89	Bra023511	Bo00958s040	Sialb.0145s0031	maker-Cram_his_scaff12-augustus-gene-264.42
Bra006288	Bo2g012440	NONE	maker-Cram_his_scaff8-snap-gene-271.65	Bra008714	Bo3g010150	Sialb.3393s0002	NONE	Bra023510	Bo00958s030	Sialb.0145s0032	NONE
Bra006287	NONE	Sialb.0006s0044	NONE	NONE	Bo3g010140	NONE	maker-Cram_his_scaff3-snap-gene-25.88	NONE	NONE	NONE	NONE
NONE	Bo2g012430	NONE	maker-Cram_his_scaff8-augustus-gene-271.47	Bra008715	NONE	Sialb.3393s0001	NONE	Bra023509	Bo00958s020	Sialb.0145s0033	maker-Cram_his_scaff12-augustus-gene-264.49
Bra006286	Bo2g012420	Sialb.0006s0045	maker-Cram_his_scaff8-augustus-gene-271.52	Bra008716	Bo3g010130	Sialb.0787s0001	maker-Cram_his_scaff3-augustus-gene-25.64	Bra023508	Bo00958s010	Sialb.0145s0034	maker-Cram_his_scaff12-augustus-gene-264.43
NONE	Bo2g012410	Sialb.0006s0046	snap_masked-Cram_his_scaff8-processed-gene-271.38	Bra008717	Bo3g010120	Sialb.0787s0002	maker-Cram_his_scaff3-augustus-gene-25.63	Bra023506	Bo9g165360	Sialb.0145s0035	maker-Cram_his_scaff12-augustus-gene-264.44
Bra006284	NONE	Sialb.0006s0047	NONE	Bra008718	Bo3g010110	NONE	maker-Cram_his_scaff3-snap-gene-25.73	NONE	Bo9g165370	Sialb.0145s0036	NONE
Bra006283	Bo2g012390	Sialb.0006s0048	maker-Cram_his_scaff8-augustus-gene-271.46	Bra008719	Bo3g010100	NONE	maker-Cram_his_scaff3-augustus-gene-25.52	Bra023505	Bo9g165380	Sialb.0145s0037	maker-Cram_his_scaff12-augustus-gene-264.50
Bra006280	NONE	Sialb.0006s0049	NONE	Bra008720	Bo3g010080	NONE	maker-Cram_his_scaff3-augustus-gene-24.58	NONE	Bo9g165400	Sialb.0145s0038	snap_masked-Cram_his_scaff12-processed-gene-264.35
Bra006279	Bo2g012380	Sialb.0006s0050	maker-Cram_his_scaff8-snap-gene-271.56	Bra008721	Bo3g010070	Sialb.0787s0004	maker-Cram_his_scaff3-augustus-gene-24.57	Bra023504	Bo9g165410	Sialb.0145s0039	maker-Cram_his_scaff12-augustus-gene-264.52
NONE	Bo2g012370	NONE	NONE	Bra008722	NONE	NONE	NONE	Bra023503	Bo9g165420	Sialb.0145s0040	maker-Cram_his_scaff12-augustus-gene-264.45
NONE	Bo2g012360	NONE	snap_masked-Cram_his_scaff8-processed-gene-271.35	Bra008723	NONE	Sialb.0787s0005	NONE	NONE	Bo9g165430	Sialb.0145s0041	maker-Cram_his_scaff12-augustus-gene-264.46
NONE	Bo2g012290	NONE	maker-Cram_his_scaff8-augustus-gene-271.43	NONE	NONE	Sialb.0787s0012	NONE	Bra023498	NONE	NONE	NONE
NONE	Bo2g012280	NONE	maker-Cram_his_scaff8-augustus-gene-271.42	NONE	NONE	Sialb.0787s0013	NONE	Bra023497	NONE	NONE	NONE
Bra006275	Bo2g012270	Sialb.0006s0054	maker-Cram_his_scaff8-augustus-gene-270.58	NONE	Bo3g010020	Sialb.0787s0014	snap_masked-Cram_his_scaff3-processed-gene-24.48	Bra023496	NONE	NONE	NONE
NONE	Bo2g012260	NONE	maker-Cram_his_scaff8-augustus-gene-270.57	Bra008728	NONE	Sialb.0787s0015	NONE	Bra023494	Bo9g165510	Sialb.0145s0044	maker-Cram_his_scaff12-augustus-gene-264.48
NONE	NONE	NONE	NONE	Bra008733	NONE	NONE	NONE	NONE	Bo9g165600	Sialb.0145s0051	maker-Cram_his_scaff12-augustus-gene-265.54
NONE	Bo2g012220	NONE	maker-Cram_his_scaff8-snap-gene-270.73	NONE	NONE	Sialb.0787s0021	NONE	Bra023489	NONE	NONE	NONE
Bra006271	NONE	NONE	NONE	Bra008734	Bo3g009950	NONE	maker-Cram_his_scaff3-snap-gene-24.73	NONE	Bo9g165610	Sialb.0145s0052	maker-Cram_his_scaff12-augustus-gene-265.66
Bra006269	Bo2g012210	Sialb.0006s0058	maker-Cram_his_scaff8-augustus-gene-270.47	Bra008736	Bo3g009930	Sialb.0787s0022	NONE	Bra023488	Bo9g165630	Sialb.0145s0054	maker-Cram_his_scaff12-augustus-gene-265.67
NONE	Bo2g012200	NONE	maker-Cram_his_scaff8-augustus-gene-270.46	Bra008737	NONE	NONE	NONE	Bra023487	Bo9g165640	Sialb.0145s0055	maker-Cram_his_scaff12-augustus-gene-265.68
NONE	NONE	NONE	NONE	Bra008738	NONE	NONE	NONE	NONE	Bo9g165650	Sialb.0145s0056	snap_masked-Cram_his_scaff12-processed-gene-265.40
NONE	Bo2g012170	NONE	maker-Cram_his_scaff8-snap-gene-270.70	Bra008740	NONE	Sialb.0787s0023	NONE	Bra023486	Bo9g165670	NONE	maker-Cram_his_scaff12-snap-gene-265.77
NONE	Bo2g012160	NONE	maker-Cram_his_scaff8-augustus-gene-270.45	NONE	NONE	Sialb.0787s0024	NONE	Bra023485	NONE	NONE	NONE
Bra006265	Bo2g012140	NONE	maker-Cram_his_scaff8-snap-gene-270.68	Bra008742	Bo3g009890	Sialb.0787s0026	NONE	Bra023483	Bo9g165690	Sialb.0145s0060	snap_masked-Cram_his_scaff12-processed-gene-265.45
Bra006260	NONE	NONE	NONE	NONE	Bo3g009850	NONE	maker-Cram_his_scaff3-augustus-gene-24.62	NONE	NONE	Sialb.0006s0063	NONE
Bra006259	NONE	NONE	NONE	NONE	Bo3g009840	NONE	maker-Cram_his_scaff3-augustus-gene-24.61	NONE	NONE	Sialb.0006s0064	NONE
Bra006258	NONE	NONE	NONE	NONE	Bo3g009830	NONE	maker-Cram_his_scaff3-snap-gene-24.81	NONE	NONE	Sialb.0006s0065	NONE
NONE	Bo2g012130	Sialb.0145s0061	maker-Cram_his_scaff8-augustus-gene-270.51	Bra008743	NONE	Sialb.0787s0028	NONE	Bra023481	Bo9g165700	Sialb.0302s0018	maker-Cram_his_scaff12-snap-gene-265.79
Bra006256	Bo3g009810	Sialb.0302s0025	maker-Cram_his_scaff8-augustus-gene-269.54	Bra008753	Bo2g011870	Sialb.0145s0072	maker-Cram_his_scaff3-augustus-gene-23.83	Bra023467	Bo9g165890	Sialb.0006s0066	maker-Cram_his_scaff12-augustus-gene-266.83
Bra008755	NONE	NONE	NONE	Bra008754	NONE	Sialb.0145s0073	NONE	NONE	Bo9g165900	NONE	maker-Cram_his_scaff12-augustus-gene-266.74
NONE	Bo3g009790	NONE	NONE	Bra006254	NONE	NONE	snap_masked-Cram_his_scaff3-processed-gene-23.46	NONE	NONE	Sialb.0006s0068	NONE
Bra008756	NONE	NONE	NONE	NONE	NONE	Sialb.0145s0074	NONE	NONE	Bo9g165910	NONE	maker-Cram_his_scaff12-augustus-gene-266.75
NONE	Bo3g032970	NONE	NONE	NONE	NONE	NONE	maker-Cram_his_scaff2-augustus-gene-37.39	Bra000105	Bo4g187890	Sialb.0392s0045	maker-Cram_his_scaff11-augustus-gene-129.78
Bra017094	NONE	Sialb.0611s0001	maker-Cram_his_scaff3-augustus-gene-102.51	NONE	NONE	NONE	NONE	Bra000106	Bo4g187900	Sialb.0392s0046	maker-Cram_his_scaff11-augustus-gene-129.79
NONE	Bo3g033010	Sialb.0694s0004	snap_masked-Cram_his_scaff3-processed-gene-102.37	Bra005068	Bo4g026820	NONE	NONE	Bra000108	NONE	Sialb.0392s0049	NONE
NONE	NONE	Sialb.0694s0005	NONE	Bra005067	Bo4g026800	NONE	maker-Cram_his_scaff2-augustus-gene-37.41	NONE	NONE	NONE	NONE
NONE	NONE	Sialb.0694s0006	NONE	Bra005066	Bo4g026790	NONE	maker-Cram_his_scaff2-augustus-gene-36.40	NONE	NONE	NONE	NONE
NONE	Bo3g034010	NONE	snap_masked-Cram_his_scaff3-processed-gene-101.38	Bra005065	Bo4g026740	NONE	maker-Cram_his_scaff2-snap-gene-36.47	Bra000109	NONE	Sialb.0392s0052	maker-Cram_his_scaff11-snap-gene-129.90
NONE	Bo3g034130	NONE	NONE	NONE	NONE	NONE	NONE	Bra000119	NONE	Sialb.0111s0011	augustus_masked-Cram_his_scaff3-processed-gene-100.4
NONE	Bo3g034140	NONE	NONE	NONE	NONE	NONE	NONE	Bra000120	NONE	Sialb.0111s0012	maker-Cram_his_scaff3-augustus-gene-100.36
Bra017092	NONE	NONE	NONE	NONE	NONE	Sialb.0957s0002	NONE	NONE	Bo4g187930	NONE	maker-Cram_his_scaff11-snap-gene-130.67
Bra017086	Bo3g034150	NONE	maker-Cram_his_scaff11-snap-gene-130.74	NONE	NONE	Sialb.0957s0007	NONE	Bra000121	Bo4g188000	Sialb.0111s0013	snap_masked-Cram_his_scaff3-processed-gene-100.15
Bra017085	Bo3g034200	Sialb.0694s0012	maker-Cram_his_scaff11-augustus-gene-130.58	Bra005059	Bo4g026670	Sialb.0957s0008	maker-Cram_his_scaff2-augustus-gene-35.40	Bra000124	Bo4g188020	Sialb.0111s0016	maker-Cram_his_scaff3-augustus-gene-100.32
NONE	Bo3g034210	Sialb.0694s0013	maker-Cram_his_scaff11-augustus-gene-130.59	Bra005058	Bo4g026660	NONE	maker-Cram_his_scaff2-augustus-gene-35.39	Bra000125	NONE	Sialb.0111s0017	maker-Cram_his_scaff3-augustus-gene-99.52
NONE	Bo3g034220	NONE	maker-Cram_his_scaff11-augustus-gene-130.61	NONE	NONE	NONE	NONE	Bra000126	Bo4g188030	Sialb.0111s0018	snap_masked-Cram_his_scaff3-processed-gene-99.31
Bra017015	NONE	NONE	maker-Cram_his_scaff11-snap-gene-130.79	NONE	NONE	Sialb.0957s0011	NONE	NONE	Bo4g188050	NONE	NONE
Bra017016	Bo3g034240	NONE	maker-Cram_his_scaff11-augustus-gene-130.49	NONE	NONE	Sialb.0957s0012	NONE	Bra000127	NONE	Sialb.0111s0021	maker-Cram_his_scaff3-augustus-gene-99.55
NONE	NONE	Sialb.0694s0014	NONE	Bra005057	Bo4g026640	NONE	maker-Cram_his_scaff2-augustus-gene-35.42	NONE	NONE	NONE	NONE
NONE	NONE	Sialb.0694s0016	NONE	Bra005054	Bo4g026620	NONE	maker-Cram_his_scaff2-augustus-gene-35.37	Bra000128	NONE	Sialb.0111s0022	NONE
Bra017083	Bo3g034260	NONE	maker-Cram_his_scaff11-snap-gene-131.80	Bra005053	NONE	Sialb.0957s0014	maker-Cram_his_scaff2-augustus-gene-35.36	Bra000129	Bo4g188080	Sialb.0111s0023	NONE
Bra017081	NONE	Sialb.0694s0017	maker-Cram_his_scaff11-augustus-gene-131.57	Bra005052	Bo4g026550	Sialb.0957s0016	maker-Cram_his_scaff2-augustus-gene-35.41	Bra005050	Bo4g188090	NONE	NONE
Bra017079	NONE	Sialb.0694s0019	NONE	NONE	Bo4g026520	Sialb.0957s0019	augustus_masked-Cram_his_scaff2-processed-gene-35.11	Bra005047	Bo4g188120	NONE	NONE
Bra017078	NONE	NONE	snap_masked-Cram_his_scaff11-processed-gene-131.38	NONE	Bo4g026470	Sialb.0694s0020	NONE	Bra005044	Bo4g188130	NONE	NONE
Bra017075	Bo3g034320	NONE	maker-Cram_his_scaff11-snap-gene-131.77	Bra000133	Bo4g026420	Sialb.0694s0022	NONE	Bra005042	Bo4g188170	Sialb.0111s0029	NONE
NONE	NONE	NONE	NONE	NONE	Bo4g026410	Sialb.0694s0023	snap_masked-Cram_his_scaff2-processed-gene-35.17	Bra005041	NONE	NONE	NONE
Bra017074	NONE	NONE	maker-Cram_his_scaff11-augustus-gene-131.66	NONE	Bo4g026370	Sialb.0694s0025	maker-Cram_his_scaff2-augustus-gene-34.42	Bra005040	Bo4g188180	NONE	NONE
Bra017071	NONE	Sialb.2281s0004	maker-Cram_his_scaff11-augustus-gene-131.67	NONE	Bo4g026360	Sialb.0694s0026	maker-Cram_his_scaff2-snap-gene-34.54	Bra005039	Bo4g188200	NONE	NONE
Bra017070	Bo3g034340	Sialb.2281s0005	maker-Cram_his_scaff11-augustus-gene-131.61	Bra000135	Bo4g026350	Sialb.0694s0027	NONE	Bra005038	Bo4g188210	Sialb.0111s0031	maker-Cram_his_scaff3-augustus-gene-99.53
NONE	NONE	NONE	maker-Cram_his_scaff11-augustus-gene-131.62	NONE	Bo4g026340	Sialb.0694s0028	NONE	Bra005037	NONE	NONE	NONE
NONE	Bo3g034350	NONE	NONE	Bra000136	Bo4g026330	Sialb.0694s0029	maker-Cram_his_scaff2-augustus-gene-34.41	Bra005036	NONE	Sialb.0111s0032	maker-Cram_his_scaff3-augustus-gene-99.45
NONE	NONE	Sialb.2281s0006	maker-Cram_his_scaff11-augustus-gene-131.68	NONE	Bo4g026320	Sialb.0694s0030	NONE	Bra005035	NONE	NONE	maker-Cram_his_scaff2-augustus-gene-34.40
Bra017068	NONE	Sialb.3384s0004	snap_masked-Cram_his_scaff11-processed-gene-131.53	NONE	Bo4g026300	Sialb.0694s0032	maker-Cram_his_scaff11-augustus-gene-132.46	Bra005033	Bo4g188260	Sialb.2281s0009	maker-Cram_his_scaff2-augustus-gene-34.39
Bra017067	NONE	Sialb.3384s0003	maker-Cram_his_scaff11-snap-gene-132.54	NONE	Bo4g026290	Sialb.0694s0033	maker-Cram_his_scaff11-snap-gene-132.57	Bra005032	Bo4g188280	Sialb.2281s0010	maker-Cram_his_scaff2-augustus-gene-34.38
Bra017057	NONE	Sialb.2350s0001	NONE	NONE	Bo4g025950	Sialb.1671s0011	NONE	Bra005021	Bo4g188430	Sialb.0634s0031	augustus_masked-Cram_his_scaff2-processed-gene-33.10
NONE	Bo3g034410	Sialb.0111s0039	maker-Cram_his_scaff11-snap-gene-133.62	Bra000143	Bo4g025940	Sialb.1671s0010	augustus_masked-Cram_his_scaff3-processed-gene-98.14	Bra005020	Bo4g188440	Sialb.0634s0030	NONE
NONE	Bo3g034430	Sialb.0111s0041	NONE	Bra000145	Bo4g025920	Sialb.1671s0008	maker-Cram_his_scaff3-augustus-gene-98.52	Bra005018	NONE	NONE	maker-Cram_his_scaff2-augustus-gene-33.38
Bra017052	Bo3g034460	Sialb.0111s0043	NONE	Bra000149	Bo4g025910	NONE	maker-Cram_his_scaff3-augustus-gene-98.56	Bra005014	Bo4g188590	Sialb.0634s0024	snap_masked-Cram_his_scaff2-processed-gene-33.16
Bra017051	Bo3g034470	Sialb.0111s0044	maker-Cram_his_scaff11-augustus-gene-133.51	Bra000150	Bo4g025890	Sialb.1671s0005	maker-Cram_his_scaff3-augustus-gene-98.51	Bra005012	Bo4g188600	Sialb.0634s0023	maker-Cram_his_scaff2-augustus-gene-32.33
Bra017050	Bo3g034480	Sialb.0111s0045	maker-Cram_his_scaff11-snap-gene-134.83	Bra000151	NONE	NONE	maker-Cram_his_scaff3-augustus-gene-98.49	NONE	Bo4g188610	Sialb.0634s0022	NONE
Bra017049	Bo3g034490	Sialb.0111s0046	snap_masked-Cram_his_scaff11-processed-gene-134.20	NONE	Bo4g025860	Sialb.1671s0004	NONE	NONE	Bo4g188620	NONE	maker-Cram_his_scaff2-augustus-gene-32.36
NONE	Bo3g034500	Sialb.0111s0047	NONE	Bra000152	Bo4g025850	Sialb.1671s0003	maker-Cram_his_scaff3-augustus-gene-98.48	Bra005011	NONE	NONE	maker-Cram_his_scaff2-augustus-gene-32.32
NONE	NONE	NONE	maker-Cram_his_scaff11-augustus-gene-134.52	Bra005008	Bo4g025830	NONE	NONE	Bra017048	Bo4g188630	Sialb.0634s0021	NONE
NONE	NONE	NONE	maker-Cram_his_scaff11-augustus-gene-134.53	Bra005007	Bo4g025820	NONE	NONE	Bra017047	Bo4g188640	Sialb.0634s0020	maker-Cram_his_scaff2-augustus-gene-32.34
NONE	NONE	NONE	NONE	Bra005006	Bo4g025810	Sialb.2446s0007	NONE	NONE	NONE	NONE	maker-Cram_his_scaff2-augustus-gene-31.42
NONE	Bo3g034540	Sialb.0111s0049	maker-Cram_his_scaff11-snap-gene-134.74	Bra005004	Bo4g025790	Sialb.2446s0005	maker-Cram_his_scaff3-augustus-gene-97.54	Bra017046	Bo4g188650	Sialb.0634s0018	maker-Cram_his_scaff2-augustus-gene-31.45
Bra000154	Bo3g034550	Sialb.0111s0050	NONE	Bra005003	Bo4g025780	Sialb.2446s0004	maker-Cram_his_scaff3-augustus-gene-97.53	NONE	NONE	NONE	maker-Cram_his_scaff2-augustus-gene-31.44
Bra000155	Bo3g034560	Sialb.0111s0051	maker-Cram_his_scaff11-augustus-gene-134.56	NONE	NONE	NONE	NONE	NONE	NONE	NONE	NONE
NONE	NONE	NONE	NONE	Bra005002	Bo4g025770	Sialb.2446s0003	NONE	NONE	NONE	NONE	maker-Cram_his_scaff2-augustus-gene-31.41
NONE	NONE	NONE	NONE	Bra005001	Bo4g025760	Sialb.2446s0002	NONE	NONE	NONE	NONE	augustus_masked-Cram_his_scaff2-processed-gene-31.10
Bra000156	Bo3g034570	Sialb.0111s0052	maker-Cram_his_scaff11-augustus-gene-134.64	Bra005000	Bo4g025750	Sialb.2446s0001	maker-Cram_his_scaff3-augustus-gene-97.48	Bra017045	Bo4g188660	Sialb.0634s0017	maker-Cram_his_scaff2-augustus-gene-31.40
NONE	NONE	Sialb.0111s0053	NONE	Bra004999	Bo4g025740	Sialb.2346s0002	NONE	NONE	NONE	NONE	maker-Cram_his_scaff2-augustus-gene-31.39
NONE	Bo3g034580	Sialb.0111s0054	maker-Cram_his_scaff11-augustus-gene-134.66	Bra004998	Bo4g025730	NONE	maker-Cram_his_scaff3-snap-gene-97.59	NONE	Bo4g188700	Sialb.0634s0016	maker-Cram_his_scaff2-snap-gene-31.48
NONE	NONE	NONE	maker-Cram_his_scaff11-snap-gene-134.86	Bra004997	Bo4g025720	Sialb.2346s0004	NONE	Bra017042	Bo4g188710	Sialb.0634s0015	NONE
NONE	Bo3g034590	NONE	NONE	Bra004996	Bo4g025690	Sialb.2346s0005	NONE	Bra017041	Bo4g188720	Sialb.0634s0014	maker-Cram_his_scaff2-snap-gene-31.50
Bra000157	Bo3g034600	Sialb.0111s0056	NONE	Bra004995	Bo4g025680	Sialb.2346s0006	snap_masked-Cram_his_scaff3-processed-gene-97.24	NONE	NONE	NONE	maker-Cram_his_scaff2-augustus-gene-31.36
Bra026335	Bo7g111520	Sialb.0036s0088	NONE	Bra019040	Bo1g049500	Sialb.2084s0012	maker-Cram_his_scaff0-augustus-gene-250.49	NONE	NONE	NONE	maker-Cram_his_scaff7-augustus-gene-273.63
Bra026331	Bo7g111530	Sialb.0036s0086	NONE	NONE	Bo1g049510	Sialb.2084s0011	maker-Cram_his_scaff0-snap-gene-250.64	NONE	NONE	NONE	maker-Cram_his_scaff7-augustus-gene-273.64
Bra000159	Bo3g034620	Sialb.0111s0058	NONE	NONE	NONE	NONE	maker-Cram_his_scaff3-augustus-gene-97.45	NONE	NONE	NONE	NONE
Bra016610	NONE	NONE	NONE	NONE	Bo8g067040	Sialb.0147s0027	NONE	NONE	NONE	NONE	maker-Cram_his_scaff6-snap-gene-162.72
Bra016609	NONE	NONE	NONE	NONE	Bo8g067050	Sialb.0147s0026	NONE	NONE	NONE	NONE	maker-Cram_his_scaff6-augustus-gene-162.63
Bra026330	NONE	Sialb.0036s0085	NONE	NONE	Bo1g049540	NONE	maker-Cram_his_scaff0-augustus-gene-250.46	NONE	NONE	NONE	NONE
Bra026329	Bo7g111540	Sialb.0036s0084	NONE	Bra019039	Bo1g049550	Sialb.2084s0010	maker-Cram_his_scaff0-augustus-gene-250.45	NONE	NONE	NONE	maker-Cram_his_scaff7-augustus-gene-273.65
Bra026328	Bo7g111550	NONE	NONE	Bra019037	Bo1g049590	Sialb.2084s0009	maker-Cram_his_scaff0-snap-gene-250.61	NONE	NONE	NONE	maker-Cram_his_scaff7-snap-gene-273.85
NONE	Bo7g111590	Sialb.0036s0080	NONE	Bra019032	NONE	Sialb.2084s0004	maker-Cram_his_scaff0-augustus-gene-249.46	NONE	NONE	NONE	maker-Cram_his_scaff7-augustus-gene-273.68
Bra026317	NONE	Sialb.0036s0078	NONE	NONE	Bo1g050780	NONE	maker-Cram_his_scaff0-augustus-gene-249.45	NONE	NONE	NONE	NONE
Bra016608	Bo5g023630	Sialb.0929s0005	NONE	Bra026677	Bo8g067060	Sialb.0147s0025	maker-Cram_his_scaff4-augustus-gene-323.51	Bra025986	Bo8g104990	Sialb.0039s0032	NONE
Bra016607	Bo5g023670	Sialb.2227s0001	maker-Cram_his_scaff10-augustus-gene-226.63	Bra026675	Bo8g067070	Sialb.0147s0024	maker-Cram_his_scaff4-augustus-gene-323.55	Bra025984	Bo8g104970	Sialb.0039s0034	maker-Cram_his_scaff6-augustus-gene-162.57
NONE	Bo5g023680	Sialb.2227s0002	maker-Cram_his_scaff10-augustus-gene-225.79	NONE	NONE	NONE	NONE	Bra025983	NONE	NONE	NONE
NONE	NONE	Sialb.2227s0003	maker-Cram_his_scaff10-augustus-gene-225.78	Bra026673	NONE	NONE	maker-Cram_his_scaff4-snap-gene-322.81	Bra025982	Bo8g104950	Sialb.0039s0036	NONE
NONE	Bo5g023750	Sialb.2227s0005	maker-Cram_his_scaff10-snap-gene-225.100	NONE	NONE	NONE	NONE	Bra025980	NONE	NONE	NONE
NONE	Bo5g023760	Sialb.2227s0006	maker-Cram_his_scaff10-augustus-gene-225.76	NONE	Bo8g067120	NONE	NONE	Bra025979	NONE	NONE	NONE
NONE	Bo5g023800	Sialb.2227s0009	maker-Cram_his_scaff10-augustus-gene-225.64	NONE	NONE	NONE	NONE	Bra025975	Bo8g104860	NONE	NONE
NONE	Bo5g023810	Sialb.3001s0001	snap_masked-Cram_his_scaff10-processed-gene-225.50	Bra030990	NONE	NONE	augustus_masked-Cram_his_scaff4-processed-gene-322.15	Bra025974	Bo8g104850	NONE	NONE
Bra016599	Bo5g023820	Sialb.3001s0003	NONE	NONE	Bo8g067270	Sialb.4783s0001	NONE	Bra025972	NONE	NONE	snap_masked-Cram_his_scaff6-processed-gene-163.25
NONE	Bo5g023830	Sialb.3001s0004	maker-Cram_his_scaff10-augustus-gene-225.63	NONE	NONE	Sialb.4783s0002	maker-Cram_his_scaff4-augustus-gene-322.56	Bra025971	NONE	NONE	NONE
Bra016598	NONE	Sialb.3001s0007	maker-Cram_his_scaff10-augustus-gene-225.61	NONE	NONE	Sialb.0147s0017	maker-Cram_his_scaff4-snap-gene-322.70	NONE	Bo8g067280	NONE	maker-Cram_his_scaff6-snap-gene-163.87
Bra016597	NONE	Sialb.3001s0008	NONE	NONE	NONE	Sialb.0147s0016	maker-Cram_his_scaff4-augustus-gene-322.62	Bra025966	Bo8g067290	Sialb.0039s0046	NONE
Bra016596	Bo5g023880	Sialb.3001s0009	maker-Cram_his_scaff10-snap-gene-225.80	NONE	NONE	Sialb.0147s0015	maker-Cram_his_scaff4-snap-gene-322.69	Bra025965	Bo8g067300	Sialb.0039s0048	maker-Cram_his_scaff6-snap-gene-163.89
Bra016595	Bo5g023890	Sialb.3001s0010	maker-Cram_his_scaff10-augustus-gene-225.70	NONE	NONE	Sialb.0147s0014	NONE	Bra025964	Bo8g067310	NONE	maker-Cram_his_scaff6-augustus-gene-163.57
NONE	NONE	NONE	snap_masked-Cram_his_scaff10-processed-gene-224.31	NONE	Bo5g023980	Sialb.5014s0002	NONE	Bra025957	NONE	Sialb.1717s0008	NONE
NONE	NONE	NONE	snap_masked-Cram_his_scaff10-processed-gene-224.42	NONE	Bo5g024000	Sialb.0198s0212	NONE	Bra025955	NONE	NONE	NONE
Bra031002	Bo8g104650	Sialb.0039s0055	NONE	Bra025953	Bo5g024020	Sialb.0147s0011	maker-Cram_his_scaff4-augustus-gene-321.55	Bra016591	Bo8g067410	Sialb.1717s0010	maker-Cram_his_scaff6-augustus-gene-163.68
Bra031004	Bo8g104630	NONE	maker-Cram_his_scaff10-augustus-gene-224.51	Bra025948	Bo00831s130	Sialb.0665s0040	NONE	Bra016586	Bo8g067470	Sialb.2334s0002	maker-Cram_his_scaff6-augustus-gene-163.71
Bra031006	Bo8g104620	Sialb.0039s0058	maker-Cram_his_scaff10-augustus-gene-224.50	Bra025946	Bo00831s120	Sialb.0665s0038	maker-Cram_his_scaff4-augustus-gene-321.52	NONE	NONE	NONE	NONE
NONE	NONE	Sialb.0147s0005	maker-Cram_his_scaff10-augustus-gene-224.49	Bra025945	Bo00831s110	Sialb.0665s0037	NONE	Bra016585	Bo8g067480	Sialb.2334s0003	maker-Cram_his_scaff6-augustus-gene-163.72
NONE	NONE	Sialb.0147s0004	NONE	Bra025944	Bo00831s090	Sialb.0665s0036	NONE	Bra016583	Bo8g067490	Sialb.2334s0004	maker-Cram_his_scaff6-augustus-gene-163.61
NONE	NONE	NONE	snap_masked-Cram_his_scaff10-processed-gene-224.21	Bra025941	Bo00831s080	Sialb.0665s0033	NONE	NONE	NONE	NONE	NONE
Bra031007	Bo8g104610	Sialb.0147s0002	NONE	Bra025940	Bo00831s070	Sialb.0665s0032	NONE	Bra016579	Bo8g067510	Sialb.2334s0006	snap_masked-Cram_his_scaff6-processed-gene-163.52
Bra031013	Bo8g104550	Sialb.1540s0007	NONE	NONE	NONE	NONE	maker-Cram_his_scaff4-augustus-gene-321.48	Bra016572	Bo8g067620	Sialb.0039s0065	maker-Cram_his_scaff6-augustus-gene-164.79
NONE	NONE	NONE	maker-Cram_his_scaff10-augustus-gene-223.64	Bra025936	Bo00831s030	Sialb.0665s0029	NONE	NONE	NONE	NONE	NONE
NONE	Bo8g104540	Sialb.1540s0009	maker-Cram_his_scaff10-snap-gene-223.78	Bra025932	Bo5g025060	Sialb.0665s0025	NONE	NONE	Bo8g067640	Sialb.0039s0066	maker-Cram_his_scaff6-augustus-gene-164.81
Bra031014	Bo8g104530	Sialb.1540s0010	maker-Cram_his_scaff10-augustus-gene-223.69	Bra025931	Bo5g025070	Sialb.0665s0024	maker-Cram_his_scaff4-augustus-gene-320.68	Bra016570	Bo8g067650	NONE	maker-Cram_his_scaff6-augustus-gene-164.67
NONE	NONE	Sialb.1540s0011	NONE	NONE	NONE	NONE	NONE	Bra016569	Bo8g067660	NONE	maker-Cram_his_scaff6-snap-gene-164.92
NONE	NONE	NONE	maker-Cram_his_scaff10-augustus-gene-223.66	Bra025926	Bo5g025150	Sialb.0665s0016	NONE	NONE	NONE	Sialb.0891s0034	NONE
NONE	NONE	NONE	maker-Cram_his_scaff10-augustus-gene-223.59	Bra025925	Bo5g025160	Sialb.0665s0015	NONE	Bra016566	Bo8g067710	Sialb.0891s0033	NONE
NONE	NONE	Sialb.1540s0015	NONE	NONE	NONE	NONE	NONE	Bra016565	Bo8g067720	NONE	maker-Cram_his_scaff6-augustus-gene-164.84
NONE	NONE	NONE	maker-Cram_his_scaff10-augustus-gene-223.58	Bra025923	Bo5g025210	Sialb.0665s0013	NONE	NONE	NONE	Sialb.0891s0031	NONE
NONE	NONE	NONE	maker-Cram_his_scaff10-augustus-gene-223.57	Bra025922	Bo5g025220	Sialb.0665s0012	NONE	NONE	NONE	Sialb.0891s0030	NONE
NONE	NONE	NONE	maker-Cram_his_scaff10-augustus-gene-223.56	Bra025920	Bo5g025240	Sialb.0665s0010	NONE	NONE	NONE	Sialb.0891s0028	NONE
Bra031024	Bo8g104460	Sialb.1540s0016	maker-Cram_his_scaff10-augustus-gene-222.70	Bra025919	Bo5g025250	Sialb.0665s0009	NONE	Bra016563	Bo8g067740	Sialb.0891s0027	maker-Cram_his_scaff6-augustus-gene-164.69
Bra031025	Bo8g104450	Sialb.1540s0017	NONE	Bra025918	Bo5g025260	Sialb.0665s0008	snap_masked-Cram_his_scaff4-processed-gene-320.48	Bra016562	Bo8g067760	Sialb.0891s0026	NONE
NONE	NONE	Sialb.1540s0018	maker-Cram_his_scaff10-augustus-gene-222.69	Bra025917	Bo5g025270	Sialb.0665s0007	NONE	Bra016561	Bo8g067770	Sialb.0891s0025	maker-Cram_his_scaff6-augustus-gene-164.70
Bra031029	Bo8g104400	NONE	NONE	NONE	NONE	Sialb.1572s0009	snap_masked-Cram_his_scaff4-processed-gene-320.40	NONE	NONE	Sialb.0039s0078	maker-Cram_his_scaff6-augustus-gene-164.72
Bra031030	Bo8g104390	NONE	maker-Cram_his_scaff10-augustus-gene-222.52	Bra025904	Bo5g025460	Sialb.1572s0010	maker-Cram_his_scaff4-augustus-gene-320.53	Bra016557	Bo8g067840	Sialb.0039s0079	NONE
NONE	NONE	Sialb.0891s0013	maker-Cram_his_scaff10-snap-gene-222.84	Bra025903	Bo5g025490	Sialb.1572s0011	NONE	NONE	Bo8g067860	Sialb.0064s0129	NONE
NONE	NONE	Sialb.0891s0010	maker-Cram_his_scaff10-snap-gene-222.83	Bra025900	Bo5g025500	NONE	NONE	NONE	NONE	NONE	NONE
Bra031031	Bo8g104370	Sialb.0891s0009	NONE	Bra025899	Bo5g025510	NONE	snap_masked-Cram_his_scaff4-processed-gene-320.38	NONE	NONE	NONE	NONE
NONE	NONE	Sialb.0891s0008	maker-Cram_his_scaff10-augustus-gene-222.60	Bra025898	Bo5g025520	NONE	NONE	NONE	NONE	NONE	NONE
Bra031032	Bo8g104360	Sialb.0891s0007	NONE	Bra025897	Bo5g025530	Sialb.1572s0012	maker-Cram_his_scaff4-augustus-gene-320.59	Bra016556	Bo8g067870	Sialb.0064s0128	maker-Cram_his_scaff6-augustus-gene-164.73
Bra031033	Bo8g104350	Sialb.0891s0006	NONE	Bra025896	Bo5g025540	NONE	maker-Cram_his_scaff4-snap-gene-320.76	NONE	NONE	NONE	NONE
Bra031034	Bo8g104340	Sialb.0891s0005	maker-Cram_his_scaff10-augustus-gene-221.48	Bra025895	Bo5g025550	Sialb.1572s0013	maker-Cram_his_scaff4-augustus-gene-320.52	Bra016555	Bo8g067880	Sialb.0064s0127	maker-Cram_his_scaff6-augustus-gene-164.89
NONE	NONE	Sialb.0891s0003	maker-Cram_his_scaff10-augustus-gene-221.46	Bra025894	Bo5g025560	NONE	NONE	NONE	NONE	NONE	NONE
Bra031035	Bo8g104300	Sialb.0891s0002	maker-Cram_his_scaff10-augustus-gene-221.54	Bra025666	Bo5g025570	Sialb.1572s0014	NONE	Bra016553	Bo8g067910	Sialb.0039s0085	maker-Cram_his_scaff6-augustus-gene-164.74
NONE	Bo8g104290	Sialb.0064s0125	maker-Cram_his_scaff10-augustus-gene-221.53	Bra025667	Bo5g025600	Sialb.0176s0075	snap_masked-Cram_his_scaff4-processed-gene-320.23	Bra016552	Bo8g067920	Sialb.0039s0086	maker-Cram_his_scaff6-snap-gene-164.100
NONE	NONE	NONE	maker-Cram_his_scaff10-augustus-gene-221.52	Bra025671	Bo5g025620	Sialb.0176s0073	NONE	NONE	NONE	NONE	NONE
NONE	NONE	Sialb.0064s0124	NONE	Bra025672	Bo5g025630	Sialb.0176s0072	NONE	Bra016550	Bo8g067960	NONE	snap_masked-Cram_his_scaff6-processed-gene-164.46
NONE	NONE	Sialb.0064s0120	maker-Cram_his_scaff10-augustus-gene-221.44	Bra025675	Bo5g025650	Sialb.0176s0069	NONE	Bra016548	NONE	NONE	NONE
Bra031038	Bo8g104270	NONE	maker-Cram_his_scaff10-augustus-gene-221.49	Bra025676	Bo5g025680	Sialb.0176s0067	maker-Cram_his_scaff4-augustus-gene-319.35	NONE	NONE	Sialb.0039s0088	NONE
NONE	Bo8g104260	Sialb.0064s0118	NONE	NONE	NONE	NONE	maker-Cram_his_scaff4-augustus-gene-319.31	Bra016547	Bo8g067990	Sialb.0039s0089	maker-Cram_his_scaff6-augustus-gene-165.64
Bra031039	Bo8g104240	NONE	NONE	NONE	NONE	NONE	maker-Cram_his_scaff4-augustus-gene-319.30	NONE	NONE	Sialb.0039s0090	NONE
Bra031040	Bo8g104230	NONE	NONE	NONE	NONE	NONE	maker-Cram_his_scaff4-augustus-gene-319.34	NONE	NONE	Sialb.0039s0091	NONE
Bra031041	Bo8g104210	NONE	NONE	Bra025678	Bo5g025730	NONE	maker-Cram_his_scaff4-augustus-gene-319.32	Bra016546	NONE	Sialb.0039s0092	NONE
Bra031044	Bo8g104100	Sialb.0064s0116	NONE	NONE	NONE	NONE	maker-Cram_his_scaff4-augustus-gene-318.37	Bra016545	Bo8g068050	Sialb.0039s0094	maker-Cram_his_scaff6-augustus-gene-165.65
Bra031045	Bo8g104090	NONE	maker-Cram_his_scaff10-augustus-gene-220.43	Bra025682	Bo5g025820	Sialb.0176s0064	maker-Cram_his_scaff4-augustus-gene-318.42	NONE	NONE	Sialb.0039s0095	NONE
Bra031048	Bo8g104080	NONE	NONE	Bra025683	Bo5g025830	Sialb.0176s0063	augustus_masked-Cram_his_scaff4-processed-gene-318.11	NONE	Bo8g068060	Sialb.0039s0096	NONE
Bra031049	Bo8g104060	Sialb.0064s0115	NONE	Bra025685	Bo5g025840	Sialb.0176s0062	maker-Cram_his_scaff4-augustus-gene-318.41	Bra016544	NONE	Sialb.0039s0097	maker-Cram_his_scaff6-augustus-gene-165.57
NONE	NONE	Sialb.0064s0114	NONE	NONE	NONE	NONE	NONE	Bra016542	Bo8g068090	NONE	maker-Cram_his_scaff6-augustus-gene-165.66
NONE	NONE	Sialb.0064s0113	maker-Cram_his_scaff10-augustus-gene-220.39	Bra025687	Bo5g025860	Sialb.0176s0060	NONE	Bra016541	Bo8g068100	NONE	maker-Cram_his_scaff6-augustus-gene-165.67
Bra031052	Bo8g103040	Sialb.0064s0110	maker-Cram_his_scaff10-augustus-gene-219.56	Bra025690	Bo5g025910	Sialb.0176s0056	NONE	Bra016536	Bo8g068150	NONE	maker-Cram_his_scaff6-augustus-gene-165.68
Bra031053	Bo8g103030	Sialb.0064s0109	NONE	Bra025693	NONE	NONE	maker-Cram_his_scaff4-snap-gene-318.49	Bra016535	Bo8g068160	Sialb.0039s0100	maker-Cram_his_scaff6-snap-gene-165.74
NONE	NONE	Sialb.0064s0108	maker-Cram_his_scaff10-augustus-gene-219.64	Bra025694	Bo5g025950	Sialb.0176s0054	NONE	Bra016534	Bo8g068170	NONE	maker-Cram_his_scaff6-augustus-gene-165.60
Bra031054	NONE	Sialb.0064s0107	maker-Cram_his_scaff10-augustus-gene-219.63	Bra025695	Bo5g025960	Sialb.0176s0053	maker-Cram_his_scaff4-augustus-gene-318.39	NONE	Bo8g068180	Sialb.0039s0101	maker-Cram_his_scaff6-augustus-gene-165.61
Bra031055	Bo8g103010	NONE	maker-Cram_his_scaff10-augustus-gene-219.55	Bra025696	Bo5g026960	Sialb.0176s0052	maker-Cram_his_scaff4-augustus-gene-318.35	NONE	NONE	Sialb.0039s0102	NONE
NONE	NONE	Sialb.0064s0106	NONE	Bra025697	Bo5g026970	Sialb.0176s0051	NONE	Bra016533	Bo8g068190	NONE	maker-Cram_his_scaff6-snap-gene-165.76
NONE	NONE	NONE	maker-Cram_his_scaff10-augustus-gene-219.61	Bra025702	Bo5g026980	Sialb.0176s0049	NONE	NONE	NONE	NONE	NONE
Bra031057	Bo8g102990	Sialb.0064s0105	maker-Cram_his_scaff10-snap-gene-219.72	Bra025703	Bo5g026990	Sialb.0176s0048	maker-Cram_his_scaff4-augustus-gene-318.38	Bra016532	Bo8g068200	Sialb.0039s0103	maker-Cram_his_scaff6-augustus-gene-166.55
Bra031059	Bo8g102970	NONE	NONE	Bra025705	Bo5g027010	Sialb.0176s0046	maker-Cram_his_scaff4-augustus-gene-317.48	NONE	NONE	Sialb.0039s0105	NONE
NONE	NONE	Sialb.0064s0104	NONE	NONE	NONE	NONE	NONE	Bra016531	Bo8g068210	NONE	maker-Cram_his_scaff6-augustus-gene-166.56
Bra031060	Bo8g102960	Sialb.0064s0102	NONE	NONE	NONE	NONE	maker-Cram_his_scaff4-augustus-gene-317.47	Bra016530	Bo8g068220	Sialb.0039s0106	maker-Cram_his_scaff6-augustus-gene-166.64
Bra031062	Bo8g102940	NONE	NONE	NONE	NONE	NONE	maker-Cram_his_scaff4-augustus-gene-317.60	NONE	NONE	Sialb.0039s0108	NONE
NONE	NONE	NONE	maker-Cram_his_scaff10-snap-gene-219.71	Bra025709	Bo5g027120	Sialb.0176s0043	NONE	NONE	NONE	NONE	NONE
NONE	NONE	Sialb.0064s0101	NONE	NONE	NONE	NONE	NONE	Bra016529	Bo8g068230	NONE	maker-Cram_his_scaff6-augustus-gene-166.57
Bra031063	Bo8g102930	NONE	maker-Cram_his_scaff10-augustus-gene-219.58	NONE	Bo5g027130	Sialb.0176s0042	NONE	NONE	NONE	Sialb.0039s0109	NONE
Bra031064	Bo8g102920	Sialb.0064s0097	maker-Cram_his_scaff10-augustus-gene-219.57	Bra025710	Bo5g027140	Sialb.0176s0041	maker-Cram_his_scaff4-augustus-gene-317.57	Bra016525	Bo8g068280	Sialb.0039s0110	maker-Cram_his_scaff6-augustus-gene-166.58
Bra031069	Bo8g102870	Sialb.0064s0090	NONE	Bra025719	NONE	NONE	snap_masked-Cram_his_scaff4-processed-gene-317.21	Bra016518	Bo8g068370	Sialb.0039s0115	NONE
NONE	NONE	NONE	maker-Cram_his_scaff10-augustus-gene-218.52	Bra025720	Bo5g027250	Sialb.0176s0033	NONE	Bra016517	Bo8g068380	Sialb.0039s0116	maker-Cram_his_scaff6-augustus-gene-166.68
Bra031070	Bo8g102860	NONE	maker-Cram_his_scaff10-snap-gene-218.66	Bra025721	Bo5g027260	Sialb.0176s0032	snap_masked-Cram_his_scaff4-processed-gene-317.31	NONE	NONE	Sialb.0039s0117	NONE
NONE	NONE	NONE	maker-Cram_his_scaff10-augustus-gene-218.48	Bra025722	Bo5g027280	Sialb.0176s0031	NONE	NONE	NONE	NONE	NONE
Bra031073	Bo8g102850	Sialb.0064s0089	maker-Cram_his_scaff10-augustus-gene-218.47	Bra025723	Bo5g027290	Sialb.0176s0030	maker-Cram_his_scaff4-snap-gene-317.64	Bra016515	NONE	Sialb.0039s0118	maker-Cram_his_scaff6-augustus-gene-166.69
NONE	NONE	Sialb.0064s0088	maker-Cram_his_scaff10-augustus-gene-217.67	Bra025725	Bo5g027320	Sialb.0176s0028	NONE	Bra016514	Bo8g068420	NONE	maker-Cram_his_scaff6-augustus-gene-166.62
NONE	NONE	NONE	maker-Cram_his_scaff10-snap-gene-217.72	Bra025727	Bo5g027340	Sialb.0176s0026	NONE	NONE	NONE	NONE	NONE
NONE	NONE	Sialb.0064s0087	NONE	NONE	NONE	NONE	NONE	Bra016513	Bo8g068430	NONE	snap_masked-Cram_his_scaff6-processed-gene-166.42
Bra031074	Bo8g102800	NONE	NONE	Bra025728	Bo5g027350	Sialb.0176s0025	NONE	NONE	NONE	Sialb.0039s0119	maker-Cram_his_scaff6-augustus-gene-166.63
Bra031076	Bo5g027390	Sialb.0064s0081	maker-Cram_his_scaff10-augustus-gene-217.59	Bra025731	Bo5g027370	Sialb.0176s0024	maker-Cram_his_scaff4-augustus-gene-316.45	Bra016509	Bo8g102790	Sialb.0039s0121	maker-Cram_his_scaff6-snap-gene-167.66
Bra031076	Bo5g027390	Sialb.0064s0081	maker-Cram_his_scaff10-augustus-gene-217.59	Bra025731	Bo5g027370	Sialb.0176s0024	maker-Cram_his_scaff4-augustus-gene-316.45	Bra016509	Bo8g102790	Sialb.0039s0121	maker-Cram_his_scaff6-snap-gene-167.66
NONE	Bo5g027400	NONE	snap_masked-Cram_his_scaff10-processed-gene-217.46	Bra025732	NONE	Sialb.0176s0021	NONE	NONE	NONE	NONE	NONE
Bra031077	Bo5g027410	Sialb.0064s0080	maker-Cram_his_scaff10-augustus-gene-217.64	Bra025733	Bo8g068490	Sialb.0176s0020	maker-Cram_his_scaff4-augustus-gene-316.47	Bra016508	Bo8g102770	Sialb.0039s0122	maker-Cram_his_scaff6-augustus-gene-167.46
NONE	Bo5g027420	Sialb.0064s0079	maker-Cram_his_scaff10-augustus-gene-217.58	Bra025734	Bo8g068500	Sialb.0176s0019	NONE	Bra016507	Bo8g102760	Sialb.0039s0123	maker-Cram_his_scaff6-augustus-gene-167.52
Bra005614	Bo4g046190	NONE	NONE	NONE	NONE	Sialb.0243s0058	snap_masked-Cram_his_scaff2-processed-gene-100.19	NONE	NONE	NONE	NONE
Bra005613	Bo4g046180	NONE	maker-Cram_his_scaff3-augustus-gene-146.44	NONE	NONE	Sialb.1398s0021	snap_masked-Cram_his_scaff2-processed-gene-100.18	NONE	NONE	NONE	NONE
Bra005612	Bo4g046170	NONE	NONE	NONE	NONE	Sialb.1398s0020	maker-Cram_his_scaff2-augustus-gene-99.34	NONE	NONE	NONE	NONE
NONE	Bo5g027500	Sialb.0064s0077	maker-Cram_his_scaff10-augustus-gene-216.72	Bra025742	Bo8g068550	Sialb.0176s0005	NONE	Bra016505	NONE	NONE	NONE
Bra005611	Bo4g046160	NONE	augustus_masked-Cram_his_scaff3-processed-gene-145.14	NONE	NONE	Sialb.1398s0019	augustus_masked-Cram_his_scaff2-processed-gene-99.11	NONE	NONE	NONE	NONE
Bra005610	Bo4g046150	NONE	NONE	NONE	NONE	Sialb.1398s0018	maker-Cram_his_scaff2-snap-gene-99.39	NONE	NONE	NONE	NONE
Bra005609	Bo4g046140	NONE	NONE	NONE	NONE	Sialb.1398s0017	maker-Cram_his_scaff2-augustus-gene-99.33	NONE	NONE	NONE	NONE
NONE	Bo5g027510	NONE	maker-Cram_his_scaff10-augustus-gene-216.60	Bra025743	NONE	Sialb.0176s0004	maker-Cram_his_scaff4-augustus-gene-316.40	NONE	NONE	Sialb.0039s0129	NONE
Bra012183	NONE	Sialb.0064s0075	NONE	Bra025745	NONE	Sialb.0176s0002	maker-Cram_his_scaff4-snap-gene-316.49	NONE	Bo7g062280	Sialb.0039s0130	NONE
NONE	NONE	Sialb.0064s0073	NONE	NONE	Bo8g068580	NONE	NONE	Bra016502	NONE	NONE	maker-Cram_his_scaff6-augustus-gene-167.48
NONE	Bo5g027590	NONE	maker-Cram_his_scaff10-augustus-gene-216.71	Bra025746	NONE	Sialb.0176s0001	NONE	NONE	NONE	NONE	NONE
NONE	Bo5g027600	NONE	maker-Cram_his_scaff10-augustus-gene-216.70	Bra025747	NONE	Sialb.0944s0026	NONE	NONE	NONE	NONE	NONE
NONE	Bo5g027610	NONE	maker-Cram_his_scaff10-augustus-gene-216.68	Bra025748	NONE	Sialb.0944s0025	NONE	NONE	NONE	NONE	NONE
NONE	Bo5g027630	NONE	snap_masked-Cram_his_scaff10-processed-gene-216.42	Bra025751	NONE	Sialb.0944s0023	NONE	NONE	NONE	NONE	NONE
NONE	Bo5g027710	NONE	maker-Cram_his_scaff10-augustus-gene-215.42	Bra025762	NONE	NONE	NONE	NONE	NONE	Sialb.0944s0010	NONE
NONE	Bo5g027730	Sialb.0064s0064	maker-Cram_his_scaff10-snap-gene-215.62	Bra025764	Bo8g069750	NONE	NONE	Bra016495	NONE	Sialb.0944s0008	maker-Cram_his_scaff6-snap-gene-167.65
NONE	Bo5g027760	NONE	maker-Cram_his_scaff10-snap-gene-215.53	Bra025768	NONE	Sialb.1869s0003	NONE	NONE	Bo7g062240	Sialb.0944s0005	NONE
NONE	Bo5g027790	NONE	snap_masked-Cram_his_scaff10-processed-gene-215.32	Bra025770	NONE	Sialb.1869s0002	snap_masked-Cram_his_scaff4-processed-gene-315.28	NONE	Bo7g062200	Sialb.0944s0003	NONE
NONE	Bo5g027800	Sialb.0064s0063	maker-Cram_his_scaff10-augustus-gene-215.40	Bra025772	Bo8g069760	NONE	NONE	Bra016494	Bo7g062180	Sialb.0944s0002	maker-Cram_his_scaff6-augustus-gene-167.59
Bra012188	Bo5g027860	Sialb.0064s0062	NONE	Bra025774	Bo8g069770	Sialb.1869s0001	augustus_masked-Cram_his_scaff4-processed-gene-315.0	Bra016493	Bo7g062140	Sialb.0944s0001	NONE
Bra012190	Bo5g027930	Sialb.0064s0061	maker-Cram_his_scaff10-augustus-gene-214.41	Bra025775	Bo8g069820	Sialb.1463s0001	maker-Cram_his_scaff4-snap-gene-314.62	Bra016492	Bo7g062090	Sialb.0046s0081	snap_masked-Cram_his_scaff6-processed-gene-168.24
NONE	Bo5g027940	Sialb.0064s0060	maker-Cram_his_scaff10-augustus-gene-214.39	Bra025776	Bo8g069830	Sialb.1463s0002	NONE	Bra016491	NONE	NONE	maker-Cram_his_scaff6-snap-gene-168.87
NONE	Bo5g027970	Sialb.0064s0059	snap_masked-Cram_his_scaff10-processed-gene-214.22	Bra025777	Bo8g069840	Sialb.1463s0003	NONE	Bra016490	NONE	NONE	maker-Cram_his_scaff6-augustus-gene-168.67
Bra012191	NONE	NONE	maker-Cram_his_scaff10-augustus-gene-214.37	Bra025778	Bo8g069850	Sialb.1463s0004	maker-Cram_his_scaff4-augustus-gene-314.43	NONE	Bo7g062080	NONE	NONE
Bra012197	Bo5g029060	Sialb.0064s0057	maker-Cram_his_scaff10-augustus-gene-214.40	Bra025781	Bo8g069870	Sialb.1463s0005	maker-Cram_his_scaff4-augustus-gene-314.49	Bra016488	Bo7g061990	Sialb.0046s0077	NONE
NONE	Bo5g029070	Sialb.0064s0056	NONE	Bra025782	Bo8g069880	Sialb.1463s0006	NONE	Bra016487	NONE	NONE	maker-Cram_his_scaff6-augustus-gene-168.68
Bra012198	NONE	NONE	maker-Cram_his_scaff10-snap-gene-213.87	Bra025783	NONE	Sialb.1463s0007	maker-Cram_his_scaff4-snap-gene-314.54	NONE	Bo7g061980	Sialb.0046s0076	NONE
NONE	Bo5g029080	Sialb.0064s0055	maker-Cram_his_scaff10-augustus-gene-213.78	Bra025784	Bo8g069890	Sialb.1463s0009	NONE	Bra016486	NONE	NONE	maker-Cram_his_scaff6-augustus-gene-168.58
Bra012200	Bo5g029100	Sialb.0064s0052	NONE	Bra025786	Bo8g069920	NONE	maker-Cram_his_scaff4-augustus-gene-314.41	Bra016483	Bo7g061920	Sialb.0046s0074	maker-Cram_his_scaff6-snap-gene-168.90
NONE	Bo5g029110	NONE	NONE	Bra025787	NONE	Sialb.1463s0012	maker-Cram_his_scaff4-augustus-gene-314.47	NONE	NONE	Sialb.0046s0072	NONE
Bra012205	NONE	NONE	NONE	NONE	NONE	NONE	maker-Cram_his_scaff4-snap-gene-314.51	NONE	Bo7g061880	Sialb.0046s0069	NONE
NONE	Bo5g029160	NONE	maker-Cram_his_scaff10-augustus-gene-213.66	Bra025792	NONE	Sialb.1387s0009	maker-Cram_his_scaff4-augustus-gene-313.61	NONE	Bo7g061830	Sialb.0046s0064	maker-Cram_his_scaff6-augustus-gene-168.70
NONE	Bo5g029170	Sialb.0064s0045	NONE	Bra025793	Bo8g070000	NONE	maker-Cram_his_scaff4-augustus-gene-313.68	Bra016476	NONE	NONE	snap_masked-Cram_his_scaff6-processed-gene-168.39
NONE	Bo5g029180	NONE	NONE	Bra025794	NONE	Sialb.1387s0010	NONE	NONE	NONE	Sialb.0046s0062	maker-Cram_his_scaff6-augustus-gene-168.64
NONE	Bo3g155390	NONE	maker-Cram_his_scaff10-augustus-gene-213.71	Bra025795	NONE	Sialb.1387s0012	maker-Cram_his_scaff4-augustus-gene-313.64	Bra012216	Bo7g061740	Sialb.0046s0060	NONE
Bra025799	Bo5g050570	Sialb.0064s0043	NONE	Bra016474	Bo8g070020	Sialb.1387s0014	NONE	NONE	NONE	NONE	snap_masked-Cram_his_scaff6-processed-gene-168.42
Bra012215	NONE	NONE	NONE	NONE	NONE	NONE	snap_masked-Cram_his_scaff4-processed-gene-313.38	Bra012217	Bo7g061710	Sialb.0046s0059	NONE
NONE	Bo5g050590	Sialb.0064s0042	maker-Cram_his_scaff10-augustus-gene-213.64	Bra016473	Bo8g070040	NONE	maker-Cram_his_scaff4-augustus-gene-313.57	Bra012218	Bo7g061700	Sialb.0046s0058	maker-Cram_his_scaff6-augustus-gene-168.71
Bra025801	Bo5g050600	NONE	maker-Cram_his_scaff10-snap-gene-213.79	Bra016472	Bo8g070060	Sialb.1387s0015	NONE	NONE	Bo7g061680	Sialb.0046s0056	snap_masked-Cram_his_scaff6-processed-gene-168.53
Bra025804	Bo5g050630	Sialb.0064s0039	maker-Cram_his_scaff10-augustus-gene-213.70	NONE	Bo8g070070	Sialb.1387s0018	maker-Cram_his_scaff4-augustus-gene-313.63	Bra012223	Bo7g061670	Sialb.0046s0054	maker-Cram_his_scaff6-augustus-gene-168.65
Bra025805	Bo5g050640	Sialb.0064s0038	maker-Cram_his_scaff10-augustus-gene-212.41	Bra016471	Bo8g070080	Sialb.1387s0019	NONE	NONE	NONE	NONE	snap_masked-Cram_his_scaff6-processed-gene-168.55
NONE	NONE	NONE	NONE	Bra016462	Bo8g070250	Sialb.0064s0032	NONE	NONE	NONE	NONE	augustus_masked-Cram_his_scaff6-processed-gene-169.12
Bra025807	Bo5g050730	NONE	snap_masked-Cram_his_scaff10-processed-gene-212.34	NONE	NONE	Sialb.1387s0021	snap_masked-Cram_his_scaff4-processed-gene-313.43	Bra012225	Bo7g061660	Sialb.0046s0053	NONE
Bra025816	NONE	NONE	maker-Cram_his_scaff10-augustus-gene-212.42	NONE	NONE	Sialb.0461s0019	NONE	NONE	Bo5g030250	NONE	NONE
Bra025817	Bo7g061600	NONE	maker-Cram_his_scaff10-augustus-gene-212.38	NONE	NONE	Sialb.0461s0020	maker-Cram_his_scaff4-snap-gene-313.74	Bra012228	Bo5g030260	Sialb.0046s0051	NONE
Bra025820	NONE	NONE	maker-Cram_his_scaff10-augustus-gene-211.52	NONE	NONE	Sialb.0461s0023	NONE	NONE	Bo5g030300	NONE	NONE
Bra025828	NONE	Sialb.0461s0030	snap_masked-Cram_his_scaff10-processed-gene-210.29	NONE	NONE	NONE	snap_masked-Cram_his_scaff4-processed-gene-312.26	Bra012235	Bo5g030420	Sialb.0046s0045	NONE
Bra025830	Bo7g061500	Sialb.0461s0031	maker-Cram_his_scaff10-augustus-gene-210.62	Bra016461	NONE	Sialb.0064s0031	NONE	NONE	Bo5g030430	NONE	maker-Cram_his_scaff6-augustus-gene-169.52
Bra025832	Bo7g061480	Sialb.0461s0033	maker-Cram_his_scaff10-snap-gene-210.76	Bra016459	Bo8g070290	Sialb.0064s0029	maker-Cram_his_scaff4-augustus-gene-312.49	Bra012239	Bo5g030500	Sialb.0046s0043	maker-Cram_his_scaff6-augustus-gene-169.53
Bra025834	Bo7g061470	Sialb.0461s0035	NONE	Bra016458	Bo8g070310	Sialb.0064s0028	maker-Cram_his_scaff4-augustus-gene-312.48	Bra012241	Bo5g030540	Sialb.0046s0042	NONE
Bra025835	Bo7g061460	NONE	NONE	Bra016457	Bo8g070320	Sialb.0064s0027	NONE	NONE	Bo5g030550	Sialb.0046s0041	maker-Cram_his_scaff6-augustus-gene-169.62
Bra025837	Bo7g061450	Sialb.0461s0036	snap_masked-Cram_his_scaff10-processed-gene-210.27	Bra016456	Bo8g070330	Sialb.0064s0026	maker-Cram_his_scaff4-augustus-gene-312.42	Bra012243	Bo5g030560	Sialb.0046s0040	maker-Cram_his_scaff6-snap-gene-169.77
Bra025839	Bo7g061410	Sialb.0461s0038	snap_masked-Cram_his_scaff10-processed-gene-210.35	NONE	NONE	NONE	NONE	Bra012245	Bo5g030590	Sialb.0046s0038	NONE
Bra025840	NONE	Sialb.0461s0039	maker-Cram_his_scaff10-snap-gene-210.63	NONE	NONE	NONE	NONE	NONE	Bo5g030610	NONE	NONE
Bra025842	Bo7g061390	Sialb.0461s0041	maker-Cram_his_scaff10-augustus-gene-210.54	Bra016455	Bo8g070360	Sialb.0064s0024	maker-Cram_his_scaff4-snap-gene-312.55	Bra012247	Bo5g030650	Sialb.0046s0037	NONE
NONE	Bo7g061380	NONE	NONE	Bra016454	Bo8g070370	Sialb.0064s0023	NONE	Bra012248	NONE	Sialb.0046s0036	maker-Cram_his_scaff6-snap-gene-169.78
NONE	Bo7g061370	NONE	NONE	Bra016453	Bo8g070380	Sialb.0064s0022	maker-Cram_his_scaff4-augustus-gene-312.44	Bra012249	NONE	Sialb.0046s0035	maker-Cram_his_scaff6-augustus-gene-169.55
Bra025844	NONE	Sialb.3948s0003	maker-Cram_his_scaff10-snap-gene-210.70	Bra016450	NONE	Sialb.0718s0024	NONE	NONE	Bo5g030660	NONE	NONE
Bra025846	Bo7g061360	Sialb.3948s0001	NONE	Bra016449	NONE	Sialb.0718s0022	augustus_masked-Cram_his_scaff4-processed-gene-312.10	Bra012251	Bo5g030670	Sialb.0046s0034	NONE
Bra025847	NONE	NONE	snap_masked-Cram_his_scaff10-processed-gene-209.35	NONE	NONE	Sialb.0718s0021	NONE	NONE	Bo5g030680	NONE	snap_masked-Cram_his_scaff6-processed-gene-169.38
Bra025848	NONE	Sialb.0064s0020	maker-Cram_his_scaff10-augustus-gene-209.41	Bra016448	Bo8g070420	Sialb.0718s0020	NONE	NONE	Bo5g030690	NONE	maker-Cram_his_scaff6-augustus-gene-170.52
Bra025849	Bo7g061340	Sialb.0064s0019	maker-Cram_his_scaff10-augustus-gene-209.45	Bra016447	Bo8g070430	NONE	NONE	Bra012252	Bo5g030710	Sialb.0046s0033	NONE
Bra025850	NONE	Sialb.0064s0018	NONE	Bra016446	Bo8g070440	NONE	NONE	NONE	Bo5g030740	NONE	maker-Cram_his_scaff6-augustus-gene-170.53
Bra025851	Bo7g061330	NONE	NONE	NONE	NONE	NONE	maker-Cram_his_scaff4-augustus-gene-311.43	Bra012253	NONE	Sialb.0046s0032	NONE
Bra025852	Bo7g061320	Sialb.0064s0017	NONE	Bra016445	Bo8g070450	Sialb.0718s0018	NONE	Bra012254	Bo5g030800	Sialb.0046s0031	maker-Cram_his_scaff6-augustus-gene-170.54
Bra025853	Bo7g061310	NONE	NONE	NONE	NONE	Sialb.0718s0017	maker-Cram_his_scaff4-augustus-gene-311.42	Bra012255	Bo5g030810	Sialb.0046s0030	NONE
Bra025854	Bo7g061270	Sialb.0064s0016	NONE	Bra016444	Bo8g070510	Sialb.0718s0016	snap_masked-Cram_his_scaff4-processed-gene-311.30	Bra012256	Bo5g030820	Sialb.0046s0029	NONE
NONE	Bo7g061260	Sialb.0064s0015	NONE	Bra016443	Bo8g070520	Sialb.0718s0015	maker-Cram_his_scaff4-augustus-gene-311.41	Bra012257	NONE	Sialb.0046s0028	maker-Cram_his_scaff6-augustus-gene-170.55
NONE	Bo7g061250	NONE	NONE	NONE	NONE	Sialb.0718s0012	maker-Cram_his_scaff4-augustus-gene-311.39	Bra012258	Bo5g030860	Sialb.0046s0027	NONE
Bra025862	NONE	NONE	NONE	NONE	NONE	Sialb.0718s0010	NONE	NONE	Bo5g030920	NONE	maker-Cram_his_scaff10-augustus-gene-209.43
Bra025863	NONE	NONE	NONE	NONE	NONE	Sialb.0718s0009	maker-Cram_his_scaff4-augustus-gene-311.45	NONE	Bo5g030930	NONE	maker-Cram_his_scaff10-snap-gene-209.53
Bra025864	NONE	NONE	NONE	NONE	NONE	Sialb.0718s0008	maker-Cram_his_scaff4-augustus-gene-310.26	Bra012261	Bo5g030940	Sialb.0046s0025	maker-Cram_his_scaff10-augustus-gene-208.38
Bra025865	Bo7g059750	Sialb.0064s0013	NONE	Bra016441	Bo8g070540	Sialb.0718s0007	maker-Cram_his_scaff4-augustus-gene-310.28	Bra012263	Bo5g030950	Sialb.0046s0024	maker-Cram_his_scaff10-augustus-gene-208.43
Bra025866	Bo7g059720	Sialb.1287s0001	augustus_masked-Cram_his_scaff6-processed-gene-170.5	Bra016439	Bo8g070580	Sialb.0718s0005	NONE	Bra012264	Bo5g030960	Sialb.0064s0012	NONE
Bra025868	Bo7g059710	Sialb.1287s0002	NONE	Bra016437	Bo8g070590	Sialb.0718s0004	augustus_masked-Cram_his_scaff4-processed-gene-310.8	Bra012266	Bo5g031990	Sialb.0064s0011	NONE
Bra025870	NONE	Sialb.1287s0004	maker-Cram_his_scaff6-augustus-gene-170.50	Bra016436	NONE	Sialb.0718s0002	NONE	NONE	Bo5g032000	NONE	NONE
Bra025871	NONE	NONE	maker-Cram_his_scaff6-snap-gene-170.73	Bra016435	Bo8g070610	NONE	NONE	NONE	Bo5g032010	Sialb.0064s0009	NONE
Bra025872	NONE	Sialb.1287s0005	snap_masked-Cram_his_scaff6-processed-gene-170.44	Bra016434	Bo8g070620	Sialb.0046s0021	NONE	NONE	Bo5g032020	Sialb.0064s0008	maker-Cram_his_scaff10-snap-gene-208.44
Bra025873	Bo7g059690	Sialb.1287s0006	NONE	NONE	NONE	Sialb.0046s0020	maker-Cram_his_scaff4-augustus-gene-310.27	Bra012267	Bo5g032030	NONE	maker-Cram_his_scaff10-augustus-gene-208.39
Bra025874	Bo7g059650	Sialb.1287s0007	maker-Cram_his_scaff6-augustus-gene-170.59	Bra016432	Bo8g070650	Sialb.0046s0018	maker-Cram_his_scaff4-snap-gene-310.29	Bra012270	Bo5g033040	Sialb.0064s0006	maker-Cram_his_scaff10-snap-gene-207.53
Bra025881	Bo7g059580	Sialb.1287s0011	maker-Cram_his_scaff6-snap-gene-170.66	Bra016429	Bo8g070690	NONE	NONE	NONE	Bo5g033090	Sialb.0064s0003	maker-Cram_his_scaff10-snap-gene-207.55
Bra025889	Bo7g059550	Sialb.1287s0015	NONE	NONE	NONE	Sialb.0046s0012	NONE	Bra012274	Bo5g034220	NONE	snap_masked-Cram_his_scaff10-processed-gene-207.22
Bra017907	NONE	NONE	NONE	NONE	NONE	NONE	NONE	NONE	Bo5g034270	Sialb.1862s0004	maker-Cram_his_scaff10-augustus-gene-206.47
Bra017908	Bo7g059440	NONE	NONE	NONE	NONE	Sialb.0046s0007	maker-Cram_his_scaff4-augustus-gene-309.44	Bra012278	Bo5g034280	Sialb.1862s0005	maker-Cram_his_scaff10-augustus-gene-206.51
Bra017909	NONE	Sialb.3047s0005	maker-Cram_his_scaff6-augustus-gene-171.66	NONE	Bo8g070870	Sialb.0541s0005	NONE	NONE	NONE	Sialb.1862s0006	maker-Cram_his_scaff10-augustus-gene-206.50
Bra017914	NONE	NONE	NONE	NONE	NONE	NONE	NONE	NONE	Bo5g034350	Sialb.1862s0011	maker-Cram_his_scaff10-augustus-gene-206.45
Bra017916	Bo01074s050	Sialb.0824s0002	maker-Cram_his_scaff6-augustus-gene-171.74	Bra016421	NONE	Sialb.0541s0009	NONE	NONE	Bo5g034370	Sialb.1862s0013	maker-Cram_his_scaff10-augustus-gene-206.44
Bra017918	Bo01074s040	Sialb.0824s0003	snap_masked-Cram_his_scaff6-processed-gene-171.53	Bra016420	NONE	Sialb.0541s0010	NONE	NONE	Bo5g034380	Sialb.1862s0014	maker-Cram_his_scaff10-augustus-gene-205.55
Bra017929	NONE	Sialb.0824s0015	maker-Cram_his_scaff6-snap-gene-171.98	Bra016416	NONE	NONE	NONE	NONE	Bo5g034590	NONE	NONE
Bra017931	NONE	Sialb.0824s0016	maker-Cram_his_scaff6-augustus-gene-171.78	Bra016415	Bo8g070940	Sialb.0541s0011	NONE	NONE	Bo5g034600	NONE	maker-Cram_his_scaff10-augustus-gene-205.50
Bra017932	NONE	Sialb.0824s0017	snap_masked-Cram_his_scaff6-processed-gene-171.59	Bra016414	Bo8g070950	Sialb.0541s0013	NONE	NONE	Bo5g034610	NONE	maker-Cram_his_scaff10-augustus-gene-205.49
Bra017933	Bo8g070960	Sialb.0824s0018	maker-Cram_his_scaff6-augustus-gene-171.71	Bra016413	Bo7g059830	Sialb.0541s0014	NONE	Bra012288	Bo5g034620	NONE	NONE
Bra017934	NONE	Sialb.0824s0019	NONE	NONE	NONE	NONE	NONE	NONE	Bo5g034630	NONE	maker-Cram_his_scaff10-augustus-gene-205.56
Bra017935	Bo8g070970	Sialb.0824s0020	maker-Cram_his_scaff6-augustus-gene-171.80	Bra016412	NONE	Sialb.0541s0015	NONE	NONE	Bo5g034640	NONE	maker-Cram_his_scaff10-augustus-gene-204.60
Bra017937	NONE	Sialb.0824s0022	NONE	NONE	Bo7g059850	NONE	maker-Cram_his_scaff4-snap-gene-308.66	Bra012290	Bo5g034660	Sialb.2625s0002	maker-Cram_his_scaff10-augustus-gene-204.70
Bra017941	Bo8g071000	Sialb.0824s0026	snap_masked-Cram_his_scaff6-processed-gene-172.20	Bra016410	NONE	Sialb.0541s0017	NONE	NONE	Bo5g034700	Sialb.2625s0006	NONE
Bra017943	Bo8g071010	Sialb.0824s0028	maker-Cram_his_scaff6-augustus-gene-172.60	Bra016409	NONE	Sialb.0541s0018	NONE	NONE	Bo5g034720	Sialb.2625s0008	snap_masked-Cram_his_scaff10-processed-gene-204.30
NONE	Bo8g071050	Sialb.0824s0030	maker-Cram_his_scaff6-augustus-gene-172.54	Bra016408	Bo7g059870	Sialb.0541s0019	snap_masked-Cram_his_scaff4-processed-gene-308.33	Bra012292	Bo5g034740	Sialb.2625s0010	NONE
Bra017946	NONE	Sialb.0824s0032	NONE	NONE	NONE	NONE	NONE	NONE	Bo5g034760	Sialb.3482s0002	snap_masked-Cram_his_scaff10-processed-gene-204.44
Bra017947	NONE	Sialb.0824s0033	NONE	NONE	NONE	NONE	NONE	NONE	Bo5g034770	Sialb.3482s0001	maker-Cram_his_scaff10-augustus-gene-204.65
Bra017948	Bo8g071060	Sialb.0624s0031	maker-Cram_his_scaff6-augustus-gene-172.55	Bra016405	Bo7g059890	Sialb.0089s0008	maker-Cram_his_scaff4-augustus-gene-308.49	Bra012293	Bo5g034780	Sialb.0541s0021	maker-Cram_his_scaff10-augustus-gene-204.64
Bra017949	NONE	Sialb.0624s0030	NONE	NONE	NONE	NONE	NONE	NONE	Bo5g034790	NONE	snap_masked-Cram_his_scaff10-processed-gene-204.41
Bra017951	NONE	Sialb.0624s0028	NONE	NONE	NONE	NONE	NONE	NONE	Bo5g034810	NONE	maker-Cram_his_scaff10-augustus-gene-204.62
Bra017952	NONE	Sialb.0624s0027	NONE	NONE	NONE	NONE	NONE	NONE	Bo5g034820	NONE	maker-Cram_his_scaff10-augustus-gene-204.61
Bra017956	Bo8g071130	Sialb.0624s0021	maker-Cram_his_scaff6-augustus-gene-172.57	Bra016402	NONE	Sialb.3299s0001	NONE	NONE	Bo5g034850	Sialb.0541s0024	maker-Cram_his_scaff10-augustus-gene-203.35
NONE	NONE	Sialb.0624s0020	NONE	NONE	Bo7g059960	NONE	maker-Cram_his_scaff4-augustus-gene-307.31	Bra012297	Bo5g034860	NONE	snap_masked-Cram_his_scaff10-processed-gene-203.12
NONE	Bo8g071140	Sialb.0624s0019	maker-Cram_his_scaff6-augustus-gene-172.62	Bra016401	NONE	NONE	NONE	NONE	Bo5g034870	Sialb.0541s0025	NONE
Bra031352	Bo8g071190	Sialb.0624s0017	maker-Cram_his_scaff6-augustus-gene-172.63	Bra016399	Bo7g060030	Sialb.3299s0002	maker-Cram_his_scaff4-augustus-gene-307.30	Bra012299	Bo5g034990	Sialb.0541s0027	maker-Cram_his_scaff10-augustus-gene-203.31
Bra031357	Bo8g071250	Sialb.0624s0011	maker-Cram_his_scaff6-snap-gene-172.80	Bra016393	Bo7g060060	Sialb.0089s0018	maker-Cram_his_scaff4-snap-gene-307.35	Bra012302	Bo5g035080	Sialb.0541s0030	maker-Cram_his_scaff10-augustus-gene-200.37
Bra031358	Bo8g071260	Sialb.0624s0010	maker-Cram_his_scaff6-augustus-gene-172.59	Bra016392	NONE	NONE	NONE	NONE	Bo5g035090	Sialb.0541s0031	maker-Cram_his_scaff10-augustus-gene-200.40
Bra031359	Bo8g071270	Sialb.0624s0009	maker-Cram_his_scaff6-augustus-gene-172.65	Bra016391	NONE	NONE	NONE	NONE	Bo5g035110	Sialb.0541s0032	maker-Cram_his_scaff10-augustus-gene-200.36
Bra031361	NONE	Sialb.0624s0005	NONE	NONE	Bo7g060090	Sialb.0089s0020	maker-Cram_his_scaff4-augustus-gene-307.32	Bra012305	Bo5g035130	NONE	maker-Cram_his_scaff10-augustus-gene-200.39
Bra031362	NONE	Sialb.0624s0004	NONE	NONE	NONE	NONE	NONE	NONE	Bo5g035140	NONE	maker-Cram_his_scaff10-augustus-gene-200.35
Bra031364	Bo8g071300	Sialb.0624s0003	maker-Cram_his_scaff6-snap-gene-173.76	Bra016389	NONE	NONE	NONE	NONE	Bo5g035170	Sialb.0541s0034	snap_masked-Cram_his_scaff10-processed-gene-200.22
Bra031366	NONE	Sialb.0624s0001	NONE	NONE	NONE	Sialb.0089s0025	NONE	NONE	Bo5g035230	NONE	maker-Cram_his_scaff10-snap-gene-199.33
NONE	Bo8g071310	NONE	maker-Cram_his_scaff6-snap-gene-173.83	Bra016388	Bo7g060110	NONE	NONE	NONE	NONE	Sialb.0541s0035	NONE
NONE	Bo8g071330	NONE	maker-Cram_his_scaff6-augustus-gene-173.68	Bra016386	Bo7g060150	Sialb.0089s0026	maker-Cram_his_scaff4-augustus-gene-306.54	Bra012308	NONE	Sialb.0541s0037	maker-Cram_his_scaff10-snap-gene-199.30
Bra031368	NONE	NONE	NONE	NONE	NONE	NONE	NONE	NONE	Bo5g035260	Sialb.0165s0001	maker-Cram_his_scaff10-snap-gene-199.37
NONE	NONE	Sialb.0219s0017	NONE	NONE	NONE	NONE	NONE	Bra036887	Bo1g057590	NONE	augustus_masked-Cram_his_scaff0-processed-gene-338.6
NONE	NONE	Sialb.0219s0018	NONE	NONE	NONE	NONE	NONE	Bra036891	Bo1g057620	NONE	maker-Cram_his_scaff0-snap-gene-338.37
Bra031369	NONE	NONE	NONE	NONE	Bo7g060170	Sialb.0089s0027	maker-Cram_his_scaff4-augustus-gene-306.61	Bra012309	Bo5g035270	Sialb.0165s0002	maker-Cram_his_scaff10-augustus-gene-199.26
NONE	NONE	NONE	NONE	NONE	Bo7g060200	Sialb.0089s0028	maker-Cram_his_scaff4-snap-gene-306.73	Bra012310	NONE	NONE	NONE
Bra031370	NONE	NONE	NONE	NONE	Bo7g060210	NONE	maker-Cram_his_scaff4-augustus-gene-306.53	Bra012311	Bo5g035280	Sialb.0165s0003	maker-Cram_his_scaff10-augustus-gene-199.22
NONE	NONE	Sialb.0219s0019	maker-Cram_his_scaff0-augustus-gene-60.46	Bra039719	Bo8g038280	Sialb.0680s0009	maker-Cram_his_scaff6-snap-gene-260.31	Bra036892	Bo1g057630	NONE	maker-Cram_his_scaff0-augustus-gene-338.33
NONE	NONE	Sialb.0219s0020	NONE	NONE	NONE	Sialb.0680s0008	maker-Cram_his_scaff6-snap-gene-260.30	Bra036896	Bo1g057660	Sialb.0606s0017	maker-Cram_his_scaff0-augustus-gene-338.32
Bra003881	Bo6g091520	Sialb.0076s0242	NONE	NONE	Bo6g115900	Sialb.0242s0004	augustus_masked-Cram_his_scaff1-processed-gene-86.1	Bra008032	Bo2g075720	Sialb.2025s0003	NONE
Bra003882	Bo6g091530	Sialb.0076s0238	maker-Cram_his_scaff5-augustus-gene-118.32	Bra016062	Bo6g115860	Sialb.0242s0006	maker-Cram_his_scaff1-augustus-gene-85.54	Bra008030	Bo2g075690	Sialb.2025s0005	maker-Cram_his_scaff5-augustus-gene-14.65
Bra003904	Bo6g092870	Sialb.0273s0019	NONE	Bra016097	Bo6g114450	Sialb.0242s0043	NONE	NONE	Bo2g075140	Sialb.1268s0003	maker-Cram_his_scaff5-augustus-gene-115.34
Bra003903	Bo6g092850	Sialb.0273s0017	maker-Cram_his_scaff1-snap-gene-82.44	Bra016095	Bo6g114480	NONE	maker-Cram_his_scaff5-augustus-gene-12.45	Bra007999	Bo2g075160	Sialb.1268s0002	maker-Cram_his_scaff5-snap-gene-115.41
Bra003902	Bo6g092840	Sialb.0273s0016	NONE	Bra016094	Bo6g114490	Sialb.0242s0041	snap_masked-Cram_his_scaff5-processed-gene-12.28	Bra008000	Bo2g075200	NONE	NONE
Bra003901	Bo6g092820	Sialb.1944s0006	maker-Cram_his_scaff1-augustus-gene-82.37	Bra016089	Bo6g114540	Sialb.0432s0003	maker-Cram_his_scaff5-augustus-gene-13.65	Bra008002	Bo2g075220	Sialb.0242s0038	maker-Cram_his_scaff5-snap-gene-116.65
Bra003900	Bo6g092810	NONE	NONE	NONE	NONE	Sialb.0432s0004	NONE	NONE	NONE	NONE	maker-Cram_his_scaff5-augustus-gene-116.45
Bra003894	Bo6g092690	Sialb.1708s0004	maker-Cram_his_scaff1-augustus-gene-83.39	NONE	NONE	Sialb.0242s0028	maker-Cram_his_scaff5-augustus-gene-116.53	NONE	Bo2g075400	Sialb.0432s0010	NONE
Bra003892	Bo6g092670	NONE	snap_masked-Cram_his_scaff1-processed-gene-83.28	Bra016084	Bo6g114690	Sialb.0242s0027	snap_masked-Cram_his_scaff5-processed-gene-117.22	Bra008012	Bo2g075410	Sialb.0432s0011	maker-Cram_his_scaff5-augustus-gene-13.62
Bra003886	Bo6g092570	NONE	maker-Cram_his_scaff1-augustus-gene-84.34	Bra016080	Bo6g114730	Sialb.0242s0019	maker-Cram_his_scaff5-augustus-gene-118.29	NONE	Bo2g075510	Sialb.0432s0018	snap_masked-Cram_his_scaff5-processed-gene-14.23
NONE	NONE	NONE	augustus_masked-Cram_his_scaff1-processed-gene-84.9	NONE	NONE	Sialb.0242s0017	NONE	Bra008018	Bo2g075520	NONE	NONE
NONE	NONE	NONE	maker-Cram_his_scaff1-augustus-gene-84.35	Bra016078	Bo6g114750	Sialb.0242s0016	NONE	Bra008019	Bo2g075530	Sialb.0076s0222	maker-Cram_his_scaff5-augustus-gene-14.57
NONE	Bo00722s010	NONE	snap_masked-Cram_his_scaff1-processed-gene-84.25	Bra016077	NONE	Sialb.0242s0015	NONE	Bra008022	NONE	Sialb.0076s0223	NONE
NONE	Bo00722s020	NONE	maker-Cram_his_scaff1-augustus-gene-85.46	Bra016076	NONE	Sialb.0242s0014	NONE	Bra008023	Bo2g075570	Sialb.0076s0224	maker-Cram_his_scaff5-augustus-gene-14.58
NONE	NONE	NONE	NONE	Bra016065	Bo6g115810	NONE	NONE	NONE	NONE	Sialb.0076s0234	maker-Cram_his_scaff5-augustus-gene-14.64
NONE	NONE	NONE	NONE	NONE	Bo6g115830	Sialb.0242s0008	NONE	Bra008029	Bo2g075670	Sialb.0076s0236	maker-Cram_his_scaff5-augustus-gene-14.61
Bra003883	Bo6g091540	Sialb.0432s0024	augustus_masked-Cram_his_scaff5-processed-gene-118.7	Bra016063	Bo6g115850	NONE	NONE	NONE	NONE	Sialb.2025s0006	NONE
Bra003882	Bo6g091530	Sialb.0076s0238	maker-Cram_his_scaff5-augustus-gene-118.32	Bra016062	Bo6g115860	Sialb.0242s0006	maker-Cram_his_scaff1-augustus-gene-85.54	Bra008030	Bo2g075690	Sialb.2025s0005	maker-Cram_his_scaff5-augustus-gene-14.65
NONE	NONE	Sialb.0076s0239	NONE	Bra016061	Bo6g115870	Sialb.0242s0005	maker-Cram_his_scaff1-augustus-gene-86.35	Bra008031	Bo2g075700	NONE	maker-Cram_his_scaff5-augustus-gene-14.62
NONE	NONE	Sialb.0076s0240	NONE	Bra016060	Bo6g115880	NONE	NONE	NONE	NONE	NONE	maker-Cram_his_scaff5-augustus-gene-14.66
NONE	NONE	Sialb.0076s0241	NONE	Bra016059	Bo6g115890	NONE	NONE	NONE	NONE	NONE	snap_masked-Cram_his_scaff5-processed-gene-15.20
Bra003881	Bo6g091520	Sialb.0076s0242	NONE	NONE	Bo6g115900	Sialb.0242s0004	augustus_masked-Cram_his_scaff1-processed-gene-86.1	Bra008032	Bo2g075720	Sialb.2025s0003	NONE
NONE	NONE	Sialb.0076s0243	NONE	Bra016057	Bo6g115910	NONE	NONE	NONE	NONE	NONE	maker-Cram_his_scaff5-augustus-gene-15.48
NONE	NONE	NONE	NONE	Bra016056	Bo6g115920	Sialb.0242s0003	maker-Cram_his_scaff1-augustus-gene-86.40	Bra008033	Bo2g076750	NONE	maker-Cram_his_scaff5-snap-gene-15.66
Bra003880	Bo6g091510	NONE	maker-Cram_his_scaff5-augustus-gene-118.31	NONE	NONE	Sialb.0242s0002	maker-Cram_his_scaff1-augustus-gene-86.38	Bra008034	Bo2g076790	Sialb.5485s0001	NONE
NONE	Bo6g091490	Sialb.0076s0244	NONE	Bra016055	Bo6g115930	NONE	NONE	NONE	NONE	NONE	maker-Cram_his_scaff5-augustus-gene-15.51
Bra003878	Bo6g091480	Sialb.0076s0245	maker-Cram_his_scaff5-augustus-gene-119.32	Bra016054	Bo6g115940	NONE	NONE	Bra008035	NONE	NONE	maker-Cram_his_scaff5-snap-gene-15.68
NONE	NONE	Sialb.0076s0247	NONE	Bra016053	Bo6g115990	NONE	NONE	NONE	NONE	NONE	maker-Cram_his_scaff5-augustus-gene-15.53
NONE	NONE	Sialb.0076s0248	NONE	Bra016052	Bo6g116000	Sialb.0242s0001	maker-Cram_his_scaff1-snap-gene-86.47	Bra008036	NONE	Sialb.5485s0002	NONE
NONE	NONE	NONE	NONE	NONE	NONE	Sialb.0726s0001	maker-Cram_his_scaff1-snap-gene-86.48	Bra008037	Bo2g076880	NONE	NONE
Bra003875	Bo6g091400	Sialb.0076s0250	maker-Cram_his_scaff5-snap-gene-119.41	Bra016050	Bo6g116020	Sialb.0726s0002	maker-Cram_his_scaff1-augustus-gene-86.42	Bra008038	Bo2g076890	Sialb.0766s0003	maker-Cram_his_scaff5-augustus-gene-15.54
Bra003873	Bo6g091380	NONE	snap_masked-Cram_his_scaff5-processed-gene-119.18	NONE	NONE	NONE	NONE	NONE	NONE	Sialb.0766s0005	NONE
Bra003872	Bo6g091370	Sialb.0076s0254	NONE	Bra016046	Bo6g116060	Sialb.0726s0006	maker-Cram_his_scaff1-augustus-gene-87.45	Bra008041	NONE	Sialb.0766s0006	NONE
NONE	NONE	Sialb.0076s0255	NONE	Bra016045	Bo6g116070	NONE	maker-Cram_his_scaff5-augustus-gene-15.56	NONE	NONE	NONE	NONE
NONE	NONE	Sialb.0076s0260	maker-Cram_his_scaff1-augustus-gene-87.46	Bra016040	Bo6g116110	NONE	NONE	Bra008042	Bo2g077940	NONE	NONE
NONE	NONE	Sialb.0076s0261	maker-Cram_his_scaff1-augustus-gene-87.47	Bra016039	Bo6g116120	Sialb.0726s0009	maker-Cram_his_scaff5-augustus-gene-16.60	Bra008043	Bo2g078940	Sialb.2112s0002	NONE
NONE	NONE	Sialb.0076s0263	NONE	Bra016037	Bo6g116140	Sialb.0726s0011	NONE	Bra008045	Bo2g078960	Sialb.2112s0001	maker-Cram_his_scaff1-augustus-gene-87.49
NONE	NONE	NONE	NONE	Bra016034	Bo6g116180	NONE	maker-Cram_his_scaff5-augustus-gene-16.61	NONE	NONE	Sialb.0076s0267	NONE
Bra003868	Bo6g090320	Sialb.0990s0002	NONE	Bra016032	Bo6g116200	NONE	NONE	NONE	NONE	Sialb.0076s0269	snap_masked-Cram_his_scaff1-processed-gene-87.30
Bra003867	Bo6g090310	Sialb.0990s0003	augustus_masked-Cram_his_scaff1-processed-gene-87.11	Bra016031	Bo6g116240	Sialb.0726s0015	NONE	Bra008052	Bo2g079060	Sialb.0076s0270	NONE
Bra003865	Bo6g116340	Sialb.0990s0006	maker-Cram_his_scaff5-augustus-gene-122.51	Bra016030	Bo6g089210	Sialb.0567s0013	maker-Cram_his_scaff5-augustus-gene-16.71	Bra008057	Bo2g079140	Sialb.0076s0271	maker-Cram_his_scaff1-augustus-gene-87.54
Bra003863	Bo6g116400	Sialb.0567s0004	snap_masked-Cram_his_scaff5-processed-gene-122.29	Bra016026	Bo6g088150	Sialb.0508s0022	NONE	NONE	NONE	Sialb.0076s0274	NONE
Bra003862	NONE	Sialb.0567s0003	maker-Cram_his_scaff5-augustus-gene-122.47	NONE	Bo6g088140	Sialb.0508s0021	NONE	Bra008061	Bo2g079160	Sialb.0726s0019	maker-Cram_his_scaff1-snap-gene-88.72
NONE	NONE	NONE	NONE	NONE	NONE	NONE	NONE	Bra008062	Bo2g079170	Sialb.0726s0020	augustus_masked-Cram_his_scaff1-processed-gene-88.2
NONE	Bo6g116410	Sialb.1555s0007	NONE	Bra016025	NONE	Sialb.0076s0275	maker-Cram_his_scaff5-augustus-gene-16.72	Bra008066	Bo2g079210	Sialb.0726s0022	snap_masked-Cram_his_scaff1-processed-gene-88.43
Bra003860	Bo6g116420	NONE	maker-Cram_his_scaff5-augustus-gene-122.53	Bra016023	Bo6g088110	Sialb.0076s0276	maker-Cram_his_scaff5-augustus-gene-16.73	NONE	NONE	NONE	NONE
Bra003859	Bo6g116430	Sialb.1555s0009	maker-Cram_his_scaff5-augustus-gene-122.48	Bra016022	Bo6g088100	Sialb.0076s0277	maker-Cram_his_scaff5-augustus-gene-16.63	Bra008067	Bo2g079240	Sialb.0726s0023	maker-Cram_his_scaff1-augustus-gene-88.59
NONE	Bo6g116460	Sialb.0508s0015	NONE	Bra016018	Bo6g088080	Sialb.0076s0281	snap_masked-Cram_his_scaff5-processed-gene-16.38	NONE	NONE	NONE	NONE
NONE	Bo6g116470	NONE	NONE	Bra016017	NONE	Sialb.0076s0282	maker-Cram_his_scaff5-snap-gene-16.94	NONE	NONE	NONE	NONE
NONE	Bo6g116480	NONE	NONE	Bra016016	NONE	Sialb.0076s0283	NONE	Bra008071	Bo2g079330	Sialb.0476s0001	maker-Cram_his_scaff1-augustus-gene-88.65
NONE	NONE	NONE	NONE	NONE	NONE	NONE	NONE	Bra008073	Bo2g079340	Sialb.0476s0003	maker-Cram_his_scaff1-augustus-gene-88.66
NONE	NONE	NONE	snap_masked-Cram_his_scaff5-processed-gene-123.32	NONE	NONE	NONE	NONE	Bra008074	Bo2g079350	Sialb.0476s0004	NONE
Bra003854	NONE	Sialb.0508s0010	augustus_masked-Cram_his_scaff5-processed-gene-123.8	NONE	NONE	NONE	NONE	NONE	Bo6g087990	NONE	NONE
NONE	NONE	NONE	NONE	NONE	Bo00796s020	NONE	NONE	Bra008077	NONE	Sialb.0476s0006	maker-Cram_his_scaff1-snap-gene-88.83
NONE	NONE	Sialb.0508s0009	maker-Cram_his_scaff5-augustus-gene-123.41	Bra016014	Bo00796s040	Sialb.0076s0285	maker-Cram_his_scaff5-augustus-gene-16.66	Bra008079	Bo6g087980	Sialb.0476s0008	NONE
NONE	Bo6g116500	NONE	NONE	Bra016013	Bo00796s050	Sialb.0076s0286	maker-Cram_his_scaff5-augustus-gene-16.76	Bra008080	NONE	Sialb.0476s0009	maker-Cram_his_scaff1-augustus-gene-88.70
NONE	Bo6g116510	NONE	NONE	Bra016012	Bo00796s060	Sialb.0076s0287	maker-Cram_his_scaff5-snap-gene-17.65	Bra008081	Bo6g087960	Sialb.0476s0010	maker-Cram_his_scaff1-augustus-gene-88.71
NONE	Bo6g116520	NONE	NONE	Bra016011	Bo2g080430	Sialb.0076s0288	maker-Cram_his_scaff5-augustus-gene-17.50	NONE	NONE	Sialb.0476s0013	NONE
Bra003851	NONE	Sialb.0508s0008	maker-Cram_his_scaff5-augustus-gene-123.44	Bra016010	Bo2g080450	Sialb.0076s0289	maker-Cram_his_scaff5-augustus-gene-17.53	Bra008086	Bo6g087920	Sialb.0476s0015	NONE
Bra003850	Bo6g116550	Sialb.0508s0006	maker-Cram_his_scaff5-snap-gene-124.53	Bra016007	NONE	NONE	NONE	NONE	Bo6g087900	Sialb.0664s0004	NONE
NONE	NONE	Sialb.0508s0005	NONE	Bra016001	NONE	Sialb.0076s0296	maker-Cram_his_scaff5-snap-gene-17.73	NONE	Bo6g087840	Sialb.0664s0008	NONE
NONE	Bo6g116740	NONE	NONE	Bra015998	NONE	Sialb.0076s0299	snap_masked-Cram_his_scaff5-processed-gene-17.33	NONE	NONE	NONE	snap_masked-Cram_his_scaff1-processed-gene-89.22
Bra003849	NONE	Sialb.0508s0004	maker-Cram_his_scaff5-augustus-gene-124.41	NONE	NONE	NONE	NONE	NONE	Bo6g087830	Sialb.0664s0009	NONE
Bra003847	Bo6g116750	Sialb.0508s0003	NONE	Bra015997	NONE	NONE	maker-Cram_his_scaff5-augustus-gene-17.60	NONE	Bo6g087820	Sialb.0664s0010	NONE
Bra003846	Bo6g116760	Sialb.0508s0002	maker-Cram_his_scaff5-augustus-gene-124.44	Bra015996	NONE	Sialb.0076s0300	NONE	NONE	Bo6g087810	Sialb.0664s0011	NONE
Bra003845	Bo6g116770	Sialb.0508s0001	maker-Cram_his_scaff5-augustus-gene-124.45	Bra015995	NONE	Sialb.0076s0301	maker-Cram_his_scaff5-augustus-gene-17.62	NONE	Bo6g087800	Sialb.0664s0012	NONE
NONE	Bo6g116790	Sialb.0076s0303	NONE	Bra015993	NONE	NONE	augustus_masked-Cram_his_scaff5-processed-gene-18.1	NONE	NONE	NONE	NONE
NONE	Bo6g116800	Sialb.0076s0304	NONE	Bra015992	Bo2g080540	Sialb.0476s0023	NONE	Bra008096	NONE	NONE	maker-Cram_his_scaff1-augustus-gene-89.44
NONE	NONE	Sialb.0076s0305	NONE	Bra015991	Bo2g080550	NONE	maker-Cram_his_scaff5-augustus-gene-18.49	NONE	Bo8g110640	NONE	snap_masked-Cram_his_scaff1-processed-gene-89.25
Bra003844	Bo2g080570	Sialb.0076s0306	snap_masked-Cram_his_scaff5-processed-gene-124.21	Bra015990	Bo2g080560	NONE	maker-Cram_his_scaff5-augustus-gene-18.50	NONE	Bo8g110650	Sialb.0664s0014	NONE
NONE	Bo2g080660	Sialb.0076s0311	NONE	Bra015983	Bo6g087700	Sialb.0476s0028	maker-Cram_his_scaff5-augustus-gene-18.54	Bra008105	Bo6g116850	NONE	snap_masked-Cram_his_scaff1-processed-gene-90.17
Bra003838	NONE	NONE	maker-Cram_his_scaff5-augustus-gene-124.39	Bra015982	Bo6g087680	NONE	NONE	NONE	Bo6g116860	Sialb.1364s0001	NONE
Bra003834	NONE	NONE	maker-Cram_his_scaff5-augustus-gene-125.29	NONE	Bo6g087600	NONE	NONE	NONE	NONE	Sialb.1364s0007	NONE
NONE	NONE	Sialb.0076s0314	NONE	Bra015980	NONE	NONE	maker-Cram_his_scaff5-augustus-gene-18.56	NONE	Bo6g117880	NONE	NONE
NONE	NONE	Sialb.0076s0316	NONE	Bra015978	NONE	NONE	snap_masked-Cram_his_scaff5-processed-gene-18.32	NONE	Bo6g117900	NONE	NONE
NONE	Bo2g080670	Sialb.0076s0317	NONE	Bra015977	NONE	Sialb.0476s0029	snap_masked-Cram_his_scaff5-processed-gene-18.46	Bra008106	Bo6g117910	NONE	maker-Cram_his_scaff1-augustus-gene-90.44
NONE	NONE	Sialb.0076s0318	NONE	Bra015976	NONE	NONE	maker-Cram_his_scaff5-augustus-gene-18.62	NONE	Bo6g117920	NONE	NONE
Bra003833	Bo2g080680	Sialb.0076s0319	maker-Cram_his_scaff5-augustus-gene-125.34	Bra015975	Bo6g087590	Sialb.0476s0030	maker-Cram_his_scaff5-augustus-gene-19.52	Bra008107	Bo6g117940	NONE	maker-Cram_his_scaff1-snap-gene-90.57
Bra003832	NONE	Sialb.0076s0321	maker-Cram_his_scaff5-snap-gene-125.44	Bra015973	Bo6g087580	NONE	snap_masked-Cram_his_scaff5-processed-gene-19.31	NONE	Bo6g117980	Sialb.0169s0001	NONE
NONE	NONE	Sialb.0076s0323	maker-Cram_his_scaff5-augustus-gene-126.50	Bra015971	Bo6g087560	NONE	snap_masked-Cram_his_scaff5-processed-gene-19.23	NONE	Bo6g118020	Sialb.0169s0005	NONE
Bra003831	NONE	Sialb.0076s0325	augustus_masked-Cram_his_scaff5-processed-gene-126.13	Bra015970	Bo6g087550	Sialb.0476s0031	maker-Cram_his_scaff5-augustus-gene-19.54	Bra008110	Bo6g118030	Sialb.0169s0006	NONE
NONE	NONE	Sialb.0076s0327	NONE	Bra015968	NONE	NONE	maker-Cram_his_scaff5-augustus-gene-19.46	NONE	Bo6g118060	NONE	NONE
Bra003830	NONE	Sialb.0076s0328	NONE	Bra015967	Bo6g087540	NONE	maker-Cram_his_scaff5-augustus-gene-19.55	NONE	Bo6g118070	Sialb.0169s0008	NONE
NONE	Bo2g080760	NONE	NONE	NONE	NONE	Sialb.0476s0032	NONE	Bra008111	NONE	NONE	maker-Cram_his_scaff1-snap-gene-90.54
NONE	Bo2g080770	Sialb.0076s0329	NONE	Bra015966	NONE	NONE	NONE	Bra008112	Bo6g118080	NONE	snap_masked-Cram_his_scaff1-processed-gene-90.20
Bra003828	NONE	Sialb.0076s0331	NONE	Bra015964	Bo6g087500	NONE	maker-Cram_his_scaff5-snap-gene-19.75	NONE	Bo6g118100	Sialb.0169s0011	NONE
NONE	NONE	Sialb.0076s0332	NONE	Bra015963	NONE	NONE	maker-Cram_his_scaff5-augustus-gene-19.57	NONE	Bo6g118110	NONE	NONE
Bra003827	NONE	NONE	maker-Cram_his_scaff5-snap-gene-126.64	Bra015962	Bo6g087470	NONE	NONE	NONE	NONE	Sialb.0169s0012	NONE
NONE	Bo2g080780	Sialb.0076s0334	NONE	Bra015960	NONE	Sialb.0476s0034	maker-Cram_his_scaff5-snap-gene-19.68	NONE	Bo6g118140	NONE	NONE
Bra003826	NONE	Sialb.0076s0335	NONE	Bra015959	Bo6g087460	NONE	maker-Cram_his_scaff5-augustus-gene-19.59	NONE	Bo6g118150	NONE	NONE
NONE	NONE	Sialb.0076s0336	NONE	Bra015958	NONE	NONE	maker-Cram_his_scaff5-augustus-gene-19.50	NONE	Bo6g118170	NONE	NONE
Bra003825	NONE	Sialb.0076s0337	maker-Cram_his_scaff5-snap-gene-127.40	Bra015957	Bo6g087450	NONE	maker-Cram_his_scaff5-augustus-gene-19.60	NONE	Bo6g118180	Sialb.0169s0013	NONE
Bra003822	NONE	Sialb.0076s0340	snap_masked-Cram_his_scaff5-processed-gene-127.25	Bra015954	Bo6g087410	Sialb.0608s0004	snap_masked-Cram_his_scaff5-processed-gene-20.28	NONE	Bo6g118210	Sialb.0169s0016	snap_masked-Cram_his_scaff5-processed-gene-184.26
Bra003821	NONE	Sialb.0076s0341	maker-Cram_his_scaff5-augustus-gene-127.37	Bra015953	Bo6g087390	Sialb.0608s0005	maker-Cram_his_scaff5-augustus-gene-20.72	NONE	Bo6g118220	Sialb.0169s0017	maker-Cram_his_scaff5-augustus-gene-184.49
NONE	NONE	Sialb.0076s0342	NONE	Bra015952	NONE	NONE	maker-Cram_his_scaff5-augustus-gene-20.73	NONE	Bo6g118230	NONE	maker-Cram_his_scaff5-augustus-gene-184.50
NONE	NONE	Sialb.0076s0343	NONE	Bra015951	NONE	NONE	NONE	NONE	Bo6g118240	NONE	maker-Cram_his_scaff5-augustus-gene-20.74
NONE	NONE	Sialb.0076s0345	NONE	Bra015949	NONE	NONE	NONE	NONE	Bo6g118260	NONE	maker-Cram_his_scaff5-snap-gene-20.85
Bra008142	Bo6g118570	Sialb.0285s0025	NONE	Bra015926	NONE	Sialb.0076s0363	NONE	NONE	Bo2g081040	NONE	maker-Cram_his_scaff5-augustus-gene-21.60
NONE	Bo6g118580	Sialb.0285s0026	NONE	Bra015925	NONE	Sialb.0076s0364	NONE	NONE	Bo2g081050	NONE	snap_masked-Cram_his_scaff5-processed-gene-21.27
Bra008143	NONE	Sialb.0285s0027	NONE	NONE	Bo6g087130	NONE	maker-Cram_his_scaff1-augustus-gene-91.52	NONE	Bo2g081060	NONE	NONE
NONE	Bo6g118590	NONE	NONE	Bra015924	Bo6g087120	Sialb.0076s0365	NONE	NONE	NONE	NONE	maker-Cram_his_scaff5-augustus-gene-21.71
Bra008144	Bo6g118600	Sialb.0285s0028	NONE	NONE	Bo6g087100	Sialb.0076s0366	maker-Cram_his_scaff1-augustus-gene-91.58	Bra003808	Bo2g081080	Sialb.0608s0011	maker-Cram_his_scaff5-snap-gene-21.92
NONE	Bo6g118620	NONE	NONE	Bra015922	Bo6g087090	Sialb.0076s0368	NONE	Bra003807	NONE	NONE	maker-Cram_his_scaff5-snap-gene-21.93
NONE	Bo6g118630	NONE	NONE	Bra015921	NONE	Sialb.0076s0369	NONE	NONE	NONE	NONE	maker-Cram_his_scaff5-snap-gene-21.85
NONE	Bo6g118640	NONE	NONE	Bra015920	NONE	Sialb.0076s0370	NONE	NONE	NONE	NONE	maker-Cram_his_scaff5-augustus-gene-21.74
NONE	Bo6g118660	NONE	NONE	Bra015917	NONE	Sialb.0076s0373	NONE	NONE	NONE	NONE	maker-Cram_his_scaff5-augustus-gene-21.65
NONE	Bo6g118670	Sialb.0169s0028	augustus_masked-Cram_his_scaff5-processed-gene-130.1	Bra015916	Bo6g087080	Sialb.0076s0374	NONE	Bra003806	NONE	Sialb.0608s0012	NONE
NONE	Bo6g118690	NONE	NONE	Bra015914	NONE	Sialb.0076s0376	NONE	NONE	NONE	NONE	maker-Cram_his_scaff5-augustus-gene-21.77
NONE	Bo6g118700	NONE	NONE	Bra015913	NONE	Sialb.0076s0377	NONE	NONE	NONE	NONE	maker-Cram_his_scaff5-augustus-gene-21.66
NONE	NONE	Sialb.0169s0031	maker-Cram_his_scaff5-augustus-gene-130.36	NONE	Bo6g087040	NONE	NONE	Bra003802	NONE	Sialb.0608s0015	NONE
Bra008149	Bo6g118710	Sialb.0285s0031	NONE	Bra015912	NONE	Sialb.0076s0379	NONE	NONE	Bo2g081100	Sialb.0188s0236	maker-Cram_his_scaff5-augustus-gene-21.67
NONE	Bo6g118750	NONE	NONE	Bra015910	NONE	Sialb.0076s0380	NONE	Bra035209	NONE	NONE	maker-Cram_his_scaff5-augustus-gene-21.78
NONE	Bo6g118770	NONE	maker-Cram_his_scaff5-augustus-gene-130.32	NONE	Bo6g086980	Sialb.0076s0382	NONE	Bra003800	NONE	NONE	NONE
NONE	NONE	NONE	maker-Cram_his_scaff5-augustus-gene-130.39	NONE	Bo6g086960	NONE	NONE	Bra003798	NONE	Sialb.0188s0233	NONE
Bra008154	Bo6g118800	Sialb.0285s0035	maker-Cram_his_scaff5-augustus-gene-131.20	Bra015906	Bo6g086950	Sialb.0076s0385	maker-Cram_his_scaff1-augustus-gene-92.38	Bra003797	Bo2g082150	Sialb.0188s0232	NONE
Bra008155	Bo6g118810	NONE	maker-Cram_his_scaff5-snap-gene-131.21	Bra015905	Bo6g086940	Sialb.0076s0386	NONE	Bra003796	Bo2g082170	Sialb.0188s0231	maker-Cram_his_scaff5-augustus-gene-21.70
Bra008156	Bo6g118820	Sialb.0285s0037	NONE	Bra015904	NONE	NONE	maker-Cram_his_scaff1-augustus-gene-92.39	NONE	Bo2g082180	NONE	NONE
NONE	Bo6g118830	Sialb.0285s0038	NONE	Bra015902	NONE	NONE	maker-Cram_his_scaff1-snap-gene-92.46	NONE	NONE	NONE	NONE
Bra008157	Bo6g118840	Sialb.0285s0039	NONE	Bra015901	NONE	Sialb.0076s0388	maker-Cram_his_scaff1-augustus-gene-92.41	NONE	Bo2g082200	NONE	maker-Cram_his_scaff5-snap-gene-22.75
Bra008159	NONE	Sialb.0285s0041	NONE	NONE	NONE	NONE	snap_masked-Cram_his_scaff1-processed-gene-92.22	NONE	Bo2g082220	NONE	NONE
Bra008160	Bo6g118860	NONE	maker-Cram_his_scaff5-augustus-gene-131.19	Bra015899	Bo6g086910	Sialb.0076s0390	maker-Cram_his_scaff1-snap-gene-92.47	Bra003793	Bo2g082270	NONE	maker-Cram_his_scaff5-augustus-gene-22.50
NONE	Bo6g118870	Sialb.0285s0042	NONE	Bra015898	Bo6g086900	Sialb.0076s0391	NONE	Bra003791	NONE	Sialb.0188s0229	snap_masked-Cram_his_scaff5-processed-gene-22.35
Bra008168	Bo6g119000	NONE	NONE	Bra015891	Bo6g086780	Sialb.0076s0399	NONE	Bra003783	NONE	Sialb.0188s0221	maker-Cram_his_scaff5-snap-gene-22.80
NONE	Bo6g119060	NONE	NONE	Bra015886	NONE	Sialb.0076s0404	NONE	NONE	NONE	NONE	snap_masked-Cram_his_scaff5-processed-gene-22.44
NONE	Bo6g119070	NONE	maker-Cram_his_scaff5-augustus-gene-133.28	Bra015885	Bo6g086770	Sialb.0076s0405	NONE	Bra003782	NONE	Sialb.0188s0220	maker-Cram_his_scaff5-augustus-gene-22.65
Bra008171	Bo6g119110	Sialb.0285s0051	NONE	Bra015883	Bo6g086760	Sialb.0076s0407	maker-Cram_his_scaff1-augustus-gene-93.50	NONE	Bo2g082390	Sialb.0188s0219	maker-Cram_his_scaff5-augustus-gene-22.66
NONE	NONE	NONE	NONE	NONE	NONE	Sialb.0025s0076	snap_masked-Cram_his_scaff12-processed-gene-286.34	Bra009303	Bo9g175030	NONE	NONE
NONE	NONE	NONE	maker-Cram_his_scaff5-augustus-gene-133.30	NONE	Bo6g086750	NONE	NONE	Bra003781	NONE	Sialb.0188s0218	snap_masked-Cram_his_scaff5-processed-gene-22.48
NONE	Bo6g119130	NONE	maker-Cram_his_scaff5-snap-gene-133.34	Bra015881	Bo6g086730	Sialb.0076s0409	NONE	Bra003779	NONE	Sialb.0188s0216	maker-Cram_his_scaff5-augustus-gene-22.55
NONE	Bo2g007490	NONE	NONE	Bra028710	NONE	Sialb.0025s0072	maker-Cram_his_scaff12-augustus-gene-285.64	Bra009299	Bo9g175070	Sialb.0431s0012	NONE
Bra005922	NONE	Sialb.0002s0061	NONE	NONE	Bo3g004170	Sialb.0025s0070	snap_masked-Cram_his_scaff12-processed-gene-285.42	Bra009298	Bo9g175080	NONE	NONE
NONE	NONE	NONE	NONE	NONE	NONE	Sialb.0025s0068	maker-Cram_his_scaff12-snap-gene-285.83	Bra009296	Bo9g175100	NONE	NONE
NONE	NONE	NONE	NONE	NONE	NONE	Sialb.0025s0056	maker-Cram_his_scaff12-augustus-gene-285.69	Bra009286	Bo9g175210	NONE	NONE
Bra005927	Bo2g007530	NONE	snap_masked-Cram_his_scaff3-processed-gene-10.51	Bra028706	Bo3g004240	Sialb.0025s0055	snap_masked-Cram_his_scaff12-processed-gene-285.30	Bra009285	Bo9g175240	Sialb.0431s0008	maker-Cram_his_scaff8-snap-gene-253.80
Bra005928	Bo2g007540	NONE	maker-Cram_his_scaff3-snap-gene-10.80	Bra028705	Bo3g004250	Sialb.0025s0054	maker-Cram_his_scaff12-augustus-gene-285.68	Bra009284	Bo9g175250	NONE	NONE
NONE	NONE	NONE	NONE	NONE	NONE	Sialb.0025s0053	maker-Cram_his_scaff12-augustus-gene-285.56	Bra009283	Bo9g175260	NONE	NONE
NONE	NONE	NONE	NONE	NONE	NONE	Sialb.0025s0046	maker-Cram_his_scaff12-augustus-gene-285.65	Bra009274	Bo9g175370	Sialb.0431s0002	NONE
Bra005931	NONE	Sialb.0002s0049	maker-Cram_his_scaff3-augustus-gene-10.64	NONE	Bo3g004280	Sialb.0025s0045	maker-Cram_his_scaff12-augustus-gene-284.90	Bra009273	Bo9g175380	NONE	NONE
Bra005932	Bo2g008570	Sialb.0002s0048	NONE	Bra028703	Bo3g004290	Sialb.0025s0044	maker-Cram_his_scaff12-augustus-gene-284.89	Bra009272	Bo9g175390	Sialb.0431s0001	maker-Cram_his_scaff8-snap-gene-253.72
NONE	Bo2g008580	NONE	NONE	Bra028702	NONE	NONE	maker-Cram_his_scaff12-augustus-gene-284.88	Bra009271	Bo9g175400	Sialb.0025s0043	NONE
NONE	NONE	NONE	NONE	NONE	NONE	NONE	maker-Cram_his_scaff12-augustus-gene-284.87	Bra009270	Bo9g175410	Sialb.0025s0042	NONE
Bra005934	Bo2g008630	Sialb.0002s0046	snap_masked-Cram_his_scaff3-processed-gene-11.26	Bra028698	Bo3g004340	Sialb.0254s0009	maker-Cram_his_scaff12-augustus-gene-284.85	Bra009264	Bo9g175470	Sialb.0025s0036	maker-Cram_his_scaff8-snap-gene-254.58
Bra005935	Bo2g008640	Sialb.0002s0045	maker-Cram_his_scaff3-snap-gene-11.70	Bra028697	Bo3g004350	Sialb.0254s0010	NONE	Bra009263	Bo9g175480	Sialb.0025s0035	maker-Cram_his_scaff8-augustus-gene-254.45
NONE	NONE	Sialb.0025s0034	NONE	NONE	NONE	NONE	maker-Cram_his_scaff12-augustus-gene-284.74	Bra009262	Bo9g175490	NONE	NONE
Bra005941	NONE	Sialb.0025s0031	maker-Cram_his_scaff3-augustus-gene-11.62	NONE	Bo3g004400	NONE	NONE	Bra009259	Bo9g175520	Sialb.0002s0041	NONE
NONE	Bo2g008650	NONE	NONE	Bra028696	NONE	Sialb.0254s0011	NONE	Bra009258	Bo9g175540	Sialb.0025s0030	maker-Cram_his_scaff8-augustus-gene-254.46
Bra005948	NONE	Sialb.0025s0021	maker-Cram_his_scaff3-augustus-gene-11.66	NONE	Bo3g004490	Sialb.0002s0035	maker-Cram_his_scaff12-augustus-gene-284.66	Bra009248	Bo9g175630	NONE	NONE
NONE	Bo2g008720	Sialb.0025s0018	NONE	Bra028688	NONE	NONE	snap_masked-Cram_his_scaff12-processed-gene-284.54	NONE	NONE	Sialb.0254s0020	maker-Cram_his_scaff8-snap-gene-254.64
NONE	Bo2g008740	NONE	NONE	Bra028687	NONE	NONE	NONE	NONE	NONE	Sialb.0254s0021	maker-Cram_his_scaff8-snap-gene-254.65
NONE	Bo2g008750	Sialb.0025s0017	NONE	Bra028686	NONE	NONE	maker-Cram_his_scaff12-augustus-gene-284.82	Bra009247	Bo9g175650	Sialb.0254s0022	maker-Cram_his_scaff8-augustus-gene-254.50
NONE	Bo2g008760	Sialb.0025s0015	NONE	Bra028685	NONE	NONE	maker-Cram_his_scaff12-augustus-gene-284.81	Bra009246	Bo9g175670	Sialb.0254s0023	maker-Cram_his_scaff8-augustus-gene-254.51
NONE	NONE	NONE	NONE	NONE	NONE	Sialb.0025s0082	maker-Cram_his_scaff12-augustus-gene-284.78	Bra009243	Bo9g175690	NONE	NONE
NONE	Bo2g008840	Sialb.0002s0023	maker-Cram_his_scaff3-augustus-gene-12.55	NONE	NONE	Sialb.0025s0094	NONE	Bra028676	NONE	NONE	NONE
NONE	Bo2g008850	NONE	NONE	NONE	Bo2g092640	NONE	NONE	Bra028675	Bo9g174930	Sialb.0254s0029	maker-Cram_his_scaff8-augustus-gene-257.72
NONE	NONE	NONE	NONE	Bra009312	Bo9g174880	Sialb.0025s0096	maker-Cram_his_scaff12-augustus-gene-283.62	NONE	Bo9g174900	NONE	NONE
NONE	NONE	NONE	NONE	Bra009313	Bo9g174870	Sialb.0025s0097	maker-Cram_his_scaff12-augustus-gene-283.61	NONE	NONE	NONE	NONE
NONE	NONE	NONE	NONE	Bra009315	Bo9g174860	Sialb.0025s0099	maker-Cram_his_scaff12-snap-gene-283.81	NONE	NONE	NONE	NONE
Bra005968	Bo2g008880	Sialb.0002s0019	maker-Cram_his_scaff3-augustus-gene-12.59	Bra009318	Bo9g174820	Sialb.0025s0103	NONE	Bra028672	Bo3g004680	Sialb.0254s0032	maker-Cram_his_scaff8-augustus-gene-257.66
NONE	NONE	NONE	NONE	Bra009320	Bo9g174800	Sialb.0025s0104	maker-Cram_his_scaff12-augustus-gene-283.50	NONE	NONE	NONE	NONE
NONE	Bo2g008890	NONE	NONE	Bra009321	Bo9g174780	Sialb.0025s0106	maker-Cram_his_scaff12-augustus-gene-283.48	NONE	NONE	NONE	NONE
Bra005969	NONE	Sialb.0002s0018	maker-Cram_his_scaff3-augustus-gene-12.67	Bra009322	Bo9g174770	Sialb.0025s0107	maker-Cram_his_scaff12-augustus-gene-283.47	NONE	Bo3g004690	NONE	NONE
Bra005973	Bo2g008930	Sialb.0002s0015	maker-Cram_his_scaff3-augustus-gene-12.68	Bra009325	Bo9g174740	Sialb.0025s0110	maker-Cram_his_scaff12-augustus-gene-282.71	Bra028670	Bo3g004740	Sialb.0254s0034	maker-Cram_his_scaff8-augustus-gene-257.73
Bra005974	NONE	Sialb.0002s0014	maker-Cram_his_scaff3-augustus-gene-12.69	Bra009326	Bo9g174730	Sialb.0025s0111	NONE	NONE	Bo3g004750	NONE	NONE
Bra005975	Bo2g008940	NONE	maker-Cram_his_scaff3-augustus-gene-12.70	Bra009327	Bo9g174710	Sialb.0025s0114	NONE	Bra028669	Bo3g004760	NONE	maker-Cram_his_scaff8-augustus-gene-257.74
Bra005976	Bo2g008950	Sialb.0002s0013	maker-Cram_his_scaff3-augustus-gene-12.60	Bra009328	Bo9g174680	Sialb.0025s0116	maker-Cram_his_scaff12-augustus-gene-282.83	NONE	NONE	Sialb.0254s0035	NONE
Bra005977	Bo2g008960	Sialb.0002s0012	maker-Cram_his_scaff3-snap-gene-12.80	Bra009329	Bo9g174660	Sialb.0025s0117	maker-Cram_his_scaff12-augustus-gene-282.82	Bra028667	Bo3g004780	Sialb.0254s0036	NONE
Bra005978	NONE	NONE	maker-Cram_his_scaff3-augustus-gene-12.71	Bra009332	Bo9g174620	Sialb.0025s0120	maker-Cram_his_scaff12-augustus-gene-282.66	NONE	Bo3g004790	NONE	NONE
Bra005979	NONE	Sialb.0002s0010	maker-Cram_his_scaff3-augustus-gene-12.62	Bra009333	Bo9g174570	Sialb.0025s0121	maker-Cram_his_scaff12-snap-gene-282.102	NONE	Bo3g004800	NONE	NONE
Bra005980	Bo2g008970	Sialb.0002s0009	maker-Cram_his_scaff3-snap-gene-12.93	Bra009334	Bo9g174550	Sialb.0025s0124	NONE	Bra028666	Bo3g004810	Sialb.0254s0037	maker-Cram_his_scaff8-augustus-gene-257.75
Bra005982	Bo2g008990	Sialb.0002s0008	snap_masked-Cram_his_scaff3-processed-gene-13.34	Bra009336	Bo9g174530	Sialb.0025s0126	maker-Cram_his_scaff12-augustus-gene-282.77	Bra028665	Bo3g004830	Sialb.0254s0039	maker-Cram_his_scaff8-augustus-gene-257.68
NONE	NONE	NONE	NONE	NONE	Bo9g174510	Sialb.0025s0127	NONE	Bra028664	NONE	NONE	maker-Cram_his_scaff8-augustus-gene-257.79
NONE	Bo2g009060	Sialb.0002s0001	NONE	NONE	NONE	Sialb.2348s0006	NONE	Bra028660	Bo3g004890	Sialb.0870s0032	maker-Cram_his_scaff8-augustus-gene-257.81
Bra005990	NONE	NONE	maker-Cram_his_scaff3-augustus-gene-13.80	NONE	NONE	NONE	NONE	NONE	Bo3g004910	Sialb.0870s0030	NONE
Bra005991	Bo2g009080	Sialb.0254s0048	maker-Cram_his_scaff3-augustus-gene-13.90	NONE	NONE	Sialb.2348s0004	NONE	Bra028658	NONE	NONE	maker-Cram_his_scaff8-augustus-gene-257.82
NONE	Bo2g009090	Sialb.0254s0049	maker-Cram_his_scaff3-augustus-gene-13.91	NONE	NONE	Sialb.2348s0003	NONE	Bra028657	Bo3g004920	Sialb.0870s0028	maker-Cram_his_scaff8-augustus-gene-258.55
NONE	Bo2g009110	Sialb.0254s0050	NONE	NONE	Bo9g174480	Sialb.2348s0002	NONE	Bra028656	NONE	NONE	maker-Cram_his_scaff8-augustus-gene-258.49
Bra005994	NONE	NONE	maker-Cram_his_scaff3-augustus-gene-13.92	NONE	NONE	Sialb.3277s0001	NONE	NONE	Bo3g004940	Sialb.0870s0026	NONE
NONE	NONE	Sialb.0025s0131	NONE	Bra009341	Bo9g174450	NONE	maker-Cram_his_scaff12-augustus-gene-282.73	NONE	NONE	NONE	NONE
NONE	NONE	Sialb.0025s0132	NONE	Bra009342	Bo9g174440	NONE	maker-Cram_his_scaff12-augustus-gene-282.72	NONE	NONE	NONE	NONE
Bra005997	Bo2g009130	Sialb.0025s0137	maker-Cram_his_scaff3-augustus-gene-13.93	Bra009346	Bo9g174380	Sialb.3277s0003	maker-Cram_his_scaff12-augustus-gene-281.69	Bra028654	Bo3g004970	Sialb.0870s0023	maker-Cram_his_scaff8-augustus-gene-258.56
Bra005998	Bo2g009140	Sialb.0025s0138	NONE	Bra009347	Bo9g174370	NONE	snap_masked-Cram_his_scaff12-processed-gene-281.37	NONE	Bo3g004980	Sialb.0870s0022	maker-Cram_his_scaff8-augustus-gene-258.57
NONE	NONE	Sialb.0025s0139	NONE	Bra009348	Bo9g174360	NONE	maker-Cram_his_scaff12-augustus-gene-281.82	NONE	NONE	NONE	NONE
Bra006000	NONE	Sialb.0025s0140	maker-Cram_his_scaff3-augustus-gene-13.81	Bra009349	NONE	NONE	maker-Cram_his_scaff12-snap-gene-281.111	NONE	Bo3g005000	Sialb.0870s0021	NONE
Bra006003	NONE	Sialb.0025s0141	maker-Cram_his_scaff3-augustus-gene-13.95	Bra009350	Bo9g174350	NONE	maker-Cram_his_scaff12-snap-gene-281.93	NONE	NONE	NONE	NONE
Bra006004	NONE	Sialb.0025s0142	maker-Cram_his_scaff3-augustus-gene-13.96	Bra009351	Bo9g174340	NONE	maker-Cram_his_scaff12-augustus-gene-281.67	NONE	Bo3g005010	Sialb.0870s0018	NONE
Bra006007	NONE	NONE	maker-Cram_his_scaff3-snap-gene-13.109	NONE	NONE	NONE	NONE	NONE	Bo3g005040	Sialb.0870s0016	NONE
Bra006008	NONE	Sialb.0025s0143	NONE	Bra009352	NONE	NONE	maker-Cram_his_scaff12-augustus-gene-281.80	NONE	Bo3g005050	Sialb.0870s0015	NONE
Bra006009	NONE	NONE	maker-Cram_his_scaff3-augustus-gene-13.97	Bra009353	Bo9g174330	Sialb.0870s0014	maker-Cram_his_scaff12-augustus-gene-281.66	NONE	NONE	Sialb.6494s0001	NONE
Bra006010	NONE	Sialb.0025s0145	snap_masked-Cram_his_scaff3-processed-gene-13.51	Bra009354	Bo9g174320	Sialb.0870s0013	maker-Cram_his_scaff12-augustus-gene-281.79	NONE	Bo3g005060	Sialb.6494s0002	NONE
NONE	Bo2g009270	NONE	NONE	NONE	NONE	Sialb.1597s0020	NONE	Bra028643	NONE	Sialb.1482s0010	snap_masked-Cram_his_scaff8-processed-gene-258.30
NONE	NONE	Sialb.0025s0164	NONE	Bra009373	Bo9g174140	NONE	maker-Cram_his_scaff12-augustus-gene-280.93	NONE	NONE	NONE	NONE
NONE	NONE	Sialb.0025s0166	NONE	Bra009375	Bo9g174130	Sialb.1597s0017	maker-Cram_his_scaff12-augustus-gene-280.81	NONE	NONE	Sialb.1482s0007	NONE
NONE	Bo2g009440	Sialb.2480s0001	NONE	Bra009395	NONE	NONE	maker-Cram_his_scaff12-snap-gene-280.106	Bra028627	Bo9g173910	Sialb.0025s0188	maker-Cram_his_scaff8-snap-gene-259.72
Bra006029	Bo2g009450	Sialb.2480s0003	maker-Cram_his_scaff3-augustus-gene-14.80	Bra009396	Bo3g005220	Sialb.2264s0014	maker-Cram_his_scaff12-snap-gene-280.95	Bra028625	Bo9g173900	Sialb.0025s0189	NONE
NONE	Bo2g009460	Sialb.2480s0004	NONE	Bra009397	NONE	NONE	NONE	Bra028624	Bo9g173890	NONE	maker-Cram_his_scaff8-augustus-gene-259.60
NONE	Bo2g009590	Sialb.0805s0008	NONE	Bra009076	NONE	NONE	maker-Cram_his_scaff12-augustus-gene-279.59	Bra028612	Bo9g173700	Sialb.0025s0202	NONE
Bra006038	Bo2g009600	Sialb.0805s0009	maker-Cram_his_scaff3-augustus-gene-14.84	Bra009074	Bo3g005340	Sialb.0932s0033	maker-Cram_his_scaff12-augustus-gene-279.58	Bra028611	Bo9g173690	Sialb.0025s0203	maker-Cram_his_scaff8-augustus-gene-259.66
Bra006039	Bo2g009620	Sialb.0805s0010	NONE	Bra009073	NONE	NONE	maker-Cram_his_scaff12-augustus-gene-279.71	Bra028609	Bo9g173680	Sialb.0025s0204	maker-Cram_his_scaff8-augustus-gene-259.57
NONE	NONE	NONE	NONE	Bra009072	NONE	NONE	maker-Cram_his_scaff12-augustus-gene-279.57	NONE	Bo9g173670	Sialb.0025s0205	NONE
Bra006040	Bo2g009630	Sialb.0805s0011	NONE	NONE	Bo3g005360	Sialb.0932s0032	NONE	Bra028608	Bo9g173660	Sialb.0025s0206	snap_masked-Cram_his_scaff8-processed-gene-259.33
NONE	Bo2g009640	Sialb.0805s0012	NONE	Bra009071	NONE	NONE	maker-Cram_his_scaff12-augustus-gene-279.70	Bra028607	Bo9g173650	Sialb.0025s0207	maker-Cram_his_scaff8-augustus-gene-259.58
NONE	NONE	NONE	NONE	Bra009070	NONE	NONE	maker-Cram_his_scaff12-augustus-gene-279.69	NONE	Bo9g173640	Sialb.0025s0208	NONE
NONE	NONE	NONE	NONE	Bra009067	NONE	NONE	maker-Cram_his_scaff12-augustus-gene-279.56	NONE	Bo9g173600	Sialb.0025s0212	NONE
NONE	NONE	NONE	NONE	Bra009066	NONE	NONE	snap_masked-Cram_his_scaff12-processed-gene-279.43	NONE	Bo9g173590	Sialb.0025s0213	NONE
Bra006042	NONE	Sialb.0805s0014	maker-Cram_his_scaff3-augustus-gene-14.72	Bra009065	Bo3g005380	Sialb.0841s0020	snap_masked-Cram_his_scaff12-processed-gene-279.42	Bra028605	Bo9g173580	Sialb.0025s0214	maker-Cram_his_scaff8-augustus-gene-260.44
Bra006043	NONE	NONE	maker-Cram_his_scaff3-augustus-gene-15.50	Bra009064	Bo3g005390	NONE	maker-Cram_his_scaff12-augustus-gene-279.65	NONE	Bo9g173570	Sialb.0025s0215	NONE
NONE	Bo2g009670	Sialb.0805s0015	NONE	Bra009063	NONE	Sialb.0841s0018	maker-Cram_his_scaff12-augustus-gene-279.55	Bra028604	Bo9g173550	Sialb.0025s0216	maker-Cram_his_scaff8-augustus-gene-260.50
NONE	NONE	Sialb.0025s0223	NONE	Bra009056	Bo9g173380	Sialb.0841s0013	maker-Cram_his_scaff12-augustus-gene-278.79	Bra028600	Bo9g173410	Sialb.0805s0020	maker-Cram_his_scaff8-snap-gene-260.70
Bra006051	NONE	Sialb.0025s0224	maker-Cram_his_scaff3-augustus-gene-15.60	Bra009055	Bo9g173370	Sialb.0841s0011	maker-Cram_his_scaff12-augustus-gene-278.78	Bra028599	Bo9g173400	NONE	maker-Cram_his_scaff8-augustus-gene-260.54
NONE	Bo2g009720	NONE	NONE	NONE	NONE	Sialb.0841s0010	NONE	Bra028598	NONE	NONE	maker-Cram_his_scaff8-augustus-gene-260.55
Bra006052	Bo2g009730	NONE	maker-Cram_his_scaff3-augustus-gene-15.53	NONE	NONE	NONE	NONE	Bra028597	NONE	Sialb.0932s0019	NONE
NONE	Bo2g009740	NONE	NONE	Bra009054	NONE	Sialb.0841s0009	NONE	Bra028596	Bo00975s030	NONE	maker-Cram_his_scaff8-augustus-gene-260.56
NONE	Bo2g009760	Sialb.0025s0226	NONE	Bra009052	NONE	Sialb.0841s0005	NONE	Bra028595	Bo00975s010	NONE	maker-Cram_his_scaff8-augustus-gene-260.47
NONE	NONE	Sialb.0025s0232	maker-Cram_his_scaff3-augustus-gene-15.54	Bra009046	NONE	NONE	maker-Cram_his_scaff12-augustus-gene-278.85	NONE	Bo3g005500	Sialb.0932s0017	NONE
NONE	Bo2g009770	NONE	NONE	NONE	NONE	Sialb.0841s0003	NONE	Bra028594	NONE	NONE	maker-Cram_his_scaff8-augustus-gene-260.48
NONE	NONE	Sialb.0025s0233	NONE	Bra009045	Bo9g172310	NONE	maker-Cram_his_scaff12-snap-gene-278.94	NONE	NONE	NONE	NONE
NONE	NONE	Sialb.0025s0235	NONE	Bra009043	Bo9g172250	NONE	maker-Cram_his_scaff12-augustus-gene-278.83	NONE	NONE	NONE	NONE
NONE	Bo2g009810	NONE	NONE	NONE	NONE	Sialb.2021s0005	NONE	Bra028592	NONE	NONE	maker-Cram_his_scaff8-augustus-gene-260.57
NONE	Bo2g009820	Sialb.0025s0236	NONE	Bra009042	Bo9g172240	Sialb.2021s0004	maker-Cram_his_scaff12-augustus-gene-278.72	Bra028591	NONE	NONE	maker-Cram_his_scaff8-augustus-gene-260.58
NONE	NONE	Sialb.0025s0237	NONE	Bra009041	Bo9g172230	NONE	maker-Cram_his_scaff12-augustus-gene-278.71	NONE	NONE	NONE	NONE
NONE	NONE	Sialb.0025s0243	NONE	Bra009036	Bo9g172180	NONE	maker-Cram_his_scaff12-augustus-gene-278.80	NONE	NONE	NONE	NONE
Bra006058	Bo2g009850	Sialb.0025s0244	maker-Cram_his_scaff3-snap-gene-15.86	Bra009034	Bo9g172140	Sialb.2021s0001	maker-Cram_his_scaff12-snap-gene-278.87	NONE	Bo3g005570	Sialb.0932s0010	snap_masked-Cram_his_scaff8-processed-gene-261.24
NONE	NONE	Sialb.0025s0246	NONE	Bra009031	Bo9g172110	NONE	maker-Cram_his_scaff12-augustus-gene-277.72	NONE	NONE	NONE	NONE
Bra006061	Bo2g009880	Sialb.0025s0249	maker-Cram_his_scaff3-augustus-gene-15.65	NONE	NONE	Sialb.0646s0006	maker-Cram_his_scaff12-augustus-gene-277.71	Bra028586	Bo3g005620	Sialb.0932s0008	maker-Cram_his_scaff8-snap-gene-261.90
Bra006062	NONE	Sialb.0025s0250	NONE	Bra009029	Bo9g172020	NONE	maker-Cram_his_scaff12-augustus-gene-277.70	NONE	Bo3g005640	Sialb.0932s0006	NONE
NONE	Bo2g009890	NONE	NONE	NONE	NONE	Sialb.0646s0007	NONE	Bra028585	NONE	NONE	maker-Cram_his_scaff8-augustus-gene-261.55
NONE	NONE	Sialb.0025s0251	NONE	Bra009028	Bo9g172010	NONE	maker-Cram_his_scaff12-augustus-gene-277.69	NONE	Bo3g006670	Sialb.0932s0005	NONE
NONE	Bo2g009900	Sialb.0025s0253	maker-Cram_his_scaff3-augustus-gene-16.62	Bra009026	Bo9g171990	Sialb.0646s0008	maker-Cram_his_scaff12-augustus-gene-277.76	Bra028584	Bo3g006680	Sialb.0932s0004	maker-Cram_his_scaff8-augustus-gene-261.56
Bra006066	NONE	Sialb.0025s0255	NONE	NONE	Bo2g009920	Sialb.0646s0010	NONE	Bra028580	Bo3g006690	Sialb.0932s0003	snap_masked-Cram_his_scaff8-processed-gene-261.49
NONE	Bo9g171910	NONE	maker-Cram_his_scaff3-snap-gene-16.81	Bra009017	NONE	NONE	NONE	NONE	Bo3g006730	Sialb.0025s0263	NONE
Bra006069	NONE	NONE	NONE	NONE	Bo2g009960	Sialb.0646s0014	NONE	Bra028577	Bo3g006740	NONE	maker-Cram_his_scaff8-snap-gene-261.78
Bra006070	NONE	NONE	maker-Cram_his_scaff3-augustus-gene-16.74	Bra009015	Bo2g009970	Sialb.0646s0015	NONE	Bra028576	NONE	Sialb.0025s0264	NONE
Bra006074	Bo9g171880	Sialb.0714s0007	snap_masked-Cram_his_scaff3-processed-gene-16.38	Bra009011	Bo2g010000	Sialb.0646s0020	snap_masked-Cram_his_scaff12-processed-gene-277.33	Bra028573	NONE	Sialb.0025s0268	snap_masked-Cram_his_scaff8-processed-gene-261.34
NONE	NONE	NONE	NONE	Bra009010	Bo2g010010	NONE	maker-Cram_his_scaff12-augustus-gene-277.63	Bra028572	NONE	Sialb.0025s0269	maker-Cram_his_scaff8-augustus-gene-261.70
NONE	Bo9g171810	NONE	NONE	Bra009008	Bo2g010030	NONE	maker-Cram_his_scaff12-augustus-gene-277.62	Bra028570	NONE	Sialb.0025s0271	maker-Cram_his_scaff8-augustus-gene-261.71
NONE	Bo9g171710	NONE	NONE	Bra009006	Bo2g010050	Sialb.0894s0017	maker-Cram_his_scaff12-augustus-gene-277.59	Bra028568	NONE	Sialb.0025s0272	NONE
Bra006078	NONE	Sialb.0714s0010	NONE	NONE	Bo2g010060	Sialb.0894s0016	NONE	Bra028567	Bo3g006780	NONE	maker-Cram_his_scaff8-augustus-gene-261.61
Bra006079	NONE	Sialb.0714s0011	snap_masked-Cram_his_scaff3-processed-gene-16.55	NONE	Bo2g010090	Sialb.0894s0011	maker-Cram_his_scaff12-snap-gene-276.65	Bra028563	Bo3g006790	Sialb.0025s0276	maker-Cram_his_scaff8-snap-gene-262.84
NONE	Bo9g171610	NONE	NONE	Bra008997	NONE	NONE	maker-Cram_his_scaff12-augustus-gene-276.58	NONE	NONE	Sialb.0025s0287	NONE
Bra028557	NONE	Sialb.0714s0017	maker-Cram_his_scaff3-augustus-gene-16.78	NONE	NONE	Sialb.0894s0006	NONE	Bra006084	Bo3g006860	NONE	NONE
NONE	Bo9g171600	NONE	NONE	Bra008996	NONE	NONE	maker-Cram_his_scaff12-augustus-gene-276.50	NONE	NONE	Sialb.0025s0288	NONE
NONE	Bo9g171590	NONE	NONE	Bra008995	NONE	NONE	maker-Cram_his_scaff12-snap-gene-276.62	NONE	NONE	Sialb.0025s0289	NONE
NONE	Bo9g171580	NONE	NONE	Bra008994	NONE	NONE	maker-Cram_his_scaff12-snap-gene-276.69	NONE	NONE	Sialb.0025s0290	NONE
NONE	Bo9g171460	Sialb.0714s0023	maker-Cram_his_scaff3-snap-gene-17.71	Bra008981	NONE	NONE	NONE	Bra006092	Bo3g006950	Sialb.0025s0301	NONE
Bra023316	Bo9g171450	NONE	NONE	Bra008979	Bo2g010320	Sialb.0729s0025	snap_masked-Cram_his_scaff12-processed-gene-275.65	NONE	NONE	Sialb.0025s0303	maker-Cram_his_scaff8-snap-gene-262.78
Bra023317	Bo9g171430	NONE	NONE	Bra008976	Bo2g010330	NONE	maker-Cram_his_scaff12-augustus-gene-275.80	NONE	NONE	Sialb.0025s0304	maker-Cram_his_scaff8-augustus-gene-262.70
NONE	Bo9g171400	NONE	NONE	Bra008973	NONE	NONE	maker-Cram_his_scaff12-augustus-gene-275.78	NONE	NONE	Sialb.0025s0307	NONE
NONE	Bo9g171330	NONE	NONE	Bra008968	NONE	NONE	maker-Cram_his_scaff12-augustus-gene-275.89	NONE	NONE	Sialb.0025s0312	NONE
NONE	Bo9g171320	NONE	NONE	Bra008966	NONE	NONE	maker-Cram_his_scaff12-augustus-gene-275.87	NONE	NONE	Sialb.0025s0314	NONE
NONE	Bo9g171390	NONE	NONE	Bra008972	NONE	NONE	maker-Cram_his_scaff12-augustus-gene-275.91	NONE	NONE	Sialb.0025s0308	NONE
Bra023318	Bo9g171380	NONE	NONE	Bra008971	Bo2g010340	NONE	NONE	NONE	NONE	Sialb.0025s0309	maker-Cram_his_scaff8-augustus-gene-262.71
NONE	NONE	NONE	NONE	Bra008963	NONE	NONE	maker-Cram_his_scaff12-augustus-gene-275.85	NONE	Bo9g171250	Sialb.0025s0319	NONE
Bra023321	Bo9g171340	NONE	NONE	Bra008969	Bo2g010360	NONE	maker-Cram_his_scaff12-augustus-gene-275.90	NONE	NONE	Sialb.0025s0311	maker-Cram_his_scaff8-snap-gene-262.79
Bra023325	Bo3g007020	Sialb.0714s0027	maker-Cram_his_scaff3-augustus-gene-17.64	Bra008962	NONE	Sialb.0006s0219	maker-Cram_his_scaff12-augustus-gene-275.73	NONE	Bo9g171230	Sialb.0025s0320	NONE
NONE	NONE	NONE	NONE	Bra008961	NONE	NONE	snap_masked-Cram_his_scaff12-processed-gene-275.31	NONE	Bo9g171220	Sialb.0025s0321	NONE
NONE	NONE	NONE	NONE	Bra008960	NONE	NONE	maker-Cram_his_scaff12-augustus-gene-275.72	NONE	Bo9g171210	Sialb.0025s0322	NONE
NONE	NONE	NONE	snap_masked-Cram_his_scaff3-processed-gene-17.43	Bra008959	NONE	NONE	snap_masked-Cram_his_scaff12-processed-gene-274.40	Bra006097	Bo9g171200	Sialb.0025s0323	NONE
NONE	Bo3g007040	Sialb.0714s0028	maker-Cram_his_scaff3-snap-gene-17.94	Bra008958	NONE	Sialb.0006s0218	maker-Cram_his_scaff12-augustus-gene-274.60	Bra006099	Bo9g171170	Sialb.0025s0324	NONE
NONE	Bo3g007050	Sialb.0714s0029	maker-Cram_his_scaff3-augustus-gene-17.52	NONE	NONE	Sialb.0006s0217	maker-Cram_his_scaff12-augustus-gene-274.68	Bra006100	Bo9g171150	Sialb.0025s0325	NONE
NONE	Bo3g007060	Sialb.0714s0030	snap_masked-Cram_his_scaff3-processed-gene-17.29	Bra008957	Bo2g010420	Sialb.0006s0216	maker-Cram_his_scaff12-augustus-gene-274.67	Bra006101	NONE	Sialb.0025s0326	NONE
NONE	Bo3g007070	Sialb.0714s0031	maker-Cram_his_scaff3-augustus-gene-17.54	Bra008956	NONE	Sialb.0006s0215	maker-Cram_his_scaff12-augustus-gene-274.66	Bra006102	NONE	Sialb.0025s0327	NONE
NONE	Bo3g007080	Sialb.0714s0032	maker-Cram_his_scaff3-augustus-gene-17.67	NONE	Bo2g010430	Sialb.0006s0214	NONE	Bra006103	NONE	NONE	NONE
Bra023327	NONE	Sialb.0714s0033	maker-Cram_his_scaff3-augustus-gene-17.55	NONE	Bo2g010440	Sialb.0006s0213	NONE	NONE	NONE	NONE	maker-Cram_his_scaff8-augustus-gene-263.55
Bra023328	NONE	NONE	NONE	NONE	Bo2g010480	NONE	NONE	NONE	Bo9g171100	Sialb.0025s0329	maker-Cram_his_scaff8-augustus-gene-263.64
Bra023330	Bo3g007120	Sialb.1712s0007	NONE	Bra008953	Bo2g010500	NONE	snap_masked-Cram_his_scaff12-processed-gene-274.34	NONE	Bo9g170090	Sialb.0025s0330	maker-Cram_his_scaff8-snap-gene-263.81
Bra023331	NONE	Sialb.1712s0006	NONE	NONE	Bo2g010520	Sialb.1712s0005	NONE	NONE	NONE	NONE	maker-Cram_his_scaff8-augustus-gene-263.56
Bra023333	NONE	Sialb.2802s0005	NONE	NONE	Bo2g010540	Sialb.1712s0002	NONE	NONE	NONE	NONE	maker-Cram_his_scaff8-augustus-gene-263.66
NONE	NONE	NONE	NONE	Bra008951	NONE	NONE	maker-Cram_his_scaff12-snap-gene-274.72	NONE	Bo9g170050	Sialb.0025s0332	NONE
NONE	NONE	NONE	NONE	Bra008950	NONE	NONE	maker-Cram_his_scaff12-augustus-gene-274.54	NONE	Bo9g170040	Sialb.0025s0333	maker-Cram_his_scaff8-augustus-gene-263.67
Bra023334	NONE	Sialb.2802s0004	NONE	Bra008949	Bo2g010560	Sialb.1712s0001	NONE	NONE	Bo9g170030	Sialb.0025s0334	maker-Cram_his_scaff8-augustus-gene-263.58
Bra023335	NONE	Sialb.2802s0003	NONE	Bra008948	Bo2g010570	NONE	NONE	NONE	Bo9g170020	Sialb.0025s0335	maker-Cram_his_scaff8-augustus-gene-263.59
NONE	NONE	NONE	NONE	Bra008947	NONE	NONE	maker-Cram_his_scaff12-augustus-gene-274.63	NONE	Bo9g170010	Sialb.0025s0336	NONE
NONE	Bo3g007130	NONE	maker-Cram_his_scaff3-snap-gene-17.80	Bra008944	NONE	NONE	NONE	NONE	Bo9g170000	Sialb.0025s0337	NONE
Bra023336	Bo3g007180	Sialb.2802s0002	maker-Cram_his_scaff3-augustus-gene-17.57	NONE	Bo2g010580	NONE	NONE	Bra006107	NONE	Sialb.0006s0211	maker-Cram_his_scaff8-augustus-gene-263.60
NONE	Bo3g007210	NONE	maker-Cram_his_scaff3-augustus-gene-18.69	Bra008943	NONE	Sialb.0025s0339	maker-Cram_his_scaff12-snap-gene-274.69	Bra006110	Bo9g169960	Sialb.0006s0208	NONE
Bra023337	NONE	NONE	NONE	Bra008942	NONE	Sialb.0025s0340	NONE	NONE	Bo9g169950	NONE	maker-Cram_his_scaff8-augustus-gene-263.61
NONE	Bo3g007240	NONE	maker-Cram_his_scaff3-snap-gene-18.81	Bra008941	NONE	Sialb.0025s0342	NONE	Bra006113	Bo9g169940	Sialb.0006s0205	NONE
Bra023340	Bo3g007260	Sialb.1635s0001	maker-Cram_his_scaff3-augustus-gene-18.64	Bra008939	NONE	Sialb.0025s0344	maker-Cram_his_scaff12-augustus-gene-273.74	Bra006116	Bo9g169890	Sialb.0006s0204	snap_masked-Cram_his_scaff8-processed-gene-263.42
Bra023341	Bo3g007280	Sialb.1635s0002	maker-Cram_his_scaff3-snap-gene-18.88	Bra008938	NONE	Sialb.0025s0345	maker-Cram_his_scaff12-augustus-gene-273.66	Bra006117	Bo9g169880	Sialb.0006s0202	maker-Cram_his_scaff8-augustus-gene-263.68
NONE	NONE	NONE	NONE	Bra008937	NONE	Sialb.0025s0346	maker-Cram_his_scaff12-snap-gene-273.91	NONE	Bo9g169870	NONE	NONE
Bra023343	Bo3g007290	Sialb.1635s0003	maker-Cram_his_scaff3-augustus-gene-18.65	NONE	Bo2g010640	NONE	NONE	Bra006118	NONE	Sialb.0006s0201	maker-Cram_his_scaff8-augustus-gene-263.63
Bra023344	NONE	NONE	NONE	Bra008936	Bo2g010650	Sialb.0025s0347	maker-Cram_his_scaff12-augustus-gene-273.65	NONE	Bo9g169860	NONE	NONE
NONE	Bo3g007300	NONE	maker-Cram_his_scaff3-augustus-gene-18.66	Bra008935	NONE	Sialb.0025s0348	snap_masked-Cram_his_scaff12-processed-gene-273.54	Bra006119	Bo9g169850	Sialb.0006s0200	NONE
Bra023346	NONE	Sialb.1635s0005	augustus_masked-Cram_his_scaff3-processed-gene-18.13	NONE	Bo2g010670	NONE	NONE	NONE	NONE	Sialb.0006s0199	NONE
NONE	Bo3g007310	NONE	maker-Cram_his_scaff3-augustus-gene-18.72	NONE	NONE	NONE	NONE	Bra006121	NONE	Sialb.0006s0198	NONE
Bra023347	NONE	Sialb.1635s0006	NONE	NONE	Bo2g010680	NONE	NONE	Bra006122	NONE	Sialb.0006s0197	snap_masked-Cram_his_scaff8-processed-gene-264.24
NONE	NONE	NONE	maker-Cram_his_scaff3-snap-gene-18.92	Bra008933	NONE	Sialb.0025s0349	maker-Cram_his_scaff12-augustus-gene-273.64	Bra006123	Bo9g169830	Sialb.0006s0196	NONE
NONE	Bo3g007320	NONE	maker-Cram_his_scaff3-augustus-gene-18.75	Bra008931	NONE	Sialb.0025s0351	maker-Cram_his_scaff12-augustus-gene-273.63	Bra006124	Bo9g169810	Sialb.0006s0195	NONE
NONE	Bo3g007340	NONE	maker-Cram_his_scaff3-augustus-gene-18.67	Bra008928	NONE	Sialb.0025s0353	maker-Cram_his_scaff12-augustus-gene-273.70	Bra006126	Bo9g169780	Sialb.0006s0193	NONE
NONE	NONE	NONE	maker-Cram_his_scaff3-augustus-gene-18.76	Bra008927	NONE	Sialb.0025s0354	NONE	Bra006127	Bo9g169770	Sialb.0006s0192	NONE
NONE	Bo3g007350	NONE	maker-Cram_his_scaff3-snap-gene-18.86	Bra008926	NONE	Sialb.0025s0355	NONE	Bra006129	Bo9g169760	Sialb.0006s0190	NONE
NONE	Bo3g007360	NONE	maker-Cram_his_scaff3-augustus-gene-18.77	Bra008925	NONE	Sialb.0025s0356	NONE	NONE	Bo9g169750	Sialb.0006s0189	NONE
Bra023351	NONE	NONE	NONE	Bra008924	Bo2g010730	Sialb.0025s0357	maker-Cram_his_scaff12-augustus-gene-273.68	NONE	Bo9g169740	NONE	maker-Cram_his_scaff8-snap-gene-264.66
Bra023352	NONE	Sialb.0103s0009	NONE	Bra008923	Bo2g010740	Sialb.0025s0358	maker-Cram_his_scaff12-augustus-gene-273.61	NONE	Bo9g169730	NONE	maker-Cram_his_scaff8-snap-gene-264.71
Bra023354	Bo3g007400	Sialb.0103s0007	snap_masked-Cram_his_scaff3-processed-gene-18.58	NONE	Bo2g010760	NONE	NONE	Bra006136	NONE	Sialb.0006s0187	maker-Cram_his_scaff8-augustus-gene-264.59
Bra023358	NONE	Sialb.0103s0005	NONE	Bra008921	Bo2g010770	Sialb.0025s0360	maker-Cram_his_scaff12-snap-gene-273.76	NONE	NONE	NONE	maker-Cram_his_scaff8-snap-gene-264.73
NONE	Bo3g007440	Sialb.1395s0004	maker-Cram_his_scaff3-augustus-gene-19.57	Bra008919	NONE	Sialb.0025s0362	snap_masked-Cram_his_scaff12-processed-gene-272.58	Bra006138	Bo9g169670	Sialb.0006s0183	NONE
Bra023361	Bo3g007450	Sialb.1395s0005	snap_masked-Cram_his_scaff3-processed-gene-19.22	Bra008918	Bo2g010800	Sialb.0025s0363	NONE	Bra006139	Bo9g169660	Sialb.0006s0182	NONE
Bra023362	Bo3g007520	Sialb.0006s0178	maker-Cram_his_scaff3-augustus-gene-19.63	Bra008917	Bo2g010810	Sialb.0025s0364	NONE	Bra006140	Bo9g169650	NONE	maker-Cram_his_scaff8-augustus-gene-264.62
NONE	NONE	NONE	NONE	Bra008915	NONE	Sialb.0025s0366	snap_masked-Cram_his_scaff12-processed-gene-272.55	NONE	Bo9g169630	NONE	NONE
Bra023364	NONE	NONE	NONE	Bra008913	Bo2g010830	Sialb.0025s0368	maker-Cram_his_scaff12-augustus-gene-272.77	NONE	Bo9g169610	Sialb.0733s0026	maker-Cram_his_scaff8-augustus-gene-264.54
Bra023365	NONE	NONE	NONE	Bra008912	Bo2g010840	Sialb.0025s0369	NONE	NONE	Bo9g169600	Sialb.0733s0024	maker-Cram_his_scaff8-augustus-gene-264.64
Bra023366	NONE	NONE	NONE	NONE	Bo2g010850	NONE	NONE	NONE	NONE	Sialb.0733s0023	maker-Cram_his_scaff8-augustus-gene-264.55
NONE	NONE	NONE	NONE	Bra008911	NONE	Sialb.0025s0370	snap_masked-Cram_his_scaff12-processed-gene-272.41	NONE	Bo9g169590	NONE	NONE
Bra023367	Bo3g007550	Sialb.0006s0176	maker-Cram_his_scaff3-augustus-gene-19.58	Bra008910	Bo2g010860	Sialb.0025s0371	snap_masked-Cram_his_scaff12-processed-gene-272.52	Bra006142	Bo9g169570	Sialb.0733s0022	maker-Cram_his_scaff8-snap-gene-265.62
NONE	Bo3g007560	Sialb.0006s0175	NONE	Bra008909	NONE	Sialb.0025s0372	augustus_masked-Cram_his_scaff3-processed-gene-19.14	Bra006143	Bo9g169560	NONE	NONE
NONE	Bo3g007570	NONE	snap_masked-Cram_his_scaff3-processed-gene-19.30	Bra008907	NONE	Sialb.0025s0374	NONE	NONE	Bo9g169550	NONE	maker-Cram_his_scaff12-augustus-gene-272.75
NONE	Bo3g007590	Sialb.0006s0173	maker-Cram_his_scaff3-augustus-gene-19.60	NONE	NONE	NONE	NONE	Bra006147	NONE	NONE	NONE
NONE	Bo3g007600	Sialb.0006s0172	maker-Cram_his_scaff3-augustus-gene-19.65	Bra008906	NONE	Sialb.0025s0375	NONE	Bra006148	Bo9g169540	NONE	maker-Cram_his_scaff12-augustus-gene-272.67
NONE	Bo3g007610	Sialb.0006s0171	snap_masked-Cram_his_scaff3-processed-gene-19.33	Bra008905	NONE	Sialb.0025s0376	NONE	Bra006149	Bo9g169530	NONE	NONE
NONE	Bo3g007620	Sialb.0006s0170	maker-Cram_his_scaff3-augustus-gene-19.66	Bra008904	NONE	Sialb.0025s0377	NONE	Bra006150	Bo9g169520	NONE	maker-Cram_his_scaff12-augustus-gene-272.66
NONE	NONE	NONE	NONE	Bra008902	NONE	Sialb.0025s0379	maker-Cram_his_scaff3-snap-gene-19.78	Bra006151	Bo9g169500	Sialb.0733s0021	maker-Cram_his_scaff12-augustus-gene-272.74
Bra008900	Bo3g008740	NONE	NONE	NONE	NONE	Sialb.0025s0381	maker-Cram_his_scaff3-augustus-gene-19.70	Bra006156	Bo9g169480	Sialb.0006s0165	maker-Cram_his_scaff12-augustus-gene-272.63
Bra008899	NONE	NONE	NONE	NONE	NONE	Sialb.0025s0382	NONE	NONE	Bo9g169470	NONE	maker-Cram_his_scaff12-augustus-gene-272.73
Bra008898	NONE	NONE	maker-Cram_his_scaff8-snap-gene-265.68	Bra023372	Bo2g010890	Sialb.0025s0383	NONE	NONE	Bo9g169460	NONE	maker-Cram_his_scaff12-augustus-gene-272.62
Bra008895	NONE	Sialb.1011s0009	maker-Cram_his_scaff8-augustus-gene-265.47	Bra023374	Bo2g010910	Sialb.0025s0385	NONE	NONE	Bo9g169440	NONE	maker-Cram_his_scaff12-snap-gene-272.93
Bra008893	Bo3g008750	NONE	NONE	NONE	NONE	Sialb.0025s0387	maker-Cram_his_scaff3-augustus-gene-19.71	Bra006157	NONE	Sialb.0006s0164	NONE
Bra008891	NONE	NONE	NONE	Bra023375	Bo2g010920	Sialb.0025s0389	NONE	NONE	NONE	NONE	maker-Cram_his_scaff12-augustus-gene-272.59
NONE	Bo3g008760	NONE	maker-Cram_his_scaff8-augustus-gene-265.48	Bra023376	Bo2g010930	NONE	maker-Cram_his_scaff3-augustus-gene-19.62	Bra006158	NONE	Sialb.0006s0163	NONE
Bra008889	Bo3g008770	NONE	NONE	NONE	NONE	Sialb.0025s0390	maker-Cram_his_scaff3-augustus-gene-19.72	Bra006159	Bo9g169420	NONE	maker-Cram_his_scaff12-snap-gene-271.97
Bra008888	NONE	NONE	NONE	NONE	NONE	Sialb.0025s0391	NONE	NONE	Bo9g169410	NONE	maker-Cram_his_scaff12-augustus-gene-271.77
NONE	Bo3g008780	Sialb.1011s0010	maker-Cram_his_scaff8-snap-gene-265.70	Bra023377	Bo2g010940	NONE	snap_masked-Cram_his_scaff3-processed-gene-20.25	Bra006160	NONE	Sialb.0006s0161	NONE
Bra008887	Bo3g008830	NONE	NONE	NONE	NONE	Sialb.0025s0392	snap_masked-Cram_his_scaff3-processed-gene-20.28	NONE	Bo9g169400	Sialb.0006s0160	maker-Cram_his_scaff12-augustus-gene-271.76
Bra008881	NONE	Sialb.3592s0003	NONE	NONE	NONE	Sialb.0025s0397	NONE	NONE	Bo9g169340	NONE	maker-Cram_his_scaff12-augustus-gene-271.80
Bra008880	Bo3g008850	Sialb.3592s0002	NONE	NONE	NONE	Sialb.0025s0398	maker-Cram_his_scaff3-snap-gene-20.88	Bra006164	Bo9g169330	Sialb.0006s0157	snap_masked-Cram_his_scaff12-processed-gene-271.51
Bra008879	NONE	Sialb.3592s0001	NONE	NONE	NONE	Sialb.0025s0399	maker-Cram_his_scaff3-augustus-gene-33.75	NONE	Bo9g169320	NONE	snap_masked-Cram_his_scaff12-processed-gene-246.21
Bra008878	Bo3g008860	NONE	maker-Cram_his_scaff8-augustus-gene-265.57	Bra023378	Bo2g010950	Sialb.0025s0400	maker-Cram_his_scaff3-augustus-gene-20.69	Bra006165	Bo9g169310	Sialb.0006s0156	maker-Cram_his_scaff12-snap-gene-271.90
Bra008876	NONE	NONE	NONE	NONE	NONE	NONE	NONE	NONE	Bo9g169290	Sialb.0006s0154	maker-Cram_his_scaff12-augustus-gene-271.71
Bra008875	Bo3g008870	Sialb.2477s0002	maker-Cram_his_scaff8-augustus-gene-265.58	Bra023380	Bo2g010970	Sialb.0025s0402	maker-Cram_his_scaff3-augustus-gene-20.70	Bra006166	Bo9g169270	Sialb.0006s0153	maker-Cram_his_scaff12-augustus-gene-271.70
Bra008872	Bo3g008880	Sialb.2477s0003	maker-Cram_his_scaff8-augustus-gene-265.59	Bra023381	Bo2g010980	Sialb.0025s0405	snap_masked-Cram_his_scaff3-processed-gene-20.39	Bra006167	Bo9g169230	NONE	maker-Cram_his_scaff12-augustus-gene-271.69
NONE	Bo3g008890	NONE	NONE	NONE	NONE	NONE	maker-Cram_his_scaff3-augustus-gene-20.71	Bra006168	NONE	Sialb.0006s0152	NONE
NONE	Bo3g008900	NONE	maker-Cram_his_scaff8-augustus-gene-265.60	Bra023382	Bo2g010990	NONE	maker-Cram_his_scaff3-augustus-gene-20.72	Bra006169	NONE	Sialb.0006s0151	NONE
Bra008866	Bo3g008930	Sialb.5130s0001	NONE	NONE	NONE	Sialb.1854s0002	maker-Cram_his_scaff3-augustus-gene-20.73	Bra006173	Bo9g169150	Sialb.0006s0149	maker-Cram_his_scaff12-augustus-gene-271.68
NONE	NONE	Sialb.0096s0037	NONE	Bra023385	Bo2g011020	NONE	NONE	NONE	NONE	NONE	snap_masked-Cram_his_scaff12-processed-gene-271.29
Bra008864	NONE	NONE	snap_masked-Cram_his_scaff8-processed-gene-266.16	Bra023386	Bo2g011030	Sialb.1854s0004	NONE	NONE	Bo9g169140	NONE	snap_masked-Cram_his_scaff12-processed-gene-271.28
NONE	NONE	Sialb.0096s0036	snap_masked-Cram_his_scaff8-processed-gene-266.17	Bra023387	Bo2g011040	NONE	NONE	NONE	NONE	NONE	NONE
Bra008860	NONE	Sialb.3749s0005	maker-Cram_his_scaff8-snap-gene-266.53	Bra023389	Bo2g011060	Sialb.1854s0008	NONE	NONE	Bo9g169100	NONE	NONE
Bra008859	NONE	Sialb.3749s0004	maker-Cram_his_scaff8-augustus-gene-266.38	Bra023390	Bo2g011070	Sialb.1854s0009	NONE	NONE	Bo9g169090	NONE	maker-Cram_his_scaff12-snap-gene-270.69
Bra008858	Bo3g008970	Sialb.3749s0003	NONE	NONE	NONE	Sialb.1854s0010	maker-Cram_his_scaff3-augustus-gene-20.75	Bra006178	Bo9g169080	Sialb.0006s0144	maker-Cram_his_scaff12-augustus-gene-270.46
Bra008856	Bo3g008990	Sialb.3749s0001	NONE	NONE	NONE	Sialb.1854s0012	maker-Cram_his_scaff3-augustus-gene-20.62	Bra006180	Bo9g169050	Sialb.0006s0142	snap_masked-Cram_his_scaff12-processed-gene-270.40
Bra008854	NONE	Sialb.1595s0002	NONE	NONE	NONE	NONE	NONE	NONE	Bo9g169030	NONE	maker-Cram_his_scaff12-augustus-gene-270.51
NONE	Bo3g009000	NONE	NONE	NONE	NONE	NONE	maker-Cram_his_scaff3-augustus-gene-20.76	Bra006182	NONE	Sialb.0006s0140	NONE
Bra008853	NONE	Sialb.1595s0003	maker-Cram_his_scaff8-augustus-gene-266.48	Bra023392	Bo2g011090	Sialb.4498s0001	NONE	NONE	Bo9g169020	NONE	maker-Cram_his_scaff12-augustus-gene-270.45
Bra008851	Bo3g009020	Sialb.1595s0005	maker-Cram_his_scaff8-augustus-gene-266.39	Bra023393	Bo2g011100	Sialb.4498s0003	maker-Cram_his_scaff3-augustus-gene-20.64	NONE	Bo9g168980	NONE	maker-Cram_his_scaff12-augustus-gene-270.50
Bra008850	Bo3g009030	Sialb.1595s0006	maker-Cram_his_scaff8-augustus-gene-266.49	Bra023394	Bo2g011110	Sialb.4498s0004	NONE	NONE	Bo9g168970	Sialb.0006s0138	maker-Cram_his_scaff12-augustus-gene-270.44
Bra008849	Bo3g009040	Sialb.1595s0007	maker-Cram_his_scaff8-augustus-gene-266.40	NONE	Bo2g011120	Sialb.0843s0004	maker-Cram_his_scaff3-augustus-gene-21.38	NONE	Bo9g168950	Sialb.0006s0137	maker-Cram_his_scaff12-augustus-gene-270.49
Bra008848	NONE	Sialb.1595s0008	NONE	Bra023396	Bo2g011130	NONE	NONE	NONE	Bo9g168940	NONE	maker-Cram_his_scaff12-snap-gene-270.58
NONE	NONE	NONE	maker-Cram_his_scaff8-augustus-gene-266.41	Bra023398	Bo2g011140	Sialb.0843s0002	NONE	NONE	NONE	NONE	NONE
Bra008846	Bo3g009050	Sialb.1595s0010	maker-Cram_his_scaff8-augustus-gene-266.42	Bra023399	Bo2g011150	Sialb.0843s0001	maker-Cram_his_scaff3-augustus-gene-21.39	Bra006190	Bo9g168900	Sialb.0006s0136	maker-Cram_his_scaff12-augustus-gene-270.48
Bra008844	NONE	Sialb.1595s0012	NONE	NONE	Bo2g011160	Sialb.1207s0003	NONE	NONE	Bo9g168890	NONE	maker-Cram_his_scaff12-snap-gene-270.56
Bra008843	Bo3g009080	NONE	NONE	Bra023400	Bo2g011170	Sialb.1207s0004	maker-Cram_his_scaff3-snap-gene-21.56	Bra006191	Bo9g167890	Sialb.0006s0134	maker-Cram_his_scaff12-augustus-gene-270.47
Bra008842	NONE	NONE	NONE	NONE	NONE	Sialb.1207s0005	NONE	NONE	Bo9g167880	NONE	maker-Cram_his_scaff12-augustus-gene-269.85
Bra008840	NONE	Sialb.1521s0001	maker-Cram_his_scaff8-augustus-gene-266.43	Bra023401	Bo2g011180	Sialb.1207s0007	NONE	NONE	Bo9g167860	NONE	maker-Cram_his_scaff12-snap-gene-269.110
Bra008839	Bo3g009090	Sialb.1521s0002	maker-Cram_his_scaff8-augustus-gene-266.50	Bra023402	NONE	Sialb.1207s0008	snap_masked-Cram_his_scaff3-processed-gene-21.31	Bra006192	NONE	Sialb.0006s0133	maker-Cram_his_scaff12-augustus-gene-269.75
Bra008838	Bo3g009100	NONE	NONE	NONE	NONE	Sialb.1207s0009	maker-Cram_his_scaff3-augustus-gene-21.48	Bra006193	Bo9g167850	Sialb.0006s0132	maker-Cram_his_scaff12-snap-gene-269.99
Bra008837	NONE	NONE	NONE	NONE	NONE	Sialb.1207s0010	NONE	NONE	Bo9g167840	NONE	maker-Cram_his_scaff12-augustus-gene-269.83
Bra008835	Bo3g009120	Sialb.0096s0020	NONE	Bra023404	Bo2g011200	Sialb.1207s0012	maker-Cram_his_scaff3-augustus-gene-21.42	Bra006195	Bo9g167820	Sialb.0006s0130	maker-Cram_his_scaff12-augustus-gene-269.81
Bra008834	NONE	NONE	NONE	NONE	NONE	Sialb.1207s0013	NONE	NONE	Bo9g167810	NONE	maker-Cram_his_scaff12-augustus-gene-269.73
Bra008832	NONE	Sialb.0096s0018	maker-Cram_his_scaff8-augustus-gene-267.64	Bra023407	Bo2g011240	NONE	NONE	NONE	Bo9g166790	Sialb.3197s0009	snap_masked-Cram_his_scaff12-processed-gene-269.55
NONE	NONE	Sialb.0973s0001	maker-Cram_his_scaff8-augustus-gene-267.72	Bra023408	Bo2g011250	NONE	NONE	NONE	NONE	NONE	NONE
NONE	NONE	Sialb.0973s0002	snap_masked-Cram_his_scaff8-processed-gene-267.47	Bra023409	Bo2g011260	NONE	NONE	NONE	NONE	NONE	NONE
Bra008831	Bo3g009150	Sialb.0973s0003	maker-Cram_his_scaff8-augustus-gene-267.74	Bra023410	Bo2g011270	Sialb.1207s0015	NONE	Bra006197	Bo9g166780	Sialb.3197s0008	maker-Cram_his_scaff12-augustus-gene-269.72
Bra008830	Bo3g009160	Sialb.0973s0004	maker-Cram_his_scaff8-augustus-gene-267.75	Bra023411	NONE	Sialb.0006s0125	maker-Cram_his_scaff3-augustus-gene-21.51	Bra006198	Bo9g166770	Sialb.3197s0006	maker-Cram_his_scaff12-augustus-gene-269.70
Bra008829	Bo3g009180	Sialb.0973s0007	maker-Cram_his_scaff8-augustus-gene-267.77	Bra023413	Bo2g011290	Sialb.0006s0124	maker-Cram_his_scaff3-augustus-gene-21.52	Bra006200	Bo9g166760	Sialb.3197s0005	maker-Cram_his_scaff12-augustus-gene-269.69
NONE	Bo3g009190	NONE	NONE	Bra023414	Bo2g011300	Sialb.0006s0123	maker-Cram_his_scaff3-augustus-gene-21.44	Bra006201	NONE	NONE	NONE
Bra008828	NONE	Sialb.1207s0019	maker-Cram_his_scaff8-augustus-gene-267.65	Bra023415	NONE	NONE	NONE	NONE	Bo9g166730	Sialb.3197s0003	maker-Cram_his_scaff12-augustus-gene-269.79
NONE	Bo3g009200	NONE	snap_masked-Cram_his_scaff8-processed-gene-267.52	Bra023416	Bo2g011320	Sialb.0006s0122	snap_masked-Cram_his_scaff3-processed-gene-21.37	Bra006202	NONE	NONE	NONE
Bra008826	Bo3g009210	Sialb.1207s0020	NONE	Bra023417	Bo2g011330	Sialb.0006s0121	maker-Cram_his_scaff3-augustus-gene-21.45	Bra006203	Bo9g166720	Sialb.3197s0002	maker-Cram_his_scaff12-snap-gene-269.104
Bra008825	Bo3g009220	Sialb.0973s0009	NONE	NONE	Bo2g011340	Sialb.0006s0120	maker-Cram_his_scaff3-augustus-gene-21.46	Bra006204	Bo9g166710	NONE	snap_masked-Cram_his_scaff12-processed-gene-269.52
NONE	Bo3g009230	Sialb.0973s0014	NONE	NONE	NONE	Sialb.0096s0004	snap_masked-Cram_his_scaff3-processed-gene-22.26	Bra006205	NONE	NONE	NONE
Bra008820	Bo3g009240	NONE	NONE	NONE	NONE	NONE	snap_masked-Cram_his_scaff3-processed-gene-22.28	Bra006206	Bo9g166680	Sialb.1292s0020	maker-Cram_his_scaff12-augustus-gene-269.65
Bra008819	NONE	NONE	maker-Cram_his_scaff8-augustus-gene-267.79	Bra023420	Bo2g011360	NONE	NONE	NONE	Bo9g166670	Sialb.1292s0019	maker-Cram_his_scaff12-augustus-gene-269.64
Bra008818	Bo3g009260	Sialb.0973s0016	maker-Cram_his_scaff8-augustus-gene-267.68	Bra023421	Bo2g011370	Sialb.0096s0002	NONE	NONE	Bo9g166660	Sialb.1292s0018	NONE
Bra008816	NONE	NONE	maker-Cram_his_scaff8-augustus-gene-267.80	Bra023422	Bo2g011390	NONE	NONE	NONE	Bo9g166640	Sialb.1292s0016	maker-Cram_his_scaff12-augustus-gene-269.63
Bra008815	NONE	NONE	NONE	Bra023423	Bo2g011400	NONE	NONE	NONE	Bo9g166630	Sialb.1292s0015	maker-Cram_his_scaff12-augustus-gene-268.83
Bra008814	Bo9g171970	NONE	NONE	NONE	NONE	Sialb.0096s0001	NONE	NONE	Bo9g166620	Sialb.1292s0014	maker-Cram_his_scaff12-augustus-gene-268.82
Bra008813	Bo9g171960	Sialb.0006s0115	maker-Cram_his_scaff8-augustus-gene-267.81	Bra023424	Bo2g011440	Sialb.0658s0002	NONE	Bra023425	Bo9g166610	Sialb.1292s0013	maker-Cram_his_scaff12-augustus-gene-268.71
Bra008812	NONE	NONE	maker-Cram_his_scaff8-augustus-gene-267.69	NONE	Bo2g011450	Sialb.0658s0005	NONE	Bra023426	Bo9g166600	Sialb.1292s0012	maker-Cram_his_scaff12-augustus-gene-268.81
Bra008811	NONE	NONE	NONE	NONE	Bo2g011460	Sialb.0658s0007	NONE	Bra023427	Bo9g166590	Sialb.1292s0011	maker-Cram_his_scaff12-augustus-gene-268.80
Bra008810	NONE	Sialb.0006s0112	maker-Cram_his_scaff8-snap-gene-267.105	NONE	Bo2g011470	Sialb.0658s0009	maker-Cram_his_scaff3-snap-gene-22.94	Bra023428	Bo9g166580	Sialb.1292s0010	maker-Cram_his_scaff12-snap-gene-268.92
Bra001681	Bo1g119200	Sialb.0229s0067	maker-Cram_his_scaff1-snap-gene-149.53	Bra021273	Bo3g070210	Sialb.0505s0037	maker-Cram_his_scaff4-augustus-gene-65.30	Bra022243	Bo5g122610	Sialb.0290s0023	maker-Cram_his_scaff13-augustus-gene-93.55
Bra008294	Bo2g092310	Sialb.0407s0030	maker-Cram_his_scaff1-augustus-gene-99.39	NONE	Bo6g083430	NONE	maker-Cram_his_scaff5-augustus-gene-152.42	NONE	Bo2g092290	Sialb.0188s0134	NONE
Bra008295	Bo2g092300	Sialb.0407s0029	NONE	Bra015687	NONE	Sialb.0130s0090	NONE	NONE	Bo6g121140	NONE	maker-Cram_his_scaff5-snap-gene-33.81
NONE	NONE	Sialb.0407s0028	augustus_masked-Cram_his_scaff1-processed-gene-99.9	Bra015686	NONE	Sialb.0130s0091	augustus_masked-Cram_his_scaff5-processed-gene-152.12	NONE	Bo6g121150	Sialb.0188s0133	NONE
NONE	Bo6g121170	NONE	NONE	Bra015685	NONE	Sialb.0130s0092	NONE	NONE	Bo6g121160	NONE	maker-Cram_his_scaff5-snap-gene-33.83
Bra008297	Bo6g121190	Sialb.0407s0026	maker-Cram_his_scaff1-augustus-gene-99.44	Bra015683	NONE	Sialb.0130s0094	NONE	NONE	Bo2g092430	NONE	NONE
NONE	Bo6g121210	NONE	NONE	Bra015681	NONE	Sialb.0188s0521	NONE	NONE	NONE	NONE	snap_masked-Cram_his_scaff5-processed-gene-33.45
Bra008299	Bo6g121220	Sialb.0407s0024	maker-Cram_his_scaff1-augustus-gene-99.45	Bra015680	NONE	Sialb.0188s0520	NONE	NONE	Bo2g092440	NONE	maker-Cram_his_scaff5-augustus-gene-33.67
NONE	Bo6g121230	NONE	NONE	Bra015679	NONE	Sialb.0188s0519	NONE	NONE	NONE	NONE	maker-Cram_his_scaff5-augustus-gene-33.56
NONE	Bo6g121240	Sialb.0407s0023	maker-Cram_his_scaff1-augustus-gene-99.46	Bra015678	NONE	Sialb.0188s0518	NONE	NONE	NONE	NONE	maker-Cram_his_scaff5-augustus-gene-33.68
Bra008301	Bo6g121250	Sialb.0407s0022	NONE	Bra015677	NONE	Sialb.0188s0517	maker-Cram_his_scaff5-snap-gene-153.34	Bra003688	Bo2g092480	Sialb.0188s0130	maker-Cram_his_scaff5-augustus-gene-33.57
NONE	Bo6g121260	NONE	NONE	Bra015676	NONE	Sialb.0188s0516	NONE	NONE	NONE	NONE	maker-Cram_his_scaff5-snap-gene-33.77
Bra008302	NONE	Sialb.0407s0021	maker-Cram_his_scaff1-augustus-gene-100.50	Bra015675	Bo6g083360	Sialb.0188s0515	maker-Cram_his_scaff5-augustus-gene-153.31	Bra003687	Bo2g092490	Sialb.0188s0129	NONE
Bra008306	NONE	Sialb.0407s0016	augustus_masked-Cram_his_scaff1-processed-gene-100.13	NONE	NONE	NONE	NONE	NONE	Bo2g092520	NONE	NONE
Bra008307	NONE	Sialb.0407s0015	maker-Cram_his_scaff1-augustus-gene-100.45	NONE	Bo6g083330	NONE	maker-Cram_his_scaff5-augustus-gene-153.28	Bra003685	Bo2g092530	NONE	NONE
Bra008309	NONE	Sialb.0407s0014	maker-Cram_his_scaff1-augustus-gene-100.46	NONE	NONE	NONE	NONE	NONE	Bo2g092550	NONE	NONE
Bra008330	NONE	Sialb.0407s0003	maker-Cram_his_scaff1-augustus-gene-101.41	NONE	NONE	NONE	NONE	NONE	Bo2g092910	NONE	NONE
Bra008331	NONE	Sialb.0407s0002	maker-Cram_his_scaff1-augustus-gene-101.42	NONE	NONE	NONE	NONE	NONE	Bo2g092920	NONE	NONE
Bra008332	NONE	Sialb.0407s0001	NONE	Bra015657	Bo6g121450	Sialb.0188s0500	NONE	NONE	Bo2g092930	NONE	maker-Cram_his_scaff5-augustus-gene-34.56
Bra008333	Bo6g082020	Sialb.0188s0499	maker-Cram_his_scaff1-augustus-gene-101.49	Bra015656	Bo6g121460	Sialb.0087s0037	maker-Cram_his_scaff5-augustus-gene-157.41	Bra003670	Bo2g092980	Sialb.0188s0114	maker-Cram_his_scaff5-augustus-gene-34.57
Bra008334	NONE	NONE	maker-Cram_his_scaff1-augustus-gene-102.22	NONE	Bo6g121470	Sialb.0087s0036	NONE	NONE	Bo2g093000	NONE	maker-Cram_his_scaff5-snap-gene-35.54
Bra008335	Bo6g082010	Sialb.0188s0498	NONE	NONE	Bo6g121480	NONE	maker-Cram_his_scaff5-snap-gene-157.48	Bra003669	Bo2g093030	Sialb.0188s0113	augustus_masked-Cram_his_scaff5-processed-gene-35.2
Bra008337	NONE	Sialb.0188s0497	snap_masked-Cram_his_scaff1-processed-gene-102.11	Bra015655	Bo6g121490	NONE	NONE	NONE	Bo2g093050	NONE	maker-Cram_his_scaff5-augustus-gene-35.42
NONE	NONE	Sialb.0188s0496	NONE	Bra015654	Bo6g121500	NONE	NONE	NONE	NONE	NONE	maker-Cram_his_scaff5-augustus-gene-35.48
NONE	Bo6g081990	Sialb.0188s0495	NONE	Bra015653	Bo6g121510	NONE	snap_masked-Cram_his_scaff5-processed-gene-158.16	Bra003666	NONE	Sialb.0188s0112	NONE
NONE	Bo6g081980	Sialb.0188s0494	NONE	Bra015651	Bo6g121520	NONE	NONE	Bra003665	NONE	Sialb.0188s0111	maker-Cram_his_scaff5-augustus-gene-35.43
NONE	NONE	Sialb.0188s0493	NONE	Bra015650	Bo6g121530	NONE	NONE	NONE	NONE	NONE	maker-Cram_his_scaff5-augustus-gene-35.49
NONE	NONE	Sialb.0188s0492	NONE	Bra015649	Bo6g121550	NONE	NONE	NONE	NONE	NONE	snap_masked-Cram_his_scaff5-processed-gene-35.32
NONE	NONE	Sialb.0188s0483	NONE	Bra015640	Bo6g121670	NONE	NONE	NONE	NONE	NONE	maker-Cram_his_scaff5-snap-gene-36.49
Bra008341	Bo6g081870	Sialb.0188s0482	maker-Cram_his_scaff1-augustus-gene-102.25	Bra015639	Bo6g121690	Sialb.0087s0033	NONE	Bra003661	Bo2g093130	NONE	maker-Cram_his_scaff5-augustus-gene-36.40
NONE	NONE	Sialb.0188s0481	maker-Cram_his_scaff1-augustus-gene-102.26	Bra015638	Bo6g121700	NONE	NONE	NONE	NONE	NONE	maker-Cram_his_scaff5-augustus-gene-36.41
Bra008342	NONE	Sialb.0188s0480	maker-Cram_his_scaff1-augustus-gene-102.27	Bra015637	Bo6g121710	Sialb.0087s0032	NONE	NONE	Bo2g093150	NONE	maker-Cram_his_scaff5-augustus-gene-36.42
NONE	NONE	Sialb.0188s0478	NONE	Bra015635	Bo6g121720	NONE	NONE	NONE	NONE	NONE	maker-Cram_his_scaff5-augustus-gene-36.43
Bra008343	Bo6g081850	Sialb.0188s0477	snap_masked-Cram_his_scaff1-processed-gene-102.20	Bra015634	Bo6g121730	Sialb.0087s0031	augustus_masked-Cram_his_scaff5-processed-gene-160.1	Bra003659	NONE	Sialb.0188s0106	NONE
Bra008344	NONE	Sialb.0188s0475	maker-Cram_his_scaff1-augustus-gene-103.32	Bra015631	Bo6g121750	Sialb.0331s0001	NONE	NONE	Bo2g093190	Sialb.0106s0006	NONE
Bra008345	NONE	Sialb.0188s0474	NONE	Bra015630	Bo6g121760	Sialb.0331s0002	NONE	NONE	Bo2g093220	Sialb.0106s0005	augustus_masked-Cram_his_scaff5-processed-gene-36.5
NONE	Bo6g081830	Sialb.0188s0472	NONE	Bra015628	Bo6g121780	NONE	maker-Cram_his_scaff5-snap-gene-160.33	Bra003657	NONE	NONE	maker-Cram_his_scaff5-snap-gene-36.58
Bra008348	NONE	Sialb.0188s0471	maker-Cram_his_scaff1-augustus-gene-103.38	Bra015626	Bo6g121790	Sialb.0331s0005	NONE	NONE	Bo2g093250	Sialb.0106s0002	maker-Cram_his_scaff5-snap-gene-37.91
Bra008349	NONE	NONE	maker-Cram_his_scaff1-snap-gene-103.42	NONE	NONE	Sialb.0331s0006	NONE	NONE	Bo2g093260	Sialb.0106s0001	NONE
Bra008350	NONE	Sialb.0188s0470	maker-Cram_his_scaff1-snap-gene-103.43	Bra015625	Bo6g121800	Sialb.0331s0007	NONE	NONE	Bo2g093270	NONE	maker-Cram_his_scaff5-augustus-gene-37.62
Bra008351	Bo6g081770	Sialb.0188s0469	maker-Cram_his_scaff1-augustus-gene-103.36	Bra035015	Bo6g121810	Sialb.0331s0008	augustus_masked-Cram_his_scaff4-processed-gene-284.10	Bra003655	Bo2g093300	NONE	maker-Cram_his_scaff5-augustus-gene-37.63
[truncated: 5,994 more rows]
