# Supplementary material for: The contributions from the progenitor genomes of the mesopolyploid Brassiceae are evolutionarily distinct but functionally compatible
Source: Genome Res. 2021 May;31(5):799–810. doi: 10.1101/gr.270033.120 (PMC8092008; doi:10.1101/gr.270033.120)
Supplement: Supplemental Material [file supp_gr.270033.120_Supplemental_Data.zip › BrassicaWGT_AncOrder_POInT_Pillars.txt]

Brassica_rapa	Brassica_oleracea	Sinapis_alba	Crambe_hispanica_v3
NONE	NONE	NONE	NONE	NONE	Bo7g120880	Sialb.0792s0024	maker-Cram_his_scaff7-augustus-gene-307.98	Bra033560	NONE	NONE	NONE
NONE	NONE	NONE	NONE	NONE	Bo7g120860	Sialb.0792s0027	maker-Cram_his_scaff7-snap-gene-307.114	Bra033557	NONE	NONE	NONE
NONE	NONE	Sialb.0094s0004	NONE	Bra011902	Bo7g120840	NONE	NONE	Bra033556	Bo1g001040	NONE	maker-Cram_his_scaff0-augustus-gene-205.84
NONE	Bo3g149490	Sialb.4900s0001	maker-Cram_his_scaff6-augustus-gene-195.49	Bra010732	NONE	NONE	NONE	NONE	NONE	Sialb.0264s0066	NONE
NONE	Bo3g149480	Sialb.4900s0002	maker-Cram_his_scaff6-augustus-gene-195.45	Bra010733	NONE	NONE	NONE	NONE	NONE	Sialb.0264s0067	NONE
NONE	Bo3g149470	Sialb.4900s0003	maker-Cram_his_scaff6-augustus-gene-195.48	Bra010734	NONE	NONE	NONE	NONE	NONE	Sialb.0264s0068	NONE
NONE	Bo3g149460	Sialb.4900s0004	maker-Cram_his_scaff6-augustus-gene-195.47	Bra010735	Bo7g119660	Sialb.0792s0009	maker-Cram_his_scaff7-augustus-gene-307.80	Bra033573	NONE	Sialb.0264s0069	NONE
NONE	Bo3g149450	Sialb.0549s0026	maker-Cram_his_scaff6-augustus-gene-195.44	Bra010736	Bo7g119670	Sialb.0792s0010	maker-Cram_his_scaff7-augustus-gene-307.89	Bra033572	NONE	Sialb.0264s0070	NONE
NONE	Bo3g149420	Sialb.0549s0027	maker-Cram_his_scaff6-augustus-gene-194.70	Bra010737	Bo7g119690	Sialb.0792s0011	maker-Cram_his_scaff7-augustus-gene-307.81	NONE	NONE	NONE	NONE
NONE	NONE	NONE	NONE	NONE	Bo7g119700	Sialb.0792s0012	maker-Cram_his_scaff7-augustus-gene-307.90	Bra033571	NONE	NONE	NONE
NONE	Bo3g149410	Sialb.0549s0028	maker-Cram_his_scaff6-augustus-gene-194.62	Bra010738	NONE	Sialb.0792s0013	maker-Cram_his_scaff7-augustus-gene-307.91	Bra033570	NONE	NONE	NONE
NONE	Bo3g149400	Sialb.0549s0029	maker-Cram_his_scaff6-augustus-gene-194.69	Bra010739	NONE	NONE	NONE	NONE	NONE	NONE	NONE
NONE	Bo3g149380	Sialb.0549s0031	maker-Cram_his_scaff6-snap-gene-194.80	Bra010740	NONE	NONE	NONE	NONE	NONE	NONE	NONE
Bra011884	Bo3g149690	Sialb.0389s0048	maker-Cram_his_scaff6-augustus-gene-197.67	Bra010717	Bo7g119470	Sialb.0094s0018	maker-Cram_his_scaff7-augustus-gene-306.44	Bra033590	Bo1g002260	Sialb.0264s0051	maker-Cram_his_scaff0-snap-gene-206.63
NONE	Bo3g149680	Sialb.0389s0049	maker-Cram_his_scaff6-augustus-gene-197.60	Bra010718	Bo7g119480	NONE	maker-Cram_his_scaff7-augustus-gene-306.51	Bra033588	NONE	Sialb.0264s0052	NONE
Bra011885	NONE	Sialb.0389s0051	NONE	NONE	Bo7g119500	Sialb.0094s0017	maker-Cram_his_scaff7-augustus-gene-306.45	Bra033586	Bo1g002250	NONE	snap_masked-Cram_his_scaff0-processed-gene-206.30
NONE	NONE	NONE	NONE	Bra010703	Bo3g149900	Sialb.0094s0028	NONE	NONE	NONE	Sialb.0264s0041	snap_masked-Cram_his_scaff0-processed-gene-207.24
Bra011875	Bo7g119370	Sialb.0389s0041	augustus_masked-Cram_his_scaff6-processed-gene-198.2	Bra010704	Bo3g149890	NONE	NONE	Bra033598	Bo1g002370	NONE	NONE
NONE	NONE	NONE	maker-Cram_his_scaff6-augustus-gene-197.71	Bra010705	Bo3g149870	NONE	NONE	NONE	NONE	Sialb.0264s0044	NONE
Bra011877	NONE	NONE	maker-Cram_his_scaff6-augustus-gene-197.70	Bra010706	Bo3g149860	NONE	NONE	NONE	Bo1g002350	Sialb.0264s0045	maker-Cram_his_scaff0-augustus-gene-206.53
Bra011878	NONE	NONE	maker-Cram_his_scaff6-augustus-gene-197.63	Bra010712	Bo3g149800	Sialb.0094s0025	NONE	NONE	Bo1g002340	Sialb.0264s0046	snap_masked-Cram_his_scaff0-processed-gene-206.22
Bra011879	NONE	NONE	maker-Cram_his_scaff6-augustus-gene-197.69	Bra010713	Bo3g149790	Sialb.0094s0024	NONE	NONE	Bo1g002330	Sialb.0264s0047	maker-Cram_his_scaff0-snap-gene-206.66
NONE	Bo7g119380	Sialb.0389s0042	snap_masked-Cram_his_scaff6-processed-gene-197.41	Bra010714	Bo3g149780	Sialb.0094s0023	maker-Cram_his_scaff7-augustus-gene-306.49	Bra033597	Bo1g002320	Sialb.0264s0048	snap_masked-Cram_his_scaff0-processed-gene-206.21
NONE	Bo7g119410	Sialb.0389s0043	NONE	NONE	NONE	Sialb.0094s0022	NONE	Bra033596	NONE	NONE	maker-Cram_his_scaff0-augustus-gene-206.52
Bra011860	NONE	NONE	NONE	NONE	NONE	NONE	NONE	NONE	Bo1g002550	Sialb.0094s0043	maker-Cram_his_scaff0-augustus-gene-207.69
Bra011861	NONE	Sialb.0389s0026	maker-Cram_his_scaff6-augustus-gene-199.33	Bra010683	Bo7g119200	Sialb.0264s0024	NONE	Bra033616	Bo1g002540	Sialb.0094s0041	maker-Cram_his_scaff0-augustus-gene-207.80
Bra011862	Bo3g149940	Sialb.0389s0027	snap_masked-Cram_his_scaff6-processed-gene-199.9	Bra010684	Bo7g119220	Sialb.0264s0025	NONE	Bra033615	Bo1g002530	Sialb.2714s0003	augustus_masked-Cram_his_scaff0-processed-gene-207.15
NONE	Bo3g149960	NONE	maker-Cram_his_scaff6-augustus-gene-198.68	Bra010686	NONE	Sialb.0264s0027	NONE	NONE	NONE	Sialb.2714s0001	NONE
NONE	Bo3g149970	NONE	maker-Cram_his_scaff6-augustus-gene-198.58	Bra010687	NONE	Sialb.0264s0028	NONE	NONE	NONE	NONE	NONE
NONE	NONE	Sialb.0389s0030	NONE	NONE	Bo7g119240	NONE	maker-Cram_his_scaff7-augustus-gene-305.53	Bra033613	NONE	Sialb.3588s0002	NONE
Bra011867	NONE	Sialb.0389s0031	NONE	NONE	Bo7g119250	Sialb.0094s0036	maker-Cram_his_scaff7-augustus-gene-305.54	Bra033612	NONE	Sialb.3588s0003	NONE
NONE	NONE	Sialb.3439s0003	snap_masked-Cram_his_scaff6-processed-gene-200.27	Bra010670	Bo3g151390	Sialb.0264s0013	NONE	Bra033633	Bo7g119040	NONE	NONE
Bra011843	Bo1g002730	Sialb.3439s0004	maker-Cram_his_scaff6-augustus-gene-200.51	Bra010671	Bo3g151380	Sialb.0264s0014	NONE	NONE	NONE	Sialb.0094s0054	maker-Cram_his_scaff0-augustus-gene-207.83
Bra011847	Bo1g002690	NONE	NONE	NONE	NONE	NONE	NONE	NONE	NONE	Sialb.0094s0052	maker-Cram_his_scaff0-snap-gene-208.71
Bra011842	Bo1g002750	Sialb.3439s0001	maker-Cram_his_scaff6-augustus-gene-200.54	Bra010668	Bo3g151410	Sialb.0264s0011	NONE	NONE	NONE	Sialb.0094s0056	maker-Cram_his_scaff0-augustus-gene-208.59
Bra011841	NONE	NONE	maker-Cram_his_scaff6-augustus-gene-200.52	Bra010667	Bo3g151420	Sialb.0264s0010	NONE	NONE	NONE	NONE	NONE
Bra011840	Bo1g002760	NONE	NONE	NONE	NONE	NONE	NONE	NONE	NONE	Sialb.0094s0057	maker-Cram_his_scaff0-augustus-gene-208.53
NONE	NONE	NONE	maker-Cram_his_scaff6-augustus-gene-200.53	Bra010665	Bo3g151440	Sialb.0264s0008	NONE	NONE	NONE	NONE	NONE
NONE	NONE	Sialb.0423s0006	maker-Cram_his_scaff6-augustus-gene-201.44	Bra010652	Bo3g152640	Sialb.0389s0007	maker-Cram_his_scaff7-augustus-gene-304.48	NONE	Bo7g118910	NONE	NONE
NONE	Bo1g002880	Sialb.0423s0003	maker-Cram_his_scaff6-augustus-gene-201.47	Bra010655	Bo2g165660	Sialb.0389s0009	maker-Cram_his_scaff7-augustus-gene-304.41	NONE	Bo7g118980	Sialb.0094s0064	NONE
Bra011830	Bo1g002870	NONE	snap_masked-Cram_his_scaff6-processed-gene-201.32	NONE	NONE	NONE	NONE	NONE	NONE	Sialb.0094s0063	snap_masked-Cram_his_scaff0-processed-gene-208.48
Bra011831	Bo1g002860	NONE	NONE	NONE	NONE	Sialb.0389s0010	maker-Cram_his_scaff7-augustus-gene-304.50	NONE	Bo7g118990	NONE	maker-Cram_his_scaff0-augustus-gene-208.54
Bra011832	Bo1g002850	NONE	NONE	NONE	NONE	NONE	NONE	NONE	NONE	Sialb.0094s0062	snap_masked-Cram_his_scaff0-processed-gene-208.46
Bra011835	Bo1g002810	Sialb.0423s0001	maker-Cram_his_scaff6-augustus-gene-201.46	Bra010658	Bo3g152600	Sialb.0389s0012	maker-Cram_his_scaff7-augustus-gene-304.42	Bra033634	Bo7g119030	Sialb.0094s0060	maker-Cram_his_scaff0-augustus-gene-208.62
Bra011836	Bo1g002800	NONE	augustus_masked-Cram_his_scaff6-processed-gene-200.12	Bra010660	Bo3g152540	Sialb.1073s0013	NONE	NONE	NONE	NONE	NONE
Bra011819	Bo1g003010	NONE	NONE	NONE	NONE	NONE	NONE	NONE	NONE	Sialb.0094s0075	maker-Cram_his_scaff0-augustus-gene-209.54
Bra011818	Bo1g003020	NONE	NONE	NONE	NONE	NONE	NONE	NONE	NONE	Sialb.0094s0076	maker-Cram_his_scaff0-augustus-gene-209.55
Bra011816	Bo1g003050	NONE	NONE	NONE	NONE	NONE	NONE	NONE	NONE	Sialb.0094s0077	maker-Cram_his_scaff0-augustus-gene-209.62
Bra011815	Bo1g003060	Sialb.1805s0004	NONE	NONE	NONE	NONE	maker-Cram_his_scaff7-snap-gene-304.52	Bra017866	NONE	Sialb.0094s0078	maker-Cram_his_scaff0-augustus-gene-209.63
Bra011813	Bo1g003080	NONE	NONE	NONE	NONE	NONE	NONE	NONE	NONE	Sialb.0094s0080	maker-Cram_his_scaff0-augustus-gene-209.64
Bra011812	Bo1g003090	NONE	NONE	NONE	NONE	NONE	NONE	NONE	NONE	Sialb.0094s0081	maker-Cram_his_scaff0-augustus-gene-209.56
Bra011810	Bo1g003110	NONE	NONE	NONE	NONE	NONE	NONE	NONE	NONE	Sialb.0094s0083	maker-Cram_his_scaff0-augustus-gene-209.65
NONE	NONE	NONE	NONE	NONE	NONE	Sialb.0094s0094	maker-Cram_his_scaff0-augustus-gene-209.70	Bra011798	Bo1g003240	NONE	NONE
NONE	NONE	Sialb.0423s0030	NONE	Bra010624	Bo3g153070	NONE	NONE	NONE	NONE	NONE	maker-Cram_his_scaff6-snap-gene-203.62
NONE	NONE	Sialb.0423s0032	NONE	Bra010622	Bo3g153100	Sialb.0094s0096	maker-Cram_his_scaff0-augustus-gene-210.33	Bra011796	Bo1g003290	NONE	snap_masked-Cram_his_scaff6-processed-gene-203.24
NONE	NONE	Sialb.0423s0033	NONE	Bra010621	Bo3g153110	NONE	NONE	NONE	NONE	NONE	maker-Cram_his_scaff6-snap-gene-203.55
NONE	NONE	Sialb.0008s0066	NONE	Bra010613	Bo3g153190	Sialb.0094s0105	snap_masked-Cram_his_scaff0-processed-gene-210.26	Bra011787	Bo1g003390	NONE	snap_masked-Cram_his_scaff6-processed-gene-203.36
NONE	NONE	Sialb.0008s0064	NONE	Bra010615	Bo3g153170	Sialb.0094s0104	maker-Cram_his_scaff0-augustus-gene-210.40	Bra011788	Bo1g003380	NONE	NONE
NONE	NONE	NONE	NONE	Bra010616	Bo3g153160	Sialb.0094s0103	maker-Cram_his_scaff0-augustus-gene-210.39	Bra011789	Bo1g003370	NONE	NONE
NONE	NONE	Sialb.0423s0037	NONE	Bra010617	Bo3g153150	Sialb.0094s0102	snap_masked-Cram_his_scaff0-processed-gene-210.22	Bra011790	Bo1g003350	NONE	NONE
NONE	NONE	NONE	NONE	NONE	NONE	Sialb.0094s0101	maker-Cram_his_scaff0-augustus-gene-210.37	Bra011791	Bo1g003340	NONE	NONE
Bra017856	Bo7g118780	NONE	NONE	NONE	NONE	Sialb.0094s0100	maker-Cram_his_scaff0-augustus-gene-210.36	Bra011792	Bo1g003330	Sialb.1805s0010	NONE
NONE	NONE	Sialb.0423s0036	NONE	Bra010618	Bo3g153140	Sialb.0094s0099	maker-Cram_his_scaff0-snap-gene-210.55	Bra011793	Bo1g003320	NONE	maker-Cram_his_scaff6-augustus-gene-203.52
Bra017855	Bo7g118760	NONE	maker-Cram_his_scaff7-snap-gene-303.43	NONE	NONE	NONE	NONE	NONE	NONE	Sialb.1805s0011	NONE
Bra017853	Bo7g118750	Sialb.0008s0067	maker-Cram_his_scaff7-augustus-gene-302.27	Bra010612	Bo3g153210	Sialb.0094s0106	maker-Cram_his_scaff0-augustus-gene-210.41	Bra011786	Bo1g003400	Sialb.1883s0006	maker-Cram_his_scaff6-augustus-gene-203.53
NONE	NONE	Sialb.0008s0068	NONE	Bra010611	Bo3g153260	Sialb.0094s0108	maker-Cram_his_scaff0-augustus-gene-210.43	Bra011784	Bo1g003430	NONE	maker-Cram_his_scaff6-augustus-gene-204.31
NONE	NONE	NONE	NONE	NONE	NONE	Sialb.0094s0109	maker-Cram_his_scaff0-augustus-gene-210.44	Bra011783	Bo1g003440	NONE	NONE
Bra017852	Bo7g118740	Sialb.0008s0069	maker-Cram_his_scaff7-augustus-gene-302.26	Bra010610	Bo3g153310	Sialb.0094s0110	maker-Cram_his_scaff0-augustus-gene-210.45	Bra011782	Bo1g003450	Sialb.1883s0005	maker-Cram_his_scaff6-augustus-gene-204.32
Bra017849	Bo7g118700	Sialb.0008s0071	NONE	Bra010608	Bo3g153330	NONE	NONE	NONE	NONE	Sialb.1883s0001	augustus_masked-Cram_his_scaff6-processed-gene-204.8
Bra017846	Bo7g118670	NONE	augustus_masked-Cram_his_scaff7-processed-gene-302.8	NONE	NONE	Sialb.1130s0023	NONE	Bra011779	Bo1g003480	Sialb.2742s0001	NONE
Bra017842	Bo7g118650	Sialb.0008s0073	NONE	Bra010606	Bo3g153360	Sialb.1130s0020	augustus_masked-Cram_his_scaff0-processed-gene-211.1	Bra011777	Bo1g003500	Sialb.2742s0002	NONE
Bra017841	Bo7g118640	Sialb.0008s0074	maker-Cram_his_scaff7-snap-gene-302.35	Bra010605	Bo3g153370	NONE	NONE	NONE	NONE	Sialb.2742s0003	maker-Cram_his_scaff6-augustus-gene-204.29
Bra017840	Bo7g118630	NONE	maker-Cram_his_scaff7-augustus-gene-302.24	NONE	NONE	NONE	NONE	NONE	NONE	Sialb.2742s0004	NONE
Bra017839	Bo7g118610	Sialb.0079s0002	maker-Cram_his_scaff7-augustus-gene-301.47	NONE	NONE	Sialb.1130s0019	maker-Cram_his_scaff0-augustus-gene-211.44	Bra011776	Bo1g003510	Sialb.2742s0006	NONE
NONE	NONE	Sialb.0079s0003	NONE	Bra010604	Bo3g153380	Sialb.2950s0003	NONE	NONE	NONE	Sialb.0008s0075	maker-Cram_his_scaff6-augustus-gene-204.33
Bra017837	Bo7g118600	Sialb.0079s0004	maker-Cram_his_scaff7-snap-gene-301.60	Bra010603	Bo3g153390	Sialb.2950s0002	NONE	NONE	NONE	Sialb.0008s0076	maker-Cram_his_scaff6-augustus-gene-204.30
Bra017835	Bo7g118590	Sialb.0079s0005	maker-Cram_his_scaff7-augustus-gene-301.35	Bra010602	Bo3g153400	Sialb.2950s0001	maker-Cram_his_scaff0-augustus-gene-211.53	Bra011775	Bo1g003520	Sialb.1130s0018	maker-Cram_his_scaff6-augustus-gene-204.34
NONE	NONE	NONE	NONE	NONE	NONE	NONE	maker-Cram_his_scaff0-snap-gene-211.70	Bra011774	Bo1g003530	Sialb.1130s0016	NONE
Bra017831	Bo7g118580	NONE	maker-Cram_his_scaff7-augustus-gene-301.45	NONE	NONE	Sialb.2613s0004	maker-Cram_his_scaff0-augustus-gene-211.46	Bra011772	Bo1g003550	NONE	NONE
Bra017830	Bo7g118570	Sialb.1130s0012	maker-Cram_his_scaff7-augustus-gene-301.34	NONE	NONE	Sialb.2613s0003	maker-Cram_his_scaff0-snap-gene-211.72	Bra011771	Bo1g003560	Sialb.1130s0013	NONE
NONE	NONE	Sialb.1130s0011	NONE	NONE	NONE	NONE	maker-Cram_his_scaff0-augustus-gene-211.47	Bra011770	Bo1g003580	NONE	NONE
NONE	NONE	Sialb.0255s0001	NONE	NONE	Bo1g004840	NONE	maker-Cram_his_scaff0-augustus-gene-212.47	Bra011755	NONE	NONE	NONE
Bra017816	Bo7g118480	Sialb.0255s0002	NONE	NONE	Bo1g004860	NONE	maker-Cram_his_scaff0-augustus-gene-212.57	Bra011754	NONE	Sialb.1332s0015	NONE
Bra017815	Bo7g118470	Sialb.0255s0003	augustus_masked-Cram_his_scaff7-processed-gene-301.0	Bra010595	Bo1g004870	Sialb.0671s0003	NONE	Bra011753	Bo3g153520	Sialb.1332s0013	augustus_masked-Cram_his_scaff6-processed-gene-205.9
NONE	Bo7g118460	Sialb.0255s0004	NONE	Bra010594	Bo1g004880	Sialb.0671s0004	NONE	Bra011752	NONE	Sialb.1332s0012	snap_masked-Cram_his_scaff6-processed-gene-205.24
NONE	NONE	Sialb.0255s0006	maker-Cram_his_scaff1-snap-gene-280.23	NONE	Bo1g004890	NONE	NONE	Bra011750	NONE	Sialb.0529s0027	NONE
Bra017813	Bo7g118450	Sialb.0255s0007	augustus_masked-Cram_his_scaff1-processed-gene-280.9	Bra010593	Bo1g004900	Sialb.0671s0005	augustus_masked-Cram_his_scaff0-processed-gene-212.16	Bra011749	Bo3g153550	Sialb.0529s0026	NONE
Bra010592	NONE	Sialb.0255s0009	NONE	Bra011746	Bo1g004920	Sialb.0671s0006	maker-Cram_his_scaff0-augustus-gene-212.58	NONE	Bo3g153600	NONE	snap_masked-Cram_his_scaff6-processed-gene-206.28
NONE	NONE	NONE	NONE	Bra011745	Bo1g004930	Sialb.0255s0010	snap_masked-Cram_his_scaff0-processed-gene-213.21	NONE	Bo3g153620	NONE	augustus_masked-Cram_his_scaff6-processed-gene-206.6
NONE	Bo7g118430	NONE	augustus_masked-Cram_his_scaff7-processed-gene-300.20	Bra011744	Bo1g004940	Sialb.0255s0011	NONE	Bra017811	NONE	Sialb.1332s0011	NONE
NONE	Bo7g118410	NONE	snap_masked-Cram_his_scaff7-processed-gene-300.29	NONE	NONE	NONE	NONE	Bra017810	NONE	Sialb.1332s0010	NONE
NONE	Bo7g118400	NONE	snap_masked-Cram_his_scaff7-processed-gene-300.42	Bra011741	Bo1g004960	Sialb.0255s0012	maker-Cram_his_scaff0-augustus-gene-213.42	Bra017809	NONE	Sialb.1332s0009	NONE
Bra010591	NONE	Sialb.0578s0015	NONE	Bra011740	Bo1g004970	Sialb.0255s0013	snap_masked-Cram_his_scaff0-processed-gene-213.25	NONE	Bo3g153630	NONE	maker-Cram_his_scaff6-augustus-gene-206.43
NONE	NONE	NONE	NONE	Bra011739	Bo1g004980	Sialb.0255s0014	augustus_masked-Cram_his_scaff0-processed-gene-213.11	NONE	NONE	NONE	NONE
NONE	Bo7g118340	NONE	maker-Cram_his_scaff7-augustus-gene-300.57	Bra011738	Bo1g005010	NONE	snap_masked-Cram_his_scaff0-processed-gene-213.26	Bra017802	NONE	Sialb.1332s0005	NONE
NONE	NONE	NONE	maker-Cram_his_scaff7-augustus-gene-300.51	Bra011737	Bo1g005020	Sialb.0255s0015	maker-Cram_his_scaff0-snap-gene-213.70	Bra017801	NONE	Sialb.1332s0004	NONE
NONE	Bo7g118320	NONE	maker-Cram_his_scaff7-augustus-gene-300.56	Bra011735	Bo1g005040	Sialb.0255s0018	maker-Cram_his_scaff0-augustus-gene-213.45	Bra017800	NONE	Sialb.1332s0002	NONE
NONE	NONE	NONE	NONE	Bra011734	Bo1g005070	Sialb.0255s0020	maker-Cram_his_scaff0-snap-gene-213.65	NONE	NONE	NONE	NONE
NONE	Bo1g005310	NONE	NONE	Bra011717	NONE	Sialb.0255s0037	maker-Cram_his_scaff0-augustus-gene-214.48	NONE	NONE	NONE	NONE
Bra010578	Bo1g005320	NONE	NONE	Bra011715	Bo3g153810	Sialb.0255s0038	NONE	Bra017789	Bo7g118230	Sialb.0671s0025	augustus_masked-Cram_his_scaff6-processed-gene-207.10
NONE	Bo1g005330	Sialb.0255s0040	NONE	Bra010577	Bo3g153820	Sialb.0671s0026	maker-Cram_his_scaff0-augustus-gene-214.60	Bra011713	NONE	NONE	maker-Cram_his_scaff6-augustus-gene-207.49
NONE	Bo1g005360	Sialb.0255s0042	NONE	NONE	NONE	NONE	maker-Cram_his_scaff0-augustus-gene-214.52	Bra011711	NONE	NONE	NONE
NONE	NONE	Sialb.0255s0053	NONE	Bra010571	Bo3g153940	Sialb.2180s0006	NONE	Bra011700	NONE	Sialb.0204s0068	maker-Cram_his_scaff6-augustus-gene-208.50
NONE	Bo1g005460	Sialb.0255s0052	NONE	Bra010572	NONE	Sialb.2180s0007	NONE	Bra011701	NONE	NONE	maker-Cram_his_scaff6-augustus-gene-208.41
Bra017780	Bo1g005450	Sialb.0255s0051	maker-Cram_his_scaff7-augustus-gene-299.67	Bra010573	Bo3g153930	Sialb.2180s0008	NONE	NONE	Bo7g118140	Sialb.0204s0070	maker-Cram_his_scaff6-augustus-gene-208.40
Bra017781	Bo1g005430	Sialb.0255s0050	maker-Cram_his_scaff7-augustus-gene-299.54	NONE	NONE	NONE	maker-Cram_his_scaff0-snap-gene-214.81	NONE	Bo7g118150	Sialb.0204s0071	NONE
NONE	Bo1g005420	Sialb.0255s0049	NONE	Bra010574	Bo3g153880	Sialb.0671s0029	NONE	Bra011704	NONE	NONE	maker-Cram_his_scaff6-augustus-gene-207.50
Bra017782	Bo1g005400	Sialb.0255s0047	maker-Cram_his_scaff7-augustus-gene-299.68	NONE	NONE	NONE	maker-Cram_his_scaff0-augustus-gene-214.54	Bra011706	Bo7g118160	Sialb.0204s0072	NONE
NONE	Bo1g005390	Sialb.0255s0046	NONE	NONE	NONE	NONE	maker-Cram_his_scaff0-augustus-gene-214.62	Bra011707	NONE	NONE	NONE
Bra017784	NONE	Sialb.0255s0045	maker-Cram_his_scaff7-augustus-gene-299.69	Bra010575	Bo3g153870	Sialb.0671s0028	maker-Cram_his_scaff0-augustus-gene-214.53	Bra011708	NONE	Sialb.0204s0073	maker-Cram_his_scaff6-augustus-gene-207.47
Bra017785	Bo1g005380	Sialb.0255s0044	NONE	Bra010576	Bo3g153850	Sialb.0671s0027	NONE	Bra011709	NONE	NONE	snap_masked-Cram_his_scaff6-processed-gene-207.35
Bra017786	Bo1g005370	Sialb.0255s0043	maker-Cram_his_scaff7-augustus-gene-300.45	NONE	NONE	NONE	NONE	Bra011710	Bo7g118180	Sialb.0204s0074	NONE
NONE	Bo1g005540	Sialb.0255s0060	NONE	NONE	NONE	NONE	maker-Cram_his_scaff0-snap-gene-215.69	Bra011694	NONE	NONE	NONE
Bra017766	Bo1g005530	NONE	maker-Cram_his_scaff7-augustus-gene-299.62	Bra010563	Bo3g154060	Sialb.0330s0060	NONE	Bra011695	Bo7g118030	Sialb.0204s0063	maker-Cram_his_scaff6-augustus-gene-208.49
Bra017767	NONE	NONE	maker-Cram_his_scaff7-augustus-gene-299.63	Bra010565	Bo3g154040	Sialb.2441s0002	NONE	NONE	Bo7g118040	Sialb.0204s0064	maker-Cram_his_scaff6-augustus-gene-208.48
Bra017768	Bo1g005520	Sialb.0255s0059	maker-Cram_his_scaff7-augustus-gene-299.64	Bra010566	Bo3g154020	Sialb.2441s0003	maker-Cram_his_scaff0-augustus-gene-215.49	Bra011696	Bo7g118050	Sialb.0204s0065	maker-Cram_his_scaff6-augustus-gene-208.46
Bra017769	Bo1g005500	Sialb.0255s0057	maker-Cram_his_scaff7-augustus-gene-299.65	NONE	NONE	NONE	NONE	NONE	Bo7g118070	NONE	NONE
Bra017771	Bo1g005490	Sialb.0255s0055	maker-Cram_his_scaff7-augustus-gene-299.66	Bra010567	Bo3g153990	Sialb.2180s0002	maker-Cram_his_scaff0-augustus-gene-215.45	Bra011699	Bo7g118090	Sialb.0204s0066	maker-Cram_his_scaff6-augustus-gene-208.45
NONE	NONE	NONE	NONE	Bra010568	Bo3g153970	Sialb.2180s0003	NONE	NONE	NONE	NONE	augustus_masked-Cram_his_scaff6-processed-gene-208.7
NONE	Bo1g005480	NONE	NONE	Bra010569	Bo3g153960	Sialb.2180s0004	maker-Cram_his_scaff0-snap-gene-215.63	NONE	NONE	NONE	snap_masked-Cram_his_scaff6-processed-gene-208.24
Bra017772	NONE	NONE	NONE	Bra010570	Bo3g153950	Sialb.2180s0005	NONE	NONE	Bo7g118100	Sialb.0204s0067	maker-Cram_his_scaff6-snap-gene-208.56
Bra017762	NONE	NONE	maker-Cram_his_scaff7-augustus-gene-299.61	NONE	NONE	NONE	NONE	Bra011684	Bo7g117970	Sialb.0204s0062	NONE
NONE	Bo1g005630	NONE	NONE	Bra010555	NONE	Sialb.0330s0052	NONE	Bra011685	NONE	NONE	maker-Cram_his_scaff6-snap-gene-209.67
Bra017764	Bo1g005610	Sialb.0255s0067	augustus_masked-Cram_his_scaff7-processed-gene-299.11	Bra010557	Bo3g154130	Sialb.0330s0053	maker-Cram_his_scaff0-snap-gene-215.74	Bra011687	Bo7g117990	NONE	NONE
NONE	Bo1g005600	Sialb.0255s0066	NONE	NONE	NONE	NONE	maker-Cram_his_scaff0-augustus-gene-215.54	Bra011688	NONE	NONE	NONE
NONE	Bo1g005590	Sialb.0255s0065	NONE	NONE	NONE	NONE	maker-Cram_his_scaff0-augustus-gene-215.53	Bra011689	NONE	NONE	NONE
NONE	Bo1g005800	Sialb.0210s0065	NONE	NONE	NONE	NONE	snap_masked-Cram_his_scaff0-processed-gene-216.24	Bra011668	NONE	NONE	NONE
Bra017751	Bo1g005790	Sialb.0210s0066	maker-Cram_his_scaff7-snap-gene-298.55	NONE	NONE	NONE	snap_masked-Cram_his_scaff0-processed-gene-216.33	Bra011669	Bo7g117830	Sialb.0204s0051	NONE
NONE	Bo1g005780	Sialb.0210s0067	NONE	NONE	NONE	NONE	snap_masked-Cram_his_scaff0-processed-gene-216.32	Bra011670	NONE	NONE	NONE
Bra017752	Bo1g005770	Sialb.0210s0068	maker-Cram_his_scaff7-augustus-gene-298.50	NONE	NONE	NONE	maker-Cram_his_scaff0-augustus-gene-216.42	Bra011671	Bo7g117840	Sialb.0204s0052	NONE
Bra017753	Bo1g005740	Sialb.0210s0070	NONE	Bra010553	NONE	Sialb.0330s0048	NONE	Bra011674	Bo7g117850	Sialb.0204s0053	maker-Cram_his_scaff6-snap-gene-209.68
Bra017754	Bo1g005730	Sialb.0210s0071	maker-Cram_his_scaff7-augustus-gene-299.55	NONE	NONE	NONE	maker-Cram_his_scaff0-augustus-gene-216.40	Bra011675	Bo7g117860	Sialb.0204s0054	NONE
Bra017755	NONE	NONE	maker-Cram_his_scaff7-augustus-gene-299.56	NONE	Bo3g154170	Sialb.0330s0049	NONE	NONE	Bo7g117890	Sialb.0204s0055	NONE
Bra017756	Bo1g005710	Sialb.0210s0074	maker-Cram_his_scaff7-augustus-gene-299.57	NONE	NONE	NONE	maker-Cram_his_scaff0-augustus-gene-216.37	Bra011677	Bo7g117900	Sialb.0204s0056	NONE
Bra017757	Bo1g005700	NONE	maker-Cram_his_scaff7-augustus-gene-299.58	NONE	NONE	NONE	snap_masked-Cram_his_scaff0-processed-gene-215.39	Bra011678	Bo7g117920	Sialb.0204s0057	NONE
NONE	Bo1g005690	Sialb.0210s0075	NONE	NONE	NONE	NONE	maker-Cram_his_scaff0-augustus-gene-215.58	Bra011679	NONE	NONE	NONE
NONE	Bo1g005960	Sialb.0210s0058	NONE	NONE	NONE	NONE	maker-Cram_his_scaff0-augustus-gene-217.54	Bra011659	NONE	NONE	NONE
NONE	Bo1g005940	Sialb.0210s0060	NONE	NONE	NONE	NONE	maker-Cram_his_scaff0-augustus-gene-216.53	Bra011661	NONE	NONE	NONE
NONE	Bo1g005920	Sialb.0210s0062	NONE	NONE	NONE	NONE	maker-Cram_his_scaff0-augustus-gene-216.45	Bra011663	NONE	NONE	NONE
Bra017749	Bo1g005910	Sialb.0210s0063	maker-Cram_his_scaff7-augustus-gene-298.43	Bra010550	Bo3g154240	Sialb.0330s0046	maker-Cram_his_scaff0-augustus-gene-216.52	Bra011664	Bo7g117790	Sialb.0204s0049	maker-Cram_his_scaff6-augustus-gene-210.58
NONE	NONE	NONE	maker-Cram_his_scaff7-augustus-gene-298.48	Bra017741	NONE	NONE	NONE	NONE	Bo7g117720	Sialb.0204s0042	NONE
Bra010503	Bo1g006040	Sialb.0210s0054	NONE	NONE	Bo3g156820	Sialb.0330s0005	NONE	Bra011654	NONE	NONE	maker-Cram_his_scaff6-augustus-gene-210.51
NONE	Bo1g005980	Sialb.0210s0057	NONE	NONE	NONE	NONE	augustus_masked-Cram_his_scaff0-processed-gene-217.14	Bra011657	NONE	NONE	NONE
NONE	Bo1g005970	NONE	maker-Cram_his_scaff7-snap-gene-298.53	NONE	NONE	NONE	maker-Cram_his_scaff0-augustus-gene-217.66	Bra011658	Bo7g117760	Sialb.0204s0046	NONE
Bra010508	Bo1g006160	Sialb.0330s0011	NONE	NONE	Bo3g155790	Sialb.0210s0041	snap_masked-Cram_his_scaff0-processed-gene-217.35	Bra011642	NONE	NONE	maker-Cram_his_scaff6-augustus-gene-210.53
Bra010512	Bo1g006220	NONE	maker-Cram_his_scaff7-augustus-gene-297.46	Bra017730	Bo3g155760	Sialb.0210s0038	maker-Cram_his_scaff0-augustus-gene-217.65	NONE	Bo7g117620	Sialb.0204s0031	maker-Cram_his_scaff6-snap-gene-210.71
Bra010514	Bo7g014150	Sialb.0330s0014	NONE	NONE	Bo3g155750	Sialb.0210s0037	NONE	Bra011637	NONE	Sialb.0225s0021	snap_masked-Cram_his_scaff6-processed-gene-210.36
NONE	NONE	NONE	NONE	NONE	NONE	NONE	maker-Cram_his_scaff0-augustus-gene-218.62	Bra011615	Bo1g006450	Sialb.0210s0014	NONE
Bra010534	Bo7g117370	Sialb.0204s0011	NONE	Bra017710	Bo3g155540	Sialb.0330s0031	maker-Cram_his_scaff0-augustus-gene-218.69	Bra011616	Bo1g006440	Sialb.0210s0015	maker-Cram_his_scaff6-augustus-gene-212.43
Bra010533	Bo7g117380	Sialb.0204s0012	NONE	Bra017711	Bo3g155550	Sialb.0330s0030	NONE	NONE	NONE	NONE	maker-Cram_his_scaff6-snap-gene-211.71
NONE	Bo7g117390	NONE	NONE	Bra017712	NONE	NONE	maker-Cram_his_scaff0-augustus-gene-218.68	Bra011617	Bo1g006430	Sialb.0210s0016	NONE
Bra010532	Bo7g117400	Sialb.0204s0013	augustus_masked-Cram_his_scaff7-processed-gene-296.10	Bra017713	Bo3g155560	Sialb.0330s0029	NONE	Bra011618	Bo1g006420	Sialb.0210s0017	augustus_masked-Cram_his_scaff6-processed-gene-211.17
NONE	Bo7g117430	Sialb.0204s0015	NONE	NONE	NONE	NONE	NONE	Bra011619	Bo1g006410	Sialb.0210s0018	maker-Cram_his_scaff1-augustus-gene-202.33
NONE	NONE	Sialb.0204s0016	maker-Cram_his_scaff7-snap-gene-296.47	NONE	NONE	NONE	NONE	Bra011620	Bo1g006400	NONE	maker-Cram_his_scaff1-snap-gene-202.42
NONE	Bo7g117460	Sialb.0204s0017	snap_masked-Cram_his_scaff7-processed-gene-296.26	Bra017718	NONE	NONE	NONE	NONE	NONE	NONE	NONE
NONE	Bo7g117470	Sialb.0204s0018	maker-Cram_his_scaff7-augustus-gene-297.43	Bra017719	NONE	NONE	NONE	Bra011621	Bo1g006390	Sialb.0210s0019	NONE
Bra010531	Bo7g117480	Sialb.0204s0019	snap_masked-Cram_his_scaff7-processed-gene-297.19	Bra017720	Bo3g155580	NONE	maker-Cram_his_scaff0-augustus-gene-218.60	Bra011623	Bo1g006370	Sialb.0210s0021	snap_masked-Cram_his_scaff6-processed-gene-211.33
NONE	NONE	NONE	NONE	NONE	NONE	NONE	maker-Cram_his_scaff0-augustus-gene-219.47	Bra011604	Bo1g006560	Sialb.0210s0003	NONE
NONE	Bo7g117330	Sialb.0204s0007	maker-Cram_his_scaff7-augustus-gene-296.33	Bra017707	NONE	NONE	maker-Cram_his_scaff0-augustus-gene-218.76	Bra011605	Bo1g006550	Sialb.0210s0004	maker-Cram_his_scaff6-snap-gene-212.49
NONE	NONE	NONE	NONE	NONE	NONE	NONE	maker-Cram_his_scaff0-augustus-gene-218.75	Bra011608	Bo1g006530	Sialb.0210s0006	NONE
NONE	NONE	NONE	NONE	NONE	NONE	NONE	maker-Cram_his_scaff0-augustus-gene-218.72	Bra011611	Bo1g006510	Sialb.0210s0009	NONE
NONE	NONE	NONE	NONE	NONE	NONE	NONE	maker-Cram_his_scaff0-augustus-gene-218.71	Bra011613	Bo1g006490	Sialb.0210s0011	NONE
Bra020812	NONE	NONE	NONE	NONE	Bo1g006570	Sialb.0320s0058	maker-Cram_his_scaff0-augustus-gene-219.56	Bra011603	Bo3g166900	Sialb.0210s0002	snap_masked-Cram_his_scaff6-processed-gene-115.17
NONE	Bo7g117320	Sialb.0204s0006	snap_masked-Cram_his_scaff7-processed-gene-296.27	Bra017706	Bo1g006590	NONE	NONE	Bra011601	Bo3g166910	Sialb.0210s0001	NONE
NONE	Bo7g117300	Sialb.0065s0001	maker-Cram_his_scaff7-augustus-gene-296.38	Bra017705	Bo1g006600	Sialb.0320s0057	maker-Cram_his_scaff0-augustus-gene-219.48	Bra011600	NONE	Sialb.0204s0005	maker-Cram_his_scaff6-augustus-gene-115.36
Bra020810	NONE	Sialb.0065s0002	NONE	NONE	Bo1g006610	Sialb.0320s0056	snap_masked-Cram_his_scaff0-processed-gene-219.27	Bra011599	Bo3g166960	NONE	snap_masked-Cram_his_scaff6-processed-gene-115.22
Bra020809	NONE	NONE	NONE	NONE	NONE	Sialb.0320s0055	NONE	NONE	Bo3g166970	NONE	maker-Cram_his_scaff6-augustus-gene-115.34
Bra020807	NONE	Sialb.0065s0004	NONE	NONE	Bo1g006630	Sialb.0320s0054	maker-Cram_his_scaff0-augustus-gene-219.50	Bra011597	Bo3g166980	NONE	maker-Cram_his_scaff6-augustus-gene-114.51
Bra020806	NONE	Sialb.0065s0005	NONE	NONE	Bo1g006640	NONE	maker-Cram_his_scaff0-augustus-gene-219.51	Bra011596	Bo3g166990	NONE	maker-Cram_his_scaff6-augustus-gene-114.50
NONE	NONE	Sialb.0065s0006	NONE	NONE	Bo1g006650	NONE	maker-Cram_his_scaff0-augustus-gene-219.58	Bra011593	NONE	NONE	NONE
Bra011566	Bo7g117110	Sialb.0065s0031	NONE	Bra034658	NONE	Sialb.0320s0031	NONE	Bra017681	NONE	Sialb.0475s0045	maker-Cram_his_scaff6-augustus-gene-112.48
Bra011567	NONE	Sialb.0065s0030	NONE	Bra034659	Bo1g006900	Sialb.0320s0032	snap_masked-Cram_his_scaff0-processed-gene-220.29	NONE	Bo3g167420	NONE	NONE
NONE	NONE	Sialb.0065s0028	NONE	NONE	Bo1g006880	NONE	maker-Cram_his_scaff0-augustus-gene-220.49	Bra011570	NONE	NONE	NONE
Bra034662	NONE	Sialb.0065s0027	NONE	NONE	Bo1g006870	Sialb.0320s0033	maker-Cram_his_scaff0-augustus-gene-220.57	Bra011571	Bo3g167410	NONE	maker-Cram_his_scaff6-augustus-gene-112.50
Bra034666	NONE	Sialb.0065s0024	NONE	NONE	Bo1g006850	NONE	maker-Cram_his_scaff0-augustus-gene-220.47	Bra011573	Bo3g167340	NONE	NONE
Bra034667	NONE	Sialb.0065s0023	NONE	NONE	Bo1g006840	Sialb.0320s0038	maker-Cram_his_scaff0-augustus-gene-220.56	Bra011574	Bo3g167320	NONE	NONE
NONE	Bo7g117120	Sialb.0065s0022	maker-Cram_his_scaff7-augustus-gene-295.56	Bra017683	Bo1g006830	NONE	maker-Cram_his_scaff0-augustus-gene-220.55	Bra011575	NONE	NONE	NONE
NONE	Bo7g117140	Sialb.0065s0021	NONE	Bra017685	Bo1g006820	Sialb.2368s0003	maker-Cram_his_scaff0-augustus-gene-220.46	Bra011576	NONE	Sialb.0475s0047	NONE
NONE	Bo7g117150	NONE	maker-Cram_his_scaff7-augustus-gene-295.60	Bra017686	NONE	Sialb.2368s0002	NONE	NONE	NONE	Sialb.0475s0048	NONE
NONE	Bo7g117160	Sialb.0065s0020	NONE	Bra017687	Bo1g006810	Sialb.2368s0001	snap_masked-Cram_his_scaff0-processed-gene-220.24	Bra011577	NONE	Sialb.0475s0049	NONE
Bra034668	NONE	Sialb.0065s0017	NONE	NONE	Bo1g006780	Sialb.0320s0039	NONE	Bra011580	Bo3g167300	NONE	maker-Cram_his_scaff6-augustus-gene-112.52
Bra034669	NONE	Sialb.0065s0016	NONE	NONE	Bo1g006770	Sialb.0320s0040	maker-Cram_his_scaff0-augustus-gene-220.44	Bra011581	Bo3g167290	NONE	maker-Cram_his_scaff6-augustus-gene-112.54
Bra034672	Bo7g117180	Sialb.0065s0015	NONE	Bra017691	Bo1g006760	Sialb.0320s0041	maker-Cram_his_scaff0-augustus-gene-219.62	Bra011582	Bo3g167250	Sialb.0475s0050	maker-Cram_his_scaff6-augustus-gene-113.48
NONE	NONE	Sialb.0065s0014	NONE	NONE	Bo1g006750	Sialb.0320s0042	maker-Cram_his_scaff0-augustus-gene-219.61	Bra011583	Bo3g167220	NONE	augustus_masked-Cram_his_scaff6-processed-gene-113.1
Bra034674	Bo7g117190	Sialb.0065s0013	maker-Cram_his_scaff7-snap-gene-295.74	Bra017693	Bo1g006740	Sialb.0320s0043	maker-Cram_his_scaff0-snap-gene-219.71	Bra011584	Bo3g167210	Sialb.0475s0051	maker-Cram_his_scaff6-augustus-gene-113.51
Bra034676	NONE	Sialb.0065s0011	NONE	NONE	Bo1g006720	Sialb.0320s0045	maker-Cram_his_scaff0-augustus-gene-219.54	Bra011586	Bo3g167190	NONE	maker-Cram_his_scaff6-augustus-gene-113.52
Bra011546	Bo1g007120	NONE	NONE	NONE	NONE	Sialb.0065s0051	maker-Cram_his_scaff0-augustus-gene-221.47	NONE	NONE	NONE	NONE
Bra011549	Bo1g007100	Sialb.0065s0048	maker-Cram_his_scaff7-snap-gene-295.64	Bra034641	Bo3g168710	Sialb.0320s0016	maker-Cram_his_scaff0-snap-gene-221.68	Bra017667	Bo7g116970	Sialb.0475s0031	maker-Cram_his_scaff6-snap-gene-110.56
Bra011550	Bo1g007090	Sialb.0065s0047	NONE	Bra034642	Bo3g168700	Sialb.0320s0017	maker-Cram_his_scaff0-augustus-gene-221.46	NONE	NONE	NONE	maker-Cram_his_scaff6-augustus-gene-110.50
NONE	Bo1g007080	Sialb.0065s0046	maker-Cram_his_scaff7-augustus-gene-295.53	Bra034643	Bo3g168690	Sialb.0320s0018	maker-Cram_his_scaff0-augustus-gene-221.52	Bra017669	Bo7g116980	Sialb.0475s0033	maker-Cram_his_scaff6-augustus-gene-110.47
Bra011552	Bo1g007070	Sialb.0065s0045	maker-Cram_his_scaff7-augustus-gene-295.54	Bra034644	Bo3g168670	Sialb.0320s0020	maker-Cram_his_scaff0-augustus-gene-221.51	Bra017670	Bo7g116990	Sialb.0475s0034	maker-Cram_his_scaff6-augustus-gene-110.48
Bra011553	Bo1g007060	Sialb.0065s0044	maker-Cram_his_scaff7-augustus-gene-295.55	Bra034645	Bo3g168660	Sialb.0320s0021	NONE	Bra017671	Bo7g117000	Sialb.0475s0035	maker-Cram_his_scaff6-augustus-gene-110.49
Bra011556	NONE	Sialb.0065s0041	maker-Cram_his_scaff7-augustus-gene-295.59	Bra034649	Bo1g006990	Sialb.0320s0023	maker-Cram_his_scaff0-augustus-gene-221.43	Bra017674	Bo7g117020	Sialb.0475s0037	maker-Cram_his_scaff6-augustus-gene-111.29
Bra011543	Bo1g007160	NONE	NONE	NONE	NONE	Sialb.0065s0056	snap_masked-Cram_his_scaff0-processed-gene-221.30	Bra017662	Bo7g116910	Sialb.0475s0024	NONE
Bra011544	Bo1g007150	Sialb.0320s0012	NONE	Bra034638	Bo3g168770	Sialb.0065s0055	maker-Cram_his_scaff0-augustus-gene-221.56	Bra017663	NONE	Sialb.0475s0025	maker-Cram_his_scaff6-snap-gene-110.52
Bra011545	Bo1g007140	Sialb.0320s0014	NONE	NONE	Bo3g168760	Sialb.0065s0053	NONE	Bra017664	Bo7g116940	Sialb.0475s0027	augustus_masked-Cram_his_scaff6-processed-gene-110.7
NONE	NONE	Sialb.4540s0003	NONE	Bra034640	Bo3g168720	Sialb.0065s0052	maker-Cram_his_scaff0-augustus-gene-221.55	NONE	Bo7g116950	Sialb.0475s0028	NONE
NONE	NONE	Sialb.4540s0004	maker-Cram_his_scaff7-augustus-gene-295.58	NONE	NONE	NONE	NONE	Bra017666	Bo7g116960	Sialb.0475s0029	NONE
Bra011538	Bo1g007230	Sialb.3101s0002	NONE	Bra034629	Bo3g168850	Sialb.0065s0061	snap_masked-Cram_his_scaff0-processed-gene-222.21	Bra017660	NONE	NONE	snap_masked-Cram_his_scaff6-processed-gene-109.35
Bra011537	Bo1g007240	Sialb.3101s0003	NONE	NONE	NONE	Sialb.0065s0062	maker-Cram_his_scaff0-snap-gene-222.74	Bra017659	NONE	Sialb.0475s0022	NONE
Bra011536	Bo1g007250	Sialb.3101s0004	NONE	Bra034628	Bo3g168860	Sialb.0065s0063	NONE	Bra017658	NONE	Sialb.0475s0021	maker-Cram_his_scaff6-augustus-gene-109.52
Bra011535	Bo1g007260	Sialb.0320s0007	NONE	Bra034627	Bo3g168870	Sialb.0065s0064	maker-Cram_his_scaff0-augustus-gene-222.59	NONE	NONE	NONE	maker-Cram_his_scaff6-augustus-gene-109.50
Bra011530	Bo1g007280	NONE	snap_masked-Cram_his_scaff7-processed-gene-294.43	NONE	NONE	NONE	maker-Cram_his_scaff0-augustus-gene-222.54	Bra017657	Bo7g116870	Sialb.0475s0020	NONE
Bra011526	Bo1g007340	Sialb.0085s0114	maker-Cram_his_scaff7-augustus-gene-294.55	Bra034623	Bo3g168920	Sialb.0065s0070	maker-Cram_his_scaff0-augustus-gene-222.62	NONE	Bo7g116830	Sialb.0475s0017	maker-Cram_his_scaff6-augustus-gene-108.40
Bra011524	Bo1g007360	NONE	NONE	NONE	NONE	Sialb.0065s0073	maker-Cram_his_scaff0-augustus-gene-222.63	NONE	NONE	NONE	NONE
Bra011523	Bo1g007370	NONE	NONE	NONE	NONE	Sialb.0065s0074	maker-Cram_his_scaff0-augustus-gene-222.64	NONE	NONE	NONE	NONE
Bra011522	Bo1g007380	Sialb.0085s0112	NONE	Bra034620	Bo3g168940	NONE	NONE	NONE	NONE	NONE	maker-Cram_his_scaff6-augustus-gene-108.42
Bra011511	Bo1g007480	Sialb.5196s0001	NONE	NONE	NONE	Sialb.0065s0084	maker-Cram_his_scaff0-augustus-gene-222.70	NONE	NONE	NONE	NONE
Bra011513	Bo1g007470	Sialb.5196s0002	augustus_masked-Cram_his_scaff7-processed-gene-294.5	NONE	NONE	Sialb.0065s0083	NONE	Bra017641	Bo7g116790	Sialb.0475s0013	NONE
Bra011516	Bo1g007440	NONE	NONE	NONE	NONE	Sialb.0065s0080	maker-Cram_his_scaff0-augustus-gene-222.56	NONE	NONE	NONE	NONE
Bra011496	Bo1g007610	NONE	NONE	Bra011493	Bo3g169050	Sialb.0065s0096	maker-Cram_his_scaff0-augustus-gene-223.56	Bra034610	NONE	Sialb.0085s0106	NONE
Bra017627	Bo1g007640	Sialb.0268s0072	maker-Cram_his_scaff7-augustus-gene-294.48	Bra011489	Bo3g169130	NONE	NONE	Bra034605	Bo7g116620	Sialb.0085s0102	NONE
NONE	Bo1g007650	NONE	NONE	Bra011488	Bo3g169150	NONE	NONE	Bra034603	NONE	Sialb.0085s0100	maker-Cram_his_scaff6-augustus-gene-107.39
Bra017625	NONE	Sialb.0268s0071	maker-Cram_his_scaff7-snap-gene-294.73	NONE	NONE	NONE	NONE	NONE	Bo7g116600	NONE	NONE
Bra017620	NONE	Sialb.0268s0066	maker-Cram_his_scaff7-augustus-gene-293.56	NONE	Bo3g169250	NONE	NONE	Bra034596	Bo7g116560	NONE	maker-Cram_his_scaff6-augustus-gene-107.45
Bra017619	Bo1g007710	Sialb.0268s0065	maker-Cram_his_scaff7-augustus-gene-293.55	Bra011484	Bo3g169260	Sialb.0065s0104	maker-Cram_his_scaff0-augustus-gene-223.59	Bra034595	Bo7g116550	Sialb.0085s0094	maker-Cram_his_scaff6-augustus-gene-107.44
Bra017617	Bo1g007720	NONE	NONE	Bra011483	Bo3g169270	Sialb.0065s0105	snap_masked-Cram_his_scaff0-processed-gene-223.34	Bra034594	Bo7g116540	Sialb.0085s0093	NONE
Bra017615	Bo1g007740	Sialb.0268s0059	maker-Cram_his_scaff7-augustus-gene-293.46	Bra011481	NONE	Sialb.0065s0107	maker-Cram_his_scaff0-augustus-gene-223.68	NONE	Bo7g116520	NONE	NONE
NONE	Bo1g007750	NONE	NONE	Bra011480	NONE	Sialb.0065s0108	maker-Cram_his_scaff0-augustus-gene-223.69	NONE	NONE	Sialb.0755s0019	NONE
Bra017614	Bo1g007760	NONE	maker-Cram_his_scaff7-snap-gene-293.59	Bra011479	NONE	Sialb.0065s0109	maker-Cram_his_scaff0-augustus-gene-223.70	NONE	Bo7g116510	NONE	NONE
NONE	Bo1g007930	NONE	NONE	Bra011461	NONE	Sialb.0065s0122	maker-Cram_his_scaff0-augustus-gene-224.64	NONE	Bo3g170540	Sialb.0755s0007	NONE
NONE	Bo1g007920	NONE	NONE	Bra011463	NONE	Sialb.0065s0120	maker-Cram_his_scaff0-augustus-gene-224.63	NONE	NONE	NONE	NONE
NONE	Bo1g007870	Sialb.0268s0043	NONE	Bra011467	NONE	Sialb.0065s0116	maker-Cram_his_scaff0-augustus-gene-224.62	NONE	Bo3g170520	Sialb.0755s0009	maker-Cram_his_scaff6-snap-gene-105.47
NONE	Bo1g007860	Sialb.0268s0044	maker-Cram_his_scaff7-augustus-gene-292.85	Bra011468	Bo7g116370	Sialb.0065s0115	maker-Cram_his_scaff0-augustus-gene-224.61	Bra036978	Bo3g170510	NONE	maker-Cram_his_scaff6-augustus-gene-105.38
NONE	Bo1g007840	Sialb.0268s0045	maker-Cram_his_scaff7-augustus-gene-292.86	Bra011469	Bo7g116380	Sialb.0065s0114	maker-Cram_his_scaff0-augustus-gene-224.60	NONE	NONE	NONE	NONE
NONE	Bo1g007830	NONE	NONE	Bra011470	NONE	NONE	maker-Cram_his_scaff0-snap-gene-224.79	Bra034583	Bo3g170480	Sialb.0755s0011	maker-Cram_his_scaff6-snap-gene-105.53
Bra017611	Bo1g007820	Sialb.0268s0046	maker-Cram_his_scaff7-augustus-gene-293.49	Bra011474	Bo7g116390	Sialb.0065s0113	NONE	NONE	NONE	NONE	NONE
Bra039819	NONE	Sialb.0071s0045	maker-Cram_his_scaff0-snap-gene-394.71	NONE	Bo9g022600	NONE	NONE	NONE	NONE	NONE	NONE
Bra011454	Bo1g008020	Sialb.0268s0027	NONE	Bra037001	Bo7g116190	Sialb.0065s0131	maker-Cram_his_scaff0-augustus-gene-224.72	Bra034573	Bo3g170630	Sialb.3675s0006	maker-Cram_his_scaff6-augustus-gene-104.47
NONE	NONE	NONE	NONE	Bra037002	NONE	NONE	NONE	NONE	Bo3g170640	Sialb.3675s0007	snap_masked-Cram_his_scaff6-processed-gene-104.26
Bra011435	Bo1g008210	NONE	NONE	NONE	NONE	Sialb.0296s0045	maker-Cram_his_scaff0-augustus-gene-226.62	Bra034559	Bo3g170810	Sialb.5156s0001	maker-Cram_his_scaff6-augustus-gene-104.43
Bra011436	Bo1g008190	NONE	NONE	NONE	NONE	Sialb.0296s0047	maker-Cram_his_scaff0-augustus-gene-225.72	Bra034560	Bo3g170800	Sialb.2028s0008	maker-Cram_his_scaff6-augustus-gene-104.50
Bra011437	Bo1g008180	Sialb.0268s0019	snap_masked-Cram_his_scaff7-processed-gene-292.34	Bra037008	Bo7g116120	Sialb.0296s0048	maker-Cram_his_scaff0-augustus-gene-225.80	NONE	Bo3g170750	NONE	NONE
Bra011438	Bo1g008170	Sialb.0268s0021	maker-Cram_his_scaff7-augustus-gene-292.65	Bra037007	Bo7g116130	Sialb.0296s0049	maker-Cram_his_scaff0-augustus-gene-225.79	Bra034561	Bo3g170730	Sialb.2028s0007	maker-Cram_his_scaff6-augustus-gene-104.44
Bra011439	Bo1g008160	Sialb.0268s0022	snap_masked-Cram_his_scaff7-processed-gene-292.50	Bra037006	Bo7g116140	Sialb.0296s0050	maker-Cram_his_scaff0-augustus-gene-225.71	Bra034562	Bo3g170710	Sialb.2028s0006	snap_masked-Cram_his_scaff6-processed-gene-104.35
Bra011440	Bo1g008150	Sialb.0268s0023	maker-Cram_his_scaff7-augustus-gene-292.66	Bra037005	Bo7g116150	Sialb.0296s0051	maker-Cram_his_scaff0-augustus-gene-225.78	NONE	NONE	NONE	NONE
Bra011441	Bo1g008140	NONE	NONE	NONE	NONE	Sialb.0296s0052	NONE	Bra034565	Bo3g170700	Sialb.2028s0005	maker-Cram_his_scaff6-augustus-gene-104.52
Bra011442	Bo1g008130	NONE	NONE	NONE	NONE	Sialb.0296s0053	maker-Cram_his_scaff0-snap-gene-225.88	NONE	NONE	NONE	NONE
Bra011443	Bo1g008120	Sialb.0268s0025	maker-Cram_his_scaff7-augustus-gene-292.80	Bra037003	NONE	Sialb.0296s0054	maker-Cram_his_scaff0-augustus-gene-225.75	NONE	NONE	NONE	NONE
Bra011444	Bo1g008110	NONE	NONE	NONE	NONE	Sialb.0296s0055	maker-Cram_his_scaff0-snap-gene-225.97	NONE	NONE	NONE	NONE
Bra011447	Bo1g008090	Sialb.3258s0001	NONE	NONE	NONE	Sialb.0296s0058	augustus_masked-Cram_his_scaff0-processed-gene-225.0	NONE	NONE	NONE	NONE
Bra011449	Bo1g008060	Sialb.3258s0003	NONE	NONE	NONE	NONE	snap_masked-Cram_his_scaff0-processed-gene-224.53	NONE	NONE	NONE	NONE
Bra011450	Bo1g008050	Sialb.3258s0004	NONE	NONE	NONE	NONE	maker-Cram_his_scaff0-augustus-gene-224.74	Bra034566	Bo3g170690	Sialb.2028s0004	maker-Cram_his_scaff6-augustus-gene-104.45
Bra011451	Bo1g008040	Sialb.3258s0005	NONE	NONE	NONE	NONE	maker-Cram_his_scaff0-snap-gene-224.89	NONE	NONE	NONE	NONE
Bra011430	Bo1g008290	Sialb.2235s0007	maker-Cram_his_scaff7-snap-gene-292.99	Bra037012	Bo7g116080	Sialb.0296s0040	maker-Cram_his_scaff0-augustus-gene-226.51	Bra034554	Bo3g170860	NONE	maker-Cram_his_scaff6-augustus-gene-103.41
Bra011429	Bo1g008300	NONE	NONE	NONE	NONE	Sialb.0296s0039	maker-Cram_his_scaff0-augustus-gene-226.52	NONE	NONE	NONE	NONE
Bra011428	NONE	Sialb.2235s0006	NONE	NONE	NONE	Sialb.0296s0038	maker-Cram_his_scaff0-augustus-gene-226.63	Bra034553	Bo3g170870	NONE	maker-Cram_his_scaff6-augustus-gene-103.36
Bra011427	Bo1g008310	Sialb.2235s0005	maker-Cram_his_scaff7-augustus-gene-292.72	Bra037014	NONE	Sialb.0296s0037	snap_masked-Cram_his_scaff0-processed-gene-226.32	Bra034552	Bo3g170890	NONE	NONE
Bra011426	Bo1g008320	NONE	snap_masked-Cram_his_scaff7-processed-gene-292.29	Bra037016	Bo7g116060	Sialb.0296s0036	maker-Cram_his_scaff0-augustus-gene-226.54	NONE	NONE	Sialb.0268s0010	NONE
Bra011425	Bo1g008330	NONE	NONE	Bra037017	Bo7g116050	Sialb.0296s0035	maker-Cram_his_scaff0-augustus-gene-226.64	NONE	NONE	Sialb.0268s0009	NONE
Bra011424	Bo1g008340	NONE	NONE	NONE	NONE	Sialb.0296s0034	augustus_masked-Cram_his_scaff0-processed-gene-226.18	Bra034550	Bo3g170930	NONE	NONE
Bra011422	Bo1g008360	NONE	maker-Cram_his_scaff7-snap-gene-291.82	Bra037020	Bo7g116020	Sialb.0296s0032	maker-Cram_his_scaff0-augustus-gene-226.55	NONE	NONE	Sialb.0268s0007	NONE
Bra011417	Bo1g008410	NONE	NONE	Bra037021	Bo7g116010	Sialb.0296s0030	maker-Cram_his_scaff0-augustus-gene-226.65	NONE	NONE	Sialb.0268s0006	NONE
Bra011416	Bo1g008420	NONE	NONE	NONE	NONE	Sialb.0296s0029	maker-Cram_his_scaff0-augustus-gene-226.57	NONE	NONE	NONE	NONE
NONE	NONE	Sialb.4072s0002	maker-Cram_his_scaff7-augustus-gene-291.59	Bra037033	Bo7g115930	NONE	NONE	Bra034542	Bo3g171010	NONE	maker-Cram_his_scaff6-augustus-gene-102.29
Bra011403	Bo1g008560	Sialb.4072s0004	maker-Cram_his_scaff7-augustus-gene-291.61	Bra037031	Bo7g115960	Sialb.6221s0002	maker-Cram_his_scaff0-augustus-gene-227.46	NONE	NONE	Sialb.0296s0016	snap_masked-Cram_his_scaff6-processed-gene-102.21
Bra011404	Bo1g008530	NONE	NONE	Bra037030	Bo7g115970	Sialb.0296s0017	snap_masked-Cram_his_scaff0-processed-gene-227.37	Bra034543	Bo3g170990	Sialb.0268s0002	maker-Cram_his_scaff6-snap-gene-103.44
Bra011405	Bo1g008520	NONE	NONE	NONE	NONE	Sialb.0296s0018	snap_masked-Cram_his_scaff0-processed-gene-227.26	NONE	NONE	NONE	NONE
Bra011406	Bo1g008510	NONE	NONE	NONE	NONE	Sialb.0296s0019	maker-Cram_his_scaff0-augustus-gene-227.44	NONE	NONE	NONE	NONE
Bra011408	Bo1g008490	NONE	maker-Cram_his_scaff7-snap-gene-291.79	Bra037028	Bo7g115990	Sialb.0296s0021	NONE	Bra034545	Bo3g170980	Sialb.0268s0004	NONE
Bra011409	Bo1g008480	Sialb.2235s0002	NONE	NONE	NONE	Sialb.0296s0022	maker-Cram_his_scaff0-augustus-gene-227.43	Bra034546	Bo3g170960	NONE	snap_masked-Cram_his_scaff6-processed-gene-103.19
Bra011410	Bo1g008470	NONE	NONE	NONE	NONE	Sialb.0296s0023	maker-Cram_his_scaff0-augustus-gene-227.52	NONE	NONE	NONE	NONE
Bra011395	Bo1g008640	NONE	NONE	NONE	NONE	NONE	maker-Cram_his_scaff0-augustus-gene-227.56	NONE	NONE	Sialb.0296s0013	NONE
Bra011394	Bo1g008650	NONE	NONE	NONE	NONE	NONE	maker-Cram_his_scaff0-augustus-gene-227.49	NONE	NONE	Sialb.0296s0012	NONE
Bra011393	Bo1g008730	NONE	maker-Cram_his_scaff7-augustus-gene-291.55	Bra037037	Bo7g115890	Sialb.0976s0003	maker-Cram_his_scaff0-augustus-gene-227.57	NONE	NONE	Sialb.0296s0011	NONE
Bra011392	Bo1g009850	Sialb.2357s0004	NONE	NONE	NONE	NONE	maker-Cram_his_scaff0-augustus-gene-227.50	Bra034539	Bo3g171030	Sialb.0296s0010	augustus_masked-Cram_his_scaff6-processed-gene-101.8
Bra011391	Bo1g009860	Sialb.2357s0005	NONE	Bra037039	NONE	Sialb.0976s0004	NONE	Bra034538	Bo3g171060	Sialb.0296s0009	augustus_masked-Cram_his_scaff6-processed-gene-100.3
Bra011389	Bo1g009870	Sialb.0461s0014	NONE	Bra037040	Bo7g115870	Sialb.0976s0005	snap_masked-Cram_his_scaff0-processed-gene-227.35	Bra034537	Bo3g171070	Sialb.0296s0008	snap_masked-Cram_his_scaff6-processed-gene-100.13
Bra011388	Bo1g009880	NONE	NONE	NONE	NONE	NONE	maker-Cram_his_scaff0-augustus-gene-227.58	NONE	NONE	Sialb.0296s0007	NONE
Bra011387	Bo1g009890	NONE	NONE	NONE	NONE	NONE	maker-Cram_his_scaff0-augustus-gene-228.40	NONE	NONE	Sialb.0296s0006	NONE
Bra011386	Bo1g009900	Sialb.0461s0011	NONE	NONE	NONE	NONE	maker-Cram_his_scaff0-augustus-gene-228.43	Bra034536	Bo3g171080	Sialb.0296s0005	maker-Cram_his_scaff6-augustus-gene-99.27
Bra011385	Bo1g009910	NONE	NONE	NONE	NONE	Sialb.0053s0028	snap_masked-Cram_his_scaff0-processed-gene-228.19	NONE	NONE	Sialb.0296s0004	NONE
Bra011384	Bo1g009920	NONE	NONE	NONE	NONE	Sialb.0053s0027	maker-Cram_his_scaff0-augustus-gene-228.44	NONE	NONE	Sialb.0296s0003	NONE
Bra011383	Bo1g009990	Sialb.0461s0010	NONE	Bra037041	Bo7g115860	Sialb.0053s0026	augustus_masked-Cram_his_scaff0-processed-gene-228.6	Bra034535	Bo3g171090	Sialb.0296s0002	snap_masked-Cram_his_scaff6-processed-gene-99.16
NONE	NONE	Sialb.0461s0009	NONE	NONE	NONE	NONE	NONE	Bra034534	Bo3g171120	NONE	maker-Cram_his_scaff6-augustus-gene-99.26
Bra011375	Bo1g010050	Sialb.0461s0006	NONE	NONE	NONE	Sialb.2518s0006	maker-Cram_his_scaff0-augustus-gene-228.49	Bra034530	Bo3g171140	Sialb.0550s0010	NONE
Bra011376	Bo1g010040	Sialb.0461s0007	maker-Cram_his_scaff7-augustus-gene-291.52	Bra037045	Bo7g115810	Sialb.2518s0007	NONE	Bra034531	Bo3g171130	Sialb.0550s0009	maker-Cram_his_scaff6-augustus-gene-99.24
Bra011377	NONE	Sialb.0461s0008	NONE	NONE	Bo7g115820	Sialb.2518s0008	maker-Cram_his_scaff0-augustus-gene-228.42	Bra034532	NONE	NONE	maker-Cram_his_scaff6-augustus-gene-99.28
Bra011378	Bo1g010020	NONE	snap_masked-Cram_his_scaff7-processed-gene-291.23	Bra037043	Bo7g115840	Sialb.0976s0008	maker-Cram_his_scaff0-snap-gene-228.62	Bra034533	NONE	Sialb.0550s0006	maker-Cram_his_scaff6-augustus-gene-99.25
NONE	NONE	NONE	maker-Cram_his_scaff7-augustus-gene-291.54	Bra037042	Bo7g115850	Sialb.0976s0007	maker-Cram_his_scaff0-augustus-gene-228.46	NONE	NONE	NONE	NONE
Bra011364	NONE	Sialb.0550s0026	NONE	NONE	NONE	NONE	maker-Cram_his_scaff0-augustus-gene-229.64	NONE	Bo1g010200	Sialb.0934s0012	NONE
Bra011365	NONE	Sialb.0550s0025	NONE	NONE	NONE	NONE	snap_masked-Cram_his_scaff0-processed-gene-229.37	NONE	Bo1g010190	NONE	NONE
Bra011366	NONE	Sialb.0550s0024	NONE	NONE	NONE	NONE	maker-Cram_his_scaff0-augustus-gene-229.62	NONE	Bo1g010180	NONE	NONE
Bra011368	NONE	Sialb.0550s0022	NONE	NONE	NONE	NONE	maker-Cram_his_scaff0-augustus-gene-229.61	NONE	Bo1g010160	NONE	NONE
Bra011359	NONE	Sialb.0550s0029	NONE	NONE	Bo3g172300	NONE	maker-Cram_his_scaff0-snap-gene-229.87	Bra040087	Bo1g010240	Sialb.0934s0014	NONE
Bra011358	NONE	Sialb.0550s0030	NONE	NONE	NONE	NONE	maker-Cram_his_scaff0-snap-gene-229.88	NONE	Bo1g010250	NONE	NONE
Bra011357	NONE	Sialb.0550s0031	NONE	NONE	Bo3g172310	NONE	maker-Cram_his_scaff0-augustus-gene-229.57	Bra040086	Bo1g010260	Sialb.0934s0015	NONE
Bra011355	Bo7g115780	NONE	NONE	Bra037051	Bo3g172320	Sialb.0976s0011	NONE	Bra040085	Bo1g010290	Sialb.0934s0016	maker-Cram_his_scaff6-augustus-gene-97.33
Bra011354	NONE	Sialb.0550s0033	NONE	NONE	Bo3g172330	NONE	maker-Cram_his_scaff0-augustus-gene-229.69	Bra040081	Bo1g010300	NONE	maker-Cram_his_scaff6-augustus-gene-97.31
Bra011350	NONE	Sialb.0078s0117	NONE	NONE	Bo3g172390	NONE	snap_masked-Cram_his_scaff0-processed-gene-230.22	Bra040079	Bo1g010380	Sialb.0934s0019	maker-Cram_his_scaff6-augustus-gene-97.36
Bra011349	NONE	Sialb.0078s0116	NONE	NONE	NONE	NONE	maker-Cram_his_scaff0-snap-gene-230.63	NONE	Bo1g010390	NONE	NONE
Bra011348	NONE	Sialb.0078s0113	NONE	NONE	Bo3g172400	NONE	maker-Cram_his_scaff0-augustus-gene-230.52	Bra040078	Bo1g010410	Sialb.0934s0020	maker-Cram_his_scaff6-augustus-gene-97.30
Bra011347	NONE	Sialb.0078s0112	NONE	NONE	NONE	NONE	NONE	NONE	Bo1g010430	NONE	maker-Cram_his_scaff6-snap-gene-96.29
Bra011346	NONE	Sialb.0078s0111	NONE	NONE	NONE	NONE	maker-Cram_his_scaff0-snap-gene-230.64	NONE	Bo1g010440	NONE	NONE
Bra011345	Bo7g115740	Sialb.0078s0110	maker-Cram_his_scaff7-augustus-gene-290.61	Bra023952	NONE	Sialb.0976s0017	maker-Cram_his_scaff0-augustus-gene-230.48	NONE	Bo1g010450	NONE	NONE
Bra011344	NONE	Sialb.0078s0109	NONE	NONE	NONE	NONE	maker-Cram_his_scaff0-augustus-gene-230.53	NONE	Bo1g010460	NONE	NONE
Bra011329	NONE	NONE	maker-Cram_his_scaff0-augustus-gene-230.60	NONE	Bo1g010620	Sialb.0078s0093	NONE	NONE	NONE	Sialb.3267s0005	NONE
Bra011331	NONE	NONE	NONE	Bra023960	Bo7g115660	Sialb.0078s0095	maker-Cram_his_scaff0-augustus-gene-230.50	Bra040072	Bo1g010600	NONE	NONE
NONE	Bo00911s020	Sialb.1279s0015	NONE	Bra023959	Bo7g115670	NONE	NONE	Bra040073	NONE	NONE	maker-Cram_his_scaff6-augustus-gene-95.47
Bra011334	NONE	Sialb.0078s0098	augustus_masked-Cram_his_scaff7-processed-gene-290.15	Bra023957	Bo7g115690	Sialb.0976s0022	NONE	NONE	Bo1g010560	Sialb.3267s0002	NONE
Bra011335	NONE	Sialb.0078s0099	maker-Cram_his_scaff7-augustus-gene-290.54	Bra023956	Bo7g115700	Sialb.0976s0021	maker-Cram_his_scaff0-augustus-gene-230.57	NONE	Bo1g010550	Sialb.3267s0001	NONE
Bra011337	Bo7g115710	Sialb.0078s0100	NONE	Bra023955	Bo3g173470	Sialb.0976s0020	maker-Cram_his_scaff0-augustus-gene-230.56	Bra040074	NONE	Sialb.0934s0025	augustus_masked-Cram_his_scaff6-processed-gene-96.1
NONE	Bo7g115720	NONE	maker-Cram_his_scaff7-augustus-gene-290.55	Bra023954	NONE	Sialb.0976s0019	NONE	NONE	NONE	NONE	NONE
Bra011338	Bo7g115730	Sialb.0078s0104	maker-Cram_his_scaff7-augustus-gene-290.56	Bra023953	Bo3g173460	Sialb.0976s0018	maker-Cram_his_scaff0-augustus-gene-230.55	Bra040075	Bo1g010530	Sialb.0934s0024	maker-Cram_his_scaff6-augustus-gene-96.20
Bra011339	NONE	Sialb.0078s0105	NONE	NONE	NONE	NONE	maker-Cram_his_scaff0-augustus-gene-230.49	NONE	Bo1g010520	NONE	NONE
Bra011320	NONE	NONE	NONE	Bra023964	Bo1g010720	Sialb.0078s0082	maker-Cram_his_scaff7-augustus-gene-290.58	NONE	Bo7g115610	Sialb.1250s0003	NONE
Bra011319	NONE	NONE	maker-Cram_his_scaff0-augustus-gene-231.55	NONE	Bo1g010730	Sialb.0078s0081	NONE	NONE	NONE	NONE	NONE
Bra011318	NONE	NONE	maker-Cram_his_scaff0-snap-gene-231.75	NONE	Bo1g010740	Sialb.0078s0080	NONE	NONE	NONE	NONE	NONE
Bra011317	NONE	NONE	NONE	Bra023965	Bo1g010750	Sialb.0078s0079	maker-Cram_his_scaff7-augustus-gene-290.51	NONE	Bo7g115600	Sialb.1250s0004	NONE
Bra011316	Bo3g173510	Sialb.1279s0009	maker-Cram_his_scaff0-augustus-gene-231.58	Bra023966	Bo1g010760	Sialb.0078s0078	maker-Cram_his_scaff7-augustus-gene-290.50	Bra040065	Bo7g115590	Sialb.1250s0005	maker-Cram_his_scaff6-augustus-gene-95.35
NONE	NONE	NONE	NONE	Bra023968	Bo1g010780	NONE	snap_masked-Cram_his_scaff7-processed-gene-290.21	NONE	Bo7g115560	Sialb.1250s0007	NONE
Bra011312	NONE	NONE	maker-Cram_his_scaff0-augustus-gene-231.59	NONE	Bo1g010810	Sialb.0078s0072	NONE	NONE	NONE	NONE	NONE
Bra011308	NONE	NONE	maker-Cram_his_scaff0-augustus-gene-231.52	NONE	Bo1g010860	Sialb.0078s0070	NONE	NONE	NONE	NONE	NONE
Bra011307	NONE	NONE	maker-Cram_his_scaff0-snap-gene-231.73	Bra023975	Bo1g010870	Sialb.0078s0069	maker-Cram_his_scaff7-augustus-gene-289.67	NONE	Bo7g115480	NONE	NONE
NONE	NONE	NONE	NONE	Bra023978	NONE	NONE	maker-Cram_his_scaff7-augustus-gene-289.61	NONE	Bo7g115460	Sialb.1250s0014	NONE
NONE	NONE	NONE	NONE	Bra023979	NONE	NONE	maker-Cram_his_scaff7-augustus-gene-289.66	Bra010216	Bo7g115450	Sialb.1250s0015	NONE
Bra011303	Bo3g173600	Sialb.1279s0004	maker-Cram_his_scaff0-augustus-gene-232.59	Bra023981	Bo1g010900	Sialb.0078s0067	maker-Cram_his_scaff7-augustus-gene-289.60	Bra010217	Bo7g115430	Sialb.1250s0017	maker-Cram_his_scaff6-augustus-gene-94.42
Bra011301	NONE	NONE	maker-Cram_his_scaff0-augustus-gene-232.51	NONE	Bo1g010930	Sialb.0078s0065	NONE	NONE	NONE	NONE	NONE
Bra011260	Bo1g011410	NONE	maker-Cram_his_scaff7-augustus-gene-287.60	NONE	Bo7g115070	Sialb.0078s0034	NONE	NONE	NONE	NONE	maker-Cram_his_scaff0-augustus-gene-233.62
Bra011259	Bo1g011430	NONE	maker-Cram_his_scaff7-augustus-gene-287.59	Bra024012	Bo7g115060	Sialb.0078s0033	NONE	NONE	NONE	Sialb.0286s0051	maker-Cram_his_scaff0-augustus-gene-233.63
Bra011257	Bo1g011450	Sialb.1113s0001	maker-Cram_his_scaff7-augustus-gene-287.57	Bra024015	Bo7g115030	Sialb.0078s0031	NONE	Bra010243	Bo3g175020	Sialb.0286s0048	maker-Cram_his_scaff0-augustus-gene-233.64
Bra011256	Bo1g011460	Sialb.1415s0017	NONE	NONE	NONE	Sialb.0078s0030	maker-Cram_his_scaff6-augustus-gene-92.52	Bra010245	Bo3g175030	NONE	maker-Cram_his_scaff0-augustus-gene-233.65
NONE	NONE	Sialb.1415s0016	NONE	NONE	NONE	NONE	maker-Cram_his_scaff6-augustus-gene-92.61	Bra010246	Bo3g175040	NONE	NONE
NONE	NONE	Sialb.1415s0013	NONE	NONE	NONE	NONE	maker-Cram_his_scaff6-snap-gene-92.75	Bra010249	Bo3g175070	NONE	NONE
NONE	NONE	Sialb.1415s0014	snap_masked-Cram_his_scaff7-processed-gene-287.31	Bra024021	Bo7g114990	NONE	snap_masked-Cram_his_scaff6-processed-gene-92.25	Bra010248	Bo3g175060	Sialb.0286s0042	NONE
Bra011250	Bo1g011550	Sialb.1415s0015	NONE	Bra024020	Bo7g115000	Sialb.0078s0023	maker-Cram_his_scaff6-augustus-gene-92.60	Bra010247	Bo3g175050	Sialb.0286s0043	maker-Cram_his_scaff0-augustus-gene-234.67
Bra011251	Bo1g011540	NONE	maker-Cram_his_scaff7-snap-gene-287.75	Bra024018	Bo7g115010	Sialb.0078s0024	NONE	NONE	NONE	Sialb.0286s0044	maker-Cram_his_scaff0-augustus-gene-234.75
Bra011252	Bo1g011530	NONE	NONE	NONE	NONE	Sialb.0078s0025	NONE	NONE	NONE	NONE	maker-Cram_his_scaff0-augustus-gene-234.66
Bra011253	Bo1g011520	NONE	NONE	Bra024017	NONE	Sialb.0078s0026	NONE	NONE	NONE	Sialb.0286s0045	maker-Cram_his_scaff0-snap-gene-234.94
NONE	NONE	NONE	maker-Cram_his_scaff7-augustus-gene-287.66	Bra024016	Bo7g115020	NONE	NONE	NONE	NONE	Sialb.0286s0046	NONE
Bra011249	Bo1g011560	Sialb.1415s0012	maker-Cram_his_scaff7-augustus-gene-287.53	Bra024022	Bo7g114980	Sialb.0078s0022	maker-Cram_his_scaff6-augustus-gene-92.50	NONE	NONE	Sialb.0286s0041	maker-Cram_his_scaff0-augustus-gene-234.76
Bra011248	Bo1g011570	Sialb.1415s0011	NONE	NONE	NONE	Sialb.0078s0021	maker-Cram_his_scaff6-augustus-gene-92.58	Bra010253	Bo3g175120	NONE	maker-Cram_his_scaff0-augustus-gene-234.69
NONE	Bo1g011580	Sialb.1415s0007	maker-Cram_his_scaff7-augustus-gene-287.64	Bra024023	Bo7g114970	Sialb.0078s0020	maker-Cram_his_scaff6-augustus-gene-92.57	Bra010256	Bo3g175190	Sialb.0286s0040	maker-Cram_his_scaff0-augustus-gene-234.70
NONE	NONE	NONE	maker-Cram_his_scaff7-augustus-gene-287.52	Bra024024	Bo7g114960	NONE	NONE	NONE	NONE	Sialb.0286s0039	NONE
Bra011242	Bo1g011680	Sialb.1415s0002	maker-Cram_his_scaff7-augustus-gene-287.63	Bra024028	Bo7g114910	Sialb.0078s0014	maker-Cram_his_scaff6-augustus-gene-91.47	Bra010259	Bo3g175230	Sialb.0286s0037	augustus_masked-Cram_his_scaff0-processed-gene-234.21
Bra011243	Bo1g011670	Sialb.1415s0003	snap_masked-Cram_his_scaff7-processed-gene-287.25	Bra024027	Bo7g114920	Sialb.0078s0015	maker-Cram_his_scaff6-snap-gene-91.63	NONE	NONE	NONE	NONE
Bra011244	Bo1g011660	Sialb.1415s0004	NONE	NONE	NONE	Sialb.0078s0016	maker-Cram_his_scaff6-snap-gene-91.56	NONE	Bo3g175210	NONE	NONE
Bra011221	Bo1g011890	Sialb.1122s0014	maker-Cram_his_scaff7-augustus-gene-286.33	Bra024044	Bo7g114780	Sialb.1549s0014	maker-Cram_his_scaff6-augustus-gene-90.46	Bra010274	Bo3g175400	Sialb.0286s0021	maker-Cram_his_scaff0-augustus-gene-235.55
Bra011222	Bo1g011880	Sialb.1122s0015	snap_masked-Cram_his_scaff7-processed-gene-286.16	Bra024043	Bo7g114790	Sialb.1549s0015	NONE	Bra010273	Bo3g175410	Sialb.0286s0022	maker-Cram_his_scaff0-augustus-gene-235.48
Bra011224	Bo1g011840	Sialb.1122s0016	snap_masked-Cram_his_scaff7-processed-gene-286.17	Bra024042	Bo7g114800	Sialb.1549s0016	maker-Cram_his_scaff6-snap-gene-90.61	Bra010272	Bo3g175430	Sialb.0286s0023	maker-Cram_his_scaff0-snap-gene-235.69
Bra010279	NONE	NONE	NONE	NONE	Bo3g175470	Sialb.1549s0005	NONE	Bra011207	Bo1g011990	NONE	maker-Cram_his_scaff0-snap-gene-236.85
Bra011218	Bo1g011930	NONE	maker-Cram_his_scaff7-augustus-gene-285.70	Bra024051	Bo7g114720	Sialb.1549s0010	NONE	Bra011211	NONE	Sialb.0286s0015	maker-Cram_his_scaff0-augustus-gene-236.56
NONE	NONE	NONE	maker-Cram_his_scaff7-augustus-gene-285.61	Bra024049	Bo7g114730	NONE	NONE	NONE	NONE	Sialb.0286s0017	maker-Cram_his_scaff0-augustus-gene-236.61
NONE	Bo7g114630	NONE	snap_masked-Cram_his_scaff7-processed-gene-285.29	Bra024059	NONE	Sialb.1424s0002	NONE	NONE	NONE	Sialb.0286s0008	NONE
NONE	Bo7g114620	NONE	maker-Cram_his_scaff7-augustus-gene-285.69	Bra024060	NONE	Sialb.1424s0003	NONE	Bra011203	Bo1g012060	Sialb.0286s0006	maker-Cram_his_scaff0-augustus-gene-236.57
Bra010281	Bo7g114610	Sialb.1122s0005	maker-Cram_his_scaff7-snap-gene-285.89	Bra024061	Bo3g175500	Sialb.1424s0004	maker-Cram_his_scaff6-augustus-gene-90.48	NONE	NONE	Sialb.0286s0005	maker-Cram_his_scaff0-augustus-gene-236.58
NONE	Bo7g114590	NONE	maker-Cram_his_scaff7-augustus-gene-285.66	Bra024063	NONE	Sialb.1424s0006	NONE	NONE	NONE	Sialb.0286s0003	NONE
NONE	Bo7g114580	NONE	maker-Cram_his_scaff7-snap-gene-285.86	Bra024067	NONE	Sialb.1424s0007	NONE	NONE	NONE	Sialb.0286s0002	NONE
NONE	Bo7g114560	Sialb.0699s0002	maker-Cram_his_scaff7-augustus-gene-285.64	Bra024069	Bo1g012100	Sialb.1424s0009	NONE	NONE	Bo1g012090	Sialb.2086s0011	maker-Cram_his_scaff0-augustus-gene-236.59
NONE	Bo7g114540	NONE	maker-Cram_his_scaff7-augustus-gene-285.54	Bra024071	NONE	Sialb.1424s0011	NONE	Bra011198	NONE	Sialb.2086s0009	maker-Cram_his_scaff0-augustus-gene-236.70
NONE	Bo7g114530	NONE	snap_masked-Cram_his_scaff7-processed-gene-285.25	Bra024072	NONE	Sialb.1424s0012	NONE	NONE	NONE	Sialb.2086s0008	NONE
Bra010287	NONE	Sialb.0699s0009	NONE	NONE	Bo1g013180	NONE	NONE	Bra011190	Bo3g175580	Sialb.1122s0001	augustus_masked-Cram_his_scaff0-processed-gene-236.22
Bra010284	Bo7g114460	NONE	maker-Cram_his_scaff7-augustus-gene-284.43	Bra024077	NONE	Sialb.2508s0005	maker-Cram_his_scaff6-augustus-gene-89.29	Bra011192	Bo3g175570	Sialb.1122s0002	maker-Cram_his_scaff0-augustus-gene-236.72
NONE	NONE	Sialb.0699s0007	NONE	NONE	Bo1g013150	NONE	NONE	Bra011193	NONE	NONE	maker-Cram_his_scaff0-augustus-gene-236.60
NONE	Bo7g114500	Sialb.0699s0006	maker-Cram_his_scaff7-snap-gene-284.57	Bra024075	Bo1g013140	Sialb.1424s0017	NONE	Bra011194	NONE	Sialb.2086s0003	NONE
NONE	NONE	NONE	NONE	NONE	Bo1g014280	Sialb.0699s0014	NONE	Bra011184	NONE	NONE	maker-Cram_his_scaff0-augustus-gene-237.37
NONE	Bo7g114430	NONE	maker-Cram_his_scaff7-augustus-gene-284.42	Bra024084	Bo1g013260	Sialb.2508s0001	NONE	Bra011185	NONE	NONE	maker-Cram_his_scaff0-augustus-gene-237.45
Bra010289	NONE	Sialb.0699s0012	NONE	NONE	Bo1g013240	NONE	NONE	Bra011187	Bo3g175600	NONE	maker-Cram_his_scaff0-snap-gene-237.48
NONE	NONE	Sialb.0699s0011	NONE	NONE	Bo1g013210	NONE	NONE	Bra011188	NONE	NONE	maker-Cram_his_scaff0-snap-gene-237.55
NONE	Bo7g114270	NONE	maker-Cram_his_scaff7-augustus-gene-283.32	Bra024102	Bo1g014470	Sialb.0699s0027	NONE	Bra011170	NONE	NONE	maker-Cram_his_scaff0-augustus-gene-238.31
Bra010297	Bo7g114310	Sialb.1905s0007	maker-Cram_his_scaff7-augustus-gene-283.36	Bra024097	Bo1g014420	Sialb.0699s0024	NONE	Bra011173	Bo3g175710	Sialb.0438s0031	maker-Cram_his_scaff0-augustus-gene-237.44
Bra010296	Bo7g114320	Sialb.1905s0008	NONE	NONE	Bo1g014400	Sialb.0699s0023	maker-Cram_his_scaff6-augustus-gene-88.30	NONE	Bo3g175700	NONE	NONE
Bra010295	Bo7g114330	Sialb.1905s0009	maker-Cram_his_scaff7-augustus-gene-283.37	Bra024094	NONE	NONE	maker-Cram_his_scaff6-augustus-gene-88.34	NONE	Bo3g175660	Sialb.0438s0033	NONE
Bra010294	NONE	NONE	NONE	NONE	Bo1g014380	Sialb.0699s0021	maker-Cram_his_scaff6-augustus-gene-88.35	Bra011176	Bo3g175650	NONE	maker-Cram_his_scaff0-augustus-gene-237.42
Bra010293	NONE	NONE	NONE	Bra024090	Bo1g014350	Sialb.0699s0019	maker-Cram_his_scaff6-snap-gene-88.44	NONE	Bo3g175640	Sialb.0438s0035	maker-Cram_his_scaff0-augustus-gene-237.41
Bra010290	Bo7g114390	NONE	NONE	Bra024088	Bo1g014310	Sialb.0699s0016	maker-Cram_his_scaff6-snap-gene-89.38	Bra011181	Bo3g175610	Sialb.0438s0037	NONE
NONE	Bo7g114410	NONE	maker-Cram_his_scaff7-augustus-gene-284.41	Bra024086	NONE	NONE	NONE	NONE	NONE	Sialb.0438s0039	NONE
Bra010303	Bo7g114230	Sialb.1905s0004	maker-Cram_his_scaff7-augustus-gene-283.30	Bra024105	Bo1g014490	Sialb.0438s0018	maker-Cram_his_scaff6-augustus-gene-88.29	Bra011168	Bo3g175750	Sialb.0046s0084	NONE
NONE	NONE	NONE	NONE	NONE	Bo1g014500	NONE	NONE	Bra011167	NONE	Sialb.0046s0086	maker-Cram_his_scaff0-augustus-gene-238.34
Bra010304	NONE	Sialb.1905s0002	NONE	NONE	NONE	NONE	maker-Cram_his_scaff6-snap-gene-88.40	NONE	Bo3g175760	NONE	NONE
NONE	NONE	NONE	NONE	NONE	Bo1g014540	NONE	NONE	Bra011166	NONE	Sialb.0046s0088	maker-Cram_his_scaff0-augustus-gene-238.35
NONE	Bo7g114220	Sialb.0438s0019	maker-Cram_his_scaff7-augustus-gene-282.35	Bra024107	Bo1g014570	Sialb.0438s0017	NONE	Bra011165	NONE	Sialb.0046s0089	maker-Cram_his_scaff0-augustus-gene-238.30
NONE	Bo7g114210	Sialb.1458s0012	NONE	Bra024108	NONE	NONE	NONE	NONE	NONE	Sialb.0046s0090	maker-Cram_his_scaff0-augustus-gene-238.37
Bra010309	Bo3g175830	Sialb.1458s0008	maker-Cram_his_scaff7-augustus-gene-282.32	NONE	NONE	Sialb.0438s0008	maker-Cram_his_scaff6-augustus-gene-87.24	Bra011155	Bo1g014690	Sialb.0046s0098	maker-Cram_his_scaff0-augustus-gene-239.36
NONE	Bo3g175840	NONE	NONE	NONE	NONE	NONE	NONE	Bra011154	Bo1g014700	Sialb.0046s0099	maker-Cram_his_scaff0-augustus-gene-239.40
Bra010310	Bo3g175850	Sialb.1458s0007	NONE	NONE	NONE	NONE	maker-Cram_his_scaff6-augustus-gene-87.23	Bra011153	Bo1g014710	Sialb.0593s0047	maker-Cram_his_scaff0-augustus-gene-239.37
NONE	NONE	Sialb.1458s0006	maker-Cram_his_scaff7-augustus-gene-282.29	Bra024115	Bo7g114110	Sialb.0438s0007	maker-Cram_his_scaff6-snap-gene-87.25	Bra011152	Bo1g014720	Sialb.0593s0046	maker-Cram_his_scaff0-augustus-gene-239.41
Bra010312	Bo3g175900	Sialb.1458s0005	NONE	NONE	NONE	NONE	maker-Cram_his_scaff6-augustus-gene-87.22	Bra011150	Bo1g014730	Sialb.0593s0045	maker-Cram_his_scaff0-augustus-gene-239.38
NONE	NONE	NONE	NONE	Bra024119	Bo7g114070	Sialb.0438s0004	snap_masked-Cram_his_scaff7-processed-gene-281.42	NONE	NONE	NONE	NONE
NONE	NONE	NONE	augustus_masked-Cram_his_scaff7-processed-gene-281.17	Bra024120	Bo7g114060	Sialb.0438s0003	NONE	Bra011143	Bo1g014880	Sialb.0593s0040	NONE
NONE	NONE	NONE	NONE	NONE	NONE	NONE	NONE	Bra011142	Bo1g014890	Sialb.0593s0039	maker-Cram_his_scaff0-augustus-gene-240.62
Bra010315	Bo3g175960	Sialb.1458s0002	augustus_masked-Cram_his_scaff6-processed-gene-224.17	NONE	NONE	Sialb.0858s0018	NONE	Bra011140	Bo1g014910	Sialb.0593s0037	NONE
NONE	Bo3g175970	Sialb.1458s0001	NONE	NONE	NONE	Sialb.0858s0017	NONE	Bra011139	Bo1g014920	Sialb.0593s0036	maker-Cram_his_scaff0-augustus-gene-240.70
NONE	NONE	NONE	NONE	NONE	NONE	NONE	NONE	Bra011138	Bo1g014930	Sialb.0593s0035	maker-Cram_his_scaff0-augustus-gene-240.64
NONE	NONE	NONE	NONE	NONE	NONE	NONE	NONE	Bra011137	Bo1g014940	Sialb.0593s0034	maker-Cram_his_scaff0-augustus-gene-240.65
NONE	NONE	NONE	NONE	Bra024125	Bo7g114020	NONE	maker-Cram_his_scaff7-augustus-gene-281.52	Bra011136	Bo1g014960	Sialb.0593s0032	maker-Cram_his_scaff0-augustus-gene-240.71
NONE	Bo7g113870	Sialb.1665s0007	NONE	Bra024135	NONE	NONE	snap_masked-Cram_his_scaff7-processed-gene-281.18	NONE	NONE	NONE	NONE
NONE	Bo7g113850	Sialb.1665s0009	NONE	Bra024137	NONE	NONE	maker-Cram_his_scaff7-snap-gene-280.75	Bra011132	Bo1g016100	Sialb.0593s0027	NONE
Bra010321	Bo7g113840	Sialb.1665s0010	NONE	Bra024138	Bo3g177080	Sialb.0858s0015	NONE	Bra011128	NONE	Sialb.0593s0024	augustus_masked-Cram_his_scaff7-processed-gene-280.1
NONE	Bo7g113830	Sialb.1665s0011	NONE	Bra024139	NONE	NONE	maker-Cram_his_scaff7-snap-gene-280.73	Bra011127	Bo1g016210	Sialb.0593s0023	maker-Cram_his_scaff0-snap-gene-240.85
NONE	NONE	Sialb.0593s0005	NONE	NONE	NONE	NONE	NONE	Bra011111	Bo1g016350	NONE	maker-Cram_his_scaff0-augustus-gene-241.46
Bra010326	NONE	Sialb.0593s0009	NONE	Bra024144	Bo3g177130	Sialb.0858s0010	NONE	Bra011116	Bo1g016320	Sialb.1249s0015	maker-Cram_his_scaff0-augustus-gene-241.43
NONE	NONE	Sialb.0593s0010	NONE	NONE	NONE	NONE	NONE	Bra011117	Bo1g016310	NONE	maker-Cram_his_scaff0-augustus-gene-241.56
Bra010325	Bo7g113780	Sialb.0593s0011	NONE	Bra024143	Bo3g177120	Sialb.0858s0011	maker-Cram_his_scaff7-augustus-gene-280.56	Bra011118	Bo1g016300	Sialb.1249s0016	maker-Cram_his_scaff0-augustus-gene-241.55
Bra010324	NONE	Sialb.0593s0012	maker-Cram_his_scaff6-augustus-gene-224.52	NONE	Bo3g177110	Sialb.0858s0012	NONE	Bra011119	NONE	Sialb.1249s0017	NONE
NONE	NONE	Sialb.0593s0013	NONE	NONE	NONE	NONE	NONE	Bra011120	Bo1g016290	NONE	maker-Cram_his_scaff0-augustus-gene-241.54
Bra010323	NONE	NONE	maker-Cram_his_scaff6-augustus-gene-224.44	NONE	Bo3g177100	Sialb.0858s0013	NONE	Bra011121	NONE	Sialb.1249s0018	NONE
Bra010322	NONE	NONE	maker-Cram_his_scaff6-snap-gene-224.64	NONE	Bo3g177090	Sialb.0858s0014	NONE	NONE	NONE	Sialb.1249s0019	NONE
NONE	NONE	Sialb.0593s0003	NONE	NONE	NONE	NONE	NONE	Bra011109	Bo1g016370	NONE	maker-Cram_his_scaff0-augustus-gene-241.49
NONE	NONE	Sialb.0593s0002	NONE	NONE	NONE	NONE	NONE	Bra011108	Bo1g016380	NONE	maker-Cram_his_scaff0-augustus-gene-241.57
NONE	NONE	Sialb.0281s0001	NONE	NONE	NONE	NONE	NONE	Bra011107	Bo1g016390	NONE	maker-Cram_his_scaff0-augustus-gene-241.50
Bra010329	Bo7g113770	Sialb.0281s0002	maker-Cram_his_scaff6-snap-gene-224.62	Bra024145	Bo3g178160	Sialb.0858s0008	NONE	Bra011106	Bo1g016400	Sialb.1249s0013	maker-Cram_his_scaff0-augustus-gene-241.51
NONE	NONE	Sialb.0281s0003	NONE	NONE	NONE	NONE	NONE	Bra011105	Bo1g016410	NONE	maker-Cram_his_scaff0-augustus-gene-241.58
NONE	NONE	Sialb.0281s0005	NONE	NONE	NONE	NONE	NONE	Bra011104	Bo1g016430	NONE	maker-Cram_his_scaff0-augustus-gene-241.59
Bra010330	NONE	Sialb.0281s0007	maker-Cram_his_scaff6-augustus-gene-224.48	NONE	Bo3g178170	Sialb.0858s0007	NONE	Bra011100	Bo1g016500	Sialb.1249s0012	maker-Cram_his_scaff0-augustus-gene-241.53
NONE	Bo7g113710	Sialb.0281s0010	NONE	NONE	NONE	NONE	NONE	Bra011097	Bo1g016540	NONE	maker-Cram_his_scaff0-augustus-gene-242.41
NONE	NONE	Sialb.0281s0011	NONE	NONE	NONE	NONE	NONE	Bra011096	Bo1g016550	NONE	maker-Cram_his_scaff0-augustus-gene-242.36
Bra010336	NONE	Sialb.0468s0002	augustus_masked-Cram_his_scaff6-processed-gene-223.6	Bra024162	Bo7g113570	Sialb.1485s0016	NONE	Bra011084	Bo1g016680	Sialb.1249s0007	augustus_masked-Cram_his_scaff0-processed-gene-242.14
NONE	NONE	Sialb.0468s0001	NONE	Bra024161	Bo7g113580	Sialb.1485s0015	maker-Cram_his_scaff7-snap-gene-279.44	NONE	NONE	NONE	NONE
NONE	Bo7g113640	Sialb.0281s0018	NONE	Bra024153	NONE	Sialb.1485s0008	maker-Cram_his_scaff7-snap-gene-279.46	Bra011088	NONE	NONE	snap_masked-Cram_his_scaff0-processed-gene-242.31
NONE	NONE	Sialb.0281s0017	NONE	NONE	NONE	NONE	NONE	Bra011089	Bo1g016640	NONE	maker-Cram_his_scaff0-snap-gene-242.50
NONE	Bo7g113660	Sialb.0281s0016	NONE	Bra024152	NONE	Sialb.1485s0007	maker-Cram_his_scaff7-augustus-gene-280.50	Bra011090	Bo1g016630	NONE	maker-Cram_his_scaff0-augustus-gene-242.42
NONE	NONE	Sialb.0468s0004	NONE	Bra024163	Bo7g113540	NONE	snap_masked-Cram_his_scaff7-processed-gene-278.37	NONE	NONE	NONE	NONE
Bra010337	NONE	Sialb.0468s0005	maker-Cram_his_scaff6-snap-gene-223.39	Bra024164	Bo7g113530	Sialb.0281s0023	maker-Cram_his_scaff7-augustus-gene-278.53	Bra011083	Bo1g016710	Sialb.1249s0006	maker-Cram_his_scaff0-augustus-gene-243.38
Bra010338	Bo8g054720	NONE	maker-Cram_his_scaff6-snap-gene-223.41	NONE	NONE	Sialb.0281s0024	NONE	Bra011082	Bo1g016790	NONE	maker-Cram_his_scaff0-augustus-gene-243.34
NONE	NONE	Sialb.5498s0003	NONE	NONE	NONE	Sialb.0281s0026	NONE	Bra011081	Bo1g016860	Sialb.1249s0004	snap_masked-Cram_his_scaff0-processed-gene-243.23
Bra010340	NONE	Sialb.5498s0002	NONE	NONE	NONE	Sialb.0281s0027	NONE	Bra011080	Bo1g016880	NONE	snap_masked-Cram_his_scaff0-processed-gene-243.19
Bra010342	Bo8g054710	Sialb.5498s0001	NONE	Bra024165	Bo7g113510	Sialb.0281s0028	maker-Cram_his_scaff7-augustus-gene-278.52	Bra011079	Bo1g016890	Sialb.1249s0003	maker-Cram_his_scaff0-augustus-gene-243.41
NONE	NONE	Sialb.0468s0012	maker-Cram_his_scaff0-augustus-gene-243.43	NONE	Bo7g113440	Sialb.0281s0036	NONE	Bra011074	Bo1g016960	NONE	augustus_masked-Cram_his_scaff7-processed-gene-278.4
Bra010348	NONE	Sialb.0468s0011	NONE	NONE	Bo7g113450	Sialb.0281s0035	NONE	Bra011075	NONE	Sialb.0365s0003	maker-Cram_his_scaff0-augustus-gene-243.42
Bra010347	Bo8g054570	Sialb.0468s0010	maker-Cram_his_scaff6-snap-gene-222.40	Bra024170	Bo7g113460	Sialb.0281s0034	maker-Cram_his_scaff7-augustus-gene-278.57	Bra011076	NONE	Sialb.0365s0002	maker-Cram_his_scaff0-snap-gene-243.52
Bra010346	Bo8g054580	Sialb.0468s0008	NONE	Bra024169	Bo7g113470	NONE	NONE	Bra011077	Bo1g016940	Sialb.0365s0001	augustus_masked-Cram_his_scaff0-processed-gene-243.10
NONE	NONE	NONE	NONE	NONE	NONE	Sialb.0281s0046	snap_masked-Cram_his_scaff0-processed-gene-244.17	Bra011063	Bo1g017070	NONE	NONE
NONE	NONE	Sialb.0468s0021	NONE	Bra024180	Bo7g113340	Sialb.0281s0045	maker-Cram_his_scaff0-augustus-gene-244.41	Bra011064	Bo1g017060	NONE	maker-Cram_his_scaff7-augustus-gene-277.44
NONE	NONE	Sialb.0468s0020	NONE	NONE	Bo7g113350	Sialb.0281s0044	maker-Cram_his_scaff0-snap-gene-244.52	Bra011065	Bo1g017050	NONE	maker-Cram_his_scaff7-augustus-gene-278.45
NONE	NONE	NONE	NONE	NONE	NONE	Sialb.0281s0043	maker-Cram_his_scaff0-augustus-gene-244.39	Bra011066	Bo1g017030	NONE	NONE
NONE	NONE	Sialb.0468s0019	NONE	Bra024179	Bo7g113360	NONE	maker-Cram_his_scaff0-augustus-gene-244.38	Bra011067	Bo1g017020	NONE	maker-Cram_his_scaff7-augustus-gene-278.46
Bra010349	Bo8g054560	NONE	augustus_masked-Cram_his_scaff6-processed-gene-222.10	Bra024178	Bo7g113370	Sialb.0281s0041	snap_masked-Cram_his_scaff0-processed-gene-244.14	Bra011068	Bo1g017010	Sialb.0365s0004	NONE
NONE	NONE	Sialb.0468s0018	NONE	Bra024177	Bo7g113380	Sialb.0281s0040	NONE	Bra011069	Bo1g017000	NONE	maker-Cram_his_scaff7-augustus-gene-278.54
Bra010354	Bo8g054460	NONE	maker-Cram_his_scaff6-snap-gene-222.36	NONE	NONE	Sialb.0281s0053	maker-Cram_his_scaff0-augustus-gene-245.34	Bra011055	Bo1g017200	Sialb.0365s0006	NONE
Bra010351	Bo8g054490	Sialb.0468s0025	NONE	Bra024183	Bo7g113290	Sialb.0281s0052	maker-Cram_his_scaff0-augustus-gene-245.33	Bra011056	Bo1g017160	NONE	NONE
Bra010350	Bo8g054500	NONE	maker-Cram_his_scaff6-augustus-gene-222.33	NONE	NONE	Sialb.0281s0051	NONE	Bra011057	Bo1g017150	Sialb.0365s0005	maker-Cram_his_scaff7-snap-gene-277.56
NONE	NONE	NONE	NONE	NONE	NONE	Sialb.0281s0050	maker-Cram_his_scaff0-snap-gene-244.55	Bra011058	Bo1g017140	NONE	NONE
NONE	NONE	NONE	NONE	NONE	NONE	Sialb.0281s0049	maker-Cram_his_scaff0-augustus-gene-244.37	Bra011059	Bo1g017130	NONE	NONE
NONE	NONE	NONE	NONE	NONE	NONE	Sialb.0036s0005	maker-Cram_his_scaff0-augustus-gene-245.32	Bra011046	Bo1g017320	NONE	NONE
NONE	NONE	Sialb.0468s0028	NONE	Bra024187	Bo7g113240	Sialb.0036s0006	maker-Cram_his_scaff0-augustus-gene-245.41	Bra011045	NONE	NONE	NONE
NONE	NONE	NONE	NONE	NONE	NONE	Sialb.0036s0007	maker-Cram_his_scaff0-augustus-gene-246.43	Bra011043	Bo1g017330	NONE	NONE
Bra010355	Bo8g054450	Sialb.0468s0029	NONE	Bra024188	Bo7g113230	Sialb.0036s0008	maker-Cram_his_scaff0-augustus-gene-246.44	Bra011042	NONE	Sialb.0365s0007	NONE
Bra010358	Bo8g054430	NONE	maker-Cram_his_scaff6-augustus-gene-222.28	NONE	NONE	Sialb.0036s0009	maker-Cram_his_scaff0-augustus-gene-246.48	Bra011041	Bo1g017340	NONE	NONE
Bra010359	Bo8g054420	NONE	maker-Cram_his_scaff6-augustus-gene-221.65	NONE	NONE	NONE	NONE	NONE	NONE	Sialb.0365s0009	NONE
NONE	Bo7g112070	Sialb.0468s0044	NONE	Bra024207	NONE	NONE	NONE	NONE	NONE	NONE	snap_masked-Cram_his_scaff7-processed-gene-275.34
NONE	Bo7g112080	Sialb.0468s0043	NONE	Bra024205	Bo1g017540	Sialb.0036s0026	maker-Cram_his_scaff0-augustus-gene-247.80	Bra040157	NONE	NONE	maker-Cram_his_scaff7-augustus-gene-275.53
NONE	Bo7g113080	Sialb.0468s0042	NONE	Bra024204	NONE	NONE	NONE	NONE	NONE	NONE	snap_masked-Cram_his_scaff7-processed-gene-276.18
NONE	NONE	NONE	NONE	NONE	Bo1g017500	Sialb.0036s0022	maker-Cram_his_scaff0-snap-gene-246.74	Bra011027	NONE	NONE	NONE
Bra010368	Bo7g113110	Sialb.0468s0041	maker-Cram_his_scaff6-augustus-gene-221.56	NONE	Bo1g017490	Sialb.0036s0021	NONE	Bra011028	Bo8g054320	Sialb.0365s0019	maker-Cram_his_scaff7-augustus-gene-276.39
NONE	Bo7g113120	Sialb.0468s0040	NONE	Bra024202	NONE	NONE	NONE	NONE	NONE	NONE	maker-Cram_his_scaff7-augustus-gene-276.42
Bra010366	Bo7g113140	Sialb.0468s0038	maker-Cram_his_scaff6-augustus-gene-221.63	Bra024200	Bo1g017450	Sialb.0036s0019	maker-Cram_his_scaff0-augustus-gene-246.47	Bra011030	Bo8g054340	Sialb.0365s0017	snap_masked-Cram_his_scaff7-processed-gene-276.33
Bra010365	Bo7g113150	Sialb.0468s0037	maker-Cram_his_scaff6-snap-gene-221.70	Bra024199	Bo1g017440	Sialb.0036s0018	maker-Cram_his_scaff0-augustus-gene-246.53	Bra011031	Bo8g054350	Sialb.0365s0016	maker-Cram_his_scaff7-augustus-gene-276.40
NONE	Bo7g113160	NONE	NONE	Bra024198	Bo1g017430	Sialb.0036s0017	NONE	Bra011032	NONE	NONE	maker-Cram_his_scaff7-augustus-gene-276.44
NONE	NONE	NONE	NONE	NONE	Bo1g017420	Sialb.0036s0016	maker-Cram_his_scaff0-augustus-gene-246.52	Bra011033	NONE	NONE	NONE
NONE	Bo7g113170	Sialb.0468s0035	NONE	Bra024197	Bo1g017410	Sialb.0036s0015	snap_masked-Cram_his_scaff0-processed-gene-246.38	Bra011034	NONE	NONE	maker-Cram_his_scaff7-augustus-gene-276.45
Bra010364	NONE	NONE	NONE	NONE	Bo1g017400	Sialb.0036s0014	maker-Cram_his_scaff0-augustus-gene-246.46	Bra011035	Bo8g054360	NONE	NONE
Bra010363	Bo8g054380	NONE	NONE	NONE	Bo1g017390	Sialb.0036s0013	maker-Cram_his_scaff0-augustus-gene-246.50	Bra011036	Bo8g054370	Sialb.0365s0013	NONE
Bra010362	Bo8g054390	Sialb.0468s0034	NONE	Bra024194	Bo7g113180	Sialb.0036s0012	maker-Cram_his_scaff0-augustus-gene-246.45	Bra011037	Bo1g017380	Sialb.0365s0012	NONE
Bra010361	Bo8g054410	Sialb.0468s0032	maker-Cram_his_scaff6-snap-gene-221.71	Bra024191	Bo7g113200	Sialb.0036s0011	maker-Cram_his_scaff0-augustus-gene-246.49	Bra011038	Bo1g017370	Sialb.0365s0011	snap_masked-Cram_his_scaff7-processed-gene-277.16
Bra026273	Bo7g111980	Sialb.1018s0006	NONE	Bra024216	Bo1g051300	Sialb.0036s0039	NONE	Bra010381	Bo8g054160	Sialb.0365s0030	snap_masked-Cram_his_scaff7-processed-gene-275.39
Bra026272	Bo7g111990	Sialb.1018s0005	NONE	Bra024215	Bo1g051330	Sialb.0036s0038	maker-Cram_his_scaff0-snap-gene-247.93	NONE	NONE	NONE	maker-Cram_his_scaff7-augustus-gene-275.55
NONE	Bo7g112000	Sialb.1018s0004	maker-Cram_his_scaff6-augustus-gene-221.53	Bra024214	NONE	NONE	NONE	Bra010380	Bo8g054170	Sialb.0365s0029	maker-Cram_his_scaff7-augustus-gene-275.49
Bra026271	Bo7g112010	Sialb.1018s0003	augustus_masked-Cram_his_scaff6-processed-gene-221.14	Bra024213	Bo1g051350	Sialb.0036s0037	snap_masked-Cram_his_scaff0-processed-gene-247.44	NONE	Bo8g054180	Sialb.0365s0028	NONE
Bra026270	Bo7g112020	Sialb.1018s0002	NONE	Bra024212	Bo1g051360	Sialb.0036s0036	augustus_masked-Cram_his_scaff0-processed-gene-247.23	Bra010378	Bo8g054190	Sialb.0365s0027	snap_masked-Cram_his_scaff7-processed-gene-275.27
Bra026268	Bo7g112030	Sialb.1018s0001	maker-Cram_his_scaff6-augustus-gene-221.54	Bra024211	Bo1g051380	Sialb.0036s0034	snap_masked-Cram_his_scaff0-processed-gene-247.64	Bra010376	Bo8g054230	NONE	maker-Cram_his_scaff7-augustus-gene-275.50
Bra026267	Bo7g112040	NONE	NONE	Bra024210	NONE	Sialb.0036s0033	NONE	Bra010375	Bo8g054240	Sialb.0365s0025	maker-Cram_his_scaff7-snap-gene-275.61
Bra026266	NONE	NONE	NONE	NONE	Bo1g051390	Sialb.0036s0032	maker-Cram_his_scaff0-augustus-gene-247.72	NONE	NONE	NONE	NONE
Bra010371	Bo7g112060	NONE	NONE	Bra024208	NONE	Sialb.0036s0029	maker-Cram_his_scaff0-augustus-gene-247.71	Bra026261	Bo8g054280	NONE	NONE
NONE	Bo7g111970	Sialb.4408s0001	NONE	Bra024217	NONE	Sialb.1018s0007	NONE	NONE	NONE	NONE	maker-Cram_his_scaff7-augustus-gene-275.48
Bra026275	Bo7g111960	Sialb.4408s0002	NONE	Bra024218	Bo1g051280	Sialb.1018s0008	maker-Cram_his_scaff0-snap-gene-247.101	NONE	NONE	NONE	maker-Cram_his_scaff7-augustus-gene-275.47
Bra026276	Bo7g111950	Sialb.4408s0003	NONE	Bra024219	Bo1g051270	Sialb.1018s0009	maker-Cram_his_scaff0-augustus-gene-247.83	NONE	NONE	Sialb.0036s0041	maker-Cram_his_scaff7-augustus-gene-275.46
Bra026278	NONE	NONE	NONE	NONE	Bo1g051250	NONE	maker-Cram_his_scaff0-augustus-gene-247.84	NONE	NONE	Sialb.0036s0043	NONE
NONE	Bo7g111920	Sialb.4408s0006	NONE	Bra024221	NONE	Sialb.1018s0012	NONE	NONE	NONE	NONE	maker-Cram_his_scaff7-augustus-gene-275.54
Bra026280	Bo7g111890	Sialb.0365s0032	snap_masked-Cram_his_scaff6-processed-gene-221.25	Bra024222	Bo1g051230	Sialb.1018s0013	NONE	Bra010383	Bo8g054130	Sialb.0036s0045	NONE
NONE	Bo7g111880	NONE	NONE	Bra024223	NONE	Sialb.1018s0014	NONE	NONE	NONE	NONE	maker-Cram_his_scaff7-snap-gene-275.56
Bra026299	NONE	Sialb.0036s0061	NONE	NONE	Bo1g051020	NONE	maker-Cram_his_scaff0-augustus-gene-248.54	NONE	NONE	NONE	NONE
Bra026298	NONE	Sialb.0036s0060	maker-Cram_his_scaff6-augustus-gene-219.60	NONE	Bo1g051030	NONE	maker-Cram_his_scaff0-snap-gene-248.69	Bra010390	Bo8g052960	Sialb.0365s0041	NONE
Bra026294	NONE	Sialb.0036s0057	maker-Cram_his_scaff6-augustus-gene-220.28	NONE	Bo1g051090	NONE	NONE	Bra010388	Bo8g053010	Sialb.0365s0038	NONE
NONE	Bo7g111780	Sialb.0036s0056	maker-Cram_his_scaff6-augustus-gene-220.29	Bra040840	Bo1g051110	Sialb.1018s0026	augustus_masked-Cram_his_scaff0-processed-gene-248.9	NONE	Bo8g054030	Sialb.0365s0037	maker-Cram_his_scaff7-snap-gene-274.84
Bra026293	NONE	Sialb.0014s0062	NONE	Bra024235	Bo1g051120	NONE	maker-Cram_his_scaff0-augustus-gene-248.52	Bra010387	Bo8g054080	Sialb.0365s0036	maker-Cram_his_scaff7-augustus-gene-274.65
Bra026290	Bo7g111810	Sialb.4382s0003	NONE	Bra024234	NONE	Sialb.1018s0022	maker-Cram_his_scaff0-augustus-gene-248.45	NONE	NONE	Sialb.0036s0054	maker-Cram_his_scaff7-augustus-gene-274.69
Bra026289	NONE	NONE	NONE	NONE	Bo1g051140	NONE	maker-Cram_his_scaff0-snap-gene-248.67	Bra010385	NONE	Sialb.0036s0053	NONE
Bra026288	Bo7g111830	NONE	NONE	Bra024232	Bo1g051150	Sialb.1018s0020	maker-Cram_his_scaff0-augustus-gene-248.43	NONE	NONE	Sialb.0036s0052	maker-Cram_his_scaff7-augustus-gene-274.71
Bra026286	NONE	NONE	NONE	NONE	Bo1g051170	NONE	maker-Cram_his_scaff0-augustus-gene-247.85	NONE	NONE	Sialb.0036s0050	NONE
NONE	NONE	NONE	maker-Cram_his_scaff6-augustus-gene-219.59	NONE	NONE	NONE	NONE	Bra010391	Bo8g052930	Sialb.0365s0042	NONE
Bra026300	Bo7g111740	Sialb.0036s0062	NONE	Bra040837	Bo1g050990	NONE	maker-Cram_his_scaff0-augustus-gene-248.55	NONE	NONE	NONE	maker-Cram_his_scaff7-snap-gene-274.77
Bra026301	Bo7g111720	Sialb.0036s0063	maker-Cram_his_scaff6-augustus-gene-219.58	Bra019019	Bo1g050980	NONE	maker-Cram_his_scaff0-augustus-gene-248.56	Bra010392	Bo8g052920	Sialb.0365s0043	NONE
NONE	Bo7g111710	NONE	NONE	Bra019020	NONE	Sialb.1018s0030	NONE	NONE	NONE	NONE	maker-Cram_his_scaff7-snap-gene-274.75
NONE	Bo7g111670	NONE	NONE	Bra019024	NONE	Sialb.1018s0032	NONE	NONE	NONE	NONE	augustus_masked-Cram_his_scaff7-processed-gene-273.17
Bra026313	NONE	Sialb.0036s0074	NONE	NONE	Bo1g050810	NONE	maker-Cram_his_scaff0-augustus-gene-249.54	NONE	NONE	NONE	NONE
Bra026311	NONE	Sialb.0036s0073	NONE	NONE	Bo1g050820	NONE	maker-Cram_his_scaff0-snap-gene-249.62	NONE	NONE	Sialb.1784s0004	NONE
Bra026309	NONE	Sialb.0036s0070	NONE	NONE	Bo1g050850	NONE	snap_masked-Cram_his_scaff0-processed-gene-249.24	NONE	NONE	NONE	NONE
Bra026308	Bo7g111620	Sialb.0036s0069	NONE	Bra019028	Bo1g050880	NONE	maker-Cram_his_scaff0-augustus-gene-249.49	NONE	NONE	NONE	NONE
Bra026307	Bo7g111630	Sialb.0036s0068	NONE	Bra019027	Bo1g050890	NONE	maker-Cram_his_scaff0-snap-gene-249.68	NONE	NONE	NONE	NONE
Bra026306	NONE	Sialb.0036s0067	NONE	NONE	Bo1g050900	NONE	maker-Cram_his_scaff0-augustus-gene-249.47	NONE	NONE	NONE	NONE
Bra026330	NONE	Sialb.0036s0085	NONE	NONE	Bo1g049540	NONE	maker-Cram_his_scaff0-augustus-gene-250.46	NONE	NONE	NONE	NONE
Bra026329	Bo7g111540	Sialb.0036s0084	NONE	Bra019039	Bo1g049550	Sialb.2084s0010	maker-Cram_his_scaff0-augustus-gene-250.45	NONE	NONE	NONE	maker-Cram_his_scaff7-augustus-gene-273.65
Bra026328	Bo7g111550	NONE	NONE	Bra019037	Bo1g049590	Sialb.2084s0009	maker-Cram_his_scaff0-snap-gene-250.61	NONE	NONE	NONE	maker-Cram_his_scaff7-snap-gene-273.85
NONE	Bo7g111590	Sialb.0036s0080	NONE	Bra019032	NONE	Sialb.2084s0004	maker-Cram_his_scaff0-augustus-gene-249.46	NONE	NONE	NONE	maker-Cram_his_scaff7-augustus-gene-273.68
Bra026317	NONE	Sialb.0036s0078	NONE	NONE	Bo1g050780	NONE	maker-Cram_his_scaff0-augustus-gene-249.45	NONE	NONE	NONE	NONE
NONE	Bo7g111470	Sialb.0036s0094	NONE	Bra019044	NONE	Sialb.1756s0015	NONE	NONE	NONE	NONE	maker-Cram_his_scaff7-augustus-gene-272.59
Bra026342	NONE	Sialb.0036s0095	NONE	NONE	Bo1g049440	NONE	maker-Cram_his_scaff0-snap-gene-250.70	NONE	NONE	NONE	NONE
Bra026343	Bo7g111460	NONE	NONE	Bra019045	Bo1g049430	Sialb.1756s0014	NONE	Bra010400	Bo8g052840	Sialb.0365s0050	maker-Cram_his_scaff7-augustus-gene-272.53
Bra026344	Bo7g111450	Sialb.0036s0096	NONE	NONE	Bo1g049420	Sialb.1756s0013	maker-Cram_his_scaff0-augustus-gene-250.59	NONE	NONE	NONE	NONE
Bra026345	Bo7g111440	Sialb.0036s0097	NONE	Bra019047	Bo1g049410	Sialb.1756s0012	maker-Cram_his_scaff0-snap-gene-250.71	Bra010402	Bo8g052790	Sialb.0365s0051	maker-Cram_his_scaff7-snap-gene-272.75
Bra026346	Bo7g111430	Sialb.0036s0098	maker-Cram_his_scaff6-snap-gene-219.67	Bra019048	Bo1g049400	Sialb.1756s0011	maker-Cram_his_scaff0-snap-gene-250.77	NONE	Bo8g052780	Sialb.0365s0052	NONE
Bra026347	NONE	Sialb.0036s0099	NONE	NONE	Bo1g049390	NONE	maker-Cram_his_scaff0-augustus-gene-250.60	NONE	NONE	NONE	NONE
Bra026348	NONE	Sialb.0036s0100	NONE	NONE	Bo1g049360	NONE	maker-Cram_his_scaff0-augustus-gene-250.56	Bra010404	Bo8g052750	NONE	NONE
Bra026349	NONE	Sialb.0036s0101	NONE	Bra019049	Bo1g049340	Sialb.1756s0010	maker-Cram_his_scaff0-augustus-gene-251.46	NONE	NONE	NONE	maker-Cram_his_scaff7-snap-gene-272.65
Bra026350	Bo7g111420	Sialb.0036s0102	NONE	Bra019050	Bo1g049330	Sialb.1756s0009	maker-Cram_his_scaff0-augustus-gene-251.47	NONE	NONE	NONE	maker-Cram_his_scaff7-augustus-gene-272.49
Bra026351	NONE	Sialb.0036s0103	NONE	NONE	Bo1g049320	NONE	maker-Cram_his_scaff0-augustus-gene-251.48	NONE	NONE	NONE	NONE
Bra026352	Bo7g111400	Sialb.0036s0105	NONE	Bra019051	Bo1g048310	Sialb.1756s0008	maker-Cram_his_scaff0-augustus-gene-251.38	NONE	NONE	NONE	snap_masked-Cram_his_scaff7-processed-gene-272.37
Bra026353	Bo7g111390	Sialb.0036s0106	NONE	Bra019052	Bo1g048300	Sialb.1756s0007	snap_masked-Cram_his_scaff0-processed-gene-251.24	NONE	NONE	NONE	maker-Cram_his_scaff7-augustus-gene-272.56
NONE	Bo7g111380	NONE	NONE	Bra019053	NONE	Sialb.1756s0006	NONE	NONE	NONE	NONE	maker-Cram_his_scaff7-augustus-gene-272.48
NONE	Bo7g111370	NONE	NONE	Bra019054	NONE	Sialb.1756s0005	NONE	NONE	NONE	NONE	maker-Cram_his_scaff7-augustus-gene-272.55
Bra026360	Bo7g111350	Sialb.0036s0113	NONE	Bra019057	Bo1g048200	Sialb.1756s0003	maker-Cram_his_scaff0-augustus-gene-251.43	NONE	Bo8g052730	NONE	NONE
Bra026359	NONE	Sialb.0036s0112	NONE	NONE	Bo1g048210	Sialb.1756s0004	maker-Cram_his_scaff0-augustus-gene-251.42	NONE	NONE	NONE	NONE
Bra026358	NONE	Sialb.0036s0111	NONE	NONE	Bo1g048220	NONE	maker-Cram_his_scaff0-augustus-gene-251.41	NONE	NONE	NONE	NONE
Bra026357	NONE	Sialb.0036s0110	NONE	NONE	Bo1g048230	NONE	maker-Cram_his_scaff0-augustus-gene-251.40	NONE	NONE	NONE	NONE
Bra026356	NONE	Sialb.0036s0109	NONE	NONE	Bo1g048240	NONE	maker-Cram_his_scaff0-augustus-gene-251.50	NONE	NONE	NONE	NONE
Bra026355	NONE	Sialb.0036s0108	NONE	NONE	Bo1g048280	NONE	maker-Cram_his_scaff0-augustus-gene-251.39	NONE	NONE	NONE	NONE
Bra026354	NONE	Sialb.0036s0107	NONE	NONE	Bo1g048290	NONE	maker-Cram_his_scaff0-augustus-gene-251.49	NONE	NONE	NONE	NONE
Bra026361	Bo7g111340	Sialb.0036s0114	maker-Cram_his_scaff6-augustus-gene-219.53	Bra019058	Bo1g048190	Sialb.1756s0002	NONE	Bra010408	Bo8g052720	Sialb.0365s0053	maker-Cram_his_scaff7-augustus-gene-271.36
Bra026362	NONE	Sialb.0036s0115	NONE	NONE	Bo1g048170	NONE	maker-Cram_his_scaff0-augustus-gene-251.44	NONE	NONE	NONE	NONE
Bra026365	Bo7g111320	Sialb.0036s0119	NONE	Bra019060	Bo1g048130	Sialb.1756s0001	maker-Cram_his_scaff0-augustus-gene-251.53	NONE	NONE	NONE	maker-Cram_his_scaff7-augustus-gene-271.34
NONE	Bo7g111300	Sialb.0845s0001	NONE	Bra019062	NONE	NONE	NONE	NONE	NONE	NONE	maker-Cram_his_scaff7-snap-gene-271.46
Bra026366	NONE	NONE	NONE	NONE	Bo1g048090	Sialb.0036s0120	maker-Cram_his_scaff0-augustus-gene-252.56	NONE	NONE	NONE	NONE
Bra026388	NONE	Sialb.0845s0012	NONE	NONE	NONE	NONE	snap_masked-Cram_his_scaff0-processed-gene-253.27	NONE	Bo1g047820	NONE	maker-Cram_his_scaff7-augustus-gene-270.63
Bra026387	Bo7g111220	Sialb.0845s0011	maker-Cram_his_scaff6-snap-gene-218.49	Bra019078	Bo8g051560	NONE	maker-Cram_his_scaff0-augustus-gene-253.51	Bra010418	Bo1g047830	Sialb.1002s0018	NONE
Bra026386	NONE	NONE	NONE	NONE	NONE	Sialb.1514s0011	maker-Cram_his_scaff0-augustus-gene-253.62	NONE	Bo1g047840	NONE	NONE
Bra026385	NONE	NONE	NONE	NONE	NONE	Sialb.1514s0012	snap_masked-Cram_his_scaff0-processed-gene-252.35	NONE	Bo1g047850	NONE	NONE
Bra026384	Bo7g111230	Sialb.0845s0010	maker-Cram_his_scaff6-snap-gene-218.44	Bra019077	Bo1g047890	Sialb.1514s0013	augustus_masked-Cram_his_scaff0-processed-gene-252.20	Bra010416	Bo1g047860	Sialb.1002s0019	NONE
Bra026383	Bo7g111240	Sialb.0845s0009	NONE	Bra019076	Bo1g047900	Sialb.1514s0014	maker-Cram_his_scaff0-augustus-gene-252.54	NONE	Bo1g047870	NONE	maker-Cram_his_scaff7-augustus-gene-270.65
Bra026382	NONE	NONE	NONE	NONE	Bo1g047910	Sialb.1514s0015	maker-Cram_his_scaff0-augustus-gene-252.53	NONE	NONE	NONE	NONE
Bra026381	Bo7g111250	Sialb.0845s0007	NONE	Bra019075	NONE	NONE	maker-Cram_his_scaff0-snap-gene-252.74	NONE	NONE	NONE	NONE
NONE	Bo7g111260	Sialb.0845s0006	maker-Cram_his_scaff6-augustus-gene-219.52	Bra019071	NONE	NONE	NONE	Bra010413	Bo8g052630	Sialb.1002s0022	maker-Cram_his_scaff7-augustus-gene-270.59
Bra026380	NONE	Sialb.0845s0005	maker-Cram_his_scaff6-augustus-gene-219.61	Bra019070	Bo1g047930	Sialb.0036s0133	maker-Cram_his_scaff0-augustus-gene-252.52	Bra010412	Bo8g052640	Sialb.1002s0023	maker-Cram_his_scaff7-snap-gene-270.88
Bra026379	NONE	NONE	NONE	NONE	Bo1g047940	Sialb.0036s0132	maker-Cram_his_scaff0-augustus-gene-252.57	NONE	NONE	NONE	NONE
Bra026378	NONE	NONE	maker-Cram_his_scaff6-augustus-gene-219.62	NONE	Bo1g047950	Sialb.0036s0131	maker-Cram_his_scaff0-augustus-gene-252.51	Bra010411	Bo8g052650	Sialb.1002s0024	NONE
Bra026376	Bo7g111270	Sialb.0845s0003	NONE	Bra019068	NONE	Sialb.0036s0129	maker-Cram_his_scaff0-snap-gene-252.66	Bra010410	Bo8g052660	Sialb.0365s0055	NONE
Bra026393	NONE	NONE	NONE	NONE	NONE	Sialb.1514s0007	maker-Cram_his_scaff0-augustus-gene-253.64	NONE	Bo1g047800	NONE	NONE
Bra026395	NONE	NONE	snap_masked-Cram_his_scaff6-processed-gene-218.20	NONE	Bo8g051490	Sialb.1514s0006	snap_masked-Cram_his_scaff0-processed-gene-253.40	Bra010423	Bo1g047790	NONE	NONE
Bra026396	NONE	NONE	NONE	NONE	NONE	Sialb.1514s0003	maker-Cram_his_scaff0-snap-gene-253.74	NONE	Bo1g047770	NONE	NONE
Bra026398	Bo7g111180	Sialb.0845s0018	maker-Cram_his_scaff6-augustus-gene-218.36	Bra019082	Bo8g051450	NONE	maker-Cram_his_scaff0-augustus-gene-253.55	Bra010424	Bo1g047760	Sialb.0043s0001	NONE
Bra026399	NONE	Sialb.0845s0019	maker-Cram_his_scaff6-augustus-gene-218.31	Bra019083	Bo8g051440	Sialb.0338s0006	maker-Cram_his_scaff0-augustus-gene-253.65	Bra010425	Bo1g047750	Sialb.0043s0002	maker-Cram_his_scaff7-augustus-gene-270.54
NONE	Bo7g111170	Sialb.0845s0020	NONE	Bra019084	NONE	Sialb.0338s0007	NONE	NONE	NONE	NONE	maker-Cram_his_scaff7-augustus-gene-269.59
Bra026407	NONE	NONE	maker-Cram_his_scaff6-augustus-gene-217.65	NONE	Bo8g051390	NONE	maker-Cram_his_scaff0-augustus-gene-253.60	NONE	Bo1g046650	Sialb.0043s0010	NONE
Bra026406	NONE	NONE	NONE	NONE	NONE	NONE	maker-Cram_his_scaff0-augustus-gene-253.59	NONE	Bo1g046660	Sialb.0043s0009	NONE
Bra026405	NONE	NONE	maker-Cram_his_scaff6-augustus-gene-217.66	NONE	Bo8g051410	Sialb.1002s0010	NONE	Bra010428	Bo1g046670	Sialb.0043s0008	NONE
Bra026403	Bo7g111150	Sialb.0845s0022	NONE	Bra019085	Bo8g051420	Sialb.1002s0011	maker-Cram_his_scaff0-augustus-gene-253.57	Bra010427	NONE	Sialb.0043s0006	maker-Cram_his_scaff7-snap-gene-269.69
Bra026402	NONE	NONE	NONE	NONE	NONE	NONE	maker-Cram_his_scaff0-augustus-gene-253.66	NONE	Bo1g047720	Sialb.0043s0005	NONE
Bra026413	Bo7g111010	Sialb.0043s0018	NONE	Bra019094	NONE	Sialb.0845s0027	NONE	NONE	Bo1g046520	Sialb.1002s0004	maker-Cram_his_scaff7-augustus-gene-269.49
Bra026414	Bo7g111000	Sialb.0043s0019	maker-Cram_his_scaff6-augustus-gene-217.64	Bra019095	Bo8g051360	NONE	maker-Cram_his_scaff0-augustus-gene-254.44	Bra010431	Bo1g046510	Sialb.1002s0003	maker-Cram_his_scaff7-augustus-gene-269.54
Bra026416	NONE	Sialb.0043s0021	NONE	NONE	NONE	NONE	maker-Cram_his_scaff0-augustus-gene-254.46	NONE	Bo1g046470	NONE	NONE
Bra026419	Bo7g110990	Sialb.0043s0024	NONE	Bra019098	NONE	Sialb.0845s0029	maker-Cram_his_scaff0-augustus-gene-254.47	NONE	Bo1g046430	NONE	maker-Cram_his_scaff7-augustus-gene-268.80
Bra026420	NONE	Sialb.0043s0025	NONE	NONE	NONE	NONE	maker-Cram_his_scaff0-augustus-gene-254.48	NONE	Bo1g046420	NONE	NONE
Bra026423	Bo7g110960	Sialb.0043s0028	NONE	Bra019100	NONE	Sialb.0845s0032	NONE	NONE	Bo1g045370	NONE	snap_masked-Cram_his_scaff7-processed-gene-268.53
Bra026425	NONE	Sialb.0043s0029	NONE	NONE	NONE	NONE	maker-Cram_his_scaff0-augustus-gene-254.50	NONE	Bo1g045340	NONE	NONE
Bra026428	NONE	Sialb.0043s0032	NONE	NONE	NONE	Sialb.0845s0033	maker-Cram_his_scaff0-augustus-gene-254.51	NONE	Bo1g045320	NONE	NONE
Bra026438	Bo7g110920	Sialb.0043s0039	augustus_masked-Cram_his_scaff0-processed-gene-255.11	Bra019105	NONE	Sialb.0845s0038	NONE	NONE	Bo1g045230	NONE	NONE
Bra026439	Bo7g110910	Sialb.0043s0040	NONE	Bra019106	NONE	Sialb.0845s0039	maker-Cram_his_scaff0-augustus-gene-255.57	NONE	Bo1g045220	NONE	maker-Cram_his_scaff7-snap-gene-268.87
Bra026440	NONE	Sialb.0043s0041	NONE	NONE	NONE	NONE	maker-Cram_his_scaff0-augustus-gene-255.47	Bra010434	Bo1g044210	NONE	NONE
Bra026443	Bo7g110890	Sialb.0043s0043	NONE	Bra019108	NONE	Sialb.0845s0041	maker-Cram_his_scaff0-augustus-gene-255.58	NONE	Bo1g043170	Sialb.1632s0014	snap_masked-Cram_his_scaff7-processed-gene-268.37
Bra026445	Bo7g110870	Sialb.0043s0045	NONE	Bra019110	NONE	Sialb.0845s0043	maker-Cram_his_scaff0-augustus-gene-255.50	NONE	Bo1g043150	Sialb.1632s0012	maker-Cram_his_scaff7-augustus-gene-268.73
Bra026452	NONE	Sialb.1668s0007	maker-Cram_his_scaff0-snap-gene-255.69	NONE	NONE	Sialb.0043s0052	maker-Cram_his_scaff8-augustus-gene-200.22	NONE	Bo1g043080	NONE	NONE
Bra026449	Bo7g110810	NONE	NONE	Bra019115	Bo8g051250	Sialb.0043s0048	maker-Cram_his_scaff0-snap-gene-255.68	Bra010435	Bo1g043100	Sialb.1632s0007	maker-Cram_his_scaff7-augustus-gene-268.72
NONE	Bo7g110840	NONE	NONE	Bra019112	NONE	NONE	NONE	NONE	NONE	Sialb.1632s0010	maker-Cram_his_scaff7-augustus-gene-268.64
NONE	Bo1g041860	Sialb.1054s0006	maker-Cram_his_scaff0-augustus-gene-256.53	Bra019126	Bo7g110700	Sialb.0043s0072	NONE	Bra013944	NONE	NONE	maker-Cram_his_scaff7-snap-gene-267.36
NONE	NONE	Sialb.1054s0004	NONE	Bra019122	Bo7g110720	NONE	NONE	NONE	NONE	NONE	maker-Cram_his_scaff7-augustus-gene-267.29
Bra010441	Bo1g041870	Sialb.1054s0003	maker-Cram_his_scaff0-augustus-gene-256.46	Bra019121	NONE	Sialb.0043s0071	NONE	Bra013945	Bo8g051120	Sialb.0243s0069	maker-Cram_his_scaff7-augustus-gene-267.34
NONE	Bo1g041890	NONE	maker-Cram_his_scaff0-augustus-gene-256.44	NONE	NONE	Sialb.0043s0068	NONE	Bra013949	NONE	NONE	NONE
Bra010439	Bo1g042900	NONE	NONE	NONE	NONE	Sialb.0043s0066	maker-Cram_his_scaff6-augustus-gene-217.56	Bra013951	Bo8g051210	Sialb.0243s0071	NONE
NONE	NONE	Sialb.1054s0012	NONE	Bra019133	Bo7g110630	NONE	maker-Cram_his_scaff7-augustus-gene-266.42	NONE	Bo8g051100	Sialb.0243s0066	NONE
NONE	Bo1g040710	Sialb.1054s0013	maker-Cram_his_scaff0-augustus-gene-257.29	Bra019134	Bo7g110610	Sialb.0043s0075	maker-Cram_his_scaff7-snap-gene-266.55	Bra013939	NONE	NONE	NONE
NONE	Bo1g040700	NONE	maker-Cram_his_scaff0-augustus-gene-257.36	NONE	NONE	Sialb.0043s0076	NONE	Bra013938	NONE	NONE	NONE
NONE	Bo1g040690	NONE	maker-Cram_his_scaff0-augustus-gene-257.37	NONE	NONE	Sialb.0043s0077	NONE	Bra013937	NONE	NONE	NONE
NONE	Bo1g040680	Sialb.1054s0014	maker-Cram_his_scaff0-augustus-gene-257.38	Bra019135	Bo7g110600	Sialb.0043s0078	NONE	Bra013936	NONE	NONE	augustus_masked-Cram_his_scaff7-processed-gene-266.13
NONE	NONE	Sialb.1054s0015	NONE	Bra019136	Bo7g110590	Sialb.0043s0079	NONE	Bra013935	NONE	NONE	maker-Cram_his_scaff0-augustus-gene-257.30
NONE	Bo1g040670	NONE	NONE	NONE	NONE	Sialb.0043s0080	NONE	Bra013934	NONE	NONE	maker-Cram_his_scaff0-augustus-gene-257.31
Bra010451	NONE	Sialb.3328s0004	NONE	Bra019144	Bo7g110500	NONE	maker-Cram_his_scaff7-augustus-gene-265.44	NONE	Bo8g050960	NONE	NONE
Bra010448	Bo1g040440	Sialb.3328s0005	maker-Cram_his_scaff6-augustus-gene-216.58	Bra019143	Bo7g110510	Sialb.0285s0002	maker-Cram_his_scaff7-snap-gene-265.57	Bra013915	Bo8g050970	Sialb.0043s0099	maker-Cram_his_scaff0-snap-gene-259.71
NONE	Bo1g040490	NONE	NONE	NONE	NONE	NONE	NONE	Bra013918	NONE	Sialb.0043s0096	maker-Cram_his_scaff0-snap-gene-258.64
NONE	Bo1g040520	NONE	NONE	NONE	NONE	NONE	NONE	Bra013921	NONE	Sialb.0043s0094	maker-Cram_his_scaff0-snap-gene-258.70
NONE	Bo1g040540	Sialb.1054s0020	NONE	Bra019141	Bo7g110540	NONE	maker-Cram_his_scaff7-augustus-gene-265.38	Bra013923	NONE	Sialb.0043s0092	NONE
NONE	Bo1g040550	NONE	NONE	NONE	NONE	NONE	NONE	Bra013924	Bo8g051010	Sialb.0043s0091	maker-Cram_his_scaff0-augustus-gene-258.56
NONE	NONE	Sialb.1054s0018	NONE	Bra019139	Bo7g110560	NONE	maker-Cram_his_scaff7-augustus-gene-265.39	NONE	Bo6g027880	NONE	NONE
NONE	Bo1g040420	Sialb.3328s0003	NONE	Bra019145	Bo7g110490	NONE	NONE	Bra013912	NONE	Sialb.0043s0101	maker-Cram_his_scaff0-augustus-gene-259.51
NONE	NONE	NONE	NONE	NONE	Bo1g040390	Sialb.0043s0106	NONE	Bra013911	NONE	NONE	maker-Cram_his_scaff0-snap-gene-259.73
NONE	NONE	NONE	maker-Cram_his_scaff6-augustus-gene-216.53	NONE	Bo1g040380	Sialb.0043s0107	NONE	Bra013910	Bo8g050950	NONE	maker-Cram_his_scaff0-augustus-gene-259.60
NONE	NONE	NONE	NONE	NONE	Bo1g040370	Sialb.0043s0108	NONE	Bra013907	NONE	NONE	snap_masked-Cram_his_scaff0-processed-gene-259.30
Bra010453	Bo7g110470	Sialb.3328s0002	NONE	Bra019147	Bo1g040360	Sialb.0043s0109	maker-Cram_his_scaff7-augustus-gene-265.40	Bra013906	NONE	Sialb.1032s0002	maker-Cram_his_scaff0-augustus-gene-259.56
Bra010455	Bo7g110460	Sialb.0285s0010	maker-Cram_his_scaff6-augustus-gene-216.49	Bra019148	Bo1g040350	Sialb.0043s0110	maker-Cram_his_scaff7-augustus-gene-264.55	Bra013905	Bo8g050920	NONE	maker-Cram_his_scaff0-snap-gene-259.83
NONE	Bo7g110450	NONE	NONE	Bra019149	Bo1g040340	Sialb.0043s0111	maker-Cram_his_scaff7-augustus-gene-264.63	Bra013904	NONE	Sialb.1032s0005	maker-Cram_his_scaff0-augustus-gene-259.57
NONE	NONE	NONE	NONE	Bra019150	Bo1g040330	Sialb.0043s0112	maker-Cram_his_scaff7-augustus-gene-264.54	Bra013903	NONE	Sialb.1032s0006	snap_masked-Cram_his_scaff0-processed-gene-259.42
Bra010457	Bo7g110390	Sialb.0285s0013	maker-Cram_his_scaff6-augustus-gene-216.48	Bra019155	Bo1g040290	Sialb.0043s0116	maker-Cram_his_scaff7-snap-gene-264.65	Bra013899	Bo8g050870	Sialb.1032s0012	maker-Cram_his_scaff0-augustus-gene-259.66
NONE	Bo7g110380	NONE	NONE	Bra019156	NONE	NONE	maker-Cram_his_scaff7-augustus-gene-264.60	NONE	NONE	Sialb.1032s0013	NONE
Bra010459	Bo7g110340	Sialb.0285s0015	maker-Cram_his_scaff6-augustus-gene-215.61	NONE	Bo1g040230	Sialb.0043s0118	NONE	Bra013895	Bo8g050850	NONE	snap_masked-Cram_his_scaff0-processed-gene-259.47
Bra010460	Bo7g110320	Sialb.0285s0016	NONE	Bra019162	NONE	Sialb.0026s0033	snap_masked-Cram_his_scaff7-processed-gene-263.25	NONE	Bo8g050740	Sialb.1032s0017	NONE
NONE	Bo7g110300	Sialb.0043s0123	NONE	Bra019165	Bo1g040150	NONE	maker-Cram_his_scaff7-augustus-gene-263.30	Bra013890	NONE	Sialb.1032s0019	maker-Cram_his_scaff0-augustus-gene-260.40
Bra010467	Bo7g110290	Sialb.0043s0124	snap_masked-Cram_his_scaff6-processed-gene-215.36	Bra019166	Bo1g040100	Sialb.0026s0029	maker-Cram_his_scaff7-snap-gene-263.32	Bra013889	Bo8g050700	Sialb.1032s0020	maker-Cram_his_scaff0-augustus-gene-260.44
NONE	Bo7g110240	NONE	NONE	Bra019170	NONE	Sialb.0733s0004	maker-Cram_his_scaff7-augustus-gene-262.66	NONE	NONE	NONE	NONE
NONE	Bo7g110220	Sialb.0043s0125	NONE	Bra019171	Bo1g040070	NONE	NONE	Bra013888	NONE	NONE	snap_masked-Cram_his_scaff0-processed-gene-260.32
Bra010468	Bo7g110200	NONE	maker-Cram_his_scaff6-snap-gene-215.80	NONE	NONE	Sialb.0733s0005	maker-Cram_his_scaff7-snap-gene-262.90	NONE	Bo8g050640	Sialb.0026s0028	NONE
NONE	Bo7g110190	Sialb.0043s0126	NONE	Bra019172	Bo1g040040	Sialb.0733s0006	snap_masked-Cram_his_scaff7-processed-gene-262.55	Bra013887	NONE	NONE	maker-Cram_his_scaff0-augustus-gene-260.41
NONE	Bo7g110170	NONE	NONE	Bra019173	NONE	Sialb.0733s0007	maker-Cram_his_scaff7-snap-gene-262.79	NONE	NONE	NONE	NONE
NONE	Bo7g110160	Sialb.0043s0127	NONE	Bra019174	Bo1g040030	Sialb.0733s0008	maker-Cram_his_scaff7-snap-gene-262.78	Bra013886	NONE	NONE	maker-Cram_his_scaff0-augustus-gene-260.46
NONE	Bo7g110150	Sialb.0043s0128	NONE	Bra019176	Bo1g040020	Sialb.0733s0009	maker-Cram_his_scaff7-augustus-gene-262.70	Bra013885	NONE	NONE	maker-Cram_his_scaff0-augustus-gene-260.42
NONE	Bo7g110120	NONE	NONE	Bra019178	NONE	Sialb.0733s0011	maker-Cram_his_scaff7-augustus-gene-262.68	NONE	NONE	NONE	NONE
NONE	NONE	Sialb.0043s0130	NONE	NONE	Bo1g039990	NONE	NONE	Bra013883	NONE	NONE	maker-Cram_his_scaff0-augustus-gene-260.43
NONE	NONE	Sialb.0043s0131	NONE	NONE	Bo1g039980	NONE	NONE	Bra013882	NONE	NONE	augustus_masked-Cram_his_scaff0-processed-gene-260.8
NONE	Bo7g110090	Sialb.0043s0134	NONE	Bra019180	Bo1g039940	Sialb.0733s0013	NONE	Bra013878	NONE	NONE	maker-Cram_his_scaff0-snap-gene-260.61
NONE	NONE	Sialb.0043s0135	NONE	NONE	Bo1g039930	NONE	NONE	Bra013877	NONE	NONE	maker-Cram_his_scaff0-augustus-gene-261.77
NONE	Bo7g110080	NONE	maker-Cram_his_scaff6-augustus-gene-215.55	Bra019181	Bo1g039920	Sialb.0733s0014	maker-Cram_his_scaff7-augustus-gene-262.59	Bra013876	Bo8g050590	Sialb.0026s0026	NONE
Bra010473	NONE	NONE	NONE	NONE	Bo1g039770	Sialb.1684s0004	NONE	Bra013869	Bo8g050580	Sialb.0026s0025	maker-Cram_his_scaff0-augustus-gene-261.79
NONE	Bo7g110020	Sialb.1322s0019	NONE	Bra019185	Bo1g039750	Sialb.1684s0005	maker-Cram_his_scaff7-augustus-gene-261.52	Bra013868	NONE	NONE	maker-Cram_his_scaff0-augustus-gene-261.70
NONE	NONE	NONE	NONE	NONE	Bo1g039740	Sialb.1684s0006	NONE	Bra013867	NONE	NONE	maker-Cram_his_scaff0-augustus-gene-261.71
Bra010474	Bo7g110010	Sialb.1322s0018	snap_masked-Cram_his_scaff6-processed-gene-215.22	Bra019186	Bo1g039730	Sialb.1684s0007	maker-Cram_his_scaff7-augustus-gene-261.47	Bra013866	Bo8g050570	Sialb.0026s0024	maker-Cram_his_scaff0-augustus-gene-261.80
NONE	Bo7g110000	Sialb.1322s0017	NONE	Bra019187	Bo1g039720	Sialb.1684s0008	maker-Cram_his_scaff7-augustus-gene-261.51	Bra013865	NONE	NONE	maker-Cram_his_scaff0-augustus-gene-261.72
NONE	Bo7g109990	Sialb.1322s0016	NONE	Bra019188	NONE	NONE	maker-Cram_his_scaff7-augustus-gene-261.46	NONE	NONE	NONE	NONE
NONE	NONE	Sialb.1322s0011	NONE	Bra013856	Bo1g039550	Sialb.1684s0017	maker-Cram_his_scaff7-augustus-gene-261.40	Bra019196	Bo7g109900	NONE	NONE
Bra010476	Bo8g050530	Sialb.1322s0013	maker-Cram_his_scaff6-augustus-gene-214.63	Bra013858	Bo1g039630	NONE	maker-Cram_his_scaff7-augustus-gene-261.43	Bra019194	Bo7g109910	Sialb.0026s0022	NONE
NONE	NONE	Sialb.1322s0014	NONE	Bra013859	Bo1g039640	Sialb.1684s0016	maker-Cram_his_scaff7-augustus-gene-261.44	Bra019193	Bo7g109920	Sialb.0026s0023	maker-Cram_his_scaff0-augustus-gene-261.84
NONE	NONE	NONE	NONE	Bra013860	Bo1g039650	Sialb.1684s0015	NONE	NONE	NONE	NONE	maker-Cram_his_scaff0-augustus-gene-261.82
NONE	NONE	NONE	NONE	Bra019190	Bo1g039660	Sialb.1684s0014	maker-Cram_his_scaff7-snap-gene-261.61	Bra019192	Bo7g109930	NONE	NONE
NONE	Bo7g109970	Sialb.1322s0015	NONE	Bra019189	NONE	NONE	maker-Cram_his_scaff7-augustus-gene-261.48	Bra019191	Bo7g109940	NONE	NONE
NONE	Bo7g109980	NONE	NONE	NONE	Bo1g039700	Sialb.1684s0010	NONE	Bra013863	NONE	NONE	maker-Cram_his_scaff0-augustus-gene-261.75
NONE	NONE	NONE	NONE	NONE	Bo1g039710	Sialb.1684s0009	NONE	Bra013864	NONE	NONE	maker-Cram_his_scaff0-snap-gene-261.93
NONE	NONE	NONE	NONE	Bra013843	Bo1g039400	Sialb.0008s0097	NONE	NONE	NONE	NONE	maker-Cram_his_scaff0-augustus-gene-262.66
NONE	NONE	Sialb.1322s0003	NONE	Bra013845	Bo1g039420	Sialb.0008s0095	NONE	Bra019203	Bo7g109830	NONE	augustus_masked-Cram_his_scaff0-processed-gene-262.8
NONE	NONE	NONE	NONE	Bra013847	Bo1g039440	Sialb.0008s0093	NONE	NONE	NONE	NONE	maker-Cram_his_scaff0-augustus-gene-262.64
NONE	Bo8g050490	NONE	maker-Cram_his_scaff6-augustus-gene-214.62	Bra013848	Bo1g039450	Sialb.0008s0092	NONE	NONE	NONE	Sialb.0026s0018	maker-Cram_his_scaff0-augustus-gene-262.75
NONE	NONE	Sialb.1322s0007	NONE	Bra013850	Bo1g039470	Sialb.0008s0089	augustus_masked-Cram_his_scaff7-processed-gene-260.15	Bra019200	Bo7g109860	NONE	maker-Cram_his_scaff0-snap-gene-262.95
NONE	NONE	Sialb.1322s0008	NONE	Bra013851	Bo1g039480	Sialb.0008s0088	snap_masked-Cram_his_scaff7-processed-gene-260.32	Bra019199	Bo7g109870	NONE	snap_masked-Cram_his_scaff0-processed-gene-262.49
NONE	NONE	NONE	NONE	Bra013852	Bo1g039490	Sialb.0008s0087	NONE	NONE	NONE	NONE	maker-Cram_his_scaff0-snap-gene-262.93
Bra010491	Bo8g050300	Sialb.0026s0004	maker-Cram_his_scaff6-augustus-gene-213.50	Bra013797	Bo1g038940	NONE	NONE	NONE	NONE	Sialb.0008s0143	maker-Cram_his_scaff0-augustus-gene-264.52
NONE	NONE	NONE	NONE	Bra013799	Bo1g038950	NONE	NONE	NONE	NONE	Sialb.0008s0141	maker-Cram_his_scaff0-snap-gene-264.71
NONE	NONE	NONE	NONE	Bra013800	Bo1g038960	NONE	NONE	NONE	NONE	Sialb.0008s0139	maker-Cram_his_scaff0-augustus-gene-264.50
Bra010490	Bo8g050310	Sialb.0026s0006	NONE	Bra013802	Bo1g038970	Sialb.0632s0021	maker-Cram_his_scaff7-augustus-gene-259.42	Bra019228	Bo7g109530	Sialb.0008s0138	maker-Cram_his_scaff0-snap-gene-264.68
NONE	NONE	NONE	NONE	Bra013804	Bo1g038990	NONE	NONE	NONE	NONE	Sialb.0008s0136	maker-Cram_his_scaff0-augustus-gene-264.47
NONE	NONE	NONE	NONE	Bra013805	Bo1g039000	Sialb.0632s0022	maker-Cram_his_scaff7-augustus-gene-259.43	Bra019227	Bo7g109540	Sialb.0008s0135	maker-Cram_his_scaff0-augustus-gene-264.46
NONE	NONE	NONE	NONE	Bra013806	Bo1g039010	NONE	NONE	NONE	NONE	Sialb.0008s0134	maker-Cram_his_scaff0-snap-gene-264.64
NONE	NONE	NONE	NONE	Bra013807	Bo1g039020	NONE	maker-Cram_his_scaff7-snap-gene-259.65	Bra019225	Bo7g109550	Sialb.0008s0133	maker-Cram_his_scaff0-augustus-gene-264.40
NONE	NONE	Sialb.0632s0024	NONE	Bra013810	Bo1g039040	NONE	maker-Cram_his_scaff7-augustus-gene-259.50	Bra019223	Bo7g109570	Sialb.0008s0129	maker-Cram_his_scaff0-augustus-gene-264.39
NONE	NONE	NONE	NONE	Bra013812	Bo1g039060	NONE	NONE	Bra019222	Bo7g109580	Sialb.0008s0128	maker-Cram_his_scaff0-augustus-gene-264.38
NONE	NONE	Sialb.0632s0025	NONE	NONE	Bo1g039080	NONE	maker-Cram_his_scaff7-snap-gene-259.67	Bra019221	Bo7g109590	Sialb.0008s0127	augustus_masked-Cram_his_scaff0-processed-gene-264.2
Bra010489	Bo8g050320	Sialb.0632s0026	maker-Cram_his_scaff6-augustus-gene-214.59	Bra013813	Bo1g039100	Sialb.0008s0126	maker-Cram_his_scaff7-snap-gene-259.61	Bra019220	Bo7g109600	Sialb.0026s0007	maker-Cram_his_scaff0-augustus-gene-264.43
NONE	NONE	Sialb.0632s0027	NONE	Bra013814	Bo1g039110	Sialb.0008s0125	maker-Cram_his_scaff7-augustus-gene-259.52	Bra019219	Bo7g109610	NONE	maker-Cram_his_scaff0-augustus-gene-264.36
Bra010488	Bo8g050330	Sialb.0632s0028	maker-Cram_his_scaff6-snap-gene-214.77	Bra013816	Bo1g039140	Sialb.0008s0123	maker-Cram_his_scaff7-augustus-gene-259.53	Bra019218	Bo7g109630	Sialb.0026s0008	maker-Cram_his_scaff0-snap-gene-263.70
Bra010487	Bo8g050340	Sialb.0632s0030	NONE	Bra013817	Bo1g039160	Sialb.0008s0122	maker-Cram_his_scaff7-augustus-gene-259.45	Bra019216	Bo7g109670	Sialb.0026s0009	maker-Cram_his_scaff0-augustus-gene-263.58
NONE	NONE	Sialb.0632s0031	NONE	Bra013818	Bo1g039170	Sialb.0008s0121	NONE	Bra019215	Bo7g109680	NONE	maker-Cram_his_scaff0-snap-gene-263.69
NONE	NONE	Sialb.0632s0032	NONE	Bra013819	Bo1g039180	Sialb.0008s0120	maker-Cram_his_scaff7-augustus-gene-259.54	Bra019214	Bo7g109690	NONE	maker-Cram_his_scaff0-augustus-gene-263.51
Bra010486	Bo8g050350	NONE	maker-Cram_his_scaff6-augustus-gene-214.60	Bra013820	Bo1g039190	Sialb.0008s0119	NONE	NONE	NONE	Sialb.0026s0010	maker-Cram_his_scaff0-augustus-gene-263.57
NONE	Bo8g050360	Sialb.0632s0033	NONE	Bra013821	Bo1g039200	Sialb.0008s0118	NONE	NONE	NONE	Sialb.0026s0011	maker-Cram_his_scaff0-augustus-gene-263.56
NONE	NONE	NONE	NONE	Bra013823	Bo1g039220	Sialb.0008s0116	NONE	NONE	NONE	NONE	maker-Cram_his_scaff0-snap-gene-263.67
NONE	NONE	Sialb.0632s0035	NONE	Bra013824	Bo1g039230	Sialb.0008s0115	maker-Cram_his_scaff7-augustus-gene-259.46	Bra019213	Bo7g109700	NONE	maker-Cram_his_scaff0-augustus-gene-263.55
Bra010484	Bo8g050430	Sialb.0632s0036	maker-Cram_his_scaff6-augustus-gene-214.61	Bra013825	Bo1g039240	Sialb.0008s0114	maker-Cram_his_scaff7-augustus-gene-259.47	Bra019212	Bo7g109710	Sialb.0026s0013	maker-Cram_his_scaff0-augustus-gene-263.54
NONE	NONE	NONE	NONE	Bra013828	Bo1g039260	Sialb.0008s0111	NONE	NONE	NONE	NONE	maker-Cram_his_scaff0-snap-gene-263.65
NONE	NONE	Sialb.0632s0038	NONE	Bra013831	Bo1g039280	Sialb.0008s0107	maker-Cram_his_scaff7-augustus-gene-259.55	NONE	Bo7g109730	NONE	maker-Cram_his_scaff0-augustus-gene-263.46
Bra010483	NONE	Sialb.0632s0039	maker-Cram_his_scaff6-augustus-gene-214.65	Bra013832	Bo1g039300	Sialb.0008s0106	maker-Cram_his_scaff7-augustus-gene-259.56	Bra019210	Bo7g109740	Sialb.0026s0014	maker-Cram_his_scaff0-augustus-gene-263.45
NONE	NONE	Sialb.0632s0042	NONE	Bra013835	Bo1g039320	Sialb.0008s0104	snap_masked-Cram_his_scaff7-processed-gene-260.22	Bra019208	Bo7g109760	NONE	snap_masked-Cram_his_scaff0-processed-gene-262.58
NONE	NONE	NONE	NONE	Bra013836	Bo1g039330	Sialb.0008s0103	NONE	NONE	NONE	NONE	maker-Cram_his_scaff0-augustus-gene-262.77
NONE	NONE	NONE	NONE	Bra013784	Bo1g037780	NONE	NONE	NONE	Bo1g037820	Sialb.0008s0153	maker-Cram_his_scaff0-augustus-gene-265.58
Bra010498	Bo8g050110	Sialb.0026s0001	NONE	Bra013788	Bo7g109490	Sialb.0632s0018	augustus_masked-Cram_his_scaff7-processed-gene-258.10	Bra019231	Bo1g037840	Sialb.0008s0151	maker-Cram_his_scaff0-snap-gene-265.86
Bra010493	Bo8g050280	Sialb.0026s0002	maker-Cram_his_scaff6-augustus-gene-213.49	Bra013789	NONE	NONE	NONE	NONE	Bo1g038860	Sialb.0008s0150	maker-Cram_his_scaff0-augustus-gene-265.66
Bra010492	Bo8g050290	Sialb.0026s0003	snap_masked-Cram_his_scaff6-processed-gene-213.25	Bra013790	NONE	NONE	NONE	NONE	Bo1g038870	Sialb.0008s0149	NONE
NONE	NONE	NONE	NONE	Bra013792	Bo7g109500	Sialb.0632s0019	NONE	Bra019229	Bo1g038890	Sialb.0008s0147	maker-Cram_his_scaff0-snap-gene-265.75
NONE	NONE	NONE	NONE	Bra013762	Bo1g037530	NONE	NONE	NONE	NONE	Sialb.0008s0172	maker-Cram_his_scaff0-augustus-gene-266.55
NONE	NONE	NONE	NONE	Bra013763	Bo1g037540	NONE	NONE	NONE	NONE	Sialb.0008s0171	augustus_masked-Cram_his_scaff0-processed-gene-266.8
Bra019246	NONE	Sialb.0330s0045	NONE	Bra013764	Bo1g037550	Sialb.0632s0001	NONE	Bra010549	Bo7g109330	Sialb.0008s0170	maker-Cram_his_scaff0-augustus-gene-266.54
Bra019245	NONE	NONE	maker-Cram_his_scaff7-augustus-gene-256.40	Bra013765	Bo1g037570	Sialb.0632s0002	NONE	NONE	Bo7g109340	Sialb.0008s0169	maker-Cram_his_scaff0-augustus-gene-266.53
NONE	NONE	NONE	NONE	Bra013766	Bo1g037580	NONE	NONE	NONE	NONE	Sialb.0008s0168	maker-Cram_his_scaff0-augustus-gene-266.48
Bra019244	NONE	NONE	maker-Cram_his_scaff7-augustus-gene-257.48	Bra013767	Bo1g037590	Sialb.0632s0003	NONE	NONE	Bo7g109350	Sialb.0008s0167	maker-Cram_his_scaff0-augustus-gene-266.52
Bra019243	NONE	NONE	maker-Cram_his_scaff7-augustus-gene-257.49	Bra013770	Bo1g037600	Sialb.0632s0004	NONE	NONE	Bo7g109360	Sialb.0008s0166	maker-Cram_his_scaff0-augustus-gene-266.51
NONE	NONE	NONE	NONE	Bra013771	Bo1g037610	NONE	NONE	NONE	NONE	Sialb.0008s0165	snap_masked-Cram_his_scaff0-processed-gene-266.21
NONE	NONE	NONE	NONE	Bra013772	Bo1g037660	NONE	NONE	NONE	NONE	Sialb.0008s0164	snap_masked-Cram_his_scaff0-processed-gene-265.56
NONE	NONE	NONE	snap_masked-Cram_his_scaff7-processed-gene-257.36	Bra013773	Bo1g037670	Sialb.0632s0007	NONE	NONE	Bo7g109370	Sialb.0008s0163	maker-Cram_his_scaff0-snap-gene-265.81
NONE	Bo8g050080	Sialb.0330s0002	NONE	Bra013774	Bo1g037680	Sialb.0632s0008	maker-Cram_his_scaff6-augustus-gene-213.51	NONE	Bo7g109380	Sialb.0008s0162	maker-Cram_his_scaff0-augustus-gene-265.62
NONE	NONE	NONE	augustus_masked-Cram_his_scaff7-processed-gene-257.3	NONE	NONE	Sialb.0632s0009	maker-Cram_his_scaff7-augustus-gene-257.60	Bra019235	Bo7g109390	NONE	NONE
Bra019242	NONE	NONE	maker-Cram_his_scaff7-augustus-gene-257.55	Bra013775	Bo1g037690	Sialb.0632s0010	NONE	NONE	NONE	Sialb.0008s0161	NONE
Bra019241	Bo8g050090	Sialb.0330s0001	maker-Cram_his_scaff7-snap-gene-257.63	Bra013777	Bo1g037710	Sialb.0632s0011	maker-Cram_his_scaff6-augustus-gene-213.48	NONE	Bo7g109410	Sialb.0008s0159	maker-Cram_his_scaff0-augustus-gene-265.73
Bra019240	NONE	NONE	NONE	Bra013778	Bo1g037730	NONE	NONE	NONE	Bo7g109420	Sialb.0008s0158	maker-Cram_his_scaff0-snap-gene-265.79
Bra019239	NONE	NONE	NONE	Bra013779	Bo1g037740	Sialb.0632s0012	maker-Cram_his_scaff7-augustus-gene-257.51	NONE	Bo7g109430	Sialb.0008s0157	maker-Cram_his_scaff0-augustus-gene-265.72
Bra019237	NONE	NONE	NONE	Bra013781	Bo1g037760	Sialb.0632s0014	maker-Cram_his_scaff7-augustus-gene-257.57	NONE	Bo7g109450	Sialb.0008s0155	NONE
Bra019255	Bo7g109250	NONE	NONE	Bra013748	Bo1g037360	Sialb.0595s0012	maker-Cram_his_scaff0-augustus-gene-267.42	NONE	NONE	Sialb.1449s0013	maker-Cram_his_scaff7-snap-gene-255.47
Bra019254	Bo7g109260	NONE	NONE	Bra013749	Bo1g037390	Sialb.0595s0010	maker-Cram_his_scaff0-snap-gene-267.53	NONE	Bo7g109270	Sialb.0008s0184	maker-Cram_his_scaff7-augustus-gene-256.33
Bra019252	NONE	NONE	NONE	Bra013751	Bo1g037400	Sialb.0595s0009	maker-Cram_his_scaff0-augustus-gene-267.36	NONE	Bo7g109280	Sialb.0008s0183	maker-Cram_his_scaff7-augustus-gene-256.41
Bra019251	NONE	NONE	NONE	Bra013754	Bo1g037430	Sialb.0595s0007	maker-Cram_his_scaff0-augustus-gene-267.39	NONE	Bo7g109290	Sialb.0008s0182	maker-Cram_his_scaff7-snap-gene-256.45
Bra019249	NONE	NONE	maker-Cram_his_scaff7-augustus-gene-256.36	Bra013756	Bo1g037460	Sialb.0595s0005	maker-Cram_his_scaff0-augustus-gene-267.38	NONE	Bo7g109300	Sialb.0008s0180	NONE
Bra019248	NONE	NONE	NONE	Bra013757	Bo1g037470	Sialb.0595s0004	maker-Cram_his_scaff0-augustus-gene-267.37	NONE	Bo7g109310	Sialb.0008s0179	augustus_masked-Cram_his_scaff7-processed-gene-256.9
Bra019247	NONE	Sialb.0330s0044	maker-Cram_his_scaff7-augustus-gene-256.38	Bra013758	Bo1g037500	Sialb.0595s0002	maker-Cram_his_scaff0-augustus-gene-266.58	Bra010548	Bo7g109320	Sialb.0008s0178	NONE
Bra019256	Bo7g109230	NONE	NONE	Bra013745	Bo1g037330	NONE	NONE	NONE	NONE	Sialb.1449s0010	augustus_masked-Cram_his_scaff7-processed-gene-255.11
Bra019257	Bo7g109220	NONE	maker-Cram_his_scaff6-augustus-gene-213.46	Bra013744	Bo1g037320	Sialb.0595s0013	snap_masked-Cram_his_scaff0-processed-gene-267.32	NONE	NONE	Sialb.1449s0009	snap_masked-Cram_his_scaff7-processed-gene-255.21
Bra019258	Bo7g109210	Sialb.0330s0043	maker-Cram_his_scaff6-augustus-gene-213.45	Bra013742	Bo1g037300	Sialb.0595s0014	NONE	Bra010547	Bo3g154270	Sialb.1449s0007	NONE
Bra019259	Bo7g109200	NONE	NONE	Bra013741	Bo1g037280	Sialb.0595s0015	augustus_masked-Cram_his_scaff0-processed-gene-267.2	NONE	NONE	Sialb.1449s0006	NONE
Bra019261	Bo7g109180	Sialb.0330s0042	augustus_masked-Cram_his_scaff6-processed-gene-212.13	Bra013739	Bo1g037260	Sialb.0595s0017	NONE	Bra010546	Bo3g154280	Sialb.1449s0004	NONE
NONE	NONE	NONE	NONE	Bra013737	Bo1g037230	NONE	maker-Cram_his_scaff0-augustus-gene-268.26	NONE	NONE	Sialb.1449s0002	NONE
NONE	NONE	NONE	NONE	Bra013735	Bo1g037210	NONE	maker-Cram_his_scaff0-augustus-gene-268.23	NONE	NONE	Sialb.1449s0001	NONE
Bra019275	Bo7g109030	Sialb.1062s0003	NONE	Bra013726	Bo1g037120	NONE	NONE	NONE	NONE	Sialb.0595s0030	maker-Cram_his_scaff7-augustus-gene-253.34
Bra019276	Bo7g109020	Sialb.1062s0004	maker-Cram_his_scaff6-augustus-gene-212.46	Bra013724	Bo1g037110	Sialb.3789s0006	maker-Cram_his_scaff0-augustus-gene-269.38	Bra010543	Bo3g154320	Sialb.0595s0031	maker-Cram_his_scaff7-augustus-gene-253.39
Bra019277	Bo7g109000	Sialb.1062s0005	NONE	Bra013723	Bo1g037090	Sialb.3789s0004	NONE	Bra010542	Bo3g154340	Sialb.0595s0032	augustus_masked-Cram_his_scaff7-processed-gene-253.10
NONE	Bo7g108940	Sialb.1062s0009	maker-Cram_his_scaff6-augustus-gene-212.45	Bra013720	Bo1g037000	Sialb.3789s0001	maker-Cram_his_scaff0-augustus-gene-269.42	Bra010540	NONE	Sialb.1046s0006	snap_masked-Cram_his_scaff7-processed-gene-253.25
Bra019282	NONE	Sialb.1062s0010	NONE	Bra013719	Bo1g036990	NONE	maker-Cram_his_scaff0-augustus-gene-269.43	Bra019284	NONE	Sialb.1046s0007	maker-Cram_his_scaff7-augustus-gene-253.35
NONE	NONE	Sialb.1062s0011	NONE	Bra013718	Bo1g036910	NONE	maker-Cram_his_scaff0-augustus-gene-269.44	NONE	NONE	NONE	NONE
Bra010539	Bo7g108930	Sialb.1062s0012	maker-Cram_his_scaff6-augustus-gene-212.42	Bra013717	Bo1g036900	Sialb.0330s0036	NONE	Bra019285	Bo3g155370	Sialb.1046s0008	maker-Cram_his_scaff7-augustus-gene-253.33
Bra010538	NONE	Sialb.1062s0013	maker-Cram_his_scaff6-augustus-gene-212.44	Bra013716	Bo1g036890	Sialb.0330s0035	maker-Cram_his_scaff0-augustus-gene-269.45	NONE	NONE	NONE	NONE
NONE	NONE	Sialb.1062s0014	NONE	Bra013715	Bo1g036860	Sialb.3032s0004	augustus_masked-Cram_his_scaff0-processed-gene-269.13	NONE	NONE	NONE	NONE
Bra020813	Bo7g108910	Sialb.1062s0015	maker-Cram_his_scaff6-augustus-gene-115.37	Bra013712	Bo1g036850	Sialb.3032s0003	maker-Cram_his_scaff0-augustus-gene-270.22	Bra019294	Bo3g165870	Sialb.1046s0009	maker-Cram_his_scaff7-augustus-gene-253.32
NONE	Bo7g108890	NONE	NONE	Bra013710	Bo1g036820	NONE	NONE	Bra019295	NONE	Sialb.1046s0011	maker-Cram_his_scaff7-snap-gene-253.40
NONE	Bo7g108880	Sialb.1062s0017	NONE	Bra013709	Bo1g036810	Sialb.3032s0002	NONE	Bra019296	NONE	Sialb.1046s0012	maker-Cram_his_scaff7-augustus-gene-252.33
Bra020814	Bo7g108870	Sialb.1062s0018	maker-Cram_his_scaff6-augustus-gene-115.39	Bra013708	Bo1g035810	Sialb.3032s0001	maker-Cram_his_scaff0-snap-gene-270.32	Bra019297	Bo3g165850	Sialb.0320s0061	maker-Cram_his_scaff7-augustus-gene-252.30
NONE	NONE	Sialb.2330s0006	NONE	Bra013707	Bo1g035790	NONE	maker-Cram_his_scaff0-augustus-gene-270.20	NONE	NONE	NONE	NONE
Bra020816	Bo7g108860	Sialb.2330s0005	NONE	Bra013706	Bo1g035780	Sialb.4133s0003	NONE	Bra019298	Bo3g165840	Sialb.0320s0062	augustus_masked-Cram_his_scaff7-processed-gene-252.1
NONE	NONE	Sialb.2330s0004	NONE	Bra013705	Bo1g035760	NONE	maker-Cram_his_scaff0-augustus-gene-270.21	NONE	NONE	NONE	NONE
NONE	Bo7g108820	Sialb.2330s0002	NONE	Bra013697	NONE	Sialb.4133s0001	maker-Cram_his_scaff7-augustus-gene-251.41	Bra019299	Bo00900s040	NONE	maker-Cram_his_scaff0-augustus-gene-271.37
Bra020817	NONE	Sialb.2330s0001	maker-Cram_his_scaff6-augustus-gene-116.37	Bra013696	NONE	Sialb.0717s0014	NONE	NONE	Bo3g165830	Sialb.0320s0063	maker-Cram_his_scaff0-augustus-gene-271.33
Bra020818	NONE	NONE	maker-Cram_his_scaff6-augustus-gene-116.38	Bra013695	Bo1g034650	Sialb.0717s0015	NONE	NONE	Bo3g165820	Sialb.0320s0064	maker-Cram_his_scaff0-augustus-gene-271.34
NONE	Bo7g108810	NONE	NONE	Bra013694	Bo1g034640	Sialb.0717s0016	NONE	Bra019300	NONE	Sialb.1046s0018	maker-Cram_his_scaff0-augustus-gene-271.35
NONE	NONE	NONE	NONE	Bra013693	NONE	Sialb.0717s0017	maker-Cram_his_scaff7-augustus-gene-251.40	Bra019301	Bo7g108800	Sialb.1046s0019	maker-Cram_his_scaff0-augustus-gene-271.38
NONE	NONE	NONE	NONE	NONE	NONE	NONE	maker-Cram_his_scaff7-snap-gene-251.47	Bra019302	Bo7g108790	Sialb.1046s0020	NONE
NONE	Bo1g034560	NONE	NONE	NONE	NONE	Sialb.2458s0001	NONE	Bra019304	NONE	NONE	maker-Cram_his_scaff0-augustus-gene-271.36
NONE	Bo1g034550	NONE	NONE	Bra013691	NONE	Sialb.2458s0003	NONE	Bra019305	Bo7g108760	Sialb.1046s0022	augustus_masked-Cram_his_scaff0-processed-gene-271.10
Bra020819	Bo1g034540	NONE	NONE	Bra013690	NONE	Sialb.2458s0004	NONE	NONE	NONE	NONE	maker-Cram_his_scaff0-augustus-gene-272.46
NONE	Bo1g034530	NONE	NONE	Bra013689	NONE	NONE	NONE	Bra019306	Bo7g108750	Sialb.1046s0023	augustus_masked-Cram_his_scaff0-processed-gene-272.1
NONE	NONE	NONE	NONE	Bra013687	Bo1g034480	Sialb.2458s0006	NONE	NONE	NONE	Sialb.0643s0004	maker-Cram_his_scaff0-snap-gene-272.51
NONE	NONE	NONE	NONE	NONE	Bo7g108710	NONE	maker-Cram_his_scaff7-augustus-gene-250.62	Bra019310	NONE	Sialb.0643s0005	NONE
Bra020826	Bo7g108360	Sialb.0643s0028	maker-Cram_his_scaff0-augustus-gene-275.55	Bra019343	Bo3g165710	Sialb.1242s0018	snap_masked-Cram_his_scaff7-processed-gene-246.29	NONE	Bo1g031900	Sialb.0612s0015	NONE
NONE	NONE	NONE	maker-Cram_his_scaff0-augustus-gene-275.56	NONE	NONE	NONE	NONE	Bra013662	Bo1g031870	Sialb.0612s0016	NONE
NONE	Bo7g108350	Sialb.0643s0029	NONE	Bra019344	NONE	Sialb.1242s0017	maker-Cram_his_scaff7-augustus-gene-245.43	Bra013657	Bo1g031860	Sialb.0612s0017	NONE
Bra020829	Bo7g108340	Sialb.0643s0030	maker-Cram_his_scaff6-augustus-gene-118.46	Bra019346	Bo3g165670	Sialb.1242s0016	snap_masked-Cram_his_scaff7-processed-gene-245.36	Bra013656	Bo1g031820	Sialb.0612s0022	maker-Cram_his_scaff0-snap-gene-275.72
NONE	Bo7g108330	Sialb.0643s0031	NONE	Bra019347	NONE	Sialb.1242s0015	NONE	Bra013655	Bo1g031810	Sialb.0612s0023	maker-Cram_his_scaff0-augustus-gene-275.67
NONE	Bo7g108320	NONE	NONE	Bra019348	NONE	Sialb.1242s0014	maker-Cram_his_scaff7-augustus-gene-245.41	NONE	NONE	Sialb.0612s0024	NONE
NONE	Bo7g108310	NONE	NONE	Bra019349	NONE	Sialb.1242s0013	snap_masked-Cram_his_scaff7-processed-gene-245.23	Bra013653	Bo1g031800	Sialb.0612s0025	maker-Cram_his_scaff0-augustus-gene-275.68
Bra020830	Bo7g108290	NONE	maker-Cram_his_scaff6-augustus-gene-118.48	Bra019351	Bo3g165660	Sialb.1242s0012	maker-Cram_his_scaff7-augustus-gene-245.39	NONE	Bo1g031780	NONE	NONE
NONE	NONE	NONE	NONE	NONE	NONE	NONE	NONE	Bra013651	Bo1g031770	Sialb.0612s0027	maker-Cram_his_scaff0-augustus-gene-275.69
NONE	Bo1g028410	NONE	NONE	Bra019370	NONE	Sialb.0413s0022	maker-Cram_his_scaff7-augustus-gene-241.35	Bra013628	Bo7g108020	Sialb.0005s0254	snap_masked-Cram_his_scaff0-processed-gene-277.29
Bra020838	Bo1g028510	Sialb.0320s0085	maker-Cram_his_scaff6-augustus-gene-120.30	NONE	Bo3g165530	Sialb.0413s0018	NONE	Bra013632	NONE	NONE	maker-Cram_his_scaff0-augustus-gene-277.48
Bra020836	Bo1g028540	Sialb.0320s0083	NONE	Bra019366	Bo3g165550	Sialb.0413s0016	augustus_masked-Cram_his_scaff7-processed-gene-242.0	Bra013634	Bo7g108080	Sialb.1242s0001	NONE
NONE	Bo1g028550	NONE	NONE	NONE	NONE	Sialb.0413s0015	NONE	Bra013635	NONE	NONE	snap_masked-Cram_his_scaff0-processed-gene-277.22
NONE	Bo1g028580	NONE	NONE	NONE	NONE	Sialb.0413s0014	NONE	Bra013636	Bo7g108090	NONE	maker-Cram_his_scaff0-augustus-gene-277.44
Bra020833	NONE	NONE	maker-Cram_his_scaff6-augustus-gene-119.46	Bra019362	Bo3g165610	NONE	maker-Cram_his_scaff7-augustus-gene-243.74	Bra013640	NONE	Sialb.1242s0003	NONE
NONE	Bo1g029610	NONE	NONE	Bra019361	NONE	Sialb.0413s0012	maker-Cram_his_scaff7-snap-gene-243.96	Bra013641	Bo7g108150	Sialb.1242s0004	maker-Cram_his_scaff0-augustus-gene-276.31
Bra020832	Bo1g030640	Sialb.0320s0081	maker-Cram_his_scaff6-augustus-gene-119.49	NONE	Bo3g165620	Sialb.0413s0009	NONE	Bra013644	NONE	NONE	maker-Cram_his_scaff0-augustus-gene-276.33
NONE	Bo1g030650	NONE	NONE	NONE	NONE	Sialb.0413s0008	NONE	Bra013645	NONE	Sialb.0612s0034	snap_masked-Cram_his_scaff0-processed-gene-276.21
NONE	NONE	Sialb.3846s0002	NONE	Bra019359	NONE	Sialb.1242s0006	maker-Cram_his_scaff7-augustus-gene-243.78	Bra013646	Bo7g108190	Sialb.0612s0033	maker-Cram_his_scaff0-augustus-gene-276.28
NONE	Bo1g030680	Sialb.3846s0003	NONE	Bra019357	NONE	Sialb.1242s0007	maker-Cram_his_scaff7-augustus-gene-243.79	Bra013647	Bo7g108200	Sialb.0612s0031	maker-Cram_his_scaff0-augustus-gene-276.27
NONE	Bo1g030730	Sialb.4789s0001	NONE	Bra019356	NONE	Sialb.1242s0008	NONE	Bra013648	Bo7g108240	Sialb.0612s0030	augustus_masked-Cram_his_scaff0-processed-gene-276.2
NONE	Bo1g027260	NONE	NONE	NONE	NONE	NONE	NONE	Bra013616	NONE	Sialb.0413s0033	maker-Cram_his_scaff0-augustus-gene-278.48
NONE	Bo1g027250	NONE	NONE	NONE	NONE	NONE	NONE	Bra013615	NONE	Sialb.0413s0034	maker-Cram_his_scaff0-augustus-gene-278.49
Bra020851	Bo1g027240	NONE	maker-Cram_his_scaff6-augustus-gene-121.45	Bra019378	Bo3g164270	NONE	maker-Cram_his_scaff7-augustus-gene-240.34	Bra013614	Bo7g107940	Sialb.0413s0035	NONE
NONE	Bo1g027230	Sialb.0005s0260	NONE	Bra019379	NONE	Sialb.2338s0005	maker-Cram_his_scaff7-augustus-gene-240.36	Bra013613	Bo7g107930	Sialb.0413s0036	maker-Cram_his_scaff0-augustus-gene-278.51
NONE	Bo1g027220	NONE	NONE	NONE	NONE	NONE	NONE	Bra013612	NONE	Sialb.0413s0037	maker-Cram_his_scaff0-snap-gene-278.69
NONE	NONE	Sialb.0005s0261	maker-Cram_his_scaff6-augustus-gene-121.46	Bra019380	Bo3g164260	Sialb.2338s0006	maker-Cram_his_scaff7-augustus-gene-240.33	Bra013611	Bo7g107920	Sialb.0413s0038	maker-Cram_his_scaff0-augustus-gene-278.58
NONE	Bo1g027200	Sialb.0005s0262	NONE	Bra019383	NONE	Sialb.2338s0007	maker-Cram_his_scaff7-augustus-gene-239.49	Bra013610	Bo7g107910	Sialb.0413s0039	maker-Cram_his_scaff0-augustus-gene-278.53
NONE	Bo1g027180	Sialb.0005s0263	NONE	Bra019384	Bo9g078380	Sialb.2338s0008	maker-Cram_his_scaff7-snap-gene-239.55	Bra013608	Bo7g107900	NONE	maker-Cram_his_scaff0-snap-gene-278.76
NONE	NONE	Sialb.0005s0264	NONE	Bra019386	NONE	Sialb.2338s0009	maker-Cram_his_scaff7-snap-gene-239.65	NONE	Bo7g107890	NONE	NONE
NONE	NONE	Sialb.0005s0266	NONE	Bra019387	Bo9g078360	NONE	maker-Cram_his_scaff7-augustus-gene-239.46	Bra013607	Bo7g107880	Sialb.0413s0040	maker-Cram_his_scaff0-augustus-gene-278.54
NONE	Bo1g027160	Sialb.0005s0269	NONE	Bra019390	NONE	NONE	augustus_masked-Cram_his_scaff7-processed-gene-239.4	Bra013606	Bo7g107860	Sialb.0413s0041	maker-Cram_his_scaff0-augustus-gene-278.60
NONE	Bo1g027150	NONE	NONE	NONE	NONE	NONE	NONE	Bra013604	NONE	Sialb.0413s0042	snap_masked-Cram_his_scaff0-processed-gene-278.33
NONE	Bo1g027130	NONE	NONE	NONE	NONE	NONE	NONE	Bra013602	NONE	Sialb.0413s0044	maker-Cram_his_scaff0-augustus-gene-279.30
Bra020855	Bo1g027120	Sialb.0030s0008	maker-Cram_his_scaff6-augustus-gene-122.33	NONE	NONE	NONE	maker-Cram_his_scaff7-snap-gene-239.56	Bra013601	NONE	Sialb.0413s0045	maker-Cram_his_scaff0-augustus-gene-279.31
NONE	Bo1g027100	Sialb.0030s0009	maker-Cram_his_scaff6-augustus-gene-122.34	NONE	NONE	Sialb.3595s0004	NONE	Bra013599	NONE	Sialb.0413s0046	maker-Cram_his_scaff0-snap-gene-279.41
NONE	Bo1g027010	Sialb.1929s0004	NONE	NONE	NONE	NONE	NONE	Bra013593	NONE	NONE	maker-Cram_his_scaff0-augustus-gene-279.33
Bra019395	Bo1g027000	Sialb.1929s0005	maker-Cram_his_scaff6-augustus-gene-123.37	Bra020856	Bo3g164180	Sialb.0030s0010	maker-Cram_his_scaff0-snap-gene-279.43	Bra013592	Bo7g107810	Sialb.0206s0077	maker-Cram_his_scaff7-snap-gene-238.42
NONE	Bo1g026990	Sialb.1929s0006	maker-Cram_his_scaff6-augustus-gene-123.42	NONE	Bo3g164170	Sialb.0030s0011	maker-Cram_his_scaff0-augustus-gene-279.38	Bra013591	NONE	NONE	NONE
NONE	Bo1g026980	Sialb.1929s0007	maker-Cram_his_scaff6-augustus-gene-123.38	Bra020857	Bo3g164150	Sialb.0030s0012	maker-Cram_his_scaff0-augustus-gene-279.35	Bra013587	NONE	NONE	NONE
NONE	Bo1g026920	Sialb.1929s0008	NONE	NONE	NONE	NONE	maker-Cram_his_scaff0-augustus-gene-280.32	Bra013586	NONE	NONE	NONE
NONE	NONE	NONE	NONE	NONE	Bo1g025790	Sialb.1724s0007	maker-Cram_his_scaff0-augustus-gene-281.41	Bra013575	Bo7g107720	NONE	NONE
NONE	NONE	NONE	NONE	NONE	Bo1g025800	NONE	maker-Cram_his_scaff0-augustus-gene-281.36	Bra013576	NONE	Sialb.2106s0001	NONE
NONE	NONE	Sialb.0206s0070	NONE	Bra019408	Bo1g025810	Sialb.3229s0005	maker-Cram_his_scaff0-augustus-gene-281.40	Bra013577	Bo7g107750	Sialb.2106s0002	NONE
NONE	NONE	Sialb.0206s0071	NONE	Bra019407	Bo1g025820	Sialb.3229s0004	maker-Cram_his_scaff0-snap-gene-281.50	Bra013578	Bo7g107760	Sialb.2106s0003	maker-Cram_his_scaff7-augustus-gene-238.27
NONE	NONE	Sialb.0206s0072	NONE	Bra019406	Bo1g025830	Sialb.3229s0003	NONE	Bra013579	Bo7g107770	Sialb.2106s0004	maker-Cram_his_scaff7-augustus-gene-238.28
NONE	NONE	NONE	NONE	NONE	Bo1g025840	Sialb.3229s0002	maker-Cram_his_scaff0-augustus-gene-281.34	Bra013580	NONE	Sialb.2106s0005	NONE
NONE	NONE	NONE	NONE	NONE	Bo1g025880	Sialb.3229s0001	maker-Cram_his_scaff0-augustus-gene-280.37	Bra013582	NONE	Sialb.2106s0006	NONE
NONE	NONE	NONE	NONE	Bra038762	NONE	NONE	snap_masked-Cram_his_scaff7-processed-gene-232.36	NONE	Bo7g107510	Sialb.0206s0057	NONE
Bra020911	Bo3g162370	NONE	augustus_masked-Cram_his_scaff0-processed-gene-283.6	Bra038761	Bo1g024430	Sialb.0298s0017	maker-Cram_his_scaff7-snap-gene-232.64	Bra013550	Bo7g107520	NONE	NONE
NONE	NONE	NONE	NONE	Bra038759	NONE	Sialb.0298s0015	augustus_masked-Cram_his_scaff7-processed-gene-232.7	Bra013552	Bo7g107530	Sialb.0206s0059	NONE
NONE	NONE	NONE	NONE	Bra038758	NONE	NONE	NONE	NONE	Bo7g107540	Sialb.0206s0060	maker-Cram_his_scaff7-augustus-gene-232.43
Bra020872	Bo3g163910	NONE	maker-Cram_his_scaff6-snap-gene-124.48	Bra038757	Bo1g025510	NONE	maker-Cram_his_scaff0-snap-gene-282.76	Bra013556	Bo7g107550	Sialb.0206s0061	maker-Cram_his_scaff7-snap-gene-233.50
NONE	NONE	NONE	NONE	Bra038756	Bo1g025520	Sialb.0298s0013	maker-Cram_his_scaff0-augustus-gene-282.60	Bra013557	Bo7g107560	Sialb.0206s0062	snap_masked-Cram_his_scaff7-processed-gene-233.21
NONE	NONE	NONE	NONE	NONE	Bo1g025530	Sialb.0298s0012	maker-Cram_his_scaff0-augustus-gene-282.53	Bra013558	NONE	NONE	NONE
NONE	NONE	NONE	NONE	Bra038754	Bo1g025550	Sialb.0298s0009	snap_masked-Cram_his_scaff0-processed-gene-282.43	Bra013560	Bo7g107580	Sialb.0206s0063	maker-Cram_his_scaff7-snap-gene-233.56
NONE	Bo3g163920	NONE	snap_masked-Cram_his_scaff6-processed-gene-124.26	NONE	Bo1g025590	Sialb.0298s0008	NONE	Bra013562	NONE	NONE	NONE
Bra020870	Bo3g163930	NONE	maker-Cram_his_scaff6-augustus-gene-124.37	NONE	NONE	Sialb.0298s0007	maker-Cram_his_scaff0-augustus-gene-282.52	Bra013563	NONE	NONE	maker-Cram_his_scaff7-augustus-gene-233.45
NONE	NONE	NONE	NONE	NONE	Bo1g025600	Sialb.0298s0006	snap_masked-Cram_his_scaff0-processed-gene-282.40	Bra013564	NONE	NONE	NONE
Bra020865	Bo3g163960	NONE	maker-Cram_his_scaff6-augustus-gene-124.35	NONE	Bo1g025630	Sialb.0298s0004	maker-Cram_his_scaff0-augustus-gene-282.50	Bra013566	NONE	Sialb.0030s0022	NONE
NONE	NONE	NONE	NONE	NONE	Bo1g025640	Sialb.0298s0003	maker-Cram_his_scaff0-augustus-gene-282.55	Bra013567	NONE	NONE	NONE
Bra020864	Bo3g163970	Sialb.0206s0065	augustus_masked-Cram_his_scaff6-processed-gene-124.2	Bra038750	Bo1g025660	Sialb.0298s0001	NONE	Bra013569	NONE	Sialb.0030s0021	NONE
Bra020909	Bo3g162410	Sialb.0030s0067	NONE	NONE	NONE	NONE	NONE	NONE	NONE	NONE	maker-Cram_his_scaff6-augustus-gene-131.33
NONE	NONE	Sialb.0030s0066	maker-Cram_his_scaff0-augustus-gene-283.37	Bra038763	Bo1g024370	Sialb.0298s0020	snap_masked-Cram_his_scaff7-processed-gene-232.33	Bra013547	Bo7g107500	Sialb.0206s0056	maker-Cram_his_scaff6-augustus-gene-131.31
Bra020905	Bo3g162440	Sialb.0030s0065	NONE	Bra038764	Bo1g024360	Sialb.0298s0021	maker-Cram_his_scaff7-augustus-gene-232.41	Bra013546	Bo7g107490	Sialb.0206s0055	snap_masked-Cram_his_scaff6-processed-gene-131.27
Bra020904	Bo3g162450	Sialb.0030s0064	maker-Cram_his_scaff0-snap-gene-283.51	NONE	Bo1g024340	Sialb.0298s0022	NONE	Bra013545	NONE	NONE	maker-Cram_his_scaff6-augustus-gene-131.32
Bra020903	Bo3g162460	Sialb.0030s0063	NONE	Bra038769	NONE	NONE	augustus_masked-Cram_his_scaff7-processed-gene-230.4	NONE	Bo7g107460	Sialb.0206s0052	NONE
Bra020902	Bo3g162470	Sialb.0030s0062	NONE	NONE	NONE	NONE	NONE	NONE	NONE	NONE	maker-Cram_his_scaff6-augustus-gene-131.36
Bra013537	Bo3g162530	Sialb.0030s0059	NONE	NONE	Bo1g024270	Sialb.0298s0028	NONE	Bra020898	NONE	NONE	maker-Cram_his_scaff6-augustus-gene-132.37
Bra013536	Bo3g162540	Sialb.0030s0058	snap_masked-Cram_his_scaff0-processed-gene-284.12	NONE	Bo1g024260	Sialb.0298s0029	NONE	Bra020896	NONE	NONE	maker-Cram_his_scaff6-snap-gene-132.45
Bra013533	NONE	NONE	snap_masked-Cram_his_scaff0-processed-gene-284.17	NONE	Bo1g024230	Sialb.0298s0032	NONE	NONE	NONE	NONE	NONE
Bra013528	Bo3g162570	Sialb.0030s0056	maker-Cram_his_scaff0-augustus-gene-284.35	NONE	Bo1g024190	Sialb.0298s0036	NONE	Bra020894	NONE	NONE	NONE
Bra013527	NONE	NONE	maker-Cram_his_scaff0-snap-gene-284.42	Bra038772	Bo1g024180	Sialb.0298s0037	maker-Cram_his_scaff7-snap-gene-230.44	NONE	Bo7g107430	Sialb.0206s0049	NONE
Bra013526	Bo3g162580	Sialb.0030s0055	augustus_masked-Cram_his_scaff0-processed-gene-284.7	Bra038774	Bo1g024170	Sialb.0298s0038	maker-Cram_his_scaff7-augustus-gene-230.38	Bra020892	Bo7g107420	Sialb.0206s0048	maker-Cram_his_scaff6-augustus-gene-133.42
Bra013525	NONE	NONE	maker-Cram_his_scaff0-snap-gene-285.58	Bra038775	Bo1g024150	Sialb.0298s0039	maker-Cram_his_scaff7-augustus-gene-230.37	NONE	Bo7g107410	Sialb.0206s0047	NONE
Bra013520	NONE	NONE	maker-Cram_his_scaff0-augustus-gene-285.49	NONE	Bo1g024090	Sialb.0298s0044	NONE	NONE	NONE	NONE	NONE
Bra013519	Bo3g162600	Sialb.0030s0051	maker-Cram_his_scaff0-augustus-gene-285.50	NONE	Bo1g024080	Sialb.0298s0045	NONE	NONE	NONE	NONE	maker-Cram_his_scaff6-augustus-gene-127.34
Bra013518	NONE	Sialb.2938s0002	augustus_masked-Cram_his_scaff0-processed-gene-286.11	NONE	Bo1g024040	Sialb.0298s0049	NONE	NONE	NONE	NONE	NONE
Bra013517	NONE	Sialb.2938s0003	maker-Cram_his_scaff0-augustus-gene-286.45	NONE	Bo1g024020	Sialb.0298s0050	NONE	NONE	NONE	NONE	NONE
Bra013514	Bo3g162660	Sialb.2938s0006	maker-Cram_his_scaff0-augustus-gene-286.41	Bra038779	Bo1g023980	Sialb.0030s0050	NONE	NONE	Bo7g107360	Sialb.0206s0042	NONE
Bra013513	NONE	NONE	maker-Cram_his_scaff0-augustus-gene-286.47	NONE	Bo1g023970	NONE	NONE	NONE	NONE	Sialb.0317s0059	NONE
NONE	Bo3g162710	Sialb.0206s0041	NONE	Bra038780	Bo1g023950	Sialb.0030s0049	maker-Cram_his_scaff7-augustus-gene-229.53	Bra020890	Bo7g107340	Sialb.0317s0058	maker-Cram_his_scaff6-snap-gene-127.37
Bra013511	NONE	Sialb.0206s0039	NONE	Bra038782	Bo1g023940	NONE	maker-Cram_his_scaff7-augustus-gene-229.56	NONE	NONE	Sialb.0317s0057	NONE
Bra013510	NONE	NONE	maker-Cram_his_scaff0-augustus-gene-287.40	NONE	Bo1g023930	NONE	NONE	NONE	NONE	Sialb.0317s0056	NONE
Bra013507	Bo3g162730	Sialb.0206s0037	maker-Cram_his_scaff0-snap-gene-287.55	Bra038784	Bo1g023900	NONE	maker-Cram_his_scaff7-augustus-gene-229.48	NONE	Bo7g107330	Sialb.0317s0053	NONE
NONE	Bo3g162740	Sialb.0206s0036	NONE	Bra038785	NONE	Sialb.0030s0046	maker-Cram_his_scaff7-augustus-gene-229.47	Bra020887	Bo7g107320	NONE	maker-Cram_his_scaff6-augustus-gene-126.47
Bra013502	Bo3g162750	Sialb.0206s0035	NONE	Bra038786	NONE	NONE	NONE	Bra020886	Bo7g107310	Sialb.0317s0051	maker-Cram_his_scaff6-augustus-gene-126.45
NONE	Bo3g162790	NONE	maker-Cram_his_scaff0-snap-gene-287.57	NONE	Bo1g023820	Sialb.0030s0041	NONE	Bra020883	NONE	Sialb.0317s0048	NONE
Bra013498	NONE	NONE	maker-Cram_his_scaff0-augustus-gene-287.45	Bra038787	Bo1g023800	NONE	augustus_masked-Cram_his_scaff7-processed-gene-229.0	NONE	Bo7g107290	Sialb.0317s0047	NONE
NONE	Bo3g162830	Sialb.0030s0035	NONE	Bra038791	NONE	Sialb.0206s0030	NONE	NONE	Bo7g107260	Sialb.0317s0035	maker-Cram_his_scaff6-snap-gene-125.56
Bra013486	Bo3g162840	Sialb.0030s0034	maker-Cram_his_scaff0-augustus-gene-288.54	Bra038792	Bo1g022660	Sialb.0206s0029	maker-Cram_his_scaff7-augustus-gene-228.40	Bra020878	Bo7g107250	Sialb.0317s0034	maker-Cram_his_scaff6-augustus-gene-125.43
NONE	Bo3g162860	Sialb.0030s0033	augustus_masked-Cram_his_scaff6-processed-gene-125.1	Bra038793	NONE	NONE	NONE	Bra020877	Bo7g107240	NONE	NONE
Bra013485	Bo3g162870	Sialb.0030s0032	maker-Cram_his_scaff0-snap-gene-288.69	NONE	Bo1g022630	NONE	NONE	Bra020876	NONE	Sialb.0317s0033	NONE
NONE	Bo3g162880	Sialb.0030s0031	NONE	NONE	NONE	NONE	NONE	Bra020875	NONE	NONE	snap_masked-Cram_his_scaff6-processed-gene-125.33
Bra013460	Bo7g107120	Sialb.0317s0007	maker-Cram_his_scaff0-augustus-gene-289.44	Bra038804	Bo1g022390	Sialb.3006s0005	NONE	Bra020924	NONE	Sialb.0030s0082	snap_masked-Cram_his_scaff7-processed-gene-227.23
NONE	Bo7g107130	Sialb.0317s0010	NONE	Bra038803	NONE	Sialb.0206s0019	NONE	NONE	NONE	Sialb.0030s0078	snap_masked-Cram_his_scaff7-processed-gene-227.24
Bra013464	NONE	Sialb.0317s0011	maker-Cram_his_scaff0-augustus-gene-289.39	NONE	Bo1g022430	NONE	NONE	NONE	NONE	NONE	NONE
Bra013465	Bo7g107140	NONE	NONE	Bra038802	Bo1g022440	Sialb.0206s0020	NONE	Bra020919	Bo3g162230	Sialb.0030s0077	augustus_masked-Cram_his_scaff7-processed-gene-227.9
Bra013466	NONE	Sialb.0317s0014	maker-Cram_his_scaff0-augustus-gene-289.38	NONE	Bo1g022460	NONE	snap_masked-Cram_his_scaff6-processed-gene-130.37	Bra020917	Bo3g162270	Sialb.0030s0076	NONE
Bra013471	Bo01178s030	Sialb.0317s0019	maker-Cram_his_scaff0-augustus-gene-288.52	Bra038800	NONE	Sialb.0206s0022	NONE	NONE	Bo7g107160	NONE	NONE
Bra013476	Bo3g162300	Sialb.0317s0023	NONE	Bra038799	Bo1g022510	Sialb.0206s0023	augustus_masked-Cram_his_scaff7-processed-gene-228.11	Bra020915	Bo7g107170	Sialb.0030s0073	NONE
Bra013477	NONE	Sialb.0317s0024	maker-Cram_his_scaff0-snap-gene-288.62	Bra038797	Bo1g022530	Sialb.0206s0025	NONE	NONE	Bo7g107190	NONE	maker-Cram_his_scaff7-snap-gene-228.50
Bra013479	NONE	Sialb.0317s0027	maker-Cram_his_scaff0-augustus-gene-288.49	NONE	Bo1g022560	NONE	NONE	NONE	NONE	NONE	NONE
NONE	Bo3g162320	Sialb.0317s0028	NONE	Bra038796	Bo1g022570	Sialb.0206s0026	snap_masked-Cram_his_scaff6-processed-gene-130.45	NONE	Bo7g107210	Sialb.0317s0029	NONE
NONE	Bo3g162360	NONE	NONE	Bra038794	NONE	Sialb.0206s0028	maker-Cram_his_scaff7-augustus-gene-228.42	NONE	NONE	NONE	NONE
NONE	Bo1g022230	Sialb.2896s0004	maker-Cram_his_scaff0-augustus-gene-290.40	NONE	NONE	Sialb.0030s0090	maker-Cram_his_scaff6-augustus-gene-128.43	Bra020933	Bo3g162100	NONE	NONE
Bra013448	Bo1g022240	Sialb.2110s0002	NONE	NONE	NONE	Sialb.0030s0089	augustus_masked-Cram_his_scaff6-processed-gene-128.14	Bra020932	Bo3g162110	NONE	NONE
Bra013450	Bo7g107070	NONE	maker-Cram_his_scaff0-augustus-gene-290.39	NONE	Bo1g022280	Sialb.2110s0005	NONE	NONE	NONE	Sialb.0206s0014	NONE
Bra013451	Bo7g107080	NONE	maker-Cram_his_scaff0-snap-gene-290.47	NONE	Bo1g022290	Sialb.2110s0006	maker-Cram_his_scaff6-augustus-gene-129.24	Bra020928	Bo3g162150	Sialb.0206s0015	maker-Cram_his_scaff7-augustus-gene-226.38
Bra013443	Bo1g022170	NONE	maker-Cram_his_scaff0-augustus-gene-291.43	NONE	NONE	Sialb.0190s0057	maker-Cram_his_scaff6-augustus-gene-133.43	NONE	Bo3g162030	NONE	NONE
Bra013442	Bo1g022160	Sialb.3655s0001	maker-Cram_his_scaff0-augustus-gene-291.44	NONE	Bo7g106940	Sialb.0190s0056	NONE	NONE	NONE	NONE	NONE
Bra013439	Bo1g022140	Sialb.3655s0004	maker-Cram_his_scaff0-snap-gene-291.55	Bra012522	Bo7g106920	Sialb.0190s0053	maker-Cram_his_scaff6-augustus-gene-133.44	NONE	NONE	Sialb.0206s0009	maker-Cram_his_scaff7-augustus-gene-225.49
NONE	NONE	NONE	NONE	Bra012523	Bo7g106910	NONE	NONE	NONE	NONE	Sialb.0206s0008	maker-Cram_his_scaff7-augustus-gene-225.47
Bra013438	Bo1g022130	Sialb.0030s0095	augustus_masked-Cram_his_scaff0-processed-gene-291.16	NONE	NONE	Sialb.0190s0052	NONE	NONE	Bo3g161950	NONE	NONE
Bra013434	Bo1g022090	NONE	maker-Cram_his_scaff0-augustus-gene-292.51	Bra012524	Bo7g106880	Sialb.0190s0048	NONE	NONE	NONE	Sialb.0206s0006	maker-Cram_his_scaff7-augustus-gene-225.46
Bra013433	Bo1g022080	Sialb.0030s0097	maker-Cram_his_scaff0-augustus-gene-292.52	Bra012526	Bo7g106860	Sialb.0190s0047	maker-Cram_his_scaff6-snap-gene-133.56	Bra012528	Bo00887s020	Sialb.0206s0004	maker-Cram_his_scaff7-snap-gene-225.56
NONE	NONE	NONE	NONE	NONE	NONE	Sialb.0190s0023	maker-Cram_his_scaff6-augustus-gene-136.43	Bra013410	Bo1g021730	NONE	NONE
Bra020952	Bo3g159850	Sialb.0030s0108	maker-Cram_his_scaff0-augustus-gene-294.68	NONE	NONE	Sialb.0190s0024	snap_masked-Cram_his_scaff6-processed-gene-136.14	Bra013411	Bo1g021740	NONE	NONE
NONE	NONE	NONE	augustus_masked-Cram_his_scaff0-processed-gene-294.23	NONE	NONE	Sialb.0190s0027	NONE	Bra013414	Bo1g021780	NONE	NONE
NONE	NONE	NONE	maker-Cram_his_scaff0-augustus-gene-294.66	NONE	NONE	Sialb.0190s0029	NONE	Bra013416	Bo1g021820	NONE	NONE
NONE	NONE	NONE	maker-Cram_his_scaff0-augustus-gene-293.39	Bra012536	Bo7g106750	Sialb.0190s0030	NONE	Bra013417	Bo1g021830	Sialb.0119s0087	maker-Cram_his_scaff7-augustus-gene-223.37
NONE	Bo3g159820	Sialb.0030s0107	maker-Cram_his_scaff0-augustus-gene-293.42	Bra012535	Bo7g106790	Sialb.0190s0032	maker-Cram_his_scaff6-augustus-gene-135.50	Bra013418	Bo1g021850	Sialb.0119s0088	maker-Cram_his_scaff7-snap-gene-223.40
NONE	Bo3g159770	Sialb.0030s0106	augustus_masked-Cram_his_scaff0-processed-gene-293.2	Bra012532	Bo7g106810	Sialb.0190s0035	snap_masked-Cram_his_scaff6-processed-gene-135.25	Bra013423	Bo1g021940	NONE	maker-Cram_his_scaff7-augustus-gene-224.42
NONE	Bo1g021970	NONE	maker-Cram_his_scaff0-augustus-gene-292.57	NONE	NONE	Sialb.0190s0037	NONE	Bra013425	Bo1g021950	NONE	NONE
NONE	NONE	Sialb.0030s0104	NONE	NONE	NONE	NONE	maker-Cram_his_scaff6-augustus-gene-134.47	Bra020950	Bo3g160920	NONE	NONE
NONE	Bo1g022000	Sialb.0030s0103	maker-Cram_his_scaff0-augustus-gene-292.56	Bra013428	NONE	NONE	maker-Cram_his_scaff6-augustus-gene-134.51	Bra020949	Bo3g160910	NONE	NONE
Bra012531	Bo1g022040	NONE	snap_masked-Cram_his_scaff0-processed-gene-292.25	Bra013430	Bo7g106820	Sialb.0190s0041	NONE	NONE	NONE	NONE	NONE
Bra012530	NONE	NONE	NONE	NONE	Bo7g106830	NONE	NONE	NONE	NONE	Sialb.0206s0001	maker-Cram_his_scaff7-augustus-gene-224.44
NONE	Bo1g021420	NONE	maker-Cram_his_scaff0-augustus-gene-296.35	NONE	NONE	Sialb.1739s0001	NONE	Bra013390	NONE	Sialb.1070s0010	NONE
NONE	Bo1g021430	Sialb.0119s0073	maker-Cram_his_scaff0-augustus-gene-296.34	NONE	NONE	NONE	NONE	Bra013391	Bo7g106550	Sialb.1070s0009	maker-Cram_his_scaff7-augustus-gene-221.28
NONE	Bo1g021440	NONE	maker-Cram_his_scaff0-augustus-gene-296.33	NONE	NONE	NONE	NONE	Bra013392	NONE	Sialb.1070s0006	NONE
NONE	NONE	NONE	NONE	NONE	NONE	NONE	NONE	Bra013396	Bo7g106570	Sialb.0119s0076	snap_masked-Cram_his_scaff7-processed-gene-221.24
Bra020961	Bo1g021530	Sialb.0190s0010	NONE	Bra012543	NONE	NONE	maker-Cram_his_scaff6-snap-gene-137.41	Bra013398	Bo7g106590	Sialb.0119s0077	maker-Cram_his_scaff7-augustus-gene-222.38
NONE	Bo1g021540	Sialb.0190s0011	augustus_masked-Cram_his_scaff0-processed-gene-295.5	Bra012542	NONE	NONE	NONE	Bra013399	Bo7g106610	Sialb.0119s0078	NONE
NONE	Bo1g020370	Sialb.0119s0071	NONE	Bra012551	NONE	Sialb.1739s0003	maker-Cram_his_scaff0-augustus-gene-297.45	Bra013386	Bo7g106540	Sialb.1070s0013	maker-Cram_his_scaff7-augustus-gene-220.24
Bra020966	Bo1g020360	Sialb.0030s0126	maker-Cram_his_scaff6-snap-gene-225.40	Bra012553	Bo3g158690	Sialb.1739s0004	maker-Cram_his_scaff0-augustus-gene-297.46	Bra013385	Bo7g106520	Sialb.0119s0069	maker-Cram_his_scaff7-augustus-gene-220.23
NONE	Bo1g020310	NONE	NONE	NONE	NONE	Sialb.1739s0008	maker-Cram_his_scaff0-snap-gene-297.59	Bra013381	NONE	NONE	NONE
Bra020969	NONE	Sialb.0030s0129	maker-Cram_his_scaff6-augustus-gene-225.29	NONE	Bo3g158660	Sialb.1739s0009	maker-Cram_his_scaff0-snap-gene-297.54	Bra013380	NONE	NONE	NONE
NONE	Bo1g020300	NONE	NONE	Bra012554	NONE	Sialb.1739s0010	maker-Cram_his_scaff0-augustus-gene-297.44	Bra013379	Bo7g106510	NONE	maker-Cram_his_scaff7-augustus-gene-220.27
Bra020971	Bo1g020260	Sialb.0030s0130	maker-Cram_his_scaff6-augustus-gene-225.33	NONE	Bo3g158640	Sialb.1739s0013	maker-Cram_his_scaff0-augustus-gene-298.54	Bra013377	NONE	NONE	NONE
NONE	NONE	NONE	NONE	NONE	Bo3g158610	NONE	maker-Cram_his_scaff0-snap-gene-298.58	Bra013376	NONE	Sialb.2405s0001	NONE
NONE	Bo1g020240	NONE	NONE	Bra012555	NONE	Sialb.0119s0068	maker-Cram_his_scaff0-augustus-gene-298.55	Bra013375	Bo7g106490	Sialb.2405s0002	maker-Cram_his_scaff7-augustus-gene-220.22
Bra020975	Bo1g020220	Sialb.0030s0131	maker-Cram_his_scaff6-augustus-gene-226.27	Bra012557	Bo3g158580	Sialb.0119s0066	maker-Cram_his_scaff0-augustus-gene-298.49	NONE	Bo7g106470	Sialb.2405s0003	NONE
Bra020977	NONE	Sialb.0030s0134	maker-Cram_his_scaff6-augustus-gene-226.28	NONE	Bo3g158560	Sialb.0119s0063	NONE	NONE	Bo7g106460	NONE	maker-Cram_his_scaff7-augustus-gene-219.49
NONE	Bo1g020160	Sialb.0549s0011	NONE	Bra012559	NONE	Sialb.0119s0061	maker-Cram_his_scaff0-snap-gene-299.51	Bra013367	Bo7g106430	NONE	NONE
Bra020981	Bo1g020150	Sialb.0549s0010	NONE	Bra012560	Bo3g158500	Sialb.0119s0060	augustus_masked-Cram_his_scaff0-processed-gene-299.1	Bra013366	Bo7g106420	Sialb.0030s0137	augustus_masked-Cram_his_scaff7-processed-gene-219.4
NONE	Bo1g020140	Sialb.0549s0009	snap_masked-Cram_his_scaff6-processed-gene-227.11	NONE	NONE	NONE	maker-Cram_his_scaff0-snap-gene-299.52	Bra013365	NONE	NONE	NONE
NONE	NONE	NONE	NONE	Bra012563	NONE	Sialb.0119s0059	NONE	NONE	Bo7g106410	NONE	maker-Cram_his_scaff7-augustus-gene-219.46
NONE	Bo1g020110	Sialb.0549s0008	maker-Cram_his_scaff6-snap-gene-227.29	Bra012564	Bo3g157480	Sialb.0119s0058	maker-Cram_his_scaff0-augustus-gene-299.43	Bra013364	Bo7g106400	Sialb.0030s0138	maker-Cram_his_scaff7-snap-gene-219.52
Bra020982	Bo1g020100	Sialb.0549s0007	NONE	NONE	Bo3g157450	NONE	maker-Cram_his_scaff0-augustus-gene-299.44	Bra013363	NONE	Sialb.0030s0139	NONE
NONE	Bo1g020060	Sialb.0549s0005	NONE	Bra012566	NONE	NONE	maker-Cram_his_scaff0-augustus-gene-299.46	Bra013362	Bo7g106380	Sialb.0289s0053	snap_masked-Cram_his_scaff7-processed-gene-219.16
NONE	Bo1g020050	Sialb.0549s0004	NONE	Bra012567	NONE	Sialb.0119s0056	maker-Cram_his_scaff0-augustus-gene-299.48	Bra013361	Bo7g106370	Sialb.0289s0052	maker-Cram_his_scaff7-augustus-gene-219.43
Bra020986	Bo1g020020	Sialb.0549s0002	NONE	Bra012570	Bo3g157390	NONE	maker-Cram_his_scaff0-augustus-gene-299.50	Bra013359	Bo7g106330	Sialb.0289s0050	NONE
Bra020988	Bo1g020010	Sialb.0549s0001	maker-Cram_his_scaff6-augustus-gene-227.22	Bra012571	Bo3g157380	Sialb.0030s0142	maker-Cram_his_scaff0-augustus-gene-300.45	Bra013358	Bo7g106320	Sialb.0289s0049	maker-Cram_his_scaff7-augustus-gene-218.44
Bra020989	NONE	Sialb.0030s0143	NONE	Bra012575	Bo3g157370	Sialb.0119s0052	NONE	Bra013354	Bo7g106290	NONE	augustus_masked-Cram_his_scaff7-processed-gene-218.8
NONE	Bo1g019870	Sialb.0030s0147	maker-Cram_his_scaff6-augustus-gene-228.29	Bra012580	NONE	Sialb.0119s0046	maker-Cram_his_scaff0-augustus-gene-301.40	Bra013342	Bo7g106230	Sialb.0289s0037	maker-Cram_his_scaff7-augustus-gene-217.49
Bra020994	Bo1g019860	Sialb.0030s0148	maker-Cram_his_scaff6-augustus-gene-228.30	Bra012581	Bo3g157270	Sialb.0119s0045	snap_masked-Cram_his_scaff0-processed-gene-301.30	Bra013341	Bo7g106220	Sialb.0289s0036	NONE
NONE	Bo1g019850	Sialb.0030s0149	NONE	NONE	Bo3g157260	NONE	snap_masked-Cram_his_scaff0-processed-gene-301.21	Bra013340	NONE	Sialb.0289s0035	NONE
NONE	Bo1g019780	NONE	maker-Cram_his_scaff0-augustus-gene-302.35	NONE	NONE	NONE	NONE	Bra013337	NONE	Sialb.0289s0031	NONE
NONE	Bo1g019760	NONE	NONE	NONE	NONE	NONE	maker-Cram_his_scaff0-augustus-gene-302.39	Bra013336	NONE	Sialb.0289s0030	NONE
NONE	Bo1g019750	NONE	NONE	Bra012583	NONE	Sialb.0119s0043	maker-Cram_his_scaff0-augustus-gene-302.40	Bra013335	Bo7g106180	Sialb.0289s0029	maker-Cram_his_scaff7-snap-gene-217.50
Bra021000	Bo1g019730	Sialb.0030s0151	maker-Cram_his_scaff6-snap-gene-228.40	Bra012584	NONE	Sialb.0119s0042	augustus_masked-Cram_his_scaff0-processed-gene-303.0	Bra013330	Bo7g106150	Sialb.0289s0025	augustus_masked-Cram_his_scaff7-processed-gene-216.2
NONE	Bo1g019720	Sialb.3136s0001	NONE	NONE	NONE	NONE	snap_masked-Cram_his_scaff0-processed-gene-303.19	Bra013329	NONE	NONE	NONE
Bra021001	Bo1g019710	Sialb.3136s0002	maker-Cram_his_scaff6-augustus-gene-228.32	Bra012585	NONE	Sialb.0119s0041	NONE	Bra013328	Bo7g106140	Sialb.0289s0023	NONE
Bra021002	Bo1g019690	Sialb.3136s0006	maker-Cram_his_scaff6-augustus-gene-229.33	Bra012586	Bo3g157110	Sialb.0119s0040	maker-Cram_his_scaff0-augustus-gene-303.49	Bra013324	Bo7g106130	Sialb.0289s0019	NONE
Bra021003	Bo1g019680	Sialb.0030s0154	maker-Cram_his_scaff6-augustus-gene-229.30	Bra012587	NONE	Sialb.0119s0039	maker-Cram_his_scaff0-augustus-gene-303.45	Bra013322	Bo7g106120	Sialb.0289s0018	maker-Cram_his_scaff7-snap-gene-216.33
Bra021004	Bo1g019670	Sialb.0030s0155	maker-Cram_his_scaff6-augustus-gene-229.31	Bra012588	Bo3g157080	Sialb.0119s0038	maker-Cram_his_scaff0-augustus-gene-303.46	Bra013321	Bo7g106110	Sialb.0289s0017	maker-Cram_his_scaff7-augustus-gene-216.29
Bra021005	Bo1g019660	Sialb.0030s0156	maker-Cram_his_scaff0-augustus-gene-90.26	Bra012590	Bo3g157070	Sialb.0119s0037	NONE	Bra013320	Bo7g106070	Sialb.0289s0016	maker-Cram_his_scaff0-augustus-gene-303.50
NONE	NONE	NONE	augustus_masked-Cram_his_scaff0-processed-gene-90.8	Bra012591	NONE	Sialb.0119s0036	NONE	NONE	Bo7g106060	NONE	NONE
NONE	NONE	NONE	NONE	Bra012594	NONE	Sialb.0119s0033	snap_masked-Cram_his_scaff10-processed-gene-176.32	NONE	Bo7g106020	NONE	maker-Cram_his_scaff0-augustus-gene-304.43
NONE	Bo1g019620	NONE	NONE	NONE	NONE	NONE	NONE	Bra013313	NONE	Sialb.0289s0010	maker-Cram_his_scaff0-augustus-gene-304.44
NONE	Bo1g019610	NONE	NONE	NONE	NONE	NONE	NONE	Bra013311	NONE	Sialb.0289s0008	snap_masked-Cram_his_scaff0-processed-gene-304.29
NONE	Bo1g019590	Sialb.0030s0159	maker-Cram_his_scaff0-augustus-gene-90.30	Bra012596	Bo3g157010	Sialb.0119s0031	NONE	Bra013309	Bo7g106000	NONE	NONE
Bra021010	Bo1g019570	Sialb.0030s0161	NONE	NONE	Bo3g156990	NONE	augustus_masked-Cram_his_scaff6-processed-gene-230.7	Bra013307	NONE	Sialb.1011s0007	augustus_masked-Cram_his_scaff0-processed-gene-304.6
NONE	Bo1g019440	Sialb.0030s0166	maker-Cram_his_scaff0-snap-gene-88.24	Bra012604	Bo3g156910	Sialb.0119s0023	maker-Cram_his_scaff6-augustus-gene-230.18	Bra013297	Bo7g105910	Sialb.1301s0014	maker-Cram_his_scaff0-augustus-gene-305.33
NONE	Bo1g019470	Sialb.1448s0005	snap_masked-Cram_his_scaff0-processed-gene-89.24	Bra012602	NONE	Sialb.0119s0025	NONE	Bra013299	Bo7g105940	NONE	NONE
NONE	Bo1g019480	Sialb.1448s0006	NONE	NONE	NONE	NONE	NONE	Bra013300	NONE	NONE	maker-Cram_his_scaff0-augustus-gene-305.35
NONE	Bo1g019500	Sialb.1448s0008	NONE	NONE	NONE	NONE	NONE	Bra013302	NONE	Sialb.1011s0001	maker-Cram_his_scaff0-snap-gene-305.40
NONE	Bo1g019230	NONE	NONE	NONE	NONE	Sialb.1061s0011	snap_masked-Cram_his_scaff0-processed-gene-307.30	Bra013287	NONE	NONE	NONE
Bra012615	Bo1g019240	Sialb.1301s0001	maker-Cram_his_scaff0-snap-gene-87.57	Bra021020	NONE	Sialb.1061s0010	maker-Cram_his_scaff0-augustus-gene-307.47	Bra013288	Bo7g105780	Sialb.0119s0013	maker-Cram_his_scaff6-augustus-gene-231.45
Bra012614	Bo1g019260	Sialb.1301s0004	maker-Cram_his_scaff0-augustus-gene-87.43	Bra040926	NONE	Sialb.1061s0007	maker-Cram_his_scaff0-augustus-gene-307.46	Bra013289	Bo7g105800	Sialb.0119s0014	NONE
Bra012612	NONE	NONE	maker-Cram_his_scaff0-augustus-gene-87.49	NONE	NONE	Sialb.1061s0002	NONE	Bra013293	Bo7g105820	Sialb.1301s0008	maker-Cram_his_scaff0-augustus-gene-306.45
NONE	Bo1g018070	NONE	NONE	NONE	NONE	Sialb.1641s0008	maker-Cram_his_scaff0-augustus-gene-308.32	Bra013271	NONE	NONE	NONE
NONE	Bo1g018060	Sialb.0030s0183	NONE	Bra021027	Bo8g049830	Sialb.1641s0007	maker-Cram_his_scaff0-augustus-gene-308.31	NONE	NONE	Sialb.0271s0001	maker-Cram_his_scaff6-augustus-gene-232.32
NONE	Bo1g018050	Sialb.0030s0184	NONE	Bra021028	Bo8g049820	Sialb.1641s0006	maker-Cram_his_scaff0-augustus-gene-308.33	Bra013269	NONE	Sialb.0271s0002	NONE
Bra012630	Bo1g018040	Sialb.3476s0001	NONE	NONE	NONE	Sialb.1641s0005	augustus_masked-Cram_his_scaff0-processed-gene-308.7	Bra013268	Bo7g105570	Sialb.0301s0007	NONE
Bra012635	Bo1g017970	Sialb.1342s0005	NONE	Bra021032	Bo8g049770	NONE	NONE	Bra013262	Bo7g105520	Sialb.0301s0012	augustus_masked-Cram_his_scaff6-processed-gene-233.6
NONE	Bo1g017990	Sialb.1342s0004	NONE	NONE	NONE	NONE	augustus_masked-Cram_his_scaff0-processed-gene-309.9	Bra013264	NONE	NONE	NONE
Bra012634	Bo1g018000	Sialb.3476s0004	maker-Cram_his_scaff0-augustus-gene-84.35	NONE	NONE	Sialb.1641s0001	NONE	Bra013265	Bo7g105530	Sialb.0301s0011	NONE
NONE	NONE	NONE	snap_masked-Cram_his_scaff0-processed-gene-84.22	Bra021031	Bo8g049800	NONE	NONE	NONE	Bo7g105540	Sialb.0301s0010	augustus_masked-Cram_his_scaff6-processed-gene-232.11
Bra012632	Bo1g018010	Sialb.3476s0003	snap_masked-Cram_his_scaff0-processed-gene-84.23	Bra021029	Bo8g049810	Sialb.1641s0002	maker-Cram_his_scaff0-snap-gene-309.39	Bra013266	Bo7g105550	Sialb.0301s0009	maker-Cram_his_scaff6-augustus-gene-232.35
NONE	Bo1g018020	Sialb.3476s0002	NONE	NONE	NONE	Sialb.1641s0003	snap_masked-Cram_his_scaff0-processed-gene-309.15	Bra013267	NONE	NONE	NONE
Bra012636	NONE	Sialb.1342s0011	snap_masked-Cram_his_scaff0-processed-gene-84.16	NONE	NONE	Sialb.0545s0017	maker-Cram_his_scaff0-augustus-gene-310.26	Bra013259	Bo7g105510	Sialb.0301s0013	NONE
Bra012637	Bo1g017930	NONE	snap_masked-Cram_his_scaff0-processed-gene-84.13	NONE	NONE	Sialb.0545s0016	maker-Cram_his_scaff0-augustus-gene-310.29	Bra013258	NONE	Sialb.0301s0014	NONE
Bra012638	Bo1g017920	NONE	NONE	NONE	NONE	Sialb.0545s0015	augustus_masked-Cram_his_scaff0-processed-gene-310.9	Bra013257	Bo7g105490	Sialb.0301s0015	NONE
Bra012639	Bo1g017900	NONE	augustus_masked-Cram_his_scaff0-processed-gene-83.7	NONE	NONE	Sialb.0545s0014	NONE	Bra040183	Bo7g105470	Sialb.0301s0016	snap_masked-Cram_his_scaff6-processed-gene-234.12
Bra012640	Bo1g017890	NONE	maker-Cram_his_scaff0-augustus-gene-83.38	NONE	NONE	Sialb.0545s0013	maker-Cram_his_scaff0-augustus-gene-311.36	Bra040182	Bo7g105460	Sialb.0301s0017	NONE
Bra012641	Bo1g017860	Sialb.0271s0008	maker-Cram_his_scaff0-augustus-gene-83.40	Bra021033	Bo8g049720	Sialb.0545s0012	maker-Cram_his_scaff0-augustus-gene-311.33	Bra040181	Bo7g105430	Sialb.0301s0019	maker-Cram_his_scaff6-augustus-gene-234.26
Bra012642	Bo1g017850	NONE	snap_masked-Cram_his_scaff0-processed-gene-83.18	NONE	NONE	NONE	maker-Cram_his_scaff0-augustus-gene-311.37	Bra040180	Bo7g105410	Sialb.0301s0021	NONE
Bra012643	NONE	NONE	maker-Cram_his_scaff0-augustus-gene-83.36	NONE	NONE	NONE	NONE	NONE	Bo7g105400	Sialb.0301s0022	NONE
NONE	Bo8g049650	Sialb.0271s0010	NONE	Bra021038	Bo1g017770	Sialb.0545s0008	maker-Cram_his_scaff0-augustus-gene-312.23	Bra040176	NONE	NONE	snap_masked-Cram_his_scaff6-processed-gene-235.16
Bra012649	NONE	NONE	snap_masked-Cram_his_scaff0-processed-gene-82.45	NONE	Bo1g017760	Sialb.0545s0007	augustus_masked-Cram_his_scaff0-processed-gene-312.1	Bra040175	Bo7g105260	Sialb.0301s0028	NONE
Bra012650	NONE	NONE	maker-Cram_his_scaff0-augustus-gene-82.59	NONE	NONE	NONE	maker-Cram_his_scaff0-augustus-gene-312.25	NONE	Bo7g105250	Sialb.0301s0029	NONE
NONE	Bo8g049630	Sialb.0271s0011	NONE	Bra021039	NONE	NONE	NONE	NONE	NONE	Sialb.0313s0002	maker-Cram_his_scaff6-augustus-gene-235.33
NONE	Bo8g049620	Sialb.0271s0012	NONE	Bra021040	NONE	Sialb.0697s0002	maker-Cram_his_scaff0-augustus-gene-312.27	Bra040172	NONE	NONE	NONE
Bra012653	NONE	NONE	NONE	NONE	Bo1g017710	Sialb.0697s0004	maker-Cram_his_scaff0-augustus-gene-312.29	Bra040170	Bo7g105210	Sialb.3313s0005	NONE
Bra012655	NONE	Sialb.0313s0005	NONE	NONE	Bo1g017700	Sialb.0697s0005	maker-Cram_his_scaff0-augustus-gene-312.30	Bra040169	NONE	Sialb.3313s0007	NONE
NONE	NONE	NONE	NONE	NONE	Bo1g017690	Sialb.0697s0006	snap_masked-Cram_his_scaff0-processed-gene-313.22	Bra040168	NONE	NONE	NONE
Bra012660	NONE	Sialb.0301s0040	snap_masked-Cram_his_scaff0-processed-gene-81.48	NONE	Bo1g017600	Sialb.0697s0013	maker-Cram_his_scaff0-augustus-gene-313.45	Bra040160	Bo7g105150	NONE	NONE
Bra012659	Bo8g049530	Sialb.0301s0039	NONE	Bra021044	Bo1g017610	Sialb.0697s0012	maker-Cram_his_scaff0-augustus-gene-313.52	Bra040161	Bo7g105160	Sialb.0271s0019	maker-Cram_his_scaff6-augustus-gene-235.37
Bra012658	NONE	Sialb.0301s0038	maker-Cram_his_scaff0-augustus-gene-81.68	NONE	Bo1g017620	Sialb.0697s0011	maker-Cram_his_scaff0-augustus-gene-313.44	Bra040162	NONE	Sialb.0271s0018	maker-Cram_his_scaff6-augustus-gene-235.30
Bra012657	Bo8g049540	Sialb.0301s0037	NONE	NONE	Bo1g017630	Sialb.0697s0009	maker-Cram_his_scaff0-augustus-gene-313.43	Bra040164	Bo7g105180	Sialb.0271s0017	maker-Cram_his_scaff6-augustus-gene-235.29
NONE	Bo8g049550	NONE	NONE	Bra021042	NONE	NONE	NONE	NONE	NONE	Sialb.0271s0016	snap_masked-Cram_his_scaff6-processed-gene-235.25
Bra026255	NONE	Sialb.0301s0043	maker-Cram_his_scaff0-augustus-gene-81.50	NONE	Bo1g051520	Sialb.0697s0018	snap_masked-Cram_his_scaff0-processed-gene-314.20	Bra012663	Bo7g105120	NONE	NONE
NONE	NONE	Sialb.0301s0044	maker-Cram_his_scaff0-augustus-gene-80.48	NONE	Bo1g051540	Sialb.0697s0020	NONE	Bra012664	Bo7g105110	NONE	NONE
Bra026251	NONE	NONE	NONE	NONE	Bo1g051580	Sialb.0697s0022	augustus_masked-Cram_his_scaff0-processed-gene-314.13	NONE	NONE	NONE	NONE
Bra026243	Bo8g047260	NONE	NONE	Bra021059	Bo1g051790	Sialb.0271s0035	maker-Cram_his_scaff0-snap-gene-315.85	NONE	NONE	NONE	maker-Cram_his_scaff6-snap-gene-238.41
Bra026242	NONE	NONE	NONE	NONE	Bo1g051800	Sialb.0748s0024	maker-Cram_his_scaff0-augustus-gene-315.62	NONE	NONE	Sialb.6326s0002	NONE
Bra026241	NONE	Sialb.0301s0049	snap_masked-Cram_his_scaff0-processed-gene-80.24	NONE	NONE	Sialb.0748s0023	NONE	Bra012670	Bo7g105060	Sialb.6326s0001	NONE
Bra026240	NONE	Sialb.0301s0050	maker-Cram_his_scaff0-augustus-gene-80.43	NONE	Bo1g051830	Sialb.0748s0022	maker-Cram_his_scaff0-augustus-gene-315.73	Bra012671	Bo7g105050	NONE	NONE
NONE	Bo8g047250	Sialb.0301s0051	NONE	Bra021060	NONE	NONE	NONE	Bra012672	Bo7g105040	Sialb.0271s0036	snap_masked-Cram_his_scaff6-processed-gene-238.22
Bra026233	Bo8g047160	NONE	maker-Cram_his_scaff0-augustus-gene-80.51	Bra021064	Bo1g052910	Sialb.0301s0055	NONE	NONE	Bo7g105010	Sialb.0271s0040	NONE
Bra026235	NONE	Sialb.0301s0054	maker-Cram_his_scaff0-augustus-gene-80.42	NONE	Bo1g052890	Sialb.0748s0017	NONE	Bra012673	Bo7g105020	NONE	NONE
Bra026236	NONE	Sialb.0301s0052	NONE	NONE	Bo1g052880	Sialb.0748s0018	maker-Cram_his_scaff0-augustus-gene-315.65	NONE	Bo7g105030	NONE	NONE
Bra026237	Bo8g047170	NONE	maker-Cram_his_scaff0-snap-gene-80.71	Bra021063	Bo1g052870	Sialb.0748s0019	NONE	NONE	NONE	Sialb.0271s0039	NONE
Bra026238	NONE	NONE	NONE	NONE	Bo1g052850	Sialb.0748s0020	maker-Cram_his_scaff0-augustus-gene-315.64	NONE	NONE	NONE	NONE
NONE	NONE	NONE	maker-Cram_his_scaff0-augustus-gene-80.49	NONE	NONE	Sialb.0301s0057	NONE	Bra012675	Bo7g104970	NONE	NONE
Bra026230	Bo8g046130	NONE	maker-Cram_his_scaff0-augustus-gene-79.48	NONE	Bo1g052940	Sialb.0301s0058	maker-Cram_his_scaff0-augustus-gene-316.44	Bra012676	Bo7g104960	Sialb.0748s0013	NONE
Bra021069	Bo8g046110	Sialb.0913s0002	NONE	Bra040112	Bo1g052960	NONE	maker-Cram_his_scaff0-augustus-gene-316.55	NONE	NONE	Sialb.0748s0011	maker-Cram_his_scaff6-augustus-gene-240.33
Bra021071	NONE	Sialb.0913s0003	NONE	Bra040111	Bo1g052980	NONE	maker-Cram_his_scaff0-augustus-gene-316.45	NONE	NONE	Sialb.0748s0010	maker-Cram_his_scaff6-augustus-gene-240.31
NONE	Bo8g046100	Sialb.0913s0004	NONE	Bra040110	Bo1g052990	NONE	augustus_masked-Cram_his_scaff0-processed-gene-316.4	NONE	NONE	Sialb.0748s0009	NONE
NONE	NONE	NONE	maker-Cram_his_scaff0-augustus-gene-79.40	Bra040109	Bo1g053010	Sialb.0301s0062	maker-Cram_his_scaff0-augustus-gene-316.57	Bra012682	Bo7g104880	Sialb.0748s0007	NONE
NONE	NONE	NONE	maker-Cram_his_scaff0-augustus-gene-79.47	Bra040108	Bo1g053020	Sialb.0301s0063	maker-Cram_his_scaff0-augustus-gene-316.46	Bra012683	Bo7g104870	Sialb.0748s0006	NONE
NONE	NONE	NONE	maker-Cram_his_scaff0-augustus-gene-79.46	Bra040107	Bo1g053030	Sialb.0301s0064	maker-Cram_his_scaff0-augustus-gene-316.47	Bra012684	Bo7g104820	Sialb.0748s0005	NONE
NONE	NONE	Sialb.1256s0015	NONE	Bra040106	Bo1g053040	NONE	maker-Cram_his_scaff0-snap-gene-316.66	NONE	NONE	Sialb.0748s0003	NONE
NONE	NONE	Sialb.1256s0014	NONE	Bra040105	Bo1g053050	NONE	maker-Cram_his_scaff0-augustus-gene-316.58	NONE	NONE	Sialb.0748s0002	NONE
NONE	NONE	Sialb.1256s0013	NONE	Bra040104	Bo1g053060	NONE	maker-Cram_his_scaff0-augustus-gene-316.52	NONE	NONE	Sialb.0748s0001	NONE
NONE	NONE	Sialb.1256s0011	NONE	Bra040102	Bo1g053090	NONE	maker-Cram_his_scaff0-augustus-gene-316.53	NONE	NONE	NONE	NONE
Bra040741	Bo8g044760	Sialb.3150s0002	NONE	Bra038491	Bo7g104570	Sialb.0799s0002	NONE	Bra012701	Bo00875s050	Sialb.0913s0019	augustus_masked-Cram_his_scaff0-processed-gene-77.1
Bra040742	NONE	Sialb.1241s0018	maker-Cram_his_scaff6-augustus-gene-245.42	NONE	Bo7g104560	Sialb.0799s0001	NONE	Bra012700	NONE	Sialb.0913s0018	maker-Cram_his_scaff0-augustus-gene-77.65
Bra040743	Bo8g045770	NONE	maker-Cram_his_scaff6-augustus-gene-245.41	Bra038492	NONE	Sialb.0740s0003	maker-Cram_his_scaff0-snap-gene-320.51	NONE	Bo1g053490	NONE	NONE
Bra040745	Bo8g045780	Sialb.1241s0015	maker-Cram_his_scaff6-augustus-gene-245.45	Bra038495	Bo7g104640	Sialb.0740s0006	maker-Cram_his_scaff0-snap-gene-320.56	Bra012697	NONE	Sialb.0913s0017	maker-Cram_his_scaff0-snap-gene-77.70
NONE	NONE	Sialb.1241s0014	NONE	Bra038496	Bo7g104660	Sialb.0740s0007	NONE	Bra012696	Bo1g053470	NONE	maker-Cram_his_scaff0-snap-gene-77.72
NONE	NONE	Sialb.1241s0013	NONE	Bra038497	NONE	Sialb.0740s0008	maker-Cram_his_scaff0-augustus-gene-320.45	NONE	Bo1g053460	NONE	NONE
Bra040746	Bo8g045790	Sialb.1241s0012	maker-Cram_his_scaff6-snap-gene-245.48	Bra038499	Bo7g104680	Sialb.0740s0010	NONE	NONE	Bo1g053420	Sialb.2203s0006	NONE
NONE	NONE	NONE	NONE	Bra038501	NONE	Sialb.0740s0012	maker-Cram_his_scaff0-augustus-gene-320.41	NONE	Bo1g053350	Sialb.2203s0004	NONE
NONE	NONE	NONE	NONE	Bra038502	NONE	Sialb.0740s0013	maker-Cram_his_scaff0-augustus-gene-320.43	NONE	Bo1g053340	Sialb.2203s0003	NONE
Bra040747	Bo8g045800	Sialb.1241s0010	maker-Cram_his_scaff6-augustus-gene-245.39	Bra038503	Bo7g104700	Sialb.0740s0014	maker-Cram_his_scaff0-augustus-gene-320.40	Bra012694	Bo1g053330	Sialb.2203s0002	maker-Cram_his_scaff0-augustus-gene-77.66
NONE	Bo7g104710	Sialb.2120s0002	NONE	Bra038505	NONE	Sialb.0740s0016	maker-Cram_his_scaff0-augustus-gene-319.36	NONE	Bo1g053280	NONE	NONE
NONE	NONE	NONE	NONE	Bra040093	NONE	Sialb.0740s0018	snap_masked-Cram_his_scaff0-processed-gene-318.23	NONE	Bo1g053250	NONE	NONE
NONE	NONE	Sialb.1256s0002	NONE	Bra040094	NONE	NONE	maker-Cram_his_scaff0-snap-gene-318.42	NONE	Bo1g053220	NONE	NONE
Bra021080	NONE	Sialb.1256s0003	snap_masked-Cram_his_scaff6-processed-gene-243.25	Bra040095	NONE	NONE	NONE	NONE	Bo1g053210	Sialb.0913s0012	NONE
Bra021079	NONE	NONE	maker-Cram_his_scaff6-augustus-gene-241.27	NONE	Bo8g045960	NONE	NONE	NONE	NONE	Sialb.0913s0011	NONE
Bra040572	Bo8g043550	Sialb.0799s0018	snap_masked-Cram_his_scaff6-processed-gene-248.15	NONE	NONE	NONE	NONE	Bra012725	Bo7g104350	Sialb.0818s0018	maker-Cram_his_scaff0-augustus-gene-75.42
Bra040573	Bo8g043560	Sialb.0799s0017	maker-Cram_his_scaff6-augustus-gene-248.34	NONE	NONE	NONE	NONE	NONE	NONE	NONE	NONE
Bra040575	Bo8g043570	Sialb.0799s0016	maker-Cram_his_scaff6-augustus-gene-247.31	Bra038449	Bo1g054860	Sialb.0241s0017	maker-Cram_his_scaff0-snap-gene-323.53	Bra012724	Bo7g104360	Sialb.0818s0019	maker-Cram_his_scaff0-augustus-gene-75.43
NONE	NONE	NONE	maker-Cram_his_scaff6-augustus-gene-247.30	Bra038456	Bo1g054830	Sialb.0241s0015	NONE	Bra012723	NONE	NONE	NONE
NONE	NONE	NONE	NONE	Bra038457	NONE	NONE	augustus_masked-Cram_his_scaff0-processed-gene-323.6	Bra012722	Bo7g104380	Sialb.0818s0021	NONE
NONE	NONE	Sialb.0190s0006	NONE	Bra038459	Bo1g054790	Sialb.0241s0013	maker-Cram_his_scaff0-augustus-gene-323.39	NONE	NONE	NONE	NONE
Bra040579	Bo8g044620	Sialb.0190s0005	NONE	Bra038460	Bo1g054780	Sialb.0241s0012	NONE	Bra012719	NONE	NONE	maker-Cram_his_scaff0-augustus-gene-75.48
Bra040580	Bo8g044630	Sialb.0799s0011	maker-Cram_his_scaff6-augustus-gene-247.27	NONE	NONE	NONE	NONE	Bra012718	Bo7g104410	Sialb.0818s0025	maker-Cram_his_scaff0-augustus-gene-75.49
NONE	NONE	Sialb.0375s0009	NONE	Bra038466	Bo1g053750	Sialb.0190s0002	NONE	Bra012716	Bo7g104440	Sialb.0818s0027	maker-Cram_his_scaff0-augustus-gene-75.44
NONE	NONE	NONE	NONE	NONE	NONE	NONE	NONE	Bra012715	Bo7g104450	Sialb.0818s0028	snap_masked-Cram_his_scaff0-processed-gene-75.31
NONE	NONE	NONE	NONE	Bra033540	Bo1g055050	Sialb.0241s0038	maker-Cram_his_scaff0-augustus-gene-325.43	NONE	Bo7g104250	NONE	NONE
Bra038039	NONE	Sialb.1663s0011	maker-Cram_his_scaff6-augustus-gene-248.40	Bra033541	Bo1g055040	Sialb.0241s0037	maker-Cram_his_scaff0-snap-gene-324.60	Bra012737	Bo7g104260	Sialb.0818s0011	maker-Cram_his_scaff0-augustus-gene-74.46
NONE	NONE	Sialb.1663s0013	NONE	Bra033544	Bo1g055010	Sialb.0241s0034	maker-Cram_his_scaff0-augustus-gene-324.44	Bra012734	Bo7g104280	Sialb.0818s0013	maker-Cram_his_scaff0-augustus-gene-74.50
NONE	NONE	Sialb.1663s0014	NONE	Bra033545	Bo1g055000	Sialb.0241s0033	maker-Cram_his_scaff0-augustus-gene-324.46	Bra012733	Bo7g104290	Sialb.0818s0014	snap_masked-Cram_his_scaff0-processed-gene-74.29
NONE	NONE	Sialb.1663s0016	NONE	NONE	NONE	NONE	NONE	Bra012731	Bo7g104300	Sialb.0818s0016	maker-Cram_his_scaff0-augustus-gene-74.51
NONE	NONE	NONE	maker-Cram_his_scaff6-augustus-gene-249.29	NONE	NONE	Sialb.1663s0005	NONE	Bra012744	Bo7g104180	Sialb.0818s0005	maker-Cram_his_scaff0-augustus-gene-73.44
NONE	NONE	Sialb.0241s0047	NONE	Bra033528	Bo1g055170	NONE	maker-Cram_his_scaff0-augustus-gene-325.50	NONE	NONE	NONE	NONE
Bra038046	Bo8g043240	Sialb.0241s0046	maker-Cram_his_scaff6-snap-gene-249.35	Bra033531	Bo1g055160	NONE	maker-Cram_his_scaff0-augustus-gene-325.51	NONE	NONE	NONE	NONE
NONE	NONE	Sialb.1663s0007	NONE	Bra033533	Bo1g055120	Sialb.3338s0004	maker-Cram_his_scaff0-augustus-gene-325.49	Bra012742	Bo7g104200	Sialb.0241s0044	maker-Cram_his_scaff0-augustus-gene-73.50
Bra038043	Bo8g043260	Sialb.1663s0008	maker-Cram_his_scaff6-augustus-gene-249.26	Bra033534	Bo1g055110	Sialb.3338s0003	augustus_masked-Cram_his_scaff0-processed-gene-325.4	Bra012741	Bo7g104210	Sialb.0241s0043	maker-Cram_his_scaff0-augustus-gene-73.51
NONE	NONE	Sialb.1663s0009	NONE	Bra033536	Bo1g055100	Sialb.3338s0002	NONE	Bra012739	Bo7g104230	Sialb.0241s0042	maker-Cram_his_scaff0-snap-gene-73.63
NONE	Bo8g043270	NONE	NONE	Bra033537	NONE	Sialb.3338s0001	NONE	NONE	Bo7g104240	NONE	maker-Cram_his_scaff0-augustus-gene-73.53
NONE	NONE	NONE	maker-Cram_his_scaff6-augustus-gene-250.31	Bra038058	Bo8g042180	Sialb.0936s0004	NONE	NONE	NONE	NONE	NONE
NONE	Bo7g104120	NONE	maker-Cram_his_scaff6-augustus-gene-251.42	Bra038059	Bo8g042170	Sialb.0936s0003	NONE	NONE	NONE	Sialb.1569s0015	NONE
NONE	Bo7g104110	NONE	maker-Cram_his_scaff6-snap-gene-251.45	Bra038060	NONE	Sialb.0936s0001	maker-Cram_his_scaff0-augustus-gene-71.44	Bra012752	NONE	Sialb.1569s0014	NONE
Bra033520	NONE	Sialb.0241s0056	NONE	NONE	NONE	Sialb.0711s0020	NONE	NONE	Bo1g055280	NONE	maker-Cram_his_scaff0-augustus-gene-326.43
NONE	Bo7g104100	Sialb.0241s0057	NONE	NONE	NONE	NONE	maker-Cram_his_scaff0-snap-gene-71.50	Bra012753	Bo1g055330	Sialb.1569s0013	maker-Cram_his_scaff0-augustus-gene-326.44
NONE	Bo7g104090	NONE	NONE	NONE	NONE	NONE	maker-Cram_his_scaff0-augustus-gene-71.40	Bra012754	Bo01063s040	Sialb.1569s0012	NONE
NONE	Bo7g104080	NONE	NONE	NONE	NONE	NONE	maker-Cram_his_scaff0-augustus-gene-71.43	Bra012755	Bo01063s030	Sialb.1569s0010	NONE
NONE	Bo7g104070	NONE	maker-Cram_his_scaff6-augustus-gene-251.43	Bra038062	Bo8g042150	NONE	maker-Cram_his_scaff0-snap-gene-71.48	Bra012758	NONE	Sialb.1569s0009	NONE
Bra033514	NONE	NONE	maker-Cram_his_scaff6-snap-gene-251.52	Bra038065	Bo8g042100	Sialb.0711s0016	NONE	NONE	Bo1g055400	Sialb.1699s0006	maker-Cram_his_scaff0-augustus-gene-327.40
Bra033510	Bo7g103980	Sialb.2220s0008	snap_masked-Cram_his_scaff6-processed-gene-252.20	Bra038067	Bo8g042090	Sialb.1790s0001	NONE	Bra012765	Bo1g055430	Sialb.0711s0012	augustus_masked-Cram_his_scaff0-processed-gene-327.11
NONE	Bo7g103960	Sialb.2220s0007	NONE	NONE	NONE	NONE	maker-Cram_his_scaff0-augustus-gene-70.37	Bra012767	NONE	NONE	NONE
Bra033508	Bo7g103930	Sialb.2220s0005	NONE	Bra038072	Bo8g040970	NONE	augustus_masked-Cram_his_scaff6-processed-gene-253.8	Bra012770	Bo1g055460	Sialb.0711s0007	NONE
NONE	Bo7g103860	NONE	maker-Cram_his_scaff0-augustus-gene-68.36	NONE	NONE	Sialb.0808s0002	NONE	Bra012777	NONE	NONE	NONE
NONE	Bo7g103870	Sialb.2220s0001	maker-Cram_his_scaff0-augustus-gene-68.38	Bra038078	Bo8g040820	Sialb.0808s0001	maker-Cram_his_scaff6-augustus-gene-253.37	Bra012775	NONE	Sialb.0711s0001	NONE
NONE	Bo7g103880	Sialb.2220s0002	maker-Cram_his_scaff0-augustus-gene-69.49	Bra038077	NONE	NONE	maker-Cram_his_scaff6-augustus-gene-253.36	Bra012774	NONE	Sialb.0711s0002	NONE
Bra033504	Bo7g103890	Sialb.2220s0003	maker-Cram_his_scaff0-snap-gene-69.56	Bra038076	Bo8g040860	Sialb.1790s0006	maker-Cram_his_scaff6-snap-gene-253.40	Bra012773	Bo1g056560	Sialb.0711s0003	maker-Cram_his_scaff0-snap-gene-328.38
NONE	Bo7g103920	Sialb.2220s0004	snap_masked-Cram_his_scaff0-processed-gene-69.29	NONE	NONE	NONE	NONE	Bra012772	NONE	NONE	NONE
Bra039541	NONE	NONE	maker-Cram_his_scaff0-augustus-gene-67.44	NONE	NONE	Sialb.0808s0007	NONE	Bra012782	Bo1g056700	Sialb.0494s0010	maker-Cram_his_scaff0-augustus-gene-330.39
Bra039540	Bo7g103820	NONE	maker-Cram_his_scaff0-snap-gene-67.60	NONE	NONE	Sialb.0808s0006	NONE	Bra012781	Bo1g056690	Sialb.0494s0009	maker-Cram_his_scaff0-snap-gene-330.43
Bra033494	Bo7g103830	Sialb.0984s0002	NONE	Bra038080	Bo8g040680	Sialb.0808s0004	augustus_masked-Cram_his_scaff6-processed-gene-254.0	NONE	Bo1g056640	Sialb.0494s0006	NONE
Bra033495	Bo7g103850	NONE	snap_masked-Cram_his_scaff0-processed-gene-67.32	NONE	NONE	Sialb.0808s0003	NONE	Bra012779	Bo1g056630	Sialb.0494s0005	snap_masked-Cram_his_scaff0-processed-gene-329.33
Bra033496	NONE	NONE	NONE	NONE	NONE	NONE	NONE	NONE	Bo1g056620	Sialb.0494s0004	maker-Cram_his_scaff0-augustus-gene-329.44
NONE	NONE	Sialb.0984s0006	NONE	Bra038083	Bo8g040660	NONE	maker-Cram_his_scaff6-augustus-gene-254.24	NONE	Bo1g056830	NONE	maker-Cram_his_scaff0-augustus-gene-331.40
Bra039551	NONE	Sialb.0984s0007	NONE	Bra038084	Bo8g040650	NONE	maker-Cram_his_scaff6-augustus-gene-254.25	NONE	NONE	NONE	NONE
Bra039552	Bo7g103720	NONE	maker-Cram_his_scaff0-augustus-gene-66.39	NONE	NONE	Sialb.0808s0013	NONE	Bra012789	Bo1g056890	Sialb.1320s0002	maker-Cram_his_scaff0-snap-gene-331.53
Bra039553	Bo7g103710	NONE	maker-Cram_his_scaff0-augustus-gene-66.38	NONE	NONE	Sialb.0808s0014	NONE	Bra012790	Bo1g056900	Sialb.1320s0001	maker-Cram_his_scaff0-augustus-gene-331.42
NONE	Bo7g103700	NONE	maker-Cram_his_scaff0-augustus-gene-66.37	Bra038085	Bo8g040640	Sialb.0808s0015	maker-Cram_his_scaff6-augustus-gene-254.26	Bra012791	NONE	NONE	NONE
NONE	Bo7g103680	NONE	maker-Cram_his_scaff0-snap-gene-65.61	NONE	NONE	NONE	NONE	Bra012793	NONE	Sialb.0808s0019	NONE
NONE	NONE	NONE	NONE	Bra038092	Bo8g039560	NONE	snap_masked-Cram_his_scaff6-processed-gene-256.22	NONE	NONE	Sialb.2254s0004	NONE
NONE	NONE	NONE	maker-Cram_his_scaff0-augustus-gene-64.33	Bra038093	Bo8g039500	Sialb.0996s0028	maker-Cram_his_scaff6-augustus-gene-256.51	Bra040694	Bo6g054730	Sialb.2454s0004	NONE
Bra037081	Bo1g057240	Sialb.0982s0010	maker-Cram_his_scaff0-augustus-gene-63.54	NONE	NONE	Sialb.0996s0025	NONE	Bra036920	NONE	NONE	NONE
Bra001857	Bo5g098200	Sialb.4577s0002	NONE	Bra031339	Bo1g105320	NONE	snap_masked-Cram_his_scaff13-processed-gene-51.42	Bra023843	Bo3g080050	Sialb.0639s0028	NONE
NONE	Bo1g057260	Sialb.0982s0007	snap_masked-Cram_his_scaff0-processed-gene-63.39	NONE	NONE	Sialb.0996s0023	NONE	Bra036918	NONE	NONE	maker-Cram_his_scaff0-augustus-gene-334.45
Bra037068	Bo1g057400	Sialb.0219s0028	maker-Cram_his_scaff0-augustus-gene-60.50	Bra039714	Bo8g038360	Sialb.0680s0005	maker-Cram_his_scaff6-augustus-gene-259.56	Bra036904	Bo6g055870	Sialb.0027s0039	maker-Cram_his_scaff0-augustus-gene-336.46
NONE	Bo1g057410	Sialb.0219s0027	NONE	NONE	NONE	NONE	NONE	Bra036903	NONE	NONE	maker-Cram_his_scaff0-augustus-gene-336.44
NONE	NONE	Sialb.0219s0020	NONE	NONE	NONE	Sialb.0680s0008	maker-Cram_his_scaff6-snap-gene-260.30	Bra036896	Bo1g057660	Sialb.0606s0017	maker-Cram_his_scaff0-augustus-gene-338.32
NONE	NONE	Sialb.0219s0019	maker-Cram_his_scaff0-augustus-gene-60.46	Bra039719	Bo8g038280	Sialb.0680s0009	maker-Cram_his_scaff6-snap-gene-260.31	Bra036892	Bo1g057630	NONE	maker-Cram_his_scaff0-augustus-gene-338.33
NONE	NONE	Sialb.0219s0018	NONE	NONE	NONE	NONE	NONE	Bra036891	Bo1g057620	NONE	maker-Cram_his_scaff0-snap-gene-338.37
NONE	NONE	Sialb.0219s0017	NONE	NONE	NONE	NONE	NONE	Bra036887	Bo1g057590	NONE	augustus_masked-Cram_his_scaff0-processed-gene-338.6
Bra018417	Bo8g059740	Sialb.0115s0101	NONE	Bra031740	Bo8g109190	Sialb.0076s0056	NONE	Bra019889	Bo5g013380	Sialb.1212s0018	maker-Cram_his_scaff4-augustus-gene-341.54
NONE	NONE	Sialb.0800s0021	NONE	Bra007859	Bo8g099870	Sialb.0707s0026	NONE	Bra032102	Bo4g154500	NONE	maker-Cram_his_scaff1-augustus-gene-292.29
NONE	NONE	Sialb.0800s0023	NONE	Bra007857	Bo8g099840	Sialb.0707s0023	maker-Cram_his_scaff11-augustus-gene-60.66	Bra032100	Bo4g154520	NONE	maker-Cram_his_scaff1-augustus-gene-292.31
NONE	NONE	NONE	NONE	NONE	NONE	Sialb.0707s0022	maker-Cram_his_scaff11-augustus-gene-60.61	Bra032099	Bo4g154550	NONE	NONE
NONE	NONE	NONE	NONE	NONE	NONE	Sialb.0707s0021	maker-Cram_his_scaff11-augustus-gene-60.62	Bra032098	Bo4g154560	NONE	NONE
NONE	NONE	Sialb.0800s0019	maker-Cram_his_scaff11-snap-gene-59.50	Bra007863	Bo8g099910	NONE	NONE	Bra032111	Bo4g154370	Sialb.1270s0006	maker-Cram_his_scaff1-augustus-gene-292.27
NONE	NONE	NONE	snap_masked-Cram_his_scaff11-processed-gene-59.35	Bra007862	Bo8g099900	NONE	NONE	Bra032110	Bo4g154410	Sialb.1270s0007	NONE
Bra011239	Bo1g011710	NONE	maker-Cram_his_scaff11-augustus-gene-59.37	NONE	NONE	Sialb.3865s0004	NONE	Bra032109	Bo4g154420	Sialb.1270s0008	NONE
Bra011241	NONE	NONE	maker-Cram_his_scaff11-augustus-gene-60.58	NONE	NONE	Sialb.3865s0003	NONE	Bra032107	Bo4g154450	Sialb.1270s0009	NONE
NONE	NONE	Sialb.0800s0015	NONE	Bra039236	Bo8g100020	NONE	NONE	NONE	NONE	NONE	maker-Cram_his_scaff1-augustus-gene-290.26
NONE	NONE	Sialb.0800s0014	NONE	Bra039235	Bo8g100030	NONE	NONE	NONE	NONE	NONE	snap_masked-Cram_his_scaff1-processed-gene-290.23
NONE	NONE	Sialb.0800s0013	NONE	Bra039234	Bo8g100040	NONE	NONE	NONE	NONE	NONE	maker-Cram_his_scaff1-snap-gene-290.33
NONE	NONE	Sialb.0800s0012	NONE	Bra039233	Bo8g100050	NONE	NONE	NONE	NONE	NONE	augustus_masked-Cram_his_scaff1-processed-gene-290.6
NONE	NONE	Sialb.0800s0011	NONE	Bra039232	Bo8g100060	NONE	NONE	NONE	NONE	NONE	maker-Cram_his_scaff1-augustus-gene-290.25
NONE	NONE	Sialb.0800s0010	maker-Cram_his_scaff11-snap-gene-58.65	Bra039230	Bo8g100090	NONE	NONE	Bra032120	Bo4g154270	Sialb.1270s0001	snap_masked-Cram_his_scaff1-processed-gene-289.21
NONE	NONE	NONE	NONE	Bra039208	Bo4g151810	Sialb.2794s0001	augustus_masked-Cram_his_scaff11-processed-gene-54.1	Bra032151	Bo8g100320	Sialb.1311s0002	NONE
NONE	NONE	Sialb.0770s0019	maker-Cram_his_scaff11-augustus-gene-54.35	Bra039209	Bo4g151830	NONE	NONE	Bra032149	Bo8g100310	NONE	NONE
NONE	NONE	Sialb.0770s0018	snap_masked-Cram_his_scaff11-processed-gene-55.15	Bra039210	Bo4g151840	NONE	NONE	Bra032148	NONE	NONE	maker-Cram_his_scaff1-augustus-gene-284.31
NONE	NONE	NONE	NONE	Bra039211	NONE	Sialb.2794s0002	NONE	NONE	Bo8g100300	NONE	maker-Cram_his_scaff1-augustus-gene-284.33
NONE	NONE	Sialb.0770s0015	maker-Cram_his_scaff11-augustus-gene-55.41	Bra039212	Bo4g151860	Sialb.2794s0003	NONE	Bra032147	Bo8g100290	Sialb.2684s0001	maker-Cram_his_scaff1-augustus-gene-285.37
NONE	NONE	Sialb.0770s0013	maker-Cram_his_scaff11-snap-gene-55.46	NONE	Bo4g151890	Sialb.2794s0004	NONE	Bra032145	NONE	Sialb.2684s0002	augustus_masked-Cram_his_scaff1-processed-gene-285.12
NONE	NONE	Sialb.0770s0012	maker-Cram_his_scaff11-augustus-gene-55.42	Bra039214	Bo4g151900	Sialb.2794s0005	NONE	Bra032144	Bo8g100260	Sialb.2684s0003	snap_masked-Cram_his_scaff1-processed-gene-285.34
NONE	NONE	NONE	augustus_masked-Cram_his_scaff11-processed-gene-56.7	Bra039216	Bo4g153980	NONE	NONE	Bra032140	Bo8g100250	Sialb.2684s0004	augustus_masked-Cram_his_scaff1-processed-gene-286.5
NONE	NONE	NONE	NONE	Bra039217	NONE	Sialb.5566s0003	NONE	NONE	Bo8g100240	Sialb.2684s0005	maker-Cram_his_scaff1-augustus-gene-286.24
NONE	NONE	NONE	maker-Cram_his_scaff11-augustus-gene-56.34	Bra039218	Bo4g154000	Sialb.5566s0002	NONE	Bra032139	Bo8g100230	Sialb.2684s0006	maker-Cram_his_scaff1-augustus-gene-286.21
NONE	NONE	NONE	NONE	NONE	Bo4g151640	NONE	augustus_masked-Cram_his_scaff11-processed-gene-53.15	Bra032163	NONE	Sialb.1662s0005	NONE
NONE	NONE	NONE	NONE	Bra039205	Bo4g151650	Sialb.0529s0017	NONE	Bra032162	Bo8g100370	Sialb.1662s0006	maker-Cram_his_scaff1-augustus-gene-282.30
Bra032161	NONE	NONE	maker-Cram_his_scaff11-snap-gene-53.63	NONE	Bo4g151690	Sialb.0069s0041	NONE	NONE	NONE	NONE	NONE
NONE	NONE	NONE	NONE	Bra039207	NONE	Sialb.0529s0014	NONE	NONE	Bo8g100330	NONE	maker-Cram_his_scaff1-snap-gene-283.30
NONE	NONE	Sialb.0486s0011	NONE	Bra030214	Bo4g150940	NONE	snap_masked-Cram_his_scaff11-processed-gene-44.19	NONE	NONE	NONE	NONE
NONE	NONE	Sialb.0486s0012	NONE	Bra030212	Bo4g150950	NONE	augustus_masked-Cram_his_scaff11-processed-gene-44.10	NONE	NONE	NONE	NONE
NONE	NONE	Sialb.0486s0013	NONE	Bra030210	Bo4g150960	Sialb.2328s0005	maker-Cram_his_scaff11-augustus-gene-44.35	Bra039924	Bo8g100910	Sialb.0778s0022	maker-Cram_his_scaff1-snap-gene-271.40
NONE	NONE	Sialb.0486s0016	NONE	Bra030204	Bo4g151040	NONE	maker-Cram_his_scaff11-augustus-gene-45.37	NONE	NONE	NONE	NONE
Bra039934	NONE	Sialb.0486s0017	NONE	NONE	Bo4g151050	NONE	augustus_masked-Cram_his_scaff11-processed-gene-45.5	NONE	Bo8g100780	Sialb.0778s0016	NONE
Bra039935	NONE	Sialb.0486s0018	NONE	Bra030202	Bo4g151060	NONE	maker-Cram_his_scaff11-snap-gene-45.42	NONE	Bo8g100770	Sialb.0778s0015	NONE
NONE	NONE	Sialb.0486s0019	NONE	Bra030200	Bo4g151080	NONE	maker-Cram_his_scaff11-augustus-gene-46.32	NONE	NONE	NONE	NONE
NONE	NONE	NONE	NONE	Bra030226	Bo4g149820	Sialb.1820s0002	maker-Cram_his_scaff11-augustus-gene-42.34	Bra038508	Bo8g100970	Sialb.1012s0013	maker-Cram_his_scaff1-augustus-gene-269.48
NONE	NONE	NONE	NONE	NONE	NONE	NONE	NONE	Bra038507	Bo8g100960	Sialb.1012s0014	maker-Cram_his_scaff1-augustus-gene-269.49
NONE	NONE	NONE	NONE	NONE	Bo4g149850	NONE	maker-Cram_his_scaff11-snap-gene-42.44	Bra038506	Bo8g100950	Sialb.1012s0015	NONE
NONE	Bo00871s010	NONE	NONE	Bra030222	NONE	NONE	maker-Cram_his_scaff11-snap-gene-43.32	Bra039921	NONE	Sialb.1012s0016	maker-Cram_his_scaff1-augustus-gene-270.25
NONE	Bo00871s020	Sialb.0486s0003	NONE	Bra030220	NONE	NONE	maker-Cram_his_scaff11-augustus-gene-43.29	NONE	NONE	NONE	NONE
NONE	Bo00871s040	Sialb.0486s0004	NONE	Bra030219	NONE	NONE	maker-Cram_his_scaff11-augustus-gene-43.30	NONE	NONE	NONE	NONE
NONE	NONE	NONE	NONE	Bra030231	Bo4g149760	Sialb.1012s0006	NONE	Bra038517	Bo8g101070	Sialb.0226s0001	augustus_masked-Cram_his_scaff1-processed-gene-268.7
NONE	NONE	NONE	maker-Cram_his_scaff11-augustus-gene-41.24	Bra030232	Bo4g149750	Sialb.1012s0005	NONE	Bra038518	Bo8g101080	Sialb.0226s0002	snap_masked-Cram_his_scaff1-processed-gene-267.23
NONE	NONE	NONE	NONE	NONE	NONE	Sialb.1012s0004	NONE	Bra038519	Bo8g101090	NONE	maker-Cram_his_scaff1-augustus-gene-267.29
NONE	NONE	NONE	maker-Cram_his_scaff11-augustus-gene-41.23	Bra030233	Bo4g149740	Sialb.1012s0002	NONE	Bra038520	Bo8g101100	NONE	maker-Cram_his_scaff1-augustus-gene-267.28
NONE	NONE	NONE	NONE	Bra030236	Bo4g149720	NONE	augustus_masked-Cram_his_scaff11-processed-gene-41.4	NONE	NONE	Sialb.0226s0004	NONE
NONE	NONE	NONE	snap_masked-Cram_his_scaff11-processed-gene-39.28	Bra030245	NONE	NONE	NONE	NONE	Bo4g149560	Sialb.0226s0011	NONE
NONE	NONE	NONE	augustus_masked-Cram_his_scaff11-processed-gene-39.12	Bra030243	NONE	NONE	NONE	NONE	Bo4g149570	Sialb.0226s0009	maker-Cram_his_scaff1-augustus-gene-264.39
NONE	NONE	NONE	maker-Cram_his_scaff11-augustus-gene-39.61	Bra030242	Bo8g101170	Sialb.0989s0005	NONE	Bra038528	Bo4g149580	Sialb.0226s0008	NONE
NONE	NONE	NONE	snap_masked-Cram_his_scaff11-processed-gene-39.35	Bra030241	Bo8g101160	Sialb.0989s0004	NONE	Bra038526	Bo4g149600	Sialb.0226s0007	maker-Cram_his_scaff1-augustus-gene-266.24
NONE	NONE	NONE	maker-Cram_his_scaff11-augustus-gene-40.40	Bra030238	Bo8g101130	Sialb.0989s0002	NONE	Bra038523	Bo4g149670	Sialb.0226s0006	maker-Cram_his_scaff1-snap-gene-266.30
NONE	NONE	NONE	NONE	NONE	Bo8g101120	Sialb.0989s0001	NONE	Bra038522	NONE	NONE	maker-Cram_his_scaff1-snap-gene-266.29
NONE	NONE	NONE	NONE	Bra030259	Bo4g148350	Sialb.0989s0016	NONE	Bra038541	Bo8g101280	Sialb.0226s0023	maker-Cram_his_scaff11-augustus-gene-37.34
NONE	NONE	NONE	augustus_masked-Cram_his_scaff11-processed-gene-37.9	Bra030258	Bo4g148370	Sialb.0989s0015	NONE	Bra038540	Bo8g101270	Sialb.0226s0022	NONE
NONE	NONE	NONE	NONE	Bra030256	Bo4g149380	NONE	NONE	NONE	NONE	Sialb.0226s0020	maker-Cram_his_scaff11-snap-gene-37.39
NONE	NONE	NONE	NONE	Bra030253	Bo8g101260	Sialb.0989s0013	NONE	Bra038538	Bo4g149430	Sialb.0226s0018	maker-Cram_his_scaff1-augustus-gene-231.29
NONE	NONE	NONE	maker-Cram_his_scaff11-augustus-gene-38.45	Bra030251	Bo8g101250	Sialb.0989s0012	NONE	Bra038537	Bo4g149450	Sialb.0226s0017	maker-Cram_his_scaff1-snap-gene-263.32
NONE	NONE	NONE	NONE	NONE	Bo8g101240	Sialb.0989s0011	NONE	Bra038536	NONE	NONE	maker-Cram_his_scaff1-augustus-gene-264.38
NONE	NONE	NONE	maker-Cram_his_scaff11-augustus-gene-38.44	Bra030248	Bo8g101210	Sialb.0989s0009	NONE	Bra038534	Bo4g149510	Sialb.0226s0015	maker-Cram_his_scaff1-augustus-gene-264.35
NONE	NONE	NONE	NONE	Bra030247	Bo8g101190	Sialb.0989s0008	NONE	NONE	Bo4g149520	Sialb.0226s0013	maker-Cram_his_scaff1-snap-gene-264.42
NONE	NONE	NONE	maker-Cram_his_scaff11-augustus-gene-39.55	Bra030246	NONE	NONE	NONE	NONE	Bo4g149550	Sialb.0226s0012	NONE
NONE	NONE	Sialb.2532s0005	augustus_masked-Cram_his_scaff1-processed-gene-229.7	NONE	NONE	NONE	NONE	Bra031229	Bo8g101360	NONE	NONE
NONE	NONE	Sialb.2532s0002	maker-Cram_his_scaff1-augustus-gene-229.21	Bra030264	Bo4g148300	Sialb.0989s0020	NONE	Bra031231	Bo8g101330	Sialb.0226s0028	augustus_masked-Cram_his_scaff11-processed-gene-36.9
NONE	NONE	NONE	maker-Cram_his_scaff1-augustus-gene-229.22	Bra030262	Bo4g148320	Sialb.0989s0018	NONE	Bra031233	Bo8g101310	Sialb.0226s0025	maker-Cram_his_scaff11-augustus-gene-36.50
NONE	Bo01042s020	Sialb.0005s0149	NONE	Bra030290	NONE	Sialb.0554s0005	NONE	Bra031203	NONE	Sialb.1906s0004	snap_masked-Cram_his_scaff11-processed-gene-34.15
NONE	Bo01042s010	Sialb.0005s0150	NONE	NONE	NONE	Sialb.0554s0004	maker-Cram_his_scaff1-snap-gene-226.47	Bra031204	Bo8g101620	Sialb.1906s0005	maker-Cram_his_scaff11-snap-gene-34.44
NONE	NONE	NONE	NONE	Bra030306	Bo4g145870	Sialb.0554s0026	NONE	NONE	NONE	NONE	maker-Cram_his_scaff11-augustus-gene-32.48
NONE	NONE	NONE	NONE	Bra030307	Bo4g145860	Sialb.0554s0027	maker-Cram_his_scaff1-augustus-gene-223.37	NONE	Bo8g101880	Sialb.0005s0128	NONE
NONE	NONE	NONE	NONE	NONE	NONE	NONE	maker-Cram_his_scaff1-augustus-gene-223.42	Bra031177	Bo8g101890	Sialb.0005s0127	NONE
NONE	NONE	NONE	NONE	Bra030308	Bo4g145820	Sialb.0847s0017	maker-Cram_his_scaff1-augustus-gene-223.41	NONE	NONE	NONE	NONE
NONE	NONE	NONE	NONE	NONE	NONE	NONE	augustus_masked-Cram_his_scaff1-processed-gene-223.4	Bra031171	Bo8g101930	Sialb.0005s0124	NONE
NONE	NONE	NONE	NONE	NONE	NONE	NONE	maker-Cram_his_scaff1-augustus-gene-223.35	Bra031170	Bo8g101950	Sialb.0005s0123	NONE
NONE	NONE	NONE	NONE	Bra030316	Bo4g145780	Sialb.0847s0010	maker-Cram_his_scaff1-snap-gene-223.49	Bra031167	Bo8g101980	Sialb.0005s0120	maker-Cram_his_scaff11-augustus-gene-31.53
NONE	NONE	Sialb.0052s0021	NONE	Bra030317	Bo4g145770	Sialb.0847s0009	maker-Cram_his_scaff1-augustus-gene-223.34	Bra031166	Bo8g101990	Sialb.0005s0119	maker-Cram_his_scaff11-augustus-gene-31.47
NONE	NONE	NONE	NONE	Bra030318	Bo4g145750	NONE	maker-Cram_his_scaff1-augustus-gene-223.33	Bra031165	Bo8g102000	Sialb.0005s0118	NONE
NONE	NONE	NONE	NONE	Bra030319	Bo4g145740	Sialb.0847s0008	NONE	NONE	NONE	NONE	maker-Cram_his_scaff11-augustus-gene-31.52
NONE	NONE	NONE	maker-Cram_his_scaff13-augustus-gene-199.45	NONE	NONE	NONE	NONE	Bra015241	Bo7g021150	Sialb.0098s0044	NONE
NONE	Bo3g089950	NONE	maker-Cram_his_scaff13-snap-gene-198.21	Bra013094	NONE	Sialb.0062s0097	NONE	Bra015243	Bo7g021110	Sialb.0098s0047	maker-Cram_his_scaff1-augustus-gene-192.50
NONE	Bo3g089980	NONE	NONE	Bra013091	NONE	Sialb.0062s0093	NONE	NONE	NONE	NONE	maker-Cram_his_scaff1-augustus-gene-192.51
Bra001603	Bo3g067970	Sialb.0620s0022	maker-Cram_his_scaff13-augustus-gene-141.66	Bra021126	Bo5g126770	Sialb.0227s0024	maker-Cram_his_scaff1-augustus-gene-141.57	Bra027219	Bo1g126110	Sialb.0490s0022	maker-Cram_his_scaff4-augustus-gene-51.69
Bra040301	NONE	NONE	NONE	NONE	Bo8g021740	Sialb.0345s0008	maker-Cram_his_scaff6-augustus-gene-42.35	Bra014033	Bo6g005660	Sialb.0042s0023	snap_masked-Cram_his_scaff10-processed-gene-33.17
Bra040306	NONE	NONE	NONE	NONE	Bo8g021750	Sialb.0345s0007	NONE	Bra014032	Bo6g004630	NONE	snap_masked-Cram_his_scaff10-processed-gene-33.12
Bra040309	NONE	NONE	NONE	NONE	NONE	Sialb.0345s0006	snap_masked-Cram_his_scaff6-processed-gene-42.30	NONE	Bo6g004620	Sialb.0042s0022	augustus_masked-Cram_his_scaff10-processed-gene-32.10
NONE	NONE	Sialb.0246s0002	NONE	NONE	Bo8g021770	Sialb.0345s0003	maker-Cram_his_scaff6-augustus-gene-46.33	Bra014029	Bo6g003560	Sialb.0042s0014	maker-Cram_his_scaff10-augustus-gene-29.44
Bra036966	NONE	Sialb.0246s0001	NONE	NONE	NONE	NONE	NONE	NONE	Bo6g003540	Sialb.0042s0013	maker-Cram_his_scaff10-augustus-gene-29.43
Bra036965	NONE	NONE	NONE	NONE	NONE	NONE	NONE	NONE	Bo6g003530	Sialb.0042s0012	maker-Cram_his_scaff10-snap-gene-29.47
Bra036964	NONE	NONE	NONE	NONE	NONE	NONE	NONE	NONE	Bo6g003520	Sialb.0042s0011	snap_masked-Cram_his_scaff10-processed-gene-29.31
Bra036958	NONE	Sialb.1078s0004	NONE	NONE	Bo8g021780	Sialb.0345s0001	NONE	Bra014028	Bo6g003500	Sialb.0042s0010	maker-Cram_his_scaff10-augustus-gene-29.41
Bra036955	NONE	Sialb.1078s0005	NONE	NONE	Bo8g021820	NONE	NONE	NONE	Bo6g003490	Sialb.0042s0009	maker-Cram_his_scaff10-augustus-gene-29.39
Bra036951	NONE	NONE	NONE	NONE	NONE	NONE	NONE	NONE	Bo6g003470	Sialb.0042s0003	maker-Cram_his_scaff10-augustus-gene-28.48
Bra036931	Bo5g070760	Sialb.0410s0014	maker-Cram_his_scaff5-augustus-gene-306.50	Bra032192	NONE	Sialb.1015s0010	snap_masked-Cram_his_scaff6-processed-gene-66.15	NONE	Bo6g001100	Sialb.1519s0005	maker-Cram_his_scaff10-augustus-gene-22.39
Bra036932	Bo5g070770	Sialb.0410s0013	maker-Cram_his_scaff5-augustus-gene-306.46	Bra032193	NONE	NONE	NONE	NONE	Bo6g002110	Sialb.1519s0004	maker-Cram_his_scaff10-augustus-gene-22.41
Bra036934	Bo5g070810	Sialb.0410s0007	snap_masked-Cram_his_scaff5-processed-gene-306.39	Bra032196	NONE	Sialb.1015s0009	snap_masked-Cram_his_scaff6-processed-gene-66.16	Bra034924	Bo6g002130	Sialb.0339s0001	maker-Cram_his_scaff10-augustus-gene-23.51
Bra036936	Bo5g070860	Sialb.0410s0004	augustus_masked-Cram_his_scaff5-processed-gene-306.5	Bra032197	NONE	NONE	NONE	NONE	Bo6g002140	Sialb.0339s0002	maker-Cram_his_scaff10-augustus-gene-23.54
Bra036938	NONE	Sialb.0398s0005	NONE	NONE	NONE	NONE	maker-Cram_his_scaff6-augustus-gene-66.46	NONE	Bo6g002180	NONE	NONE
Bra036745	Bo8g027110	Sialb.0059s0008	maker-Cram_his_scaff10-augustus-gene-162.42	NONE	NONE	NONE	maker-Cram_his_scaff6-augustus-gene-287.47	Bra028042	Bo6g044350	NONE	NONE
NONE	NONE	NONE	maker-Cram_his_scaff10-augustus-gene-163.34	NONE	NONE	Sialb.0178s0017	NONE	Bra028046	Bo6g044290	Sialb.0974s0009	NONE
Bra036746	Bo8g027100	Sialb.0059s0009	maker-Cram_his_scaff10-snap-gene-163.45	NONE	NONE	Sialb.0178s0016	maker-Cram_his_scaff6-augustus-gene-287.46	Bra028047	Bo6g044280	Sialb.0974s0008	NONE
Bra036747	Bo8g027090	Sialb.0059s0012	maker-Cram_his_scaff10-augustus-gene-163.35	NONE	NONE	Sialb.0178s0013	augustus_masked-Cram_his_scaff6-processed-gene-286.5	Bra028049	Bo6g044250	NONE	NONE
NONE	NONE	Sialb.0059s0015	maker-Cram_his_scaff10-augustus-gene-163.36	NONE	NONE	Sialb.0683s0001	NONE	Bra028050	Bo6g044240	Sialb.0178s0003	NONE
NONE	Bo8g027080	Sialb.0059s0016	maker-Cram_his_scaff10-snap-gene-163.44	NONE	NONE	Sialb.0683s0002	snap_masked-Cram_his_scaff6-processed-gene-286.25	Bra028051	Bo6g044230	Sialb.0178s0002	NONE
Bra036748	Bo8g027070	Sialb.0059s0020	NONE	NONE	Bo5g085400	NONE	maker-Cram_his_scaff6-augustus-gene-286.34	NONE	Bo6g044210	NONE	NONE
Bra036749	Bo8g027010	Sialb.0059s0021	maker-Cram_his_scaff10-augustus-gene-164.33	Bra040969	NONE	NONE	NONE	NONE	NONE	NONE	NONE
Bra036750	Bo8g027000	Sialb.0059s0024	NONE	Bra040971	NONE	Sialb.0683s0004	maker-Cram_his_scaff6-snap-gene-284.67	NONE	Bo6g044160	Sialb.0178s0001	NONE
NONE	NONE	NONE	maker-Cram_his_scaff10-augustus-gene-166.53	NONE	NONE	Sialb.0683s0005	NONE	Bra028055	Bo6g044150	NONE	NONE
NONE	NONE	NONE	maker-Cram_his_scaff10-augustus-gene-158.58	Bra034447	Bo5g086560	Sialb.0263s0002	NONE	Bra028028	Bo6g046630	Sialb.0158s0028	maker-Cram_his_scaff5-snap-gene-247.55
NONE	NONE	Sialb.2867s0005	NONE	Bra034448	Bo5g086570	NONE	NONE	Bra028027	Bo6g046640	Sialb.0158s0029	maker-Cram_his_scaff5-augustus-gene-247.47
NONE	NONE	Sialb.2867s0004	NONE	Bra034450	Bo5g086590	NONE	NONE	Bra028026	Bo6g046650	Sialb.0158s0030	maker-Cram_his_scaff5-augustus-gene-246.49
Bra036738	Bo8g027220	Sialb.2867s0002	maker-Cram_his_scaff10-augustus-gene-158.50	Bra034455	NONE	Sialb.0263s0005	maker-Cram_his_scaff6-augustus-gene-288.55	Bra028024	Bo6g046660	Sialb.0158s0032	NONE
Bra036737	Bo8g027230	Sialb.2867s0001	maker-Cram_his_scaff10-snap-gene-158.61	Bra034457	Bo5g086600	Sialb.0263s0006	NONE	Bra028017	Bo6g046670	Sialb.0158s0034	maker-Cram_his_scaff5-augustus-gene-246.42
NONE	Bo8g027240	NONE	maker-Cram_his_scaff10-snap-gene-156.38	Bra010210	Bo5g086680	Sialb.0019s0019	NONE	Bra028009	Bo6g046850	Sialb.0158s0041	NONE
NONE	NONE	NONE	snap_masked-Cram_his_scaff10-processed-gene-157.53	Bra010213	Bo5g086650	Sialb.0019s0018	NONE	Bra028011	Bo6g046790	Sialb.0158s0040	maker-Cram_his_scaff5-augustus-gene-230.25
NONE	NONE	NONE	maker-Cram_his_scaff10-augustus-gene-157.80	NONE	NONE	NONE	NONE	Bra028012	Bo6g046780	Sialb.0158s0039	NONE
NONE	NONE	NONE	maker-Cram_his_scaff10-augustus-gene-158.47	Bra034460	Bo5g086630	Sialb.0019s0017	maker-Cram_his_scaff5-snap-gene-219.38	Bra028013	Bo6g046770	Sialb.0158s0037	NONE
NONE	NONE	NONE	maker-Cram_his_scaff10-augustus-gene-158.48	NONE	NONE	Sialb.0019s0016	maker-Cram_his_scaff5-augustus-gene-219.33	Bra028015	Bo6g046720	Sialb.0158s0036	NONE
Bra036734	Bo8g027400	Sialb.0263s0039	snap_masked-Cram_his_scaff10-processed-gene-151.36	NONE	NONE	NONE	NONE	NONE	Bo6g049350	Sialb.0158s0082	augustus_masked-Cram_his_scaff6-processed-gene-292.1
NONE	NONE	NONE	maker-Cram_his_scaff10-augustus-gene-151.50	NONE	NONE	NONE	NONE	Bra027988	Bo6g049360	Sialb.0158s0083	NONE
NONE	NONE	Sialb.0263s0041	maker-Cram_his_scaff10-augustus-gene-151.49	NONE	NONE	NONE	NONE	Bra040013	Bo6g049370	Sialb.0158s0084	maker-Cram_his_scaff6-augustus-gene-292.49
NONE	NONE	NONE	maker-Cram_his_scaff10-augustus-gene-149.42	NONE	NONE	NONE	NONE	Bra040011	Bo6g049390	Sialb.0158s0085	NONE
Bra036731	Bo8g027460	Sialb.0158s0086	maker-Cram_his_scaff10-augustus-gene-149.41	NONE	NONE	NONE	NONE	Bra040010	Bo6g049430	Sialb.0507s0011	maker-Cram_his_scaff6-augustus-gene-294.42
Bra036730	Bo8g027480	Sialb.0158s0087	maker-Cram_his_scaff10-snap-gene-149.47	NONE	NONE	Sialb.1976s0003	NONE	Bra040009	NONE	Sialb.0507s0010	snap_masked-Cram_his_scaff6-processed-gene-294.24
NONE	Bo8g027510	Sialb.0158s0090	maker-Cram_his_scaff10-augustus-gene-148.67	NONE	NONE	Sialb.1976s0001	NONE	Bra040000	Bo00746s040	Sialb.0507s0007	augustus_masked-Cram_his_scaff6-processed-gene-294.9
NONE	NONE	NONE	NONE	NONE	NONE	NONE	NONE	Bra023265	Bo5g049060	Sialb.1789s0009	maker-Cram_his_scaff10-augustus-gene-138.49
NONE	NONE	Sialb.0420s0001	NONE	Bra010162	Bo5g088150	Sialb.0128s0011	maker-Cram_his_scaff5-augustus-gene-243.31	Bra023264	Bo5g049040	Sialb.1789s0008	maker-Cram_his_scaff10-augustus-gene-138.51
NONE	NONE	Sialb.0420s0002	NONE	Bra010159	NONE	Sialb.0128s0012	maker-Cram_his_scaff5-augustus-gene-243.33	Bra023263	Bo5g049020	Sialb.1789s0006	maker-Cram_his_scaff10-augustus-gene-138.48
NONE	NONE	Sialb.0420s0003	NONE	NONE	NONE	NONE	maker-Cram_his_scaff5-snap-gene-243.47	Bra023262	Bo5g049010	NONE	maker-Cram_his_scaff10-snap-gene-138.55
Bra035483	NONE	Sialb.0420s0004	NONE	NONE	NONE	NONE	NONE	Bra023261	Bo5g048990	NONE	maker-Cram_his_scaff10-snap-gene-138.54
NONE	NONE	Sialb.0420s0005	NONE	Bra010155	NONE	Sialb.0128s0014	maker-Cram_his_scaff5-snap-gene-314.35	Bra023260	Bo5g048980	NONE	NONE
NONE	NONE	NONE	NONE	Bra010153	Bo5g088310	Sialb.0128s0016	maker-Cram_his_scaff5-augustus-gene-314.30	NONE	NONE	NONE	NONE
NONE	Bo8g030100	Sialb.0420s0012	maker-Cram_his_scaff6-augustus-gene-306.26	Bra033844	NONE	Sialb.0128s0025	maker-Cram_his_scaff5-augustus-gene-317.16	Bra023254	Bo5g048880	Sialb.0087s0013	maker-Cram_his_scaff10-augustus-gene-137.73
NONE	Bo8g030150	Sialb.0420s0013	augustus_masked-Cram_his_scaff6-processed-gene-306.11	Bra035511	Bo5g089420	Sialb.0128s0026	maker-Cram_his_scaff5-augustus-gene-318.43	Bra023252	Bo5g048840	Sialb.0087s0016	maker-Cram_his_scaff10-augustus-gene-136.30
NONE	NONE	Sialb.0420s0018	NONE	NONE	NONE	Sialb.0128s0028	maker-Cram_his_scaff5-augustus-gene-318.44	Bra023250	Bo5g048810	NONE	maker-Cram_his_scaff10-snap-gene-136.34
Bra033845	NONE	NONE	NONE	NONE	NONE	Sialb.0128s0029	maker-Cram_his_scaff5-augustus-gene-318.40	Bra023249	Bo5g048800	Sialb.0087s0017	snap_masked-Cram_his_scaff10-processed-gene-136.19
Bra033846	Bo8g030160	Sialb.0420s0020	maker-Cram_his_scaff6-augustus-gene-307.27	Bra035512	Bo5g089440	Sialb.0128s0030	maker-Cram_his_scaff5-snap-gene-319.20	Bra023248	Bo5g048790	Sialb.0087s0018	snap_masked-Cram_his_scaff10-processed-gene-136.10
Bra033847	NONE	Sialb.0420s0021	NONE	NONE	Bo5g089460	Sialb.0128s0031	maker-Cram_his_scaff5-augustus-gene-319.18	Bra023247	Bo5g048750	NONE	snap_masked-Cram_his_scaff10-processed-gene-135.36
Bra033849	NONE	Sialb.0336s0028	NONE	NONE	Bo5g089470	NONE	maker-Cram_his_scaff5-augustus-gene-319.19	NONE	NONE	NONE	NONE
NONE	NONE	NONE	NONE	NONE	NONE	Sialb.1779s0002	NONE	Bra023242	Bo5g048640	NONE	maker-Cram_his_scaff10-augustus-gene-133.29
Bra033853	NONE	NONE	NONE	NONE	Bo5g090600	Sialb.1779s0001	maker-Cram_his_scaff5-augustus-gene-322.30	Bra023241	Bo5g048630	NONE	maker-Cram_his_scaff10-augustus-gene-133.28
Bra033856	NONE	Sialb.0336s0021	NONE	NONE	Bo5g090610	Sialb.1161s0009	maker-Cram_his_scaff5-augustus-gene-323.39	Bra023237	Bo5g048560	NONE	maker-Cram_his_scaff10-snap-gene-132.63
Bra033858	NONE	Sialb.0336s0019	NONE	NONE	Bo5g091620	NONE	snap_masked-Cram_his_scaff5-processed-gene-324.16	NONE	NONE	NONE	NONE
Bra033859	NONE	Sialb.0336s0018	NONE	NONE	NONE	Sialb.1161s0008	NONE	Bra023236	Bo5g048550	NONE	snap_masked-Cram_his_scaff10-processed-gene-132.26
Bra033860	NONE	Sialb.0336s0017	NONE	NONE	Bo5g091630	NONE	maker-Cram_his_scaff5-snap-gene-324.35	NONE	NONE	NONE	NONE
Bra033861	Bo8g030240	Sialb.0336s0016	maker-Cram_his_scaff6-augustus-gene-307.36	Bra035516	Bo5g091640	Sialb.1161s0004	maker-Cram_his_scaff5-augustus-gene-324.31	Bra023235	Bo5g048540	Sialb.0087s0021	maker-Cram_his_scaff10-augustus-gene-132.53
Bra033862	Bo8g030250	Sialb.0336s0015	maker-Cram_his_scaff6-augustus-gene-307.37	Bra035517	Bo5g091650	NONE	maker-Cram_his_scaff5-augustus-gene-324.32	NONE	NONE	Sialb.0087s0022	NONE
Bra033863	NONE	Sialb.0336s0012	NONE	NONE	Bo5g091720	Sialb.0813s0006	maker-Cram_his_scaff5-augustus-gene-326.27	Bra023226	Bo5g048390	NONE	NONE
Bra033865	NONE	Sialb.0336s0010	NONE	NONE	Bo5g091740	Sialb.1942s0004	maker-Cram_his_scaff5-augustus-gene-326.28	Bra023220	Bo5g048360	NONE	NONE
Bra033866	NONE	Sialb.0336s0009	NONE	NONE	Bo5g091750	NONE	NONE	NONE	NONE	NONE	augustus_masked-Cram_his_scaff5-processed-gene-326.9
Bra033872	NONE	Sialb.0334s0006	NONE	NONE	Bo5g092890	Sialb.1344s0004	maker-Cram_his_scaff10-augustus-gene-129.27	Bra023213	Bo5g048310	Sialb.0336s0001	maker-Cram_his_scaff5-augustus-gene-327.32
Bra033871	NONE	Sialb.0334s0003	NONE	NONE	Bo5g091860	Sialb.1344s0002	maker-Cram_his_scaff10-augustus-gene-129.31	Bra023217	Bo5g048330	Sialb.0336s0002	maker-Cram_his_scaff5-augustus-gene-327.29
Bra033870	NONE	NONE	NONE	NONE	Bo5g091850	NONE	NONE	NONE	NONE	Sialb.0336s0003	maker-Cram_his_scaff5-augustus-gene-327.31
Bra033869	Bo8g030320	NONE	maker-Cram_his_scaff6-snap-gene-308.30	Bra035521	Bo5g091840	Sialb.1942s0001	maker-Cram_his_scaff10-augustus-gene-129.29	Bra023219	Bo5g048350	Sialb.0336s0004	NONE
Bra033867	Bo8g030310	Sialb.0336s0006	maker-Cram_his_scaff6-augustus-gene-308.23	Bra035520	Bo5g091770	NONE	maker-Cram_his_scaff5-snap-gene-326.34	NONE	NONE	Sialb.0087s0027	NONE
NONE	Bo8g030280	Sialb.0336s0008	maker-Cram_his_scaff6-augustus-gene-307.38	Bra035519	NONE	NONE	NONE	NONE	NONE	Sialb.0087s0026	NONE
NONE	Bo8g031990	Sialb.0334s0015	snap_masked-Cram_his_scaff6-processed-gene-274.38	Bra038438	Bo5g068180	Sialb.1053s0004	snap_masked-Cram_his_scaff10-processed-gene-128.13	Bra023204	NONE	Sialb.0533s0020	NONE
Bra033875	NONE	Sialb.0334s0014	maker-Cram_his_scaff6-augustus-gene-274.55	Bra038439	Bo5g068200	NONE	maker-Cram_his_scaff10-augustus-gene-128.26	Bra023206	Bo5g092910	Sialb.0533s0021	maker-Cram_his_scaff5-augustus-gene-327.30
NONE	NONE	Sialb.0334s0011	NONE	NONE	Bo5g068220	NONE	maker-Cram_his_scaff10-augustus-gene-128.27	Bra023208	NONE	NONE	NONE
Bra014908	Bo7g040990	Sialb.1575s0008	maker-Cram_his_scaff6-augustus-gene-271.47	Bra038418	Bo5g065930	Sialb.0072s0033	maker-Cram_his_scaff10-augustus-gene-125.32	Bra023176	Bo8g032440	Sialb.0177s0037	maker-Cram_his_scaff5-snap-gene-331.57
Bra014907	Bo7g041000	Sialb.1575s0009	NONE	NONE	NONE	NONE	NONE	NONE	NONE	NONE	maker-Cram_his_scaff5-snap-gene-331.58
Bra014906	Bo7g041030	Sialb.0400s0059	NONE	NONE	Bo5g065920	NONE	maker-Cram_his_scaff10-snap-gene-124.56	Bra023175	NONE	Sialb.0177s0035	maker-Cram_his_scaff5-augustus-gene-333.48
Bra014905	Bo7g041040	Sialb.0400s0058	NONE	NONE	Bo5g065880	NONE	maker-Cram_his_scaff10-augustus-gene-124.46	Bra023174	NONE	Sialb.0177s0034	maker-Cram_his_scaff5-augustus-gene-333.49
NONE	NONE	NONE	maker-Cram_his_scaff10-snap-gene-123.68	Bra038417	Bo5g065860	Sialb.0072s0034	maker-Cram_his_scaff10-augustus-gene-123.52	Bra023171	Bo8g032480	Sialb.0177s0029	NONE
Bra001602	Bo3g067960	Sialb.0620s0024	NONE	Bra021124	Bo5g126790	Sialb.0490s0024	maker-Cram_his_scaff1-augustus-gene-141.51	Bra027221	Bo1g126130	Sialb.1745s0006	maker-Cram_his_scaff4-augustus-gene-51.60
Bra011262	Bo1g011390	NONE	NONE	NONE	NONE	Sialb.0078s0035	NONE	NONE	NONE	NONE	maker-Cram_his_scaff0-augustus-gene-233.61
Bra011263	Bo1g011380	NONE	NONE	NONE	NONE	Sialb.0078s0036	maker-Cram_his_scaff6-augustus-gene-92.56	NONE	NONE	NONE	maker-Cram_his_scaff0-augustus-gene-233.60
NONE	NONE	Sialb.1113s0004	NONE	NONE	Bo7g115080	NONE	augustus_masked-Cram_his_scaff6-processed-gene-92.14	Bra010241	Bo3g173990	Sialb.0286s0052	NONE
Bra011268	Bo1g011360	NONE	NONE	NONE	NONE	Sialb.0078s0038	NONE	NONE	NONE	NONE	maker-Cram_his_scaff0-augustus-gene-233.59
NONE	Bo1g011180	NONE	NONE	Bra023995	Bo7g115270	Sialb.0078s0050	NONE	NONE	NONE	Sialb.0286s0063	maker-Cram_his_scaff0-augustus-gene-232.67
Bra011283	Bo1g011190	NONE	maker-Cram_his_scaff7-augustus-gene-288.70	Bra023997	Bo7g115260	Sialb.0078s0049	NONE	NONE	NONE	Sialb.0286s0062	maker-Cram_his_scaff0-augustus-gene-232.68
Bra011282	Bo1g011200	Sialb.1113s0015	maker-Cram_his_scaff7-augustus-gene-288.75	Bra023998	Bo7g115250	Sialb.0078s0048	maker-Cram_his_scaff6-augustus-gene-93.43	Bra010231	Bo3g173880	Sialb.0286s0061	NONE
Bra011281	Bo1g011260	Sialb.1113s0014	augustus_masked-Cram_his_scaff7-processed-gene-288.13	NONE	NONE	Sialb.0078s0047	NONE	Bra010232	Bo3g173890	NONE	NONE
NONE	NONE	NONE	snap_masked-Cram_his_scaff7-processed-gene-288.31	Bra024000	Bo7g115230	NONE	NONE	NONE	NONE	Sialb.0286s0060	NONE
NONE	Bo3g173660	Sialb.0286s0071	maker-Cram_his_scaff7-augustus-gene-288.81	Bra023985	NONE	NONE	maker-Cram_his_scaff7-augustus-gene-289.64	Bra010221	Bo7g115390	Sialb.2142s0010	NONE
Bra011297	NONE	Sialb.0286s0072	maker-Cram_his_scaff7-snap-gene-288.108	Bra023984	Bo1g010990	Sialb.0078s0062	NONE	NONE	Bo7g115400	Sialb.1250s0020	maker-Cram_his_scaff0-augustus-gene-232.62
Bra011298	NONE	NONE	NONE	NONE	Bo1g010980	Sialb.0078s0063	NONE	NONE	NONE	NONE	maker-Cram_his_scaff0-augustus-gene-232.61
Bra011299	Bo3g173640	Sialb.0286s0073	NONE	Bra023983	Bo1g010960	Sialb.0078s0064	maker-Cram_his_scaff7-augustus-gene-289.58	Bra010220	Bo7g115410	Sialb.1250s0019	maker-Cram_his_scaff0-augustus-gene-232.60
NONE	NONE	Sialb.0286s0074	NONE	Bra023982	NONE	NONE	maker-Cram_his_scaff7-snap-gene-289.78	NONE	Bo7g115420	Sialb.1250s0018	NONE
Bra021559	Bo5g129220	Sialb.0633s0029	maker-Cram_his_scaff1-snap-gene-139.40	Bra001554	Bo1g132310	Sialb.0227s0065	maker-Cram_his_scaff13-augustus-gene-137.40	Bra027334	Bo3g066210	Sialb.0083s0052	augustus_masked-Cram_his_scaff4-processed-gene-44.0
Bra010582	Bo1g005250	Sialb.0578s0004	NONE	Bra011723	NONE	Sialb.0255s0030	maker-Cram_his_scaff0-augustus-gene-213.50	NONE	Bo3g153760	Sialb.0671s0021	NONE
NONE	Bo1g005260	Sialb.0204s0080	snap_masked-Cram_his_scaff7-processed-gene-300.22	Bra011721	NONE	Sialb.0255s0032	NONE	Bra017796	Bo7g118270	NONE	NONE
Bra010581	Bo1g005280	Sialb.0204s0079	NONE	NONE	Bo3g153770	Sialb.0255s0034	maker-Cram_his_scaff0-augustus-gene-214.46	Bra017795	NONE	Sialb.0671s0022	maker-Cram_his_scaff6-snap-gene-207.57
NONE	NONE	Sialb.0204s0078	maker-Cram_his_scaff7-augustus-gene-300.55	NONE	NONE	NONE	NONE	Bra017792	Bo7g118260	NONE	NONE
Bra017820	Bo7g118520	Sialb.1130s0007	NONE	NONE	NONE	NONE	maker-Cram_his_scaff0-augustus-gene-211.51	Bra011766	Bo1g003620	Sialb.1332s0019	NONE
Bra017825	Bo7g118540	Sialb.1130s0009	NONE	NONE	NONE	NONE	maker-Cram_his_scaff0-augustus-gene-211.49	Bra011768	Bo1g003600	NONE	NONE
Bra017826	Bo3g153430	NONE	maker-Cram_his_scaff7-augustus-gene-301.43	Bra010600	NONE	Sialb.0008s0079	NONE	NONE	NONE	Sialb.1332s0021	maker-Cram_his_scaff6-augustus-gene-205.39
NONE	Bo3g153420	NONE	NONE	Bra010601	NONE	Sialb.0008s0078	NONE	NONE	NONE	NONE	maker-Cram_his_scaff6-augustus-gene-205.43
Bra016598	NONE	Sialb.3001s0007	maker-Cram_his_scaff10-augustus-gene-225.61	NONE	NONE	Sialb.0147s0017	maker-Cram_his_scaff4-snap-gene-322.70	NONE	Bo8g067280	NONE	maker-Cram_his_scaff6-snap-gene-163.87
Bra026331	Bo7g111530	Sialb.0036s0086	NONE	NONE	Bo1g049510	Sialb.2084s0011	maker-Cram_his_scaff0-snap-gene-250.64	NONE	NONE	NONE	maker-Cram_his_scaff7-augustus-gene-273.64
Bra026335	Bo7g111520	Sialb.0036s0088	NONE	Bra019040	Bo1g049500	Sialb.2084s0012	maker-Cram_his_scaff0-augustus-gene-250.49	NONE	NONE	NONE	maker-Cram_his_scaff7-augustus-gene-273.63
Bra026336	NONE	Sialb.0036s0090	NONE	NONE	Bo1g049480	NONE	maker-Cram_his_scaff0-augustus-gene-250.58	NONE	NONE	NONE	NONE
Bra008203	Bo6g119680	Sialb.0102s0049	maker-Cram_his_scaff5-augustus-gene-139.35	Bra015837	Bo6g086260	NONE	maker-Cram_his_scaff1-augustus-gene-94.47	Bra003749	Bo2g083970	Sialb.1080s0007	maker-Cram_his_scaff5-augustus-gene-25.48
NONE	Bo1g019970	NONE	NONE	NONE	NONE	NONE	maker-Cram_his_scaff0-augustus-gene-301.38	Bra013353	NONE	Sialb.0289s0046	NONE
NONE	Bo1g019960	NONE	snap_masked-Cram_his_scaff6-processed-gene-227.16	NONE	NONE	NONE	maker-Cram_his_scaff0-augustus-gene-301.36	Bra013352	NONE	Sialb.0289s0045	NONE
NONE	NONE	NONE	NONE	Bra012577	NONE	Sialb.0119s0049	NONE	NONE	Bo7g106260	NONE	maker-Cram_his_scaff7-augustus-gene-218.41
NONE	NONE	NONE	NONE	Bra012578	NONE	Sialb.0119s0048	NONE	NONE	Bo7g106250	NONE	maker-Cram_his_scaff7-augustus-gene-218.40
Bra022354	Bo1g116250	Sialb.0290s0057	augustus_masked-Cram_his_scaff1-processed-gene-146.15	Bra037562	Bo5g117090	Sialb.0685s0010	NONE	Bra001721	Bo3g071750	Sialb.0186s0009	maker-Cram_his_scaff4-snap-gene-73.43
NONE	Bo1g028370	NONE	NONE	NONE	NONE	Sialb.0413s0027	NONE	Bra013623	NONE	NONE	maker-Cram_his_scaff0-augustus-gene-278.47
Bra020844	Bo1g028380	NONE	maker-Cram_his_scaff6-augustus-gene-121.41	NONE	Bo3g164360	Sialb.0413s0026	NONE	Bra013624	NONE	NONE	maker-Cram_his_scaff0-augustus-gene-278.46
NONE	Bo1g028390	NONE	NONE	NONE	NONE	Sialb.0413s0024	NONE	Bra013625	NONE	NONE	maker-Cram_his_scaff0-snap-gene-277.52
Bra020842	NONE	Sialb.0320s0089	snap_masked-Cram_his_scaff6-processed-gene-120.27	NONE	Bo3g164410	NONE	NONE	NONE	NONE	NONE	NONE
NONE	NONE	Sialb.0320s0088	maker-Cram_his_scaff6-snap-gene-120.33	Bra019374	Bo3g164420	NONE	maker-Cram_his_scaff7-augustus-gene-241.34	NONE	Bo7g107990	Sialb.0005s0257	NONE
NONE	NONE	NONE	maker-Cram_his_scaff10-augustus-gene-152.48	NONE	NONE	NONE	NONE	Bra027997	Bo6g048060	Sialb.0158s0068	NONE
NONE	NONE	NONE	snap_masked-Cram_his_scaff10-processed-gene-153.39	NONE	NONE	NONE	NONE	Bra028000	Bo6g048010	Sialb.0158s0065	NONE
NONE	NONE	NONE	maker-Cram_his_scaff10-augustus-gene-153.58	NONE	NONE	NONE	NONE	Bra028001	Bo6g048000	Sialb.0158s0064	NONE
NONE	Bo1g116150	Sialb.0290s0060	snap_masked-Cram_his_scaff1-processed-gene-146.33	Bra037557	Bo5g117000	NONE	maker-Cram_his_scaff13-augustus-gene-85.73	Bra001724	Bo3g071780	Sialb.0229s0006	NONE
Bra013453	NONE	Sialb.0317s0001	NONE	NONE	NONE	Sialb.2110s0008	maker-Cram_his_scaff6-augustus-gene-129.25	Bra020927	Bo3g162170	NONE	NONE
Bra013456	Bo7g107100	Sialb.0317s0003	maker-Cram_his_scaff0-snap-gene-289.61	Bra038807	Bo1g022350	Sialb.3006s0001	NONE	NONE	NONE	Sialb.0206s0016	maker-Cram_his_scaff7-augustus-gene-227.38
Bra022388	Bo5g115590	Sialb.0868s0024	NONE	Bra037539	Bo1g114920	Sialb.0685s0039	maker-Cram_his_scaff13-augustus-gene-83.53	Bra001734	Bo3g071980	Sialb.1170s0011	maker-Cram_his_scaff4-augustus-gene-75.38
NONE	NONE	NONE	maker-Cram_his_scaff3-augustus-gene-0.63	Bra005679	Bo3g001380	Sialb.0496s0022	NONE	NONE	NONE	NONE	NONE
NONE	NONE	NONE	augustus_masked-Cram_his_scaff3-processed-gene-0.19	Bra005678	Bo3g001370	Sialb.0496s0021	NONE	NONE	NONE	NONE	NONE
NONE	NONE	NONE	maker-Cram_his_scaff3-augustus-gene-0.62	Bra005677	Bo3g001360	Sialb.0496s0020	NONE	NONE	NONE	NONE	NONE
Bra009641	NONE	Sialb.0163s0075	maker-Cram_his_scaff3-augustus-gene-0.69	Bra005676	Bo3g001350	Sialb.0496s0019	maker-Cram_his_scaff12-augustus-gene-300.83	NONE	Bo9g186100	NONE	NONE
NONE	NONE	NONE	maker-Cram_his_scaff3-augustus-gene-0.61	Bra005674	Bo3g001340	Sialb.0496s0017	NONE	NONE	NONE	NONE	NONE
NONE	NONE	NONE	maker-Cram_his_scaff3-snap-gene-0.79	Bra005673	Bo3g001320	Sialb.0496s0015	NONE	NONE	NONE	NONE	NONE
NONE	Bo2g001290	Sialb.0185s0051	NONE	NONE	NONE	NONE	NONE	Bra028898	NONE	NONE	maker-Cram_his_scaff8-augustus-gene-298.39
NONE	Bo2g001300	Sialb.0185s0052	maker-Cram_his_scaff3-augustus-gene-1.53	Bra005689	Bo3g001470	Sialb.0496s0031	NONE	Bra028897	NONE	NONE	maker-Cram_his_scaff8-augustus-gene-298.44
NONE	NONE	NONE	maker-Cram_his_scaff3-augustus-gene-1.55	Bra005690	Bo3g001490	Sialb.0496s0033	NONE	NONE	NONE	NONE	NONE
Bra009636	NONE	NONE	NONE	NONE	NONE	NONE	maker-Cram_his_scaff12-augustus-gene-300.80	NONE	Bo9g185020	Sialb.0163s0081	NONE
Bra009635	NONE	NONE	NONE	NONE	NONE	NONE	maker-Cram_his_scaff12-augustus-gene-300.91	NONE	Bo9g185010	Sialb.0163s0082	NONE
Bra009633	NONE	NONE	maker-Cram_his_scaff3-snap-gene-1.78	Bra005694	Bo3g001530	Sialb.0496s0037	NONE	NONE	Bo9g184990	NONE	NONE
Bra009632	Bo2g002340	Sialb.0185s0057	NONE	NONE	NONE	NONE	NONE	Bra028893	NONE	NONE	augustus_masked-Cram_his_scaff8-processed-gene-297.1
NONE	Bo2g002350	Sialb.0185s0058	NONE	NONE	NONE	NONE	maker-Cram_his_scaff12-augustus-gene-300.79	Bra028892	NONE	NONE	maker-Cram_his_scaff8-augustus-gene-297.11
NONE	Bo2g002360	Sialb.0185s0059	NONE	NONE	NONE	NONE	NONE	Bra028891	NONE	NONE	maker-Cram_his_scaff8-augustus-gene-297.12
NONE	Bo2g002390	Sialb.0185s0062	NONE	NONE	NONE	NONE	maker-Cram_his_scaff12-snap-gene-299.88	Bra028889	Bo9g184950	Sialb.0163s0087	maker-Cram_his_scaff8-snap-gene-296.76
NONE	Bo2g002400	Sialb.0185s0063	NONE	Bra005696	Bo3g001590	Sialb.0496s0039	NONE	Bra028888	NONE	NONE	augustus_masked-Cram_his_scaff8-processed-gene-296.17
NONE	Bo2g002430	Sialb.0185s0065	maker-Cram_his_scaff3-snap-gene-1.80	Bra005698	Bo3g001630	Sialb.0496s0041	NONE	Bra028885	NONE	NONE	maker-Cram_his_scaff8-snap-gene-296.75
NONE	NONE	NONE	maker-Cram_his_scaff3-augustus-gene-1.68	Bra005700	Bo3g001650	Sialb.0496s0043	maker-Cram_his_scaff12-augustus-gene-299.53	NONE	NONE	NONE	NONE
Bra009621	NONE	NONE	NONE	NONE	NONE	NONE	NONE	NONE	Bo9g184890	Sialb.0163s0071	maker-Cram_his_scaff12-augustus-gene-299.66
Bra009620	NONE	NONE	NONE	Bra005701	Bo3g001660	NONE	maker-Cram_his_scaff3-snap-gene-1.88	NONE	NONE	Sialb.0163s0070	maker-Cram_his_scaff12-augustus-gene-299.52
Bra009618	Bo2g002450	NONE	maker-Cram_his_scaff8-augustus-gene-296.59	Bra005703	Bo3g001690	Sialb.0185s0068	maker-Cram_his_scaff3-augustus-gene-2.44	Bra028883	Bo9g184860	Sialb.0163s0069	maker-Cram_his_scaff12-augustus-gene-299.65
NONE	NONE	Sialb.0496s0044	NONE	Bra005704	Bo3g001700	NONE	maker-Cram_his_scaff3-augustus-gene-2.45	NONE	NONE	NONE	NONE
Bra009605	Bo2g002500	Sialb.0319s0058	maker-Cram_his_scaff8-augustus-gene-296.58	NONE	NONE	Sialb.0185s0072	NONE	Bra028879	Bo9g184730	Sialb.0163s0050	maker-Cram_his_scaff12-augustus-gene-299.57
Bra009604	NONE	NONE	NONE	NONE	NONE	NONE	NONE	NONE	Bo9g184720	Sialb.0163s0049	maker-Cram_his_scaff12-augustus-gene-299.56
Bra009603	NONE	NONE	NONE	NONE	NONE	NONE	NONE	NONE	Bo9g184710	Sialb.0163s0048	maker-Cram_his_scaff12-augustus-gene-299.55
Bra009602	Bo2g002510	Sialb.0319s0057	maker-Cram_his_scaff8-augustus-gene-296.57	NONE	Bo3g001800	Sialb.0185s0073	snap_masked-Cram_his_scaff3-processed-gene-2.28	Bra028878	Bo9g184700	Sialb.0163s0047	maker-Cram_his_scaff12-augustus-gene-298.70
Bra009599	Bo2g002520	Sialb.0319s0056	maker-Cram_his_scaff8-augustus-gene-296.49	Bra005716	Bo3g001820	Sialb.0185s0074	maker-Cram_his_scaff3-augustus-gene-2.57	Bra028877	Bo9g184680	Sialb.0163s0044	maker-Cram_his_scaff12-augustus-gene-298.60
Bra009598	Bo2g002530	Sialb.0319s0055	maker-Cram_his_scaff8-augustus-gene-296.56	Bra005717	Bo3g001830	Sialb.2507s0003	maker-Cram_his_scaff3-augustus-gene-2.54	Bra028876	Bo9g184670	Sialb.0163s0043	maker-Cram_his_scaff12-augustus-gene-298.68
Bra009594	NONE	NONE	NONE	Bra005721	Bo3g001850	Sialb.2507s0006	NONE	NONE	Bo9g184630	Sialb.0163s0040	maker-Cram_his_scaff12-augustus-gene-298.59
Bra009593	NONE	NONE	NONE	NONE	NONE	NONE	NONE	NONE	Bo9g184620	Sialb.0163s0039	maker-Cram_his_scaff12-augustus-gene-298.67
NONE	NONE	NONE	NONE	Bra005722	Bo3g001860	Sialb.2507s0007	maker-Cram_his_scaff3-augustus-gene-2.61	NONE	Bo9g184610	Sialb.0163s0038	maker-Cram_his_scaff12-augustus-gene-298.58
NONE	Bo2g002550	Sialb.0319s0053	maker-Cram_his_scaff8-augustus-gene-296.55	Bra005724	Bo3g001880	Sialb.2507s0009	NONE	Bra028874	NONE	NONE	NONE
Bra009587	Bo2g002590	Sialb.0319s0051	maker-Cram_his_scaff8-augustus-gene-296.47	Bra005725	Bo3g001890	Sialb.0002s0239	maker-Cram_his_scaff3-augustus-gene-2.62	Bra028872	Bo9g183590	NONE	NONE
Bra009586	NONE	NONE	NONE	Bra005726	Bo3g001900	Sialb.0002s0238	NONE	NONE	Bo9g183580	Sialb.0163s0035	maker-Cram_his_scaff12-augustus-gene-298.57
Bra009585	NONE	NONE	NONE	Bra005727	Bo3g001920	Sialb.0002s0237	augustus_masked-Cram_his_scaff3-processed-gene-3.0	NONE	Bo9g183570	Sialb.0163s0034	NONE
Bra009574	NONE	Sialb.0163s0022	maker-Cram_his_scaff12-snap-gene-300.108	NONE	NONE	NONE	NONE	NONE	Bo9g183450	NONE	maker-Cram_his_scaff12-augustus-gene-298.62
Bra009573	NONE	Sialb.0163s0021	NONE	NONE	Bo3g002030	NONE	NONE	NONE	NONE	NONE	snap_masked-Cram_his_scaff12-processed-gene-298.25
Bra009571	NONE	Sialb.0163s0019	maker-Cram_his_scaff12-augustus-gene-300.85	NONE	NONE	NONE	NONE	NONE	Bo9g183430	NONE	maker-Cram_his_scaff12-augustus-gene-297.90
Bra009569	NONE	Sialb.0163s0017	maker-Cram_his_scaff8-augustus-gene-295.38	Bra005755	Bo9g183410	Sialb.0002s0228	maker-Cram_his_scaff3-snap-gene-3.77	Bra028865	Bo2g002710	Sialb.0319s0043	maker-Cram_his_scaff12-augustus-gene-297.89
Bra009568	NONE	Sialb.0163s0016	NONE	NONE	Bo9g183400	NONE	maker-Cram_his_scaff3-augustus-gene-3.70	Bra028864	Bo2g002720	Sialb.0319s0042	maker-Cram_his_scaff12-augustus-gene-297.78
NONE	NONE	NONE	maker-Cram_his_scaff8-augustus-gene-295.35	NONE	Bo9g183360	NONE	NONE	Bra028862	Bo2g002740	Sialb.0319s0040	NONE
Bra009565	NONE	Sialb.0163s0013	maker-Cram_his_scaff8-augustus-gene-295.34	NONE	Bo9g183350	NONE	NONE	Bra028861	Bo2g002750	Sialb.0319s0039	NONE
Bra009564	NONE	Sialb.0536s0053	NONE	NONE	Bo9g183340	NONE	NONE	NONE	NONE	NONE	maker-Cram_his_scaff12-augustus-gene-297.88
Bra009563	NONE	Sialb.0536s0052	NONE	NONE	Bo9g183330	NONE	NONE	NONE	NONE	NONE	maker-Cram_his_scaff12-augustus-gene-297.76
Bra009562	Bo3g002070	Sialb.0536s0051	NONE	Bra005751	NONE	NONE	NONE	NONE	NONE	NONE	maker-Cram_his_scaff12-snap-gene-297.113
Bra009560	Bo3g002090	Sialb.0536s0049	NONE	Bra005749	Bo9g183310	Sialb.0002s0227	augustus_masked-Cram_his_scaff3-processed-gene-3.8	NONE	NONE	NONE	NONE
NONE	Bo3g002100	NONE	maker-Cram_his_scaff8-augustus-gene-295.36	Bra005748	NONE	Sialb.0002s0226	NONE	Bra028860	Bo2g002760	Sialb.0319s0038	NONE
Bra009559	NONE	Sialb.0536s0048	maker-Cram_his_scaff8-augustus-gene-295.32	Bra005747	Bo9g183300	NONE	NONE	Bra028859	Bo2g002770	Sialb.0319s0037	NONE
Bra009534	NONE	Sialb.0536s0026	NONE	NONE	Bo9g183020	NONE	maker-Cram_his_scaff8-augustus-gene-246.27	Bra028840	Bo2g003980	Sialb.0319s0016	maker-Cram_his_scaff12-augustus-gene-296.61
Bra009535	NONE	Sialb.0536s0027	NONE	NONE	Bo9g183030	NONE	augustus_masked-Cram_his_scaff8-processed-gene-246.7	Bra028841	Bo2g003970	Sialb.0319s0017	NONE
NONE	NONE	NONE	maker-Cram_his_scaff8-augustus-gene-294.40	NONE	NONE	NONE	NONE	Bra028843	Bo2g003960	Sialb.0319s0020	NONE
Bra009540	NONE	Sialb.0536s0032	maker-Cram_his_scaff8-augustus-gene-294.33	NONE	NONE	NONE	augustus_masked-Cram_his_scaff8-processed-gene-242.12	Bra028844	Bo2g003950	Sialb.0319s0021	maker-Cram_his_scaff12-augustus-gene-297.68
Bra009541	Bo3g002250	Sialb.0536s0033	NONE	Bra005737	Bo9g183070	Sialb.0002s0214	maker-Cram_his_scaff3-augustus-gene-3.67	NONE	NONE	NONE	maker-Cram_his_scaff12-augustus-gene-297.82
Bra009543	Bo3g002240	Sialb.0536s0035	NONE	Bra005738	Bo9g183080	Sialb.0002s0215	snap_masked-Cram_his_scaff3-processed-gene-3.40	NONE	NONE	NONE	NONE
Bra009544	NONE	NONE	maker-Cram_his_scaff8-augustus-gene-294.34	NONE	Bo9g183090	NONE	NONE	Bra028845	Bo2g003940	Sialb.0319s0022	maker-Cram_his_scaff12-augustus-gene-297.69
Bra005764	Bo3g002340	Sialb.0536s0021	maker-Cram_his_scaff3-augustus-gene-4.75	Bra028835	NONE	Sialb.0002s0207	NONE	Bra009529	Bo2g004070	Sialb.0319s0008	maker-Cram_his_scaff12-augustus-gene-296.48
Bra005762	Bo3g002320	Sialb.0536s0024	maker-Cram_his_scaff3-augustus-gene-4.74	Bra028836	Bo9g182000	Sialb.0002s0208	maker-Cram_his_scaff8-augustus-gene-246.34	Bra009531	Bo2g004040	Sialb.0319s0010	maker-Cram_his_scaff12-augustus-gene-296.49
Bra005775	Bo3g002490	NONE	maker-Cram_his_scaff3-augustus-gene-4.79	NONE	NONE	Sialb.0002s0192	NONE	NONE	NONE	NONE	NONE
Bra005772	Bo3g002440	NONE	maker-Cram_his_scaff3-augustus-gene-4.78	Bra028827	NONE	Sialb.0002s0196	NONE	NONE	Bo2g004140	NONE	NONE
Bra005771	Bo3g002430	NONE	maker-Cram_his_scaff3-augustus-gene-4.68	NONE	NONE	Sialb.0002s0197	NONE	NONE	NONE	NONE	NONE
Bra005770	Bo3g002420	NONE	augustus_masked-Cram_his_scaff3-processed-gene-4.20	NONE	NONE	Sialb.0002s0198	NONE	NONE	NONE	NONE	NONE
NONE	NONE	Sialb.0536s0014	NONE	NONE	Bo9g181860	NONE	NONE	Bra009522	NONE	NONE	maker-Cram_his_scaff12-augustus-gene-296.55
NONE	NONE	Sialb.0536s0013	NONE	NONE	Bo9g181850	NONE	NONE	Bra009521	NONE	NONE	snap_masked-Cram_his_scaff12-processed-gene-296.36
Bra005776	Bo3g002500	NONE	maker-Cram_his_scaff3-augustus-gene-4.69	NONE	Bo9g181830	Sialb.0002s0191	NONE	Bra009519	NONE	Sialb.0029s0172	maker-Cram_his_scaff12-augustus-gene-296.52
Bra005777	Bo3g002510	Sialb.1028s0017	maker-Cram_his_scaff3-augustus-gene-4.70	Bra028824	Bo9g181820	Sialb.0002s0190	maker-Cram_his_scaff8-augustus-gene-247.12	Bra009518	Bo2g004170	Sialb.0029s0171	maker-Cram_his_scaff12-augustus-gene-296.51
NONE	NONE	NONE	maker-Cram_his_scaff3-snap-gene-4.102	NONE	Bo9g181810	NONE	NONE	Bra009517	NONE	Sialb.0029s0170	maker-Cram_his_scaff12-augustus-gene-296.46
NONE	NONE	NONE	NONE	NONE	Bo9g181780	NONE	NONE	Bra009515	NONE	Sialb.0029s0167	maker-Cram_his_scaff12-augustus-gene-296.45
Bra005778	Bo3g002520	NONE	maker-Cram_his_scaff3-augustus-gene-4.81	NONE	Bo9g181770	Sialb.0002s0189	NONE	Bra009514	NONE	Sialb.0029s0166	NONE
NONE	NONE	NONE	NONE	NONE	Bo9g181760	NONE	NONE	Bra009513	NONE	Sialb.0029s0164	maker-Cram_his_scaff12-augustus-gene-295.73
NONE	NONE	Sialb.1028s0014	NONE	Bra028819	NONE	NONE	maker-Cram_his_scaff8-snap-gene-248.40	NONE	Bo2g005240	NONE	NONE
Bra005783	NONE	Sialb.1028s0013	maker-Cram_his_scaff3-snap-gene-5.72	Bra028815	Bo9g181670	Sialb.0002s0183	maker-Cram_his_scaff8-augustus-gene-248.32	Bra009508	Bo2g005260	Sialb.0029s0158	maker-Cram_his_scaff12-augustus-gene-295.62
NONE	NONE	Sialb.1028s0011	augustus_masked-Cram_his_scaff3-processed-gene-5.12	Bra028813	NONE	Sialb.0002s0180	maker-Cram_his_scaff8-snap-gene-248.44	NONE	Bo2g005280	NONE	NONE
Bra005787	NONE	NONE	NONE	NONE	Bo9g181640	Sialb.0002s0178	NONE	Bra009505	NONE	Sialb.0029s0156	maker-Cram_his_scaff12-snap-gene-295.79
Bra005788	NONE	NONE	augustus_masked-Cram_his_scaff3-processed-gene-5.4	NONE	Bo9g181630	Sialb.0002s0176	NONE	Bra009504	NONE	Sialb.0029s0155	NONE
NONE	NONE	Sialb.1028s0009	maker-Cram_his_scaff8-augustus-gene-248.28	Bra028811	Bo9g181620	NONE	NONE	Bra009502	Bo2g005300	Sialb.0029s0154	maker-Cram_his_scaff12-augustus-gene-295.69
NONE	NONE	Sialb.1028s0008	maker-Cram_his_scaff8-augustus-gene-248.29	Bra028810	NONE	NONE	NONE	Bra009501	Bo2g005310	Sialb.0029s0153	maker-Cram_his_scaff12-augustus-gene-295.68
Bra005789	Bo9g181450	Sialb.1028s0004	NONE	Bra028805	Bo9g181470	NONE	NONE	Bra009491	Bo2g005360	Sialb.0029s0141	maker-Cram_his_scaff12-augustus-gene-294.65
NONE	NONE	NONE	NONE	NONE	Bo9g181490	NONE	NONE	Bra009493	NONE	Sialb.0029s0143	snap_masked-Cram_his_scaff12-processed-gene-295.23
NONE	Bo2g006590	NONE	NONE	Bra028786	Bo9g178850	Sialb.1094s0015	snap_masked-Cram_his_scaff12-processed-gene-293.22	Bra009445	NONE	Sialb.0029s0102	NONE
NONE	Bo2g006600	NONE	maker-Cram_his_scaff8-augustus-gene-249.68	Bra028785	Bo9g178860	Sialb.1094s0016	snap_masked-Cram_his_scaff12-processed-gene-293.21	Bra009444	NONE	Sialb.0029s0101	NONE
NONE	Bo2g006610	Sialb.0002s0153	NONE	Bra028784	Bo9g178870	Sialb.1094s0017	maker-Cram_his_scaff12-snap-gene-293.61	Bra009443	Bo3g002890	Sialb.0029s0100	NONE
NONE	NONE	NONE	NONE	NONE	Bo9g178890	NONE	maker-Cram_his_scaff12-augustus-gene-292.76	Bra009441	NONE	Sialb.0029s0099	NONE
NONE	Bo2g006620	NONE	maker-Cram_his_scaff8-augustus-gene-249.63	Bra028783	Bo9g178900	Sialb.1094s0018	maker-Cram_his_scaff12-augustus-gene-292.75	Bra009440	NONE	Sialb.0029s0098	NONE
NONE	NONE	NONE	NONE	NONE	Bo9g178920	NONE	snap_masked-Cram_his_scaff12-processed-gene-292.53	Bra009438	NONE	Sialb.0029s0096	NONE
Bra005821	NONE	NONE	NONE	NONE	NONE	Sialb.0002s0143	NONE	NONE	Bo3g002980	NONE	maker-Cram_his_scaff3-snap-gene-6.83
Bra005819	NONE	Sialb.0002s0145	NONE	NONE	NONE	Sialb.4027s0004	NONE	NONE	Bo3g002970	NONE	maker-Cram_his_scaff3-augustus-gene-6.62
Bra005818	Bo2g006670	Sialb.0002s0146	maker-Cram_his_scaff8-augustus-gene-249.71	Bra028780	Bo9g178980	Sialb.4027s0003	NONE	Bra009432	Bo3g002960	Sialb.0029s0090	maker-Cram_his_scaff3-augustus-gene-6.73
Bra005816	Bo2g006660	Sialb.0002s0148	NONE	Bra028781	Bo9g178970	Sialb.4027s0002	maker-Cram_his_scaff12-snap-gene-292.85	Bra009433	Bo3g002950	Sialb.0029s0091	maker-Cram_his_scaff3-augustus-gene-6.72
Bra005823	Bo9g177660	NONE	NONE	NONE	NONE	Sialb.0002s0141	maker-Cram_his_scaff12-augustus-gene-292.63	Bra009422	Bo3g002990	Sialb.0029s0084	maker-Cram_his_scaff3-augustus-gene-6.76
Bra005824	Bo9g177640	NONE	NONE	NONE	NONE	Sialb.0002s0140	maker-Cram_his_scaff12-augustus-gene-292.61	Bra009420	Bo3g003000	Sialb.0029s0082	maker-Cram_his_scaff3-augustus-gene-6.77
Bra005825	Bo9g177620	NONE	NONE	NONE	NONE	Sialb.0002s0139	maker-Cram_his_scaff12-augustus-gene-292.70	Bra009417	Bo3g003010	Sialb.0029s0080	maker-Cram_his_scaff3-augustus-gene-7.60
Bra005838	NONE	NONE	NONE	NONE	NONE	Sialb.0002s0125	NONE	NONE	Bo3g003160	NONE	maker-Cram_his_scaff3-augustus-gene-7.78
Bra005836	Bo9g177400	NONE	NONE	NONE	NONE	Sialb.0002s0127	NONE	Bra009086	Bo3g003140	Sialb.0029s0063	maker-Cram_his_scaff3-snap-gene-7.102
NONE	Bo9g177500	Sialb.0856s0011	snap_masked-Cram_his_scaff8-processed-gene-250.19	Bra028774	Bo2g006780	NONE	maker-Cram_his_scaff12-augustus-gene-291.83	Bra009404	Bo3g003130	Sialb.0029s0066	maker-Cram_his_scaff3-snap-gene-7.91
Bra005834	NONE	Sialb.0856s0009	maker-Cram_his_scaff8-augustus-gene-250.47	Bra028775	Bo2g006770	Sialb.0002s0130	NONE	NONE	Bo3g003110	NONE	maker-Cram_his_scaff3-augustus-gene-7.75
Bra005833	Bo9g177520	NONE	NONE	NONE	NONE	Sialb.0002s0131	maker-Cram_his_scaff12-snap-gene-291.94	Bra009406	Bo3g003090	Sialb.0029s0069	maker-Cram_his_scaff3-snap-gene-7.99
Bra005831	Bo9g177530	NONE	NONE	NONE	NONE	Sialb.0002s0133	NONE	Bra009407	Bo3g003070	Sialb.0029s0070	augustus_masked-Cram_his_scaff3-processed-gene-7.14
Bra005829	Bo9g177540	Sialb.0856s0008	maker-Cram_his_scaff8-augustus-gene-250.46	Bra028776	Bo2g006760	Sialb.0002s0134	maker-Cram_his_scaff12-snap-gene-291.95	Bra009408	NONE	Sialb.0029s0071	maker-Cram_his_scaff3-augustus-gene-7.73
Bra005828	NONE	NONE	NONE	NONE	NONE	Sialb.0002s0135	maker-Cram_his_scaff12-augustus-gene-291.84	Bra009410	Bo3g003060	Sialb.0029s0073	augustus_masked-Cram_his_scaff3-processed-gene-7.2
NONE	Bo9g177550	NONE	NONE	NONE	NONE	NONE	snap_masked-Cram_his_scaff12-processed-gene-292.27	Bra009411	NONE	Sialb.0029s0074	NONE
NONE	Bo9g177560	NONE	NONE	NONE	NONE	NONE	maker-Cram_his_scaff12-augustus-gene-292.67	Bra009412	NONE	Sialb.0029s0075	NONE
Bra005845	NONE	Sialb.0856s0016	maker-Cram_his_scaff8-augustus-gene-250.49	Bra028768	Bo2g006860	Sialb.0002s0123	NONE	NONE	Bo3g003250	Sialb.0002s0122	maker-Cram_his_scaff3-augustus-gene-7.81
Bra005846	Bo9g177340	NONE	NONE	NONE	NONE	Sialb.0029s0057	NONE	Bra009092	Bo3g003260	Sialb.0002s0121	maker-Cram_his_scaff3-augustus-gene-7.69
NONE	Bo9g177330	NONE	NONE	NONE	NONE	Sialb.0029s0056	maker-Cram_his_scaff12-augustus-gene-291.77	Bra009093	NONE	Sialb.0002s0120	NONE
Bra005848	Bo9g177320	NONE	NONE	NONE	NONE	Sialb.0029s0055	maker-Cram_his_scaff12-snap-gene-291.87	Bra009094	Bo3g003280	Sialb.0002s0119	maker-Cram_his_scaff3-augustus-gene-7.82
Bra005849	NONE	Sialb.0856s0017	NONE	Bra028767	Bo2g006870	NONE	NONE	NONE	Bo3g003290	Sialb.0002s0118	maker-Cram_his_scaff3-augustus-gene-7.71
NONE	Bo9g177290	NONE	NONE	NONE	NONE	Sialb.0029s0052	maker-Cram_his_scaff12-augustus-gene-291.75	Bra009097	NONE	NONE	NONE
NONE	Bo9g177280	Sialb.0856s0019	maker-Cram_his_scaff8-augustus-gene-250.50	Bra028765	Bo2g006890	Sialb.0029s0051	maker-Cram_his_scaff12-augustus-gene-291.64	Bra009098	NONE	NONE	NONE
NONE	Bo9g177260	NONE	maker-Cram_his_scaff8-snap-gene-250.66	Bra028764	Bo2g006900	Sialb.0029s0049	maker-Cram_his_scaff12-augustus-gene-291.63	Bra009100	NONE	NONE	NONE
NONE	Bo9g177230	Sialb.0856s0020	NONE	Bra028763	Bo2g006920	Sialb.0029s0046	maker-Cram_his_scaff12-augustus-gene-291.73	Bra009102	NONE	NONE	NONE
NONE	Bo9g177210	NONE	NONE	NONE	NONE	Sialb.0029s0044	snap_masked-Cram_his_scaff12-processed-gene-291.32	Bra009103	NONE	NONE	NONE
NONE	Bo9g177200	Sialb.0856s0021	NONE	Bra028762	NONE	Sialb.0029s0043	maker-Cram_his_scaff12-augustus-gene-290.68	Bra009104	NONE	NONE	NONE
Bra005850	Bo9g177190	Sialb.0856s0022	maker-Cram_his_scaff8-augustus-gene-250.52	Bra028761	Bo2g006940	Sialb.0029s0042	maker-Cram_his_scaff12-augustus-gene-290.67	Bra009105	Bo3g003300	Sialb.0002s0117	maker-Cram_his_scaff3-augustus-gene-7.83
NONE	Bo9g177170	NONE	NONE	NONE	NONE	Sialb.0029s0040	maker-Cram_his_scaff12-augustus-gene-290.78	Bra009107	NONE	NONE	NONE
NONE	Bo9g177140	Sialb.0856s0024	maker-Cram_his_scaff8-augustus-gene-251.43	Bra028760	Bo2g006950	Sialb.0029s0036	NONE	Bra009111	NONE	NONE	NONE
NONE	Bo9g177130	Sialb.0856s0025	maker-Cram_his_scaff8-augustus-gene-251.44	Bra028759	Bo2g006960	NONE	NONE	NONE	NONE	NONE	NONE
NONE	Bo9g177110	Sialb.0856s0026	snap_masked-Cram_his_scaff8-processed-gene-251.18	Bra028757	Bo2g006970	Sialb.0029s0033	maker-Cram_his_scaff12-snap-gene-290.96	Bra009114	NONE	NONE	NONE
NONE	Bo9g177030	NONE	NONE	NONE	NONE	Sialb.0029s0024	maker-Cram_his_scaff12-snap-gene-290.83	Bra009123	NONE	NONE	NONE
Bra005862	Bo9g177020	NONE	maker-Cram_his_scaff3-augustus-gene-8.58	NONE	NONE	Sialb.0029s0023	maker-Cram_his_scaff12-augustus-gene-290.62	Bra009124	Bo3g003450	Sialb.0002s0107	NONE
NONE	Bo9g177010	NONE	NONE	NONE	NONE	Sialb.0029s0022	maker-Cram_his_scaff12-augustus-gene-290.70	Bra009125	NONE	NONE	NONE
Bra005863	Bo9g177000	Sialb.3449s0004	NONE	Bra028751	Bo2g007020	Sialb.0029s0021	maker-Cram_his_scaff12-augustus-gene-290.61	Bra009126	Bo3g003460	Sialb.0002s0106	maker-Cram_his_scaff8-augustus-gene-251.57
NONE	Bo9g176980	NONE	NONE	NONE	NONE	Sialb.0029s0020	maker-Cram_his_scaff12-augustus-gene-290.60	Bra009127	NONE	NONE	NONE
NONE	Bo9g176920	Sialb.3449s0003	NONE	Bra028749	Bo2g007050	Sialb.0029s0016	maker-Cram_his_scaff12-augustus-gene-289.84	Bra009132	NONE	NONE	snap_masked-Cram_his_scaff8-processed-gene-251.30
Bra005867	Bo9g176910	Sialb.3449s0002	maker-Cram_his_scaff3-augustus-gene-8.52	Bra028748	Bo2g007060	Sialb.0029s0015	snap_masked-Cram_his_scaff12-processed-gene-289.60	Bra009133	Bo3g003500	Sialb.0002s0102	maker-Cram_his_scaff8-augustus-gene-251.52
NONE	Bo9g176900	NONE	NONE	NONE	NONE	Sialb.0029s0014	maker-Cram_his_scaff12-augustus-gene-289.71	Bra009134	NONE	NONE	NONE
NONE	Bo9g176890	NONE	NONE	NONE	NONE	Sialb.0029s0013	maker-Cram_his_scaff12-augustus-gene-289.70	Bra009135	NONE	NONE	NONE
Bra005868	Bo9g176870	NONE	NONE	NONE	NONE	Sialb.0029s0011	maker-Cram_his_scaff12-augustus-gene-289.69	Bra009137	Bo3g003510	NONE	NONE
NONE	Bo9g176860	Sialb.0293s0066	NONE	Bra028747	NONE	Sialb.0029s0009	maker-Cram_his_scaff12-augustus-gene-289.82	Bra009138	NONE	NONE	maker-Cram_his_scaff8-augustus-gene-251.53
NONE	Bo9g176850	NONE	NONE	NONE	NONE	Sialb.0029s0008	maker-Cram_his_scaff12-augustus-gene-289.68	Bra009139	NONE	NONE	NONE
NONE	Bo9g176840	NONE	NONE	NONE	NONE	Sialb.0029s0007	maker-Cram_his_scaff12-augustus-gene-289.67	Bra009140	NONE	NONE	NONE
NONE	Bo9g176720	NONE	NONE	Bra028746	Bo2g007090	Sialb.3623s0005	snap_masked-Cram_his_scaff12-processed-gene-289.38	Bra009150	NONE	NONE	NONE
NONE	Bo9g176710	NONE	NONE	NONE	NONE	Sialb.3623s0004	maker-Cram_his_scaff12-augustus-gene-289.65	Bra009151	NONE	NONE	NONE
NONE	Bo9g176670	NONE	NONE	NONE	NONE	Sialb.1701s0012	snap_masked-Cram_his_scaff12-processed-gene-289.46	Bra009155	NONE	Sialb.1561s0014	NONE
Bra005871	Bo9g176660	NONE	NONE	NONE	Bo2g007110	Sialb.1701s0011	maker-Cram_his_scaff12-snap-gene-289.86	Bra009156	Bo3g003610	Sialb.1561s0013	NONE
Bra005872	NONE	Sialb.0293s0064	maker-Cram_his_scaff3-augustus-gene-8.55	Bra028745	Bo2g007120	NONE	NONE	NONE	Bo3g003620	NONE	maker-Cram_his_scaff8-snap-gene-251.71
Bra005873	Bo9g176650	NONE	NONE	NONE	NONE	Sialb.1701s0010	maker-Cram_his_scaff12-augustus-gene-289.63	Bra009157	Bo3g003630	Sialb.1561s0012	NONE
NONE	Bo9g176630	NONE	NONE	NONE	NONE	Sialb.1701s0009	snap_masked-Cram_his_scaff12-processed-gene-289.31	Bra009158	NONE	Sialb.1561s0010	NONE
NONE	Bo9g176600	Sialb.0293s0063	NONE	Bra028744	NONE	NONE	NONE	Bra009159	NONE	NONE	maker-Cram_his_scaff8-snap-gene-251.77
Bra005874	Bo9g176590	NONE	snap_masked-Cram_his_scaff3-processed-gene-8.45	NONE	NONE	Sialb.1701s0008	snap_masked-Cram_his_scaff12-processed-gene-289.26	Bra009160	Bo3g003640	Sialb.1561s0009	NONE
NONE	Bo9g176560	NONE	NONE	NONE	NONE	Sialb.1701s0006	maker-Cram_his_scaff12-augustus-gene-288.74	Bra009162	NONE	Sialb.1561s0007	NONE
NONE	Bo9g176460	NONE	NONE	NONE	NONE	NONE	maker-Cram_his_scaff12-augustus-gene-288.58	Bra009172	NONE	Sialb.5930s0001	NONE
NONE	Bo9g176450	NONE	NONE	NONE	NONE	NONE	maker-Cram_his_scaff12-augustus-gene-288.69	Bra009173	NONE	Sialb.5930s0002	NONE
Bra005890	Bo9g176350	NONE	augustus_masked-Cram_his_scaff3-processed-gene-9.12	NONE	NONE	Sialb.0002s0087	NONE	NONE	Bo3g003830	NONE	NONE
NONE	Bo9g176330	Sialb.0293s0053	NONE	Bra028736	Bo2g007200	NONE	NONE	Bra009182	NONE	Sialb.0307s0001	maker-Cram_his_scaff8-snap-gene-252.62
NONE	Bo9g176310	NONE	NONE	NONE	NONE	NONE	maker-Cram_his_scaff12-augustus-gene-288.66	Bra009183	NONE	Sialb.0307s0002	NONE
Bra005894	Bo9g176220	NONE	maker-Cram_his_scaff3-augustus-gene-9.53	NONE	NONE	Sialb.0002s0083	snap_masked-Cram_his_scaff12-processed-gene-287.57	Bra009190	Bo3g003870	Sialb.0307s0007	NONE
Bra005895	Bo9g176200	NONE	maker-Cram_his_scaff3-snap-gene-9.76	NONE	NONE	Sialb.0002s0082	maker-Cram_his_scaff12-snap-gene-287.87	Bra009192	Bo3g003880	Sialb.0307s0009	NONE
Bra005897	NONE	NONE	maker-Cram_his_scaff3-snap-gene-9.77	NONE	NONE	Sialb.0002s0080	NONE	NONE	Bo3g003890	NONE	NONE
NONE	Bo9g176070	Sialb.0293s0046	NONE	Bra028729	Bo2g007260	NONE	NONE	Bra009203	NONE	Sialb.0307s0021	maker-Cram_his_scaff8-snap-gene-252.63
NONE	Bo9g176040	NONE	NONE	NONE	NONE	NONE	maker-Cram_his_scaff12-augustus-gene-287.66	Bra009205	NONE	Sialb.0307s0023	NONE
NONE	Bo9g176030	Sialb.0293s0045	NONE	Bra028728	Bo2g007270	NONE	maker-Cram_his_scaff12-augustus-gene-287.65	Bra009206	NONE	Sialb.0307s0024	NONE
Bra005899	Bo9g176020	NONE	maker-Cram_his_scaff3-augustus-gene-9.63	NONE	NONE	Sialb.0002s0078	maker-Cram_his_scaff12-snap-gene-287.82	Bra009207	Bo3g003910	Sialb.0307s0025	NONE
NONE	Bo9g176010	NONE	NONE	NONE	NONE	NONE	maker-Cram_his_scaff12-augustus-gene-287.62	Bra009208	NONE	Sialb.0307s0026	NONE
Bra005900	Bo9g176000	Sialb.0293s0044	maker-Cram_his_scaff3-augustus-gene-9.64	Bra028727	Bo2g007280	Sialb.0002s0077	maker-Cram_his_scaff12-augustus-gene-287.61	Bra009210	Bo3g003920	Sialb.0307s0028	maker-Cram_his_scaff8-snap-gene-252.64
Bra005901	NONE	NONE	maker-Cram_his_scaff3-augustus-gene-9.54	NONE	NONE	Sialb.0002s0076	NONE	NONE	Bo3g003930	NONE	NONE
NONE	Bo9g175850	Sialb.0002s0069	maker-Cram_his_scaff3-augustus-gene-9.67	NONE	NONE	NONE	NONE	Bra009225	Bo3g004000	Sialb.0050s0129	NONE
NONE	Bo9g175860	Sialb.0293s0037	NONE	Bra028720	Bo2g007370	Sialb.5063s0001	snap_masked-Cram_his_scaff12-processed-gene-286.52	Bra009224	NONE	Sialb.0050s0128	maker-Cram_his_scaff8-augustus-gene-253.60
Bra005907	Bo9g175900	NONE	NONE	NONE	NONE	NONE	maker-Cram_his_scaff12-augustus-gene-286.78	Bra009219	Bo3g003970	Sialb.0050s0123	NONE
Bra005906	Bo9g175910	Sialb.0293s0038	maker-Cram_his_scaff3-augustus-gene-9.56	Bra028721	Bo2g007350	Sialb.5063s0002	maker-Cram_his_scaff12-augustus-gene-286.90	Bra009218	Bo3g003960	Sialb.0050s0122	maker-Cram_his_scaff8-snap-gene-253.67
NONE	Bo9g175920	NONE	NONE	NONE	NONE	NONE	maker-Cram_his_scaff12-augustus-gene-287.59	Bra009217	NONE	Sialb.0050s0121	NONE
NONE	Bo9g175930	Sialb.0293s0039	NONE	Bra028722	Bo2g007340	Sialb.5063s0003	maker-Cram_his_scaff12-augustus-gene-287.73	Bra009216	NONE	NONE	NONE
NONE	NONE	Sialb.0293s0040	NONE	Bra028723	Bo2g007330	NONE	NONE	NONE	NONE	NONE	maker-Cram_his_scaff8-augustus-gene-253.59
Bra005912	Bo9g175820	Sialb.0002s0068	maker-Cram_his_scaff3-augustus-gene-9.57	Bra028717	Bo2g007410	Sialb.0025s0003	maker-Cram_his_scaff12-augustus-gene-286.88	Bra009228	Bo3g004040	NONE	maker-Cram_his_scaff8-snap-gene-253.69
NONE	Bo9g175810	NONE	NONE	Bra028716	NONE	Sialb.0025s0005	NONE	Bra009230	NONE	Sialb.0431s0019	snap_masked-Cram_his_scaff12-processed-gene-193.34
Bra005913	Bo9g175800	Sialb.0002s0067	maker-Cram_his_scaff3-augustus-gene-9.58	NONE	NONE	Sialb.0025s0006	maker-Cram_his_scaff12-snap-gene-286.105	Bra009231	Bo3g004050	NONE	NONE
Bra005914	Bo9g175780	Sialb.0002s0066	maker-Cram_his_scaff3-augustus-gene-10.54	NONE	NONE	Sialb.0025s0008	maker-Cram_his_scaff12-augustus-gene-286.86	Bra009233	Bo3g004060	NONE	NONE
NONE	NONE	NONE	NONE	NONE	NONE	Sialb.0025s0068	maker-Cram_his_scaff12-snap-gene-285.83	Bra009296	Bo9g175100	NONE	NONE
Bra005922	NONE	Sialb.0002s0061	NONE	NONE	Bo3g004170	Sialb.0025s0070	snap_masked-Cram_his_scaff12-processed-gene-285.42	Bra009298	Bo9g175080	NONE	NONE
NONE	Bo2g007490	NONE	NONE	Bra028710	NONE	Sialb.0025s0072	maker-Cram_his_scaff12-augustus-gene-285.64	Bra009299	Bo9g175070	Sialb.0431s0012	NONE
NONE	NONE	NONE	NONE	NONE	NONE	Sialb.0025s0076	snap_masked-Cram_his_scaff12-processed-gene-286.34	Bra009303	Bo9g175030	NONE	NONE
NONE	NONE	NONE	NONE	NONE	NONE	Sialb.0025s0053	maker-Cram_his_scaff12-augustus-gene-285.56	Bra009283	Bo9g175260	NONE	NONE
Bra005928	Bo2g007540	NONE	maker-Cram_his_scaff3-snap-gene-10.80	Bra028705	Bo3g004250	Sialb.0025s0054	maker-Cram_his_scaff12-augustus-gene-285.68	Bra009284	Bo9g175250	NONE	NONE
Bra005927	Bo2g007530	NONE	snap_masked-Cram_his_scaff3-processed-gene-10.51	Bra028706	Bo3g004240	Sialb.0025s0055	snap_masked-Cram_his_scaff12-processed-gene-285.30	Bra009285	Bo9g175240	Sialb.0431s0008	maker-Cram_his_scaff8-snap-gene-253.80
NONE	NONE	NONE	NONE	NONE	NONE	Sialb.0025s0056	maker-Cram_his_scaff12-augustus-gene-285.69	Bra009286	Bo9g175210	NONE	NONE
NONE	NONE	NONE	NONE	NONE	NONE	Sialb.0025s0046	maker-Cram_his_scaff12-augustus-gene-285.65	Bra009274	Bo9g175370	Sialb.0431s0002	NONE
Bra005931	NONE	Sialb.0002s0049	maker-Cram_his_scaff3-augustus-gene-10.64	NONE	Bo3g004280	Sialb.0025s0045	maker-Cram_his_scaff12-augustus-gene-284.90	Bra009273	Bo9g175380	NONE	NONE
Bra005932	Bo2g008570	Sialb.0002s0048	NONE	Bra028703	Bo3g004290	Sialb.0025s0044	maker-Cram_his_scaff12-augustus-gene-284.89	Bra009272	Bo9g175390	Sialb.0431s0001	maker-Cram_his_scaff8-snap-gene-253.72
NONE	Bo2g008580	NONE	NONE	Bra028702	NONE	NONE	maker-Cram_his_scaff12-augustus-gene-284.88	Bra009271	Bo9g175400	Sialb.0025s0043	NONE
NONE	NONE	NONE	NONE	NONE	NONE	NONE	maker-Cram_his_scaff12-augustus-gene-284.87	Bra009270	Bo9g175410	Sialb.0025s0042	NONE
NONE	Bo2g008650	NONE	NONE	Bra028696	NONE	Sialb.0254s0011	NONE	Bra009258	Bo9g175540	Sialb.0025s0030	maker-Cram_his_scaff8-augustus-gene-254.46
Bra005941	NONE	Sialb.0025s0031	maker-Cram_his_scaff3-augustus-gene-11.62	NONE	Bo3g004400	NONE	NONE	Bra009259	Bo9g175520	Sialb.0002s0041	NONE
NONE	NONE	Sialb.0025s0034	NONE	NONE	NONE	NONE	maker-Cram_his_scaff12-augustus-gene-284.74	Bra009262	Bo9g175490	NONE	NONE
Bra005935	Bo2g008640	Sialb.0002s0045	maker-Cram_his_scaff3-snap-gene-11.70	Bra028697	Bo3g004350	Sialb.0254s0010	NONE	Bra009263	Bo9g175480	Sialb.0025s0035	maker-Cram_his_scaff8-augustus-gene-254.45
Bra005934	Bo2g008630	Sialb.0002s0046	snap_masked-Cram_his_scaff3-processed-gene-11.26	Bra028698	Bo3g004340	Sialb.0254s0009	maker-Cram_his_scaff12-augustus-gene-284.85	Bra009264	Bo9g175470	Sialb.0025s0036	maker-Cram_his_scaff8-snap-gene-254.58
Bra005948	NONE	Sialb.0025s0021	maker-Cram_his_scaff3-augustus-gene-11.66	NONE	Bo3g004490	Sialb.0002s0035	maker-Cram_his_scaff12-augustus-gene-284.66	Bra009248	Bo9g175630	NONE	NONE
NONE	Bo2g008720	Sialb.0025s0018	NONE	Bra028688	NONE	NONE	snap_masked-Cram_his_scaff12-processed-gene-284.54	NONE	NONE	Sialb.0254s0020	maker-Cram_his_scaff8-snap-gene-254.64
NONE	Bo2g008740	NONE	NONE	Bra028687	NONE	NONE	NONE	NONE	NONE	Sialb.0254s0021	maker-Cram_his_scaff8-snap-gene-254.65
NONE	Bo2g008750	Sialb.0025s0017	NONE	Bra028686	NONE	NONE	maker-Cram_his_scaff12-augustus-gene-284.82	Bra009247	Bo9g175650	Sialb.0254s0022	maker-Cram_his_scaff8-augustus-gene-254.50
NONE	Bo2g008760	Sialb.0025s0015	NONE	Bra028685	NONE	NONE	maker-Cram_his_scaff12-augustus-gene-284.81	Bra009246	Bo9g175670	Sialb.0254s0023	maker-Cram_his_scaff8-augustus-gene-254.51
NONE	NONE	NONE	NONE	NONE	NONE	Sialb.0025s0082	maker-Cram_his_scaff12-augustus-gene-284.78	Bra009243	Bo9g175690	NONE	NONE
NONE	Bo2g008840	Sialb.0002s0023	maker-Cram_his_scaff3-augustus-gene-12.55	NONE	NONE	Sialb.0025s0094	NONE	Bra028676	NONE	NONE	NONE
NONE	Bo2g008850	NONE	NONE	NONE	Bo2g092640	NONE	NONE	Bra028675	Bo9g174930	Sialb.0254s0029	maker-Cram_his_scaff8-augustus-gene-257.72
NONE	NONE	NONE	NONE	Bra009312	Bo9g174880	Sialb.0025s0096	maker-Cram_his_scaff12-augustus-gene-283.62	NONE	Bo9g174900	NONE	NONE
NONE	NONE	NONE	NONE	Bra009313	Bo9g174870	Sialb.0025s0097	maker-Cram_his_scaff12-augustus-gene-283.61	NONE	NONE	NONE	NONE
NONE	NONE	NONE	NONE	Bra009315	Bo9g174860	Sialb.0025s0099	maker-Cram_his_scaff12-snap-gene-283.81	NONE	NONE	NONE	NONE
Bra005969	NONE	Sialb.0002s0018	maker-Cram_his_scaff3-augustus-gene-12.67	Bra009322	Bo9g174770	Sialb.0025s0107	maker-Cram_his_scaff12-augustus-gene-283.47	NONE	Bo3g004690	NONE	NONE
NONE	Bo2g008890	NONE	NONE	Bra009321	Bo9g174780	Sialb.0025s0106	maker-Cram_his_scaff12-augustus-gene-283.48	NONE	NONE	NONE	NONE
NONE	NONE	NONE	NONE	Bra009320	Bo9g174800	Sialb.0025s0104	maker-Cram_his_scaff12-augustus-gene-283.50	NONE	NONE	NONE	NONE
Bra005968	Bo2g008880	Sialb.0002s0019	maker-Cram_his_scaff3-augustus-gene-12.59	Bra009318	Bo9g174820	Sialb.0025s0103	NONE	Bra028672	Bo3g004680	Sialb.0254s0032	maker-Cram_his_scaff8-augustus-gene-257.66
Bra005977	Bo2g008960	Sialb.0002s0012	maker-Cram_his_scaff3-snap-gene-12.80	Bra009329	Bo9g174660	Sialb.0025s0117	maker-Cram_his_scaff12-augustus-gene-282.82	Bra028667	Bo3g004780	Sialb.0254s0036	NONE
Bra005976	Bo2g008950	Sialb.0002s0013	maker-Cram_his_scaff3-augustus-gene-12.60	Bra009328	Bo9g174680	Sialb.0025s0116	maker-Cram_his_scaff12-augustus-gene-282.83	NONE	NONE	Sialb.0254s0035	NONE
Bra005975	Bo2g008940	NONE	maker-Cram_his_scaff3-augustus-gene-12.70	Bra009327	Bo9g174710	Sialb.0025s0114	NONE	Bra028669	Bo3g004760	NONE	maker-Cram_his_scaff8-augustus-gene-257.74
Bra005974	NONE	Sialb.0002s0014	maker-Cram_his_scaff3-augustus-gene-12.69	Bra009326	Bo9g174730	Sialb.0025s0111	NONE	NONE	Bo3g004750	NONE	NONE
Bra005973	Bo2g008930	Sialb.0002s0015	maker-Cram_his_scaff3-augustus-gene-12.68	Bra009325	Bo9g174740	Sialb.0025s0110	maker-Cram_his_scaff12-augustus-gene-282.71	Bra028670	Bo3g004740	Sialb.0254s0034	maker-Cram_his_scaff8-augustus-gene-257.73
Bra005978	NONE	NONE	maker-Cram_his_scaff3-augustus-gene-12.71	Bra009332	Bo9g174620	Sialb.0025s0120	maker-Cram_his_scaff12-augustus-gene-282.66	NONE	Bo3g004790	NONE	NONE
Bra005979	NONE	Sialb.0002s0010	maker-Cram_his_scaff3-augustus-gene-12.62	Bra009333	Bo9g174570	Sialb.0025s0121	maker-Cram_his_scaff12-snap-gene-282.102	NONE	Bo3g004800	NONE	NONE
Bra005980	Bo2g008970	Sialb.0002s0009	maker-Cram_his_scaff3-snap-gene-12.93	Bra009334	Bo9g174550	Sialb.0025s0124	NONE	Bra028666	Bo3g004810	Sialb.0254s0037	maker-Cram_his_scaff8-augustus-gene-257.75
Bra005982	Bo2g008990	Sialb.0002s0008	snap_masked-Cram_his_scaff3-processed-gene-13.34	Bra009336	Bo9g174530	Sialb.0025s0126	maker-Cram_his_scaff12-augustus-gene-282.77	Bra028665	Bo3g004830	Sialb.0254s0039	maker-Cram_his_scaff8-augustus-gene-257.68
NONE	NONE	NONE	NONE	NONE	Bo9g174510	Sialb.0025s0127	NONE	Bra028664	NONE	NONE	maker-Cram_his_scaff8-augustus-gene-257.79
NONE	Bo2g009060	Sialb.0002s0001	NONE	NONE	NONE	Sialb.2348s0006	NONE	Bra028660	Bo3g004890	Sialb.0870s0032	maker-Cram_his_scaff8-augustus-gene-257.81
Bra005990	NONE	NONE	maker-Cram_his_scaff3-augustus-gene-13.80	NONE	NONE	NONE	NONE	NONE	Bo3g004910	Sialb.0870s0030	NONE
Bra005991	Bo2g009080	Sialb.0254s0048	maker-Cram_his_scaff3-augustus-gene-13.90	NONE	NONE	Sialb.2348s0004	NONE	Bra028658	NONE	NONE	maker-Cram_his_scaff8-augustus-gene-257.82
NONE	Bo2g009090	Sialb.0254s0049	maker-Cram_his_scaff3-augustus-gene-13.91	NONE	NONE	Sialb.2348s0003	NONE	Bra028657	Bo3g004920	Sialb.0870s0028	maker-Cram_his_scaff8-augustus-gene-258.55
NONE	Bo2g009110	Sialb.0254s0050	NONE	NONE	Bo9g174480	Sialb.2348s0002	NONE	Bra028656	NONE	NONE	maker-Cram_his_scaff8-augustus-gene-258.49
Bra005994	NONE	NONE	maker-Cram_his_scaff3-augustus-gene-13.92	NONE	NONE	Sialb.3277s0001	NONE	NONE	Bo3g004940	Sialb.0870s0026	NONE
NONE	NONE	Sialb.0025s0131	NONE	Bra009341	Bo9g174450	NONE	maker-Cram_his_scaff12-augustus-gene-282.73	NONE	NONE	NONE	NONE
NONE	NONE	Sialb.0025s0132	NONE	Bra009342	Bo9g174440	NONE	maker-Cram_his_scaff12-augustus-gene-282.72	NONE	NONE	NONE	NONE
Bra005997	Bo2g009130	Sialb.0025s0137	maker-Cram_his_scaff3-augustus-gene-13.93	Bra009346	Bo9g174380	Sialb.3277s0003	maker-Cram_his_scaff12-augustus-gene-281.69	Bra028654	Bo3g004970	Sialb.0870s0023	maker-Cram_his_scaff8-augustus-gene-258.56
Bra005998	Bo2g009140	Sialb.0025s0138	NONE	Bra009347	Bo9g174370	NONE	snap_masked-Cram_his_scaff12-processed-gene-281.37	NONE	Bo3g004980	Sialb.0870s0022	maker-Cram_his_scaff8-augustus-gene-258.57
NONE	NONE	Sialb.0025s0139	NONE	Bra009348	Bo9g174360	NONE	maker-Cram_his_scaff12-augustus-gene-281.82	NONE	NONE	NONE	NONE
Bra006000	NONE	Sialb.0025s0140	maker-Cram_his_scaff3-augustus-gene-13.81	Bra009349	NONE	NONE	maker-Cram_his_scaff12-snap-gene-281.111	NONE	Bo3g005000	Sialb.0870s0021	NONE
Bra006003	NONE	Sialb.0025s0141	maker-Cram_his_scaff3-augustus-gene-13.95	Bra009350	Bo9g174350	NONE	maker-Cram_his_scaff12-snap-gene-281.93	NONE	NONE	NONE	NONE
Bra006004	NONE	Sialb.0025s0142	maker-Cram_his_scaff3-augustus-gene-13.96	Bra009351	Bo9g174340	NONE	maker-Cram_his_scaff12-augustus-gene-281.67	NONE	Bo3g005010	Sialb.0870s0018	NONE
Bra006007	NONE	NONE	maker-Cram_his_scaff3-snap-gene-13.109	NONE	NONE	NONE	NONE	NONE	Bo3g005040	Sialb.0870s0016	NONE
Bra006008	NONE	Sialb.0025s0143	NONE	Bra009352	NONE	NONE	maker-Cram_his_scaff12-augustus-gene-281.80	NONE	Bo3g005050	Sialb.0870s0015	NONE
Bra006009	NONE	NONE	maker-Cram_his_scaff3-augustus-gene-13.97	Bra009353	Bo9g174330	Sialb.0870s0014	maker-Cram_his_scaff12-augustus-gene-281.66	NONE	NONE	Sialb.6494s0001	NONE
Bra006010	NONE	Sialb.0025s0145	snap_masked-Cram_his_scaff3-processed-gene-13.51	Bra009354	Bo9g174320	Sialb.0870s0013	maker-Cram_his_scaff12-augustus-gene-281.79	NONE	Bo3g005060	Sialb.6494s0002	NONE
NONE	Bo2g009590	Sialb.0805s0008	NONE	Bra009076	NONE	NONE	maker-Cram_his_scaff12-augustus-gene-279.59	Bra028612	Bo9g173700	Sialb.0025s0202	NONE
Bra006038	Bo2g009600	Sialb.0805s0009	maker-Cram_his_scaff3-augustus-gene-14.84	Bra009074	Bo3g005340	Sialb.0932s0033	maker-Cram_his_scaff12-augustus-gene-279.58	Bra028611	Bo9g173690	Sialb.0025s0203	maker-Cram_his_scaff8-augustus-gene-259.66
Bra006039	Bo2g009620	Sialb.0805s0010	NONE	Bra009073	NONE	NONE	maker-Cram_his_scaff12-augustus-gene-279.71	Bra028609	Bo9g173680	Sialb.0025s0204	maker-Cram_his_scaff8-augustus-gene-259.57
NONE	NONE	NONE	NONE	Bra009072	NONE	NONE	maker-Cram_his_scaff12-augustus-gene-279.57	NONE	Bo9g173670	Sialb.0025s0205	NONE
Bra006040	Bo2g009630	Sialb.0805s0011	NONE	NONE	Bo3g005360	Sialb.0932s0032	NONE	Bra028608	Bo9g173660	Sialb.0025s0206	snap_masked-Cram_his_scaff8-processed-gene-259.33
NONE	Bo2g009640	Sialb.0805s0012	NONE	Bra009071	NONE	NONE	maker-Cram_his_scaff12-augustus-gene-279.70	Bra028607	Bo9g173650	Sialb.0025s0207	maker-Cram_his_scaff8-augustus-gene-259.58
NONE	NONE	NONE	NONE	Bra009070	NONE	NONE	maker-Cram_his_scaff12-augustus-gene-279.69	NONE	Bo9g173640	Sialb.0025s0208	NONE
NONE	NONE	NONE	NONE	Bra009067	NONE	NONE	maker-Cram_his_scaff12-augustus-gene-279.56	NONE	Bo9g173600	Sialb.0025s0212	NONE
NONE	NONE	NONE	NONE	Bra009066	NONE	NONE	snap_masked-Cram_his_scaff12-processed-gene-279.43	NONE	Bo9g173590	Sialb.0025s0213	NONE
Bra006042	NONE	Sialb.0805s0014	maker-Cram_his_scaff3-augustus-gene-14.72	Bra009065	Bo3g005380	Sialb.0841s0020	snap_masked-Cram_his_scaff12-processed-gene-279.42	Bra028605	Bo9g173580	Sialb.0025s0214	maker-Cram_his_scaff8-augustus-gene-260.44
Bra006043	NONE	NONE	maker-Cram_his_scaff3-augustus-gene-15.50	Bra009064	Bo3g005390	NONE	maker-Cram_his_scaff12-augustus-gene-279.65	NONE	Bo9g173570	Sialb.0025s0215	NONE
NONE	Bo2g009670	Sialb.0805s0015	NONE	Bra009063	NONE	Sialb.0841s0018	maker-Cram_his_scaff12-augustus-gene-279.55	Bra028604	Bo9g173550	Sialb.0025s0216	maker-Cram_his_scaff8-augustus-gene-260.50
NONE	NONE	Sialb.0025s0223	NONE	Bra009056	Bo9g173380	Sialb.0841s0013	maker-Cram_his_scaff12-augustus-gene-278.79	Bra028600	Bo9g173410	Sialb.0805s0020	maker-Cram_his_scaff8-snap-gene-260.70
Bra006051	NONE	Sialb.0025s0224	maker-Cram_his_scaff3-augustus-gene-15.60	Bra009055	Bo9g173370	Sialb.0841s0011	maker-Cram_his_scaff12-augustus-gene-278.78	Bra028599	Bo9g173400	NONE	maker-Cram_his_scaff8-augustus-gene-260.54
NONE	Bo2g009720	NONE	NONE	NONE	NONE	Sialb.0841s0010	NONE	Bra028598	NONE	NONE	maker-Cram_his_scaff8-augustus-gene-260.55
Bra006052	Bo2g009730	NONE	maker-Cram_his_scaff3-augustus-gene-15.53	NONE	NONE	NONE	NONE	Bra028597	NONE	Sialb.0932s0019	NONE
NONE	Bo2g009740	NONE	NONE	Bra009054	NONE	Sialb.0841s0009	NONE	Bra028596	Bo00975s030	NONE	maker-Cram_his_scaff8-augustus-gene-260.56
NONE	Bo2g009760	Sialb.0025s0226	NONE	Bra009052	NONE	Sialb.0841s0005	NONE	Bra028595	Bo00975s010	NONE	maker-Cram_his_scaff8-augustus-gene-260.47
NONE	Bo2g009770	NONE	NONE	NONE	NONE	Sialb.0841s0003	NONE	Bra028594	NONE	NONE	maker-Cram_his_scaff8-augustus-gene-260.48
NONE	NONE	Sialb.0025s0232	maker-Cram_his_scaff3-augustus-gene-15.54	Bra009046	NONE	NONE	maker-Cram_his_scaff12-augustus-gene-278.85	NONE	Bo3g005500	Sialb.0932s0017	NONE
NONE	NONE	Sialb.0025s0233	NONE	Bra009045	Bo9g172310	NONE	maker-Cram_his_scaff12-snap-gene-278.94	NONE	NONE	NONE	NONE
NONE	Bo2g009810	NONE	NONE	NONE	NONE	Sialb.2021s0005	NONE	Bra028592	NONE	NONE	maker-Cram_his_scaff8-augustus-gene-260.57
NONE	NONE	Sialb.0025s0235	NONE	Bra009043	Bo9g172250	NONE	maker-Cram_his_scaff12-augustus-gene-278.83	NONE	NONE	NONE	NONE
NONE	Bo2g009820	Sialb.0025s0236	NONE	Bra009042	Bo9g172240	Sialb.2021s0004	maker-Cram_his_scaff12-augustus-gene-278.72	Bra028591	NONE	NONE	maker-Cram_his_scaff8-augustus-gene-260.58
NONE	NONE	Sialb.0025s0237	NONE	Bra009041	Bo9g172230	NONE	maker-Cram_his_scaff12-augustus-gene-278.71	NONE	NONE	NONE	NONE
NONE	NONE	Sialb.0025s0243	NONE	Bra009036	Bo9g172180	NONE	maker-Cram_his_scaff12-augustus-gene-278.80	NONE	NONE	NONE	NONE
Bra006058	Bo2g009850	Sialb.0025s0244	maker-Cram_his_scaff3-snap-gene-15.86	Bra009034	Bo9g172140	Sialb.2021s0001	maker-Cram_his_scaff12-snap-gene-278.87	NONE	Bo3g005570	Sialb.0932s0010	snap_masked-Cram_his_scaff8-processed-gene-261.24
NONE	NONE	Sialb.0025s0246	NONE	Bra009031	Bo9g172110	NONE	maker-Cram_his_scaff12-augustus-gene-277.72	NONE	NONE	NONE	NONE
Bra006061	Bo2g009880	Sialb.0025s0249	maker-Cram_his_scaff3-augustus-gene-15.65	NONE	NONE	Sialb.0646s0006	maker-Cram_his_scaff12-augustus-gene-277.71	Bra028586	Bo3g005620	Sialb.0932s0008	maker-Cram_his_scaff8-snap-gene-261.90
NONE	Bo2g009890	NONE	NONE	NONE	NONE	Sialb.0646s0007	NONE	Bra028585	NONE	NONE	maker-Cram_his_scaff8-augustus-gene-261.55
Bra006062	NONE	Sialb.0025s0250	NONE	Bra009029	Bo9g172020	NONE	maker-Cram_his_scaff12-augustus-gene-277.70	NONE	Bo3g005640	Sialb.0932s0006	NONE
NONE	NONE	Sialb.0025s0251	NONE	Bra009028	Bo9g172010	NONE	maker-Cram_his_scaff12-augustus-gene-277.69	NONE	Bo3g006670	Sialb.0932s0005	NONE
NONE	Bo2g009900	Sialb.0025s0253	maker-Cram_his_scaff3-augustus-gene-16.62	Bra009026	Bo9g171990	Sialb.0646s0008	maker-Cram_his_scaff12-augustus-gene-277.76	Bra028584	Bo3g006680	Sialb.0932s0004	maker-Cram_his_scaff8-augustus-gene-261.56
Bra006066	NONE	Sialb.0025s0255	NONE	NONE	Bo2g009920	Sialb.0646s0010	NONE	Bra028580	Bo3g006690	Sialb.0932s0003	snap_masked-Cram_his_scaff8-processed-gene-261.49
NONE	Bo9g171910	NONE	maker-Cram_his_scaff3-snap-gene-16.81	Bra009017	NONE	NONE	NONE	NONE	Bo3g006730	Sialb.0025s0263	NONE
Bra006069	NONE	NONE	NONE	NONE	Bo2g009960	Sialb.0646s0014	NONE	Bra028577	Bo3g006740	NONE	maker-Cram_his_scaff8-snap-gene-261.78
Bra006070	NONE	NONE	maker-Cram_his_scaff3-augustus-gene-16.74	Bra009015	Bo2g009970	Sialb.0646s0015	NONE	Bra028576	NONE	Sialb.0025s0264	NONE
Bra006079	NONE	Sialb.0714s0011	snap_masked-Cram_his_scaff3-processed-gene-16.55	NONE	Bo2g010090	Sialb.0894s0011	maker-Cram_his_scaff12-snap-gene-276.65	Bra028563	Bo3g006790	Sialb.0025s0276	maker-Cram_his_scaff8-snap-gene-262.84
Bra006078	NONE	Sialb.0714s0010	NONE	NONE	Bo2g010060	Sialb.0894s0016	NONE	Bra028567	Bo3g006780	NONE	maker-Cram_his_scaff8-augustus-gene-261.61
NONE	Bo9g171710	NONE	NONE	Bra009006	Bo2g010050	Sialb.0894s0017	maker-Cram_his_scaff12-augustus-gene-277.59	Bra028568	NONE	Sialb.0025s0272	NONE
NONE	Bo9g171810	NONE	NONE	Bra009008	Bo2g010030	NONE	maker-Cram_his_scaff12-augustus-gene-277.62	Bra028570	NONE	Sialb.0025s0271	maker-Cram_his_scaff8-augustus-gene-261.71
NONE	NONE	NONE	NONE	Bra009010	Bo2g010010	NONE	maker-Cram_his_scaff12-augustus-gene-277.63	Bra028572	NONE	Sialb.0025s0269	maker-Cram_his_scaff8-augustus-gene-261.70
Bra006074	Bo9g171880	Sialb.0714s0007	snap_masked-Cram_his_scaff3-processed-gene-16.38	Bra009011	Bo2g010000	Sialb.0646s0020	snap_masked-Cram_his_scaff12-processed-gene-277.33	Bra028573	NONE	Sialb.0025s0268	snap_masked-Cram_his_scaff8-processed-gene-261.34
Bra028557	NONE	Sialb.0714s0017	maker-Cram_his_scaff3-augustus-gene-16.78	NONE	NONE	Sialb.0894s0006	NONE	Bra006084	Bo3g006860	NONE	NONE
NONE	Bo9g171610	NONE	NONE	Bra008997	NONE	NONE	maker-Cram_his_scaff12-augustus-gene-276.58	NONE	NONE	Sialb.0025s0287	NONE
NONE	Bo9g171600	NONE	NONE	Bra008996	NONE	NONE	maker-Cram_his_scaff12-augustus-gene-276.50	NONE	NONE	Sialb.0025s0288	NONE
NONE	Bo9g171590	NONE	NONE	Bra008995	NONE	NONE	maker-Cram_his_scaff12-snap-gene-276.62	NONE	NONE	Sialb.0025s0289	NONE
NONE	Bo9g171580	NONE	NONE	Bra008994	NONE	NONE	maker-Cram_his_scaff12-snap-gene-276.69	NONE	NONE	Sialb.0025s0290	NONE
NONE	Bo9g171460	Sialb.0714s0023	maker-Cram_his_scaff3-snap-gene-17.71	Bra008981	NONE	NONE	NONE	Bra006092	Bo3g006950	Sialb.0025s0301	NONE
Bra023316	Bo9g171450	NONE	NONE	Bra008979	Bo2g010320	Sialb.0729s0025	snap_masked-Cram_his_scaff12-processed-gene-275.65	NONE	NONE	Sialb.0025s0303	maker-Cram_his_scaff8-snap-gene-262.78
Bra023317	Bo9g171430	NONE	NONE	Bra008976	Bo2g010330	NONE	maker-Cram_his_scaff12-augustus-gene-275.80	NONE	NONE	Sialb.0025s0304	maker-Cram_his_scaff8-augustus-gene-262.70
NONE	Bo9g171320	NONE	NONE	Bra008966	NONE	NONE	maker-Cram_his_scaff12-augustus-gene-275.87	NONE	NONE	Sialb.0025s0314	NONE
NONE	Bo9g171330	NONE	NONE	Bra008968	NONE	NONE	maker-Cram_his_scaff12-augustus-gene-275.89	NONE	NONE	Sialb.0025s0312	NONE
Bra023321	Bo9g171340	NONE	NONE	Bra008969	Bo2g010360	NONE	maker-Cram_his_scaff12-augustus-gene-275.90	NONE	NONE	Sialb.0025s0311	maker-Cram_his_scaff8-snap-gene-262.79
Bra023318	Bo9g171380	NONE	NONE	Bra008971	Bo2g010340	NONE	NONE	NONE	NONE	Sialb.0025s0309	maker-Cram_his_scaff8-augustus-gene-262.71
NONE	Bo9g171390	NONE	NONE	Bra008972	NONE	NONE	maker-Cram_his_scaff12-augustus-gene-275.91	NONE	NONE	Sialb.0025s0308	NONE
NONE	Bo9g171400	NONE	NONE	Bra008973	NONE	NONE	maker-Cram_his_scaff12-augustus-gene-275.78	NONE	NONE	Sialb.0025s0307	NONE
NONE	NONE	NONE	NONE	Bra008963	NONE	NONE	maker-Cram_his_scaff12-augustus-gene-275.85	NONE	Bo9g171250	Sialb.0025s0319	NONE
Bra023325	Bo3g007020	Sialb.0714s0027	maker-Cram_his_scaff3-augustus-gene-17.64	Bra008962	NONE	Sialb.0006s0219	maker-Cram_his_scaff12-augustus-gene-275.73	NONE	Bo9g171230	Sialb.0025s0320	NONE
NONE	NONE	NONE	NONE	Bra008961	NONE	NONE	snap_masked-Cram_his_scaff12-processed-gene-275.31	NONE	Bo9g171220	Sialb.0025s0321	NONE
NONE	NONE	NONE	NONE	Bra008960	NONE	NONE	maker-Cram_his_scaff12-augustus-gene-275.72	NONE	Bo9g171210	Sialb.0025s0322	NONE
NONE	NONE	NONE	snap_masked-Cram_his_scaff3-processed-gene-17.43	Bra008959	NONE	NONE	snap_masked-Cram_his_scaff12-processed-gene-274.40	Bra006097	Bo9g171200	Sialb.0025s0323	NONE
NONE	Bo3g007040	Sialb.0714s0028	maker-Cram_his_scaff3-snap-gene-17.94	Bra008958	NONE	Sialb.0006s0218	maker-Cram_his_scaff12-augustus-gene-274.60	Bra006099	Bo9g171170	Sialb.0025s0324	NONE
NONE	Bo3g007050	Sialb.0714s0029	maker-Cram_his_scaff3-augustus-gene-17.52	NONE	NONE	Sialb.0006s0217	maker-Cram_his_scaff12-augustus-gene-274.68	Bra006100	Bo9g171150	Sialb.0025s0325	NONE
NONE	Bo3g007060	Sialb.0714s0030	snap_masked-Cram_his_scaff3-processed-gene-17.29	Bra008957	Bo2g010420	Sialb.0006s0216	maker-Cram_his_scaff12-augustus-gene-274.67	Bra006101	NONE	Sialb.0025s0326	NONE
NONE	Bo3g007070	Sialb.0714s0031	maker-Cram_his_scaff3-augustus-gene-17.54	Bra008956	NONE	Sialb.0006s0215	maker-Cram_his_scaff12-augustus-gene-274.66	Bra006102	NONE	Sialb.0025s0327	NONE
NONE	Bo3g007080	Sialb.0714s0032	maker-Cram_his_scaff3-augustus-gene-17.67	NONE	Bo2g010430	Sialb.0006s0214	NONE	Bra006103	NONE	NONE	NONE
Bra023327	NONE	Sialb.0714s0033	maker-Cram_his_scaff3-augustus-gene-17.55	NONE	Bo2g010440	Sialb.0006s0213	NONE	NONE	NONE	NONE	maker-Cram_his_scaff8-augustus-gene-263.55
Bra023328	NONE	NONE	NONE	NONE	Bo2g010480	NONE	NONE	NONE	Bo9g171100	Sialb.0025s0329	maker-Cram_his_scaff8-augustus-gene-263.64
Bra023330	Bo3g007120	Sialb.1712s0007	NONE	Bra008953	Bo2g010500	NONE	snap_masked-Cram_his_scaff12-processed-gene-274.34	NONE	Bo9g170090	Sialb.0025s0330	maker-Cram_his_scaff8-snap-gene-263.81
Bra023331	NONE	Sialb.1712s0006	NONE	NONE	Bo2g010520	Sialb.1712s0005	NONE	NONE	NONE	NONE	maker-Cram_his_scaff8-augustus-gene-263.56
Bra023333	NONE	Sialb.2802s0005	NONE	NONE	Bo2g010540	Sialb.1712s0002	NONE	NONE	NONE	NONE	maker-Cram_his_scaff8-augustus-gene-263.66
Bra023337	NONE	NONE	NONE	Bra008942	NONE	Sialb.0025s0340	NONE	NONE	Bo9g169950	NONE	maker-Cram_his_scaff8-augustus-gene-263.61
NONE	Bo3g007210	NONE	maker-Cram_his_scaff3-augustus-gene-18.69	Bra008943	NONE	Sialb.0025s0339	maker-Cram_his_scaff12-snap-gene-274.69	Bra006110	Bo9g169960	Sialb.0006s0208	NONE
Bra023336	Bo3g007180	Sialb.2802s0002	maker-Cram_his_scaff3-augustus-gene-17.57	NONE	Bo2g010580	NONE	NONE	Bra006107	NONE	Sialb.0006s0211	maker-Cram_his_scaff8-augustus-gene-263.60
NONE	Bo3g007130	NONE	maker-Cram_his_scaff3-snap-gene-17.80	Bra008944	NONE	NONE	NONE	NONE	Bo9g170000	Sialb.0025s0337	NONE
NONE	NONE	NONE	NONE	Bra008947	NONE	NONE	maker-Cram_his_scaff12-augustus-gene-274.63	NONE	Bo9g170010	Sialb.0025s0336	NONE
Bra023335	NONE	Sialb.2802s0003	NONE	Bra008948	Bo2g010570	NONE	NONE	NONE	Bo9g170020	Sialb.0025s0335	maker-Cram_his_scaff8-augustus-gene-263.59
Bra023334	NONE	Sialb.2802s0004	NONE	Bra008949	Bo2g010560	Sialb.1712s0001	NONE	NONE	Bo9g170030	Sialb.0025s0334	maker-Cram_his_scaff8-augustus-gene-263.58
NONE	NONE	NONE	NONE	Bra008950	NONE	NONE	maker-Cram_his_scaff12-augustus-gene-274.54	NONE	Bo9g170040	Sialb.0025s0333	maker-Cram_his_scaff8-augustus-gene-263.67
NONE	NONE	NONE	NONE	Bra008951	NONE	NONE	maker-Cram_his_scaff12-snap-gene-274.72	NONE	Bo9g170050	Sialb.0025s0332	NONE
NONE	Bo3g007240	NONE	maker-Cram_his_scaff3-snap-gene-18.81	Bra008941	NONE	Sialb.0025s0342	NONE	Bra006113	Bo9g169940	Sialb.0006s0205	NONE
Bra023340	Bo3g007260	Sialb.1635s0001	maker-Cram_his_scaff3-augustus-gene-18.64	Bra008939	NONE	Sialb.0025s0344	maker-Cram_his_scaff12-augustus-gene-273.74	Bra006116	Bo9g169890	Sialb.0006s0204	snap_masked-Cram_his_scaff8-processed-gene-263.42
Bra023341	Bo3g007280	Sialb.1635s0002	maker-Cram_his_scaff3-snap-gene-18.88	Bra008938	NONE	Sialb.0025s0345	maker-Cram_his_scaff12-augustus-gene-273.66	Bra006117	Bo9g169880	Sialb.0006s0202	maker-Cram_his_scaff8-augustus-gene-263.68
NONE	NONE	NONE	NONE	Bra008937	NONE	Sialb.0025s0346	maker-Cram_his_scaff12-snap-gene-273.91	NONE	Bo9g169870	NONE	NONE
Bra023343	Bo3g007290	Sialb.1635s0003	maker-Cram_his_scaff3-augustus-gene-18.65	NONE	Bo2g010640	NONE	NONE	Bra006118	NONE	Sialb.0006s0201	maker-Cram_his_scaff8-augustus-gene-263.63
Bra023344	NONE	NONE	NONE	Bra008936	Bo2g010650	Sialb.0025s0347	maker-Cram_his_scaff12-augustus-gene-273.65	NONE	Bo9g169860	NONE	NONE
NONE	Bo3g007300	NONE	maker-Cram_his_scaff3-augustus-gene-18.66	Bra008935	NONE	Sialb.0025s0348	snap_masked-Cram_his_scaff12-processed-gene-273.54	Bra006119	Bo9g169850	Sialb.0006s0200	NONE
Bra023346	NONE	Sialb.1635s0005	augustus_masked-Cram_his_scaff3-processed-gene-18.13	NONE	Bo2g010670	NONE	NONE	NONE	NONE	Sialb.0006s0199	NONE
NONE	Bo3g007310	NONE	maker-Cram_his_scaff3-augustus-gene-18.72	NONE	NONE	NONE	NONE	Bra006121	NONE	Sialb.0006s0198	NONE
Bra023347	NONE	Sialb.1635s0006	NONE	NONE	Bo2g010680	NONE	NONE	Bra006122	NONE	Sialb.0006s0197	snap_masked-Cram_his_scaff8-processed-gene-264.24
NONE	NONE	NONE	maker-Cram_his_scaff3-snap-gene-18.92	Bra008933	NONE	Sialb.0025s0349	maker-Cram_his_scaff12-augustus-gene-273.64	Bra006123	Bo9g169830	Sialb.0006s0196	NONE
NONE	Bo3g007360	NONE	maker-Cram_his_scaff3-augustus-gene-18.77	Bra008925	NONE	Sialb.0025s0356	NONE	NONE	Bo9g169750	Sialb.0006s0189	NONE
NONE	Bo3g007350	NONE	maker-Cram_his_scaff3-snap-gene-18.86	Bra008926	NONE	Sialb.0025s0355	NONE	Bra006129	Bo9g169760	Sialb.0006s0190	NONE
NONE	NONE	NONE	maker-Cram_his_scaff3-augustus-gene-18.76	Bra008927	NONE	Sialb.0025s0354	NONE	Bra006127	Bo9g169770	Sialb.0006s0192	NONE
NONE	Bo3g007340	NONE	maker-Cram_his_scaff3-augustus-gene-18.67	Bra008928	NONE	Sialb.0025s0353	maker-Cram_his_scaff12-augustus-gene-273.70	Bra006126	Bo9g169780	Sialb.0006s0193	NONE
NONE	Bo3g007320	NONE	maker-Cram_his_scaff3-augustus-gene-18.75	Bra008931	NONE	Sialb.0025s0351	maker-Cram_his_scaff12-augustus-gene-273.63	Bra006124	Bo9g169810	Sialb.0006s0195	NONE
Bra023351	NONE	NONE	NONE	Bra008924	Bo2g010730	Sialb.0025s0357	maker-Cram_his_scaff12-augustus-gene-273.68	NONE	Bo9g169740	NONE	maker-Cram_his_scaff8-snap-gene-264.66
Bra023352	NONE	Sialb.0103s0009	NONE	Bra008923	Bo2g010740	Sialb.0025s0358	maker-Cram_his_scaff12-augustus-gene-273.61	NONE	Bo9g169730	NONE	maker-Cram_his_scaff8-snap-gene-264.71
Bra023354	Bo3g007400	Sialb.0103s0007	snap_masked-Cram_his_scaff3-processed-gene-18.58	NONE	Bo2g010760	NONE	NONE	Bra006136	NONE	Sialb.0006s0187	maker-Cram_his_scaff8-augustus-gene-264.59
Bra023358	NONE	Sialb.0103s0005	NONE	Bra008921	Bo2g010770	Sialb.0025s0360	maker-Cram_his_scaff12-snap-gene-273.76	NONE	NONE	NONE	maker-Cram_his_scaff8-snap-gene-264.73
NONE	Bo3g007440	Sialb.1395s0004	maker-Cram_his_scaff3-augustus-gene-19.57	Bra008919	NONE	Sialb.0025s0362	snap_masked-Cram_his_scaff12-processed-gene-272.58	Bra006138	Bo9g169670	Sialb.0006s0183	NONE
Bra023361	Bo3g007450	Sialb.1395s0005	snap_masked-Cram_his_scaff3-processed-gene-19.22	Bra008918	Bo2g010800	Sialb.0025s0363	NONE	Bra006139	Bo9g169660	Sialb.0006s0182	NONE
Bra023362	Bo3g007520	Sialb.0006s0178	maker-Cram_his_scaff3-augustus-gene-19.63	Bra008917	Bo2g010810	Sialb.0025s0364	NONE	Bra006140	Bo9g169650	NONE	maker-Cram_his_scaff8-augustus-gene-264.62
NONE	NONE	NONE	NONE	Bra008915	NONE	Sialb.0025s0366	snap_masked-Cram_his_scaff12-processed-gene-272.55	NONE	Bo9g169630	NONE	NONE
Bra023364	NONE	NONE	NONE	Bra008913	Bo2g010830	Sialb.0025s0368	maker-Cram_his_scaff12-augustus-gene-272.77	NONE	Bo9g169610	Sialb.0733s0026	maker-Cram_his_scaff8-augustus-gene-264.54
Bra023365	NONE	NONE	NONE	Bra008912	Bo2g010840	Sialb.0025s0369	NONE	NONE	Bo9g169600	Sialb.0733s0024	maker-Cram_his_scaff8-augustus-gene-264.64
NONE	NONE	NONE	NONE	Bra008911	NONE	Sialb.0025s0370	snap_masked-Cram_his_scaff12-processed-gene-272.41	NONE	Bo9g169590	NONE	NONE
NONE	Bo3g007570	NONE	snap_masked-Cram_his_scaff3-processed-gene-19.30	Bra008907	NONE	Sialb.0025s0374	NONE	NONE	Bo9g169550	NONE	maker-Cram_his_scaff12-augustus-gene-272.75
NONE	Bo3g007560	Sialb.0006s0175	NONE	Bra008909	NONE	Sialb.0025s0372	augustus_masked-Cram_his_scaff3-processed-gene-19.14	Bra006143	Bo9g169560	NONE	NONE
Bra023367	Bo3g007550	Sialb.0006s0176	maker-Cram_his_scaff3-augustus-gene-19.58	Bra008910	Bo2g010860	Sialb.0025s0371	snap_masked-Cram_his_scaff12-processed-gene-272.52	Bra006142	Bo9g169570	Sialb.0733s0022	maker-Cram_his_scaff8-snap-gene-265.62
Bra023366	NONE	NONE	NONE	NONE	Bo2g010850	NONE	NONE	NONE	NONE	Sialb.0733s0023	maker-Cram_his_scaff8-augustus-gene-264.55
NONE	NONE	NONE	NONE	Bra008902	NONE	Sialb.0025s0379	maker-Cram_his_scaff3-snap-gene-19.78	Bra006151	Bo9g169500	Sialb.0733s0021	maker-Cram_his_scaff12-augustus-gene-272.74
NONE	Bo3g007620	Sialb.0006s0170	maker-Cram_his_scaff3-augustus-gene-19.66	Bra008904	NONE	Sialb.0025s0377	NONE	Bra006150	Bo9g169520	NONE	maker-Cram_his_scaff12-augustus-gene-272.66
NONE	Bo3g007610	Sialb.0006s0171	snap_masked-Cram_his_scaff3-processed-gene-19.33	Bra008905	NONE	Sialb.0025s0376	NONE	Bra006149	Bo9g169530	NONE	NONE
NONE	Bo3g007600	Sialb.0006s0172	maker-Cram_his_scaff3-augustus-gene-19.65	Bra008906	NONE	Sialb.0025s0375	NONE	Bra006148	Bo9g169540	NONE	maker-Cram_his_scaff12-augustus-gene-272.67
NONE	Bo3g007590	Sialb.0006s0173	maker-Cram_his_scaff3-augustus-gene-19.60	NONE	NONE	NONE	NONE	Bra006147	NONE	NONE	NONE
NONE	Bo3g008780	Sialb.1011s0010	maker-Cram_his_scaff8-snap-gene-265.70	Bra023377	Bo2g010940	NONE	snap_masked-Cram_his_scaff3-processed-gene-20.25	Bra006160	NONE	Sialb.0006s0161	NONE
Bra008889	Bo3g008770	NONE	NONE	NONE	NONE	Sialb.0025s0390	maker-Cram_his_scaff3-augustus-gene-19.72	Bra006159	Bo9g169420	NONE	maker-Cram_his_scaff12-snap-gene-271.97
NONE	Bo3g008760	NONE	maker-Cram_his_scaff8-augustus-gene-265.48	Bra023376	Bo2g010930	NONE	maker-Cram_his_scaff3-augustus-gene-19.62	Bra006158	NONE	Sialb.0006s0163	NONE
Bra008891	NONE	NONE	NONE	Bra023375	Bo2g010920	Sialb.0025s0389	NONE	NONE	NONE	NONE	maker-Cram_his_scaff12-augustus-gene-272.59
Bra008893	Bo3g008750	NONE	NONE	NONE	NONE	Sialb.0025s0387	maker-Cram_his_scaff3-augustus-gene-19.71	Bra006157	NONE	Sialb.0006s0164	NONE
Bra008895	NONE	Sialb.1011s0009	maker-Cram_his_scaff8-augustus-gene-265.47	Bra023374	Bo2g010910	Sialb.0025s0385	NONE	NONE	Bo9g169440	NONE	maker-Cram_his_scaff12-snap-gene-272.93
Bra008898	NONE	NONE	maker-Cram_his_scaff8-snap-gene-265.68	Bra023372	Bo2g010890	Sialb.0025s0383	NONE	NONE	Bo9g169460	NONE	maker-Cram_his_scaff12-augustus-gene-272.62
Bra008899	NONE	NONE	NONE	NONE	NONE	Sialb.0025s0382	NONE	NONE	Bo9g169470	NONE	maker-Cram_his_scaff12-augustus-gene-272.73
Bra008900	Bo3g008740	NONE	NONE	NONE	NONE	Sialb.0025s0381	maker-Cram_his_scaff3-augustus-gene-19.70	Bra006156	Bo9g169480	Sialb.0006s0165	maker-Cram_his_scaff12-augustus-gene-272.63
Bra008888	NONE	NONE	NONE	NONE	NONE	Sialb.0025s0391	NONE	NONE	Bo9g169410	NONE	maker-Cram_his_scaff12-augustus-gene-271.77
Bra008887	Bo3g008830	NONE	NONE	NONE	NONE	Sialb.0025s0392	snap_masked-Cram_his_scaff3-processed-gene-20.28	NONE	Bo9g169400	Sialb.0006s0160	maker-Cram_his_scaff12-augustus-gene-271.76
Bra008881	NONE	Sialb.3592s0003	NONE	NONE	NONE	Sialb.0025s0397	NONE	NONE	Bo9g169340	NONE	maker-Cram_his_scaff12-augustus-gene-271.80
Bra008880	Bo3g008850	Sialb.3592s0002	NONE	NONE	NONE	Sialb.0025s0398	maker-Cram_his_scaff3-snap-gene-20.88	Bra006164	Bo9g169330	Sialb.0006s0157	snap_masked-Cram_his_scaff12-processed-gene-271.51
Bra008879	NONE	Sialb.3592s0001	NONE	NONE	NONE	Sialb.0025s0399	maker-Cram_his_scaff3-augustus-gene-33.75	NONE	Bo9g169320	NONE	snap_masked-Cram_his_scaff12-processed-gene-246.21
Bra008878	Bo3g008860	NONE	maker-Cram_his_scaff8-augustus-gene-265.57	Bra023378	Bo2g010950	Sialb.0025s0400	maker-Cram_his_scaff3-augustus-gene-20.69	Bra006165	Bo9g169310	Sialb.0006s0156	maker-Cram_his_scaff12-snap-gene-271.90
Bra008876	NONE	NONE	NONE	NONE	NONE	NONE	NONE	NONE	Bo9g169290	Sialb.0006s0154	maker-Cram_his_scaff12-augustus-gene-271.71
Bra008875	Bo3g008870	Sialb.2477s0002	maker-Cram_his_scaff8-augustus-gene-265.58	Bra023380	Bo2g010970	Sialb.0025s0402	maker-Cram_his_scaff3-augustus-gene-20.70	Bra006166	Bo9g169270	Sialb.0006s0153	maker-Cram_his_scaff12-augustus-gene-271.70
Bra008872	Bo3g008880	Sialb.2477s0003	maker-Cram_his_scaff8-augustus-gene-265.59	Bra023381	Bo2g010980	Sialb.0025s0405	snap_masked-Cram_his_scaff3-processed-gene-20.39	Bra006167	Bo9g169230	NONE	maker-Cram_his_scaff12-augustus-gene-271.69
NONE	NONE	Sialb.0096s0036	snap_masked-Cram_his_scaff8-processed-gene-266.17	Bra023387	Bo2g011040	NONE	NONE	NONE	NONE	NONE	NONE
Bra008864	NONE	NONE	snap_masked-Cram_his_scaff8-processed-gene-266.16	Bra023386	Bo2g011030	Sialb.1854s0004	NONE	NONE	Bo9g169140	NONE	snap_masked-Cram_his_scaff12-processed-gene-271.28
NONE	NONE	Sialb.0096s0037	NONE	Bra023385	Bo2g011020	NONE	NONE	NONE	NONE	NONE	snap_masked-Cram_his_scaff12-processed-gene-271.29
Bra008866	Bo3g008930	Sialb.5130s0001	NONE	NONE	NONE	Sialb.1854s0002	maker-Cram_his_scaff3-augustus-gene-20.73	Bra006173	Bo9g169150	Sialb.0006s0149	maker-Cram_his_scaff12-augustus-gene-271.68
NONE	Bo3g008900	NONE	maker-Cram_his_scaff8-augustus-gene-265.60	Bra023382	Bo2g010990	NONE	maker-Cram_his_scaff3-augustus-gene-20.72	Bra006169	NONE	Sialb.0006s0151	NONE
NONE	Bo3g008890	NONE	NONE	NONE	NONE	NONE	maker-Cram_his_scaff3-augustus-gene-20.71	Bra006168	NONE	Sialb.0006s0152	NONE
Bra008860	NONE	Sialb.3749s0005	maker-Cram_his_scaff8-snap-gene-266.53	Bra023389	Bo2g011060	Sialb.1854s0008	NONE	NONE	Bo9g169100	NONE	NONE
Bra008859	NONE	Sialb.3749s0004	maker-Cram_his_scaff8-augustus-gene-266.38	Bra023390	Bo2g011070	Sialb.1854s0009	NONE	NONE	Bo9g169090	NONE	maker-Cram_his_scaff12-snap-gene-270.69
Bra008858	Bo3g008970	Sialb.3749s0003	NONE	NONE	NONE	Sialb.1854s0010	maker-Cram_his_scaff3-augustus-gene-20.75	Bra006178	Bo9g169080	Sialb.0006s0144	maker-Cram_his_scaff12-augustus-gene-270.46
Bra008856	Bo3g008990	Sialb.3749s0001	NONE	NONE	NONE	Sialb.1854s0012	maker-Cram_his_scaff3-augustus-gene-20.62	Bra006180	Bo9g169050	Sialb.0006s0142	snap_masked-Cram_his_scaff12-processed-gene-270.40
NONE	Bo3g009000	NONE	NONE	NONE	NONE	NONE	maker-Cram_his_scaff3-augustus-gene-20.76	Bra006182	NONE	Sialb.0006s0140	NONE
Bra008854	NONE	Sialb.1595s0002	NONE	NONE	NONE	NONE	NONE	NONE	Bo9g169030	NONE	maker-Cram_his_scaff12-augustus-gene-270.51
Bra008853	NONE	Sialb.1595s0003	maker-Cram_his_scaff8-augustus-gene-266.48	Bra023392	Bo2g011090	Sialb.4498s0001	NONE	NONE	Bo9g169020	NONE	maker-Cram_his_scaff12-augustus-gene-270.45
Bra008851	Bo3g009020	Sialb.1595s0005	maker-Cram_his_scaff8-augustus-gene-266.39	Bra023393	Bo2g011100	Sialb.4498s0003	maker-Cram_his_scaff3-augustus-gene-20.64	NONE	Bo9g168980	NONE	maker-Cram_his_scaff12-augustus-gene-270.50
Bra008850	Bo3g009030	Sialb.1595s0006	maker-Cram_his_scaff8-augustus-gene-266.49	Bra023394	Bo2g011110	Sialb.4498s0004	NONE	NONE	Bo9g168970	Sialb.0006s0138	maker-Cram_his_scaff12-augustus-gene-270.44
Bra008849	Bo3g009040	Sialb.1595s0007	maker-Cram_his_scaff8-augustus-gene-266.40	NONE	Bo2g011120	Sialb.0843s0004	maker-Cram_his_scaff3-augustus-gene-21.38	NONE	Bo9g168950	Sialb.0006s0137	maker-Cram_his_scaff12-augustus-gene-270.49
Bra008848	NONE	Sialb.1595s0008	NONE	Bra023396	Bo2g011130	NONE	NONE	NONE	Bo9g168940	NONE	maker-Cram_his_scaff12-snap-gene-270.58
NONE	NONE	NONE	maker-Cram_his_scaff8-augustus-gene-266.41	Bra023398	Bo2g011140	Sialb.0843s0002	NONE	NONE	NONE	NONE	NONE
Bra008825	Bo3g009220	Sialb.0973s0009	NONE	NONE	Bo2g011340	Sialb.0006s0120	maker-Cram_his_scaff3-augustus-gene-21.46	Bra006204	Bo9g166710	NONE	snap_masked-Cram_his_scaff12-processed-gene-269.52
Bra008826	Bo3g009210	Sialb.1207s0020	NONE	Bra023417	Bo2g011330	Sialb.0006s0121	maker-Cram_his_scaff3-augustus-gene-21.45	Bra006203	Bo9g166720	Sialb.3197s0002	maker-Cram_his_scaff12-snap-gene-269.104
NONE	Bo3g009200	NONE	snap_masked-Cram_his_scaff8-processed-gene-267.52	Bra023416	Bo2g011320	Sialb.0006s0122	snap_masked-Cram_his_scaff3-processed-gene-21.37	Bra006202	NONE	NONE	NONE
Bra008828	NONE	Sialb.1207s0019	maker-Cram_his_scaff8-augustus-gene-267.65	Bra023415	NONE	NONE	NONE	NONE	Bo9g166730	Sialb.3197s0003	maker-Cram_his_scaff12-augustus-gene-269.79
NONE	Bo3g009190	NONE	NONE	Bra023414	Bo2g011300	Sialb.0006s0123	maker-Cram_his_scaff3-augustus-gene-21.44	Bra006201	NONE	NONE	NONE
Bra008829	Bo3g009180	Sialb.0973s0007	maker-Cram_his_scaff8-augustus-gene-267.77	Bra023413	Bo2g011290	Sialb.0006s0124	maker-Cram_his_scaff3-augustus-gene-21.52	Bra006200	Bo9g166760	Sialb.3197s0005	maker-Cram_his_scaff12-augustus-gene-269.69
Bra008830	Bo3g009160	Sialb.0973s0004	maker-Cram_his_scaff8-augustus-gene-267.75	Bra023411	NONE	Sialb.0006s0125	maker-Cram_his_scaff3-augustus-gene-21.51	Bra006198	Bo9g166770	Sialb.3197s0006	maker-Cram_his_scaff12-augustus-gene-269.70
Bra008831	Bo3g009150	Sialb.0973s0003	maker-Cram_his_scaff8-augustus-gene-267.74	Bra023410	Bo2g011270	Sialb.1207s0015	NONE	Bra006197	Bo9g166780	Sialb.3197s0008	maker-Cram_his_scaff12-augustus-gene-269.72
NONE	NONE	Sialb.0973s0002	snap_masked-Cram_his_scaff8-processed-gene-267.47	Bra023409	Bo2g011260	NONE	NONE	NONE	NONE	NONE	NONE
NONE	NONE	Sialb.0973s0001	maker-Cram_his_scaff8-augustus-gene-267.72	Bra023408	Bo2g011250	NONE	NONE	NONE	NONE	NONE	NONE
Bra008832	NONE	Sialb.0096s0018	maker-Cram_his_scaff8-augustus-gene-267.64	Bra023407	Bo2g011240	NONE	NONE	NONE	Bo9g166790	Sialb.3197s0009	snap_masked-Cram_his_scaff12-processed-gene-269.55
Bra008834	NONE	NONE	NONE	NONE	NONE	Sialb.1207s0013	NONE	NONE	Bo9g167810	NONE	maker-Cram_his_scaff12-augustus-gene-269.73
Bra008835	Bo3g009120	Sialb.0096s0020	NONE	Bra023404	Bo2g011200	Sialb.1207s0012	maker-Cram_his_scaff3-augustus-gene-21.42	Bra006195	Bo9g167820	Sialb.0006s0130	maker-Cram_his_scaff12-augustus-gene-269.81
Bra008837	NONE	NONE	NONE	NONE	NONE	Sialb.1207s0010	NONE	NONE	Bo9g167840	NONE	maker-Cram_his_scaff12-augustus-gene-269.83
Bra008838	Bo3g009100	NONE	NONE	NONE	NONE	Sialb.1207s0009	maker-Cram_his_scaff3-augustus-gene-21.48	Bra006193	Bo9g167850	Sialb.0006s0132	maker-Cram_his_scaff12-snap-gene-269.99
Bra008839	Bo3g009090	Sialb.1521s0002	maker-Cram_his_scaff8-augustus-gene-266.50	Bra023402	NONE	Sialb.1207s0008	snap_masked-Cram_his_scaff3-processed-gene-21.31	Bra006192	NONE	Sialb.0006s0133	maker-Cram_his_scaff12-augustus-gene-269.75
Bra008840	NONE	Sialb.1521s0001	maker-Cram_his_scaff8-augustus-gene-266.43	Bra023401	Bo2g011180	Sialb.1207s0007	NONE	NONE	Bo9g167860	NONE	maker-Cram_his_scaff12-snap-gene-269.110
Bra008842	NONE	NONE	NONE	NONE	NONE	Sialb.1207s0005	NONE	NONE	Bo9g167880	NONE	maker-Cram_his_scaff12-augustus-gene-269.85
Bra008843	Bo3g009080	NONE	NONE	Bra023400	Bo2g011170	Sialb.1207s0004	maker-Cram_his_scaff3-snap-gene-21.56	Bra006191	Bo9g167890	Sialb.0006s0134	maker-Cram_his_scaff12-augustus-gene-270.47
Bra008844	NONE	Sialb.1595s0012	NONE	NONE	Bo2g011160	Sialb.1207s0003	NONE	NONE	Bo9g168890	NONE	maker-Cram_his_scaff12-snap-gene-270.56
Bra008846	Bo3g009050	Sialb.1595s0010	maker-Cram_his_scaff8-augustus-gene-266.42	Bra023399	Bo2g011150	Sialb.0843s0001	maker-Cram_his_scaff3-augustus-gene-21.39	Bra006190	Bo9g168900	Sialb.0006s0136	maker-Cram_his_scaff12-augustus-gene-270.48
Bra008809	NONE	NONE	NONE	NONE	NONE	NONE	NONE	NONE	Bo9g166570	Sialb.1292s0009	maker-Cram_his_scaff12-augustus-gene-268.68
Bra008810	NONE	Sialb.0006s0112	maker-Cram_his_scaff8-snap-gene-267.105	NONE	Bo2g011470	Sialb.0658s0009	maker-Cram_his_scaff3-snap-gene-22.94	Bra023428	Bo9g166580	Sialb.1292s0010	maker-Cram_his_scaff12-snap-gene-268.92
Bra008811	NONE	NONE	NONE	NONE	Bo2g011460	Sialb.0658s0007	NONE	Bra023427	Bo9g166590	Sialb.1292s0011	maker-Cram_his_scaff12-augustus-gene-268.80
Bra008812	NONE	NONE	maker-Cram_his_scaff8-augustus-gene-267.69	NONE	Bo2g011450	Sialb.0658s0005	NONE	Bra023426	Bo9g166600	Sialb.1292s0012	maker-Cram_his_scaff12-augustus-gene-268.81
Bra008813	Bo9g171960	Sialb.0006s0115	maker-Cram_his_scaff8-augustus-gene-267.81	Bra023424	Bo2g011440	Sialb.0658s0002	NONE	Bra023425	Bo9g166610	Sialb.1292s0013	maker-Cram_his_scaff12-augustus-gene-268.71
Bra008814	Bo9g171970	NONE	NONE	NONE	NONE	Sialb.0096s0001	NONE	NONE	Bo9g166620	Sialb.1292s0014	maker-Cram_his_scaff12-augustus-gene-268.82
Bra008815	NONE	NONE	NONE	Bra023423	Bo2g011400	NONE	NONE	NONE	Bo9g166630	Sialb.1292s0015	maker-Cram_his_scaff12-augustus-gene-268.83
Bra008816	NONE	NONE	maker-Cram_his_scaff8-augustus-gene-267.80	Bra023422	Bo2g011390	NONE	NONE	NONE	Bo9g166640	Sialb.1292s0016	maker-Cram_his_scaff12-augustus-gene-269.63
Bra008818	Bo3g009260	Sialb.0973s0016	maker-Cram_his_scaff8-augustus-gene-267.68	Bra023421	Bo2g011370	Sialb.0096s0002	NONE	NONE	Bo9g166660	Sialb.1292s0018	NONE
Bra008819	NONE	NONE	maker-Cram_his_scaff8-augustus-gene-267.79	Bra023420	Bo2g011360	NONE	NONE	NONE	Bo9g166670	Sialb.1292s0019	maker-Cram_his_scaff12-augustus-gene-269.64
Bra008820	Bo3g009240	NONE	NONE	NONE	NONE	NONE	snap_masked-Cram_his_scaff3-processed-gene-22.28	Bra006206	Bo9g166680	Sialb.1292s0020	maker-Cram_his_scaff12-augustus-gene-269.65
NONE	Bo3g009230	Sialb.0973s0014	NONE	NONE	NONE	Sialb.0096s0004	snap_masked-Cram_his_scaff3-processed-gene-22.26	Bra006205	NONE	NONE	NONE
NONE	NONE	Sialb.1292s0003	maker-Cram_his_scaff8-augustus-gene-268.70	NONE	Bo2g011540	Sialb.0658s0016	NONE	Bra023433	Bo9g166470	Sialb.2115s0003	maker-Cram_his_scaff12-augustus-gene-268.75
NONE	Bo3g009320	Sialb.1292s0005	maker-Cram_his_scaff8-snap-gene-268.85	Bra006212	Bo2g011530	Sialb.0658s0014	maker-Cram_his_scaff3-snap-gene-22.85	Bra023432	NONE	Sialb.1323s0005	NONE
NONE	NONE	Sialb.1292s0006	maker-Cram_his_scaff8-augustus-gene-268.76	Bra008807	Bo2g011520	Sialb.0658s0013	NONE	Bra023430	Bo9g166510	NONE	maker-Cram_his_scaff12-augustus-gene-268.67
NONE	NONE	Sialb.1292s0007	maker-Cram_his_scaff8-snap-gene-268.84	Bra008808	Bo2g011510	NONE	NONE	Bra023431	Bo9g166520	Sialb.1323s0004	maker-Cram_his_scaff12-augustus-gene-268.79
NONE	Bo3g009310	Sialb.0006s0110	maker-Cram_his_scaff8-augustus-gene-268.75	NONE	Bo2g011500	NONE	maker-Cram_his_scaff3-augustus-gene-22.75	Bra006211	NONE	NONE	NONE
NONE	Bo3g009300	Sialb.0006s0111	NONE	NONE	NONE	NONE	maker-Cram_his_scaff3-augustus-gene-22.74	Bra006210	NONE	NONE	NONE
Bra008800	Bo3g009370	NONE	maker-Cram_his_scaff8-augustus-gene-268.71	Bra006218	Bo2g011570	Sialb.0006s0104	NONE	Bra023437	Bo9g166400	Sialb.2115s0008	maker-Cram_his_scaff12-augustus-gene-268.74
NONE	Bo3g009350	NONE	maker-Cram_his_scaff8-augustus-gene-268.78	Bra006215	Bo2g011560	Sialb.0006s0106	maker-Cram_his_scaff3-augustus-gene-22.77	Bra023436	NONE	NONE	NONE
Bra008802	Bo3g009340	Sialb.1292s0001	NONE	Bra006214	NONE	Sialb.0006s0107	maker-Cram_his_scaff3-augustus-gene-22.76	NONE	Bo9g166450	Sialb.2115s0005	maker-Cram_his_scaff12-augustus-gene-268.64
Bra008803	NONE	Sialb.1292s0002	maker-Cram_his_scaff8-augustus-gene-268.77	NONE	Bo2g011550	Sialb.0658s0018	NONE	Bra023435	Bo9g166460	Sialb.2115s0004	maker-Cram_his_scaff12-augustus-gene-268.65
Bra008793	Bo3g009410	Sialb.1523s0008	NONE	Bra006222	NONE	Sialb.0006s0100	augustus_masked-Cram_his_scaff3-processed-gene-22.19	NONE	Bo9g166320	NONE	NONE
Bra008792	Bo3g009440	Sialb.1523s0009	NONE	Bra006224	NONE	Sialb.0006s0098	maker-Cram_his_scaff3-augustus-gene-22.68	Bra023441	Bo9g166290	Sialb.0316s0023	maker-Cram_his_scaff12-augustus-gene-267.91
Bra008791	Bo3g009450	Sialb.1523s0010	NONE	Bra006225	NONE	Sialb.0006s0097	snap_masked-Cram_his_scaff3-processed-gene-22.55	NONE	Bo9g166280	NONE	NONE
Bra008784	Bo3g009570	Sialb.1523s0017	snap_masked-Cram_his_scaff8-processed-gene-268.60	Bra006234	Bo2g011650	Sialb.3518s0003	snap_masked-Cram_his_scaff3-processed-gene-23.48	Bra023446	Bo9g166210	Sialb.0316s0019	maker-Cram_his_scaff12-augustus-gene-267.79
Bra008785	NONE	Sialb.1523s0016	maker-Cram_his_scaff8-snap-gene-268.91	Bra006233	Bo2g011640	Sialb.3518s0004	maker-Cram_his_scaff3-augustus-gene-23.71	Bra023445	Bo9g166220	Sialb.0316s0020	maker-Cram_his_scaff12-snap-gene-267.113
Bra008786	Bo3g009550	Sialb.1523s0015	NONE	Bra006232	NONE	Sialb.0006s0091	maker-Cram_his_scaff3-augustus-gene-23.84	NONE	Bo9g166230	NONE	snap_masked-Cram_his_scaff12-processed-gene-267.55
Bra008788	Bo3g009490	Sialb.1523s0013	NONE	Bra006229	NONE	Sialb.0006s0093	maker-Cram_his_scaff3-augustus-gene-23.70	NONE	Bo9g166250	NONE	maker-Cram_his_scaff12-augustus-gene-267.89
NONE	Bo3g009470	NONE	NONE	Bra006227	NONE	Sialb.0006s0095	NONE	NONE	NONE	NONE	maker-Cram_his_scaff12-snap-gene-267.115
Bra008775	NONE	Sialb.0316s0013	maker-Cram_his_scaff8-augustus-gene-268.82	NONE	Bo2g011700	Sialb.0145s0098	NONE	Bra023449	Bo9g166110	NONE	maker-Cram_his_scaff12-snap-gene-267.97
Bra008776	Bo3g009640	Sialb.1523s0025	NONE	Bra006239	NONE	NONE	maker-Cram_his_scaff3-augustus-gene-23.75	NONE	Bo9g166120	Sialb.0006s0083	maker-Cram_his_scaff12-augustus-gene-267.86
Bra008779	NONE	Sialb.1523s0022	NONE	NONE	NONE	NONE	NONE	NONE	Bo9g166150	NONE	snap_masked-Cram_his_scaff12-processed-gene-267.46
Bra008780	Bo3g009610	Sialb.1523s0021	NONE	Bra006237	NONE	NONE	maker-Cram_his_scaff3-snap-gene-23.98	NONE	Bo9g166160	Sialb.0006s0085	maker-Cram_his_scaff12-augustus-gene-267.87
Bra008781	NONE	Sialb.1523s0020	NONE	NONE	NONE	NONE	NONE	NONE	Bo9g166180	NONE	maker-Cram_his_scaff12-augustus-gene-267.78
Bra008782	Bo3g009600	Sialb.1523s0019	NONE	Bra006236	Bo2g011670	NONE	snap_masked-Cram_his_scaff3-processed-gene-23.35	Bra023448	Bo9g166190	Sialb.0006s0087	NONE
NONE	Bo3g009580	NONE	NONE	Bra006235	NONE	NONE	maker-Cram_his_scaff3-augustus-gene-23.73	NONE	NONE	Sialb.0006s0088	NONE
Bra008773	NONE	NONE	NONE	Bra006243	NONE	Sialb.0145s0093	NONE	NONE	Bo9g166080	Sialb.0006s0080	maker-Cram_his_scaff12-snap-gene-267.95
Bra008771	Bo3g009680	Sialb.3725s0001	NONE	Bra006244	NONE	Sialb.0145s0091	maker-Cram_his_scaff3-augustus-gene-23.77	NONE	Bo9g166060	Sialb.0006s0079	snap_masked-Cram_his_scaff12-processed-gene-267.32
Bra008770	NONE	Sialb.3725s0002	NONE	Bra006245	NONE	Sialb.0145s0090	maker-Cram_his_scaff3-augustus-gene-23.89	Bra023452	Bo9g166050	Sialb.0006s0078	maker-Cram_his_scaff12-augustus-gene-267.71
NONE	Bo3g009790	NONE	NONE	Bra006254	NONE	NONE	snap_masked-Cram_his_scaff3-processed-gene-23.46	NONE	NONE	Sialb.0006s0068	NONE
Bra008758	Bo3g009780	NONE	maker-Cram_his_scaff8-augustus-gene-269.59	Bra006253	Bo2g011850	Sialb.0145s0076	maker-Cram_his_scaff3-augustus-gene-23.92	Bra023465	Bo9g165920	Sialb.0006s0069	maker-Cram_his_scaff12-augustus-gene-266.76
Bra008759	NONE	NONE	NONE	NONE	NONE	Sialb.0145s0077	NONE	NONE	Bo9g165930	NONE	maker-Cram_his_scaff12-augustus-gene-266.77
Bra008760	NONE	NONE	maker-Cram_his_scaff8-snap-gene-269.68	NONE	Bo2g011840	Sialb.0145s0078	NONE	Bra023464	Bo9g165940	NONE	maker-Cram_his_scaff12-snap-gene-266.112
Bra008761	NONE	Sialb.0316s0001	NONE	NONE	Bo2g011830	Sialb.0145s0079	NONE	Bra023463	Bo9g165950	NONE	maker-Cram_his_scaff12-augustus-gene-266.78
NONE	Bo3g009760	Sialb.0316s0002	maker-Cram_his_scaff8-augustus-gene-269.58	Bra006252	Bo2g011820	Sialb.0145s0081	NONE	Bra023462	Bo9g165970	NONE	maker-Cram_his_scaff12-augustus-gene-266.79
NONE	Bo3g009750	Sialb.0316s0003	maker-Cram_his_scaff8-augustus-gene-269.52	Bra006251	Bo2g011810	NONE	maker-Cram_his_scaff3-augustus-gene-23.81	Bra023460	Bo9g165980	Sialb.0006s0071	NONE
NONE	NONE	NONE	NONE	Bra008733	NONE	NONE	NONE	NONE	Bo9g165600	Sialb.0145s0051	maker-Cram_his_scaff12-augustus-gene-265.54
Bra006271	NONE	NONE	NONE	Bra008734	Bo3g009950	NONE	maker-Cram_his_scaff3-snap-gene-24.73	NONE	Bo9g165610	Sialb.0145s0052	maker-Cram_his_scaff12-augustus-gene-265.66
NONE	Bo2g012220	NONE	maker-Cram_his_scaff8-snap-gene-270.73	NONE	NONE	Sialb.0787s0021	NONE	Bra023489	NONE	NONE	NONE
Bra006269	Bo2g012210	Sialb.0006s0058	maker-Cram_his_scaff8-augustus-gene-270.47	Bra008736	Bo3g009930	Sialb.0787s0022	NONE	Bra023488	Bo9g165630	Sialb.0145s0054	maker-Cram_his_scaff12-augustus-gene-265.67
NONE	Bo2g012200	NONE	maker-Cram_his_scaff8-augustus-gene-270.46	Bra008737	NONE	NONE	NONE	Bra023487	Bo9g165640	Sialb.0145s0055	maker-Cram_his_scaff12-augustus-gene-265.68
NONE	NONE	NONE	NONE	Bra008738	NONE	NONE	NONE	NONE	Bo9g165650	Sialb.0145s0056	snap_masked-Cram_his_scaff12-processed-gene-265.40
NONE	Bo2g012170	NONE	maker-Cram_his_scaff8-snap-gene-270.70	Bra008740	NONE	Sialb.0787s0023	NONE	Bra023486	Bo9g165670	NONE	maker-Cram_his_scaff12-snap-gene-265.77
NONE	Bo2g012160	NONE	maker-Cram_his_scaff8-augustus-gene-270.45	NONE	NONE	Sialb.0787s0024	NONE	Bra023485	NONE	NONE	NONE
Bra006265	Bo2g012140	NONE	maker-Cram_his_scaff8-snap-gene-270.68	Bra008742	Bo3g009890	Sialb.0787s0026	NONE	Bra023483	Bo9g165690	Sialb.0145s0060	snap_masked-Cram_his_scaff12-processed-gene-265.45
NONE	Bo2g012130	Sialb.0145s0061	maker-Cram_his_scaff8-augustus-gene-270.51	Bra008743	NONE	Sialb.0787s0028	NONE	Bra023481	Bo9g165700	Sialb.0302s0018	maker-Cram_his_scaff12-snap-gene-265.79
NONE	Bo2g012260	NONE	maker-Cram_his_scaff8-augustus-gene-270.57	Bra008728	NONE	Sialb.0787s0015	NONE	Bra023494	Bo9g165510	Sialb.0145s0044	maker-Cram_his_scaff12-augustus-gene-264.48
Bra006275	Bo2g012270	Sialb.0006s0054	maker-Cram_his_scaff8-augustus-gene-270.58	NONE	Bo3g010020	Sialb.0787s0014	snap_masked-Cram_his_scaff3-processed-gene-24.48	Bra023496	NONE	NONE	NONE
NONE	Bo2g012280	NONE	maker-Cram_his_scaff8-augustus-gene-271.42	NONE	NONE	Sialb.0787s0013	NONE	Bra023497	NONE	NONE	NONE
NONE	Bo2g012290	NONE	maker-Cram_his_scaff8-augustus-gene-271.43	NONE	NONE	Sialb.0787s0012	NONE	Bra023498	NONE	NONE	NONE
NONE	Bo2g012360	NONE	snap_masked-Cram_his_scaff8-processed-gene-271.35	Bra008723	NONE	Sialb.0787s0005	NONE	NONE	Bo9g165430	Sialb.0145s0041	maker-Cram_his_scaff12-augustus-gene-264.46
NONE	Bo2g012370	NONE	NONE	Bra008722	NONE	NONE	NONE	Bra023503	Bo9g165420	Sialb.0145s0040	maker-Cram_his_scaff12-augustus-gene-264.45
Bra006279	Bo2g012380	Sialb.0006s0050	maker-Cram_his_scaff8-snap-gene-271.56	Bra008721	Bo3g010070	Sialb.0787s0004	maker-Cram_his_scaff3-augustus-gene-24.57	Bra023504	Bo9g165410	Sialb.0145s0039	maker-Cram_his_scaff12-augustus-gene-264.52
Bra006280	NONE	Sialb.0006s0049	NONE	Bra008720	Bo3g010080	NONE	maker-Cram_his_scaff3-augustus-gene-24.58	NONE	Bo9g165400	Sialb.0145s0038	snap_masked-Cram_his_scaff12-processed-gene-264.35
Bra006283	Bo2g012390	Sialb.0006s0048	maker-Cram_his_scaff8-augustus-gene-271.46	Bra008719	Bo3g010100	NONE	maker-Cram_his_scaff3-augustus-gene-25.52	Bra023505	Bo9g165380	Sialb.0145s0037	maker-Cram_his_scaff12-augustus-gene-264.50
Bra006284	NONE	Sialb.0006s0047	NONE	Bra008718	Bo3g010110	NONE	maker-Cram_his_scaff3-snap-gene-25.73	NONE	Bo9g165370	Sialb.0145s0036	NONE
NONE	Bo2g012410	Sialb.0006s0046	snap_masked-Cram_his_scaff8-processed-gene-271.38	Bra008717	Bo3g010120	Sialb.0787s0002	maker-Cram_his_scaff3-augustus-gene-25.63	Bra023506	Bo9g165360	Sialb.0145s0035	maker-Cram_his_scaff12-augustus-gene-264.44
Bra006286	Bo2g012420	Sialb.0006s0045	maker-Cram_his_scaff8-augustus-gene-271.52	Bra008716	Bo3g010130	Sialb.0787s0001	maker-Cram_his_scaff3-augustus-gene-25.64	Bra023508	Bo00958s010	Sialb.0145s0034	maker-Cram_his_scaff12-augustus-gene-264.43
Bra006287	NONE	Sialb.0006s0044	NONE	NONE	Bo3g010140	NONE	maker-Cram_his_scaff3-snap-gene-25.88	NONE	NONE	NONE	NONE
NONE	Bo2g012430	NONE	maker-Cram_his_scaff8-augustus-gene-271.47	Bra008715	NONE	Sialb.3393s0001	NONE	Bra023509	Bo00958s020	Sialb.0145s0033	maker-Cram_his_scaff12-augustus-gene-264.49
Bra006288	Bo2g012440	NONE	maker-Cram_his_scaff8-snap-gene-271.65	Bra008714	Bo3g010150	Sialb.3393s0002	NONE	Bra023510	Bo00958s030	Sialb.0145s0032	NONE
Bra006289	Bo2g012450	Sialb.0006s0042	maker-Cram_his_scaff8-augustus-gene-272.53	Bra008713	Bo3g010160	Sialb.3393s0003	maker-Cram_his_scaff3-snap-gene-25.89	Bra023511	Bo00958s040	Sialb.0145s0031	maker-Cram_his_scaff12-augustus-gene-264.42
NONE	NONE	NONE	NONE	Bra008712	NONE	NONE	NONE	NONE	Bo00958s050	Sialb.0145s0030	snap_masked-Cram_his_scaff12-processed-gene-264.14
Bra006290	Bo2g012460	Sialb.0006s0041	NONE	Bra008711	Bo3g010170	NONE	NONE	Bra023512	Bo00958s060	Sialb.0145s0029	maker-Cram_his_scaff12-augustus-gene-263.68
NONE	Bo2g012470	Sialb.0006s0040	maker-Cram_his_scaff8-augustus-gene-272.48	NONE	NONE	Sialb.3393s0004	maker-Cram_his_scaff3-augustus-gene-25.54	Bra023513	Bo3g010180	NONE	NONE
Bra006295	NONE	Sialb.0006s0036	NONE	Bra008708	Bo9g164260	NONE	maker-Cram_his_scaff3-augustus-gene-25.57	NONE	Bo3g010220	Sialb.0145s0026	maker-Cram_his_scaff12-augustus-gene-263.73
Bra006294	NONE	Sialb.0006s0037	NONE	Bra008709	Bo9g164270	NONE	maker-Cram_his_scaff3-augustus-gene-25.56	NONE	Bo3g010210	NONE	snap_masked-Cram_his_scaff12-processed-gene-263.53
Bra006292	NONE	Sialb.0006s0039	NONE	Bra008710	Bo9g164290	NONE	NONE	NONE	Bo3g010190	Sialb.0145s0028	maker-Cram_his_scaff12-snap-gene-263.85
Bra006306	Bo2g012630	Sialb.0006s0024	snap_masked-Cram_his_scaff8-processed-gene-272.45	Bra008691	Bo9g163990	Sialb.0483s0014	NONE	Bra023524	Bo3g010340	Sialb.0145s0009	maker-Cram_his_scaff12-augustus-gene-263.58
NONE	Bo2g012640	NONE	augustus_masked-Cram_his_scaff8-processed-gene-272.10	Bra008690	Bo9g163980	Sialb.0483s0015	NONE	Bra023525	NONE	Sialb.0145s0008	NONE
NONE	Bo2g012650	NONE	maker-Cram_his_scaff8-augustus-gene-272.60	Bra008689	Bo9g163970	Sialb.0483s0016	NONE	Bra023526	NONE	Sialb.0145s0007	maker-Cram_his_scaff12-augustus-gene-263.57
NONE	Bo2g012700	NONE	maker-Cram_his_scaff8-snap-gene-273.61	Bra008682	Bo9g163850	NONE	NONE	NONE	NONE	Sialb.0145s0003	maker-Cram_his_scaff12-snap-gene-262.75
Bra006314	Bo2g012680	Sialb.0006s0019	snap_masked-Cram_his_scaff8-processed-gene-273.18	NONE	NONE	Sialb.0483s0019	maker-Cram_his_scaff3-augustus-gene-26.60	Bra023529	Bo3g010530	NONE	NONE
Bra006315	Bo2g012690	Sialb.0006s0018	maker-Cram_his_scaff8-augustus-gene-273.47	Bra008683	NONE	Sialb.0483s0020	maker-Cram_his_scaff3-augustus-gene-26.61	Bra023530	Bo3g010540	Sialb.0145s0004	maker-Cram_his_scaff12-augustus-gene-262.57
NONE	Bo2g012820	NONE	NONE	NONE	NONE	Sialb.0483s0033	NONE	Bra023542	NONE	NONE	maker-Cram_his_scaff8-augustus-gene-274.68
NONE	NONE	NONE	maker-Cram_his_scaff12-snap-gene-261.60	Bra008669	Bo9g163730	NONE	maker-Cram_his_scaff3-augustus-gene-26.77	NONE	NONE	Sialb.1562s0015	NONE
Bra006324	Bo2g012800	Sialb.0006s0010	NONE	Bra008670	Bo9g163740	Sialb.0483s0031	NONE	Bra023540	Bo3g010750	Sialb.1562s0014	augustus_masked-Cram_his_scaff8-processed-gene-274.15
Bra006323	NONE	NONE	maker-Cram_his_scaff12-augustus-gene-262.52	Bra008672	Bo9g163770	NONE	maker-Cram_his_scaff3-snap-gene-26.86	NONE	Bo3g010730	Sialb.1562s0012	NONE
NONE	NONE	NONE	maker-Cram_his_scaff12-augustus-gene-262.48	Bra008673	Bo9g163780	NONE	NONE	NONE	NONE	Sialb.1562s0011	NONE
Bra006322	NONE	NONE	maker-Cram_his_scaff12-augustus-gene-262.49	Bra008674	Bo9g163790	NONE	maker-Cram_his_scaff3-snap-gene-26.98	NONE	Bo3g010720	Sialb.1562s0010	NONE
Bra006321	NONE	NONE	maker-Cram_his_scaff12-augustus-gene-262.53	Bra008675	NONE	NONE	maker-Cram_his_scaff3-augustus-gene-26.63	NONE	Bo3g010710	Sialb.1562s0009	NONE
NONE	Bo2g012770	Sialb.5370s0002	snap_masked-Cram_his_scaff12-processed-gene-262.24	Bra008676	Bo9g163800	Sialb.0483s0029	NONE	Bra023538	NONE	Sialb.1562s0008	snap_masked-Cram_his_scaff8-processed-gene-273.43
NONE	NONE	NONE	maker-Cram_his_scaff12-augustus-gene-262.54	Bra008678	Bo9g163810	NONE	NONE	NONE	NONE	Sialb.1562s0006	NONE
Bra006334	Bo9g163640	Sialb.0006s0006	maker-Cram_his_scaff12-augustus-gene-261.54	Bra008662	Bo3g010810	NONE	NONE	NONE	NONE	Sialb.2513s0002	NONE
NONE	Bo9g163620	NONE	snap_masked-Cram_his_scaff12-processed-gene-261.35	Bra008660	NONE	NONE	NONE	NONE	NONE	Sialb.2513s0004	NONE
Bra006335	Bo9g163610	Sialb.0006s0005	maker-Cram_his_scaff12-augustus-gene-261.53	Bra008659	Bo3g010820	NONE	maker-Cram_his_scaff3-augustus-gene-26.68	NONE	NONE	Sialb.2513s0005	NONE
Bra006336	Bo9g163590	Sialb.0006s0004	maker-Cram_his_scaff12-snap-gene-261.62	Bra008657	Bo3g010830	Sialb.0483s0039	maker-Cram_his_scaff3-augustus-gene-26.69	Bra023548	Bo2g012890	Sialb.2513s0007	maker-Cram_his_scaff8-augustus-gene-274.62
NONE	Bo9g163580	NONE	maker-Cram_his_scaff12-snap-gene-261.61	Bra008656	NONE	NONE	NONE	NONE	NONE	Sialb.2513s0008	NONE
Bra006348	Bo9g163260	NONE	maker-Cram_his_scaff12-augustus-gene-259.57	Bra008625	Bo3g011940	Sialb.1169s0011	maker-Cram_his_scaff3-augustus-gene-27.61	NONE	NONE	Sialb.0908s0020	NONE
Bra006347	Bo9g163270	NONE	NONE	Bra008626	Bo3g011930	Sialb.1169s0012	maker-Cram_his_scaff3-snap-gene-27.87	NONE	NONE	Sialb.0908s0021	NONE
Bra006346	Bo9g163300	Sialb.0279s0067	maker-Cram_his_scaff12-augustus-gene-260.76	Bra008628	Bo3g010930	Sialb.1169s0013	snap_masked-Cram_his_scaff3-processed-gene-27.29	NONE	Bo2g013010	Sialb.0908s0022	snap_masked-Cram_his_scaff8-processed-gene-275.21
NONE	Bo9g163310	NONE	maker-Cram_his_scaff12-augustus-gene-260.77	Bra008629	NONE	Sialb.1169s0014	NONE	NONE	NONE	NONE	maker-Cram_his_scaff8-augustus-gene-275.50
NONE	Bo9g163320	NONE	snap_masked-Cram_his_scaff12-processed-gene-260.32	Bra008631	NONE	Sialb.1169s0016	NONE	NONE	NONE	NONE	NONE
Bra006344	Bo9g163360	NONE	maker-Cram_his_scaff12-augustus-gene-260.65	Bra008633	Bo3g010910	Sialb.1169s0018	NONE	NONE	NONE	Sialb.0908s0024	NONE
NONE	Bo9g163370	Sialb.1375s0006	maker-Cram_his_scaff12-augustus-gene-260.66	Bra008635	NONE	NONE	NONE	Bra023556	Bo2g012980	NONE	maker-Cram_his_scaff8-augustus-gene-274.73
Bra006343	Bo9g163400	NONE	maker-Cram_his_scaff12-snap-gene-260.89	Bra008638	Bo3g010900	Sialb.1169s0020	maker-Cram_his_scaff3-augustus-gene-27.66	NONE	NONE	Sialb.0908s0025	NONE
Bra006342	Bo9g163410	Sialb.1375s0008	NONE	Bra008639	Bo3g010890	Sialb.1169s0021	maker-Cram_his_scaff3-augustus-gene-27.59	NONE	Bo2g012960	Sialb.0908s0026	maker-Cram_his_scaff8-augustus-gene-274.66
NONE	NONE	Sialb.1375s0009	NONE	NONE	NONE	NONE	NONE	Bra023554	Bo2g012950	NONE	maker-Cram_his_scaff8-augustus-gene-274.72
Bra006351	Bo2g013050	Sialb.0279s0063	NONE	NONE	NONE	NONE	maker-Cram_his_scaff3-augustus-gene-27.72	NONE	Bo3g012000	Sialb.0908s0015	NONE
Bra006352	NONE	Sialb.0279s0062	NONE	NONE	NONE	NONE	NONE	Bra023563	Bo3g012010	NONE	maker-Cram_his_scaff8-augustus-gene-275.57
NONE	Bo2g013060	Sialb.0279s0061	NONE	NONE	NONE	NONE	NONE	Bra023564	NONE	NONE	maker-Cram_his_scaff8-augustus-gene-275.58
NONE	Bo2g013070	Sialb.0279s0060	NONE	NONE	NONE	NONE	NONE	Bra023565	NONE	NONE	maker-Cram_his_scaff8-snap-gene-275.76
Bra006358	NONE	NONE	maker-Cram_his_scaff12-augustus-gene-259.47	Bra008617	Bo9g163150	Sialb.1169s0005	maker-Cram_his_scaff3-augustus-gene-27.75	NONE	Bo3g012070	Sialb.0908s0009	NONE
NONE	Bo2g013110	Sialb.0279s0054	snap_masked-Cram_his_scaff12-processed-gene-259.25	Bra008619	Bo9g163160	Sialb.1169s0006	NONE	Bra023570	NONE	NONE	maker-Cram_his_scaff8-augustus-gene-275.63
NONE	Bo2g013100	Sialb.0279s0055	maker-Cram_his_scaff12-augustus-gene-259.49	Bra008620	Bo9g163170	Sialb.1169s0007	NONE	Bra023569	NONE	NONE	NONE
Bra006357	NONE	Sialb.0279s0057	NONE	Bra008621	NONE	Sialb.1169s0008	NONE	Bra023567	Bo3g012060	Sialb.0908s0010	snap_masked-Cram_his_scaff8-processed-gene-275.27
Bra006356	Bo2g013090	Sialb.0279s0058	NONE	NONE	NONE	NONE	maker-Cram_his_scaff3-augustus-gene-27.74	Bra023566	Bo3g012050	Sialb.0908s0011	NONE
Bra006367	NONE	Sialb.1021s0008	maker-Cram_his_scaff12-augustus-gene-258.58	Bra008600	Bo9g161860	Sialb.0189s0012	maker-Cram_his_scaff3-augustus-gene-28.59	NONE	Bo3g012150	NONE	NONE
NONE	NONE	NONE	maker-Cram_his_scaff12-augustus-gene-258.59	Bra008601	Bo9g161870	Sialb.0189s0011	NONE	NONE	NONE	NONE	NONE
NONE	Bo2g013240	NONE	maker-Cram_his_scaff12-augustus-gene-258.62	Bra008603	NONE	Sialb.0189s0008	NONE	NONE	NONE	Sialb.0279s0043	NONE
NONE	NONE	NONE	maker-Cram_his_scaff12-snap-gene-258.83	Bra008604	Bo9g162940	Sialb.0189s0007	NONE	NONE	NONE	NONE	NONE
Bra006365	NONE	Sialb.1021s0005	NONE	Bra008605	Bo9g162950	Sialb.0189s0006	maker-Cram_his_scaff3-augustus-gene-28.70	NONE	Bo3g012120	Sialb.0908s0001	NONE
Bra006364	NONE	Sialb.1021s0003	maker-Cram_his_scaff12-augustus-gene-258.53	Bra008606	Bo9g162960	Sialb.0189s0005	NONE	NONE	NONE	Sialb.0908s0002	NONE
Bra006363	NONE	Sialb.1021s0002	snap_masked-Cram_his_scaff12-processed-gene-258.31	Bra008607	Bo9g162970	Sialb.0189s0004	NONE	NONE	NONE	Sialb.0908s0003	NONE
NONE	Bo2g013220	Sialb.0279s0045	NONE	NONE	NONE	NONE	NONE	Bra023578	NONE	NONE	maker-Cram_his_scaff8-snap-gene-276.50
NONE	Bo2g013210	Sialb.0279s0046	snap_masked-Cram_his_scaff12-processed-gene-258.47	Bra008608	Bo9g163000	Sialb.0189s0002	NONE	Bra023577	NONE	Sialb.2061s0004	maker-Cram_his_scaff8-augustus-gene-276.37
NONE	NONE	NONE	maker-Cram_his_scaff12-augustus-gene-258.55	Bra008609	Bo9g163010	Sialb.0189s0001	NONE	NONE	NONE	Sialb.2061s0005	NONE
NONE	Bo2g013190	Sialb.0279s0047	maker-Cram_his_scaff12-augustus-gene-258.65	Bra008610	Bo9g163020	NONE	NONE	Bra023576	NONE	Sialb.2061s0006	NONE
NONE	Bo2g013170	Sialb.0279s0048	maker-Cram_his_scaff12-augustus-gene-259.53	Bra008611	Bo9g163040	NONE	NONE	Bra023574	NONE	Sialb.2061s0007	maker-Cram_his_scaff8-augustus-gene-276.35
NONE	Bo2g013150	Sialb.0279s0049	maker-Cram_his_scaff12-augustus-gene-259.45	Bra008612	Bo9g163050	NONE	NONE	Bra023573	NONE	Sialb.2061s0008	maker-Cram_his_scaff8-augustus-gene-276.41
NONE	Bo2g013140	Sialb.0279s0051	maker-Cram_his_scaff12-snap-gene-259.59	Bra008613	Bo9g163080	Sialb.1169s0001	maker-Cram_his_scaff3-snap-gene-27.96	NONE	Bo3g012110	Sialb.0908s0004	maker-Cram_his_scaff8-augustus-gene-275.64
NONE	Bo2g013130	Sialb.0279s0052	maker-Cram_his_scaff12-augustus-gene-259.54	Bra008614	Bo9g163090	Sialb.1169s0002	NONE	Bra023572	Bo3g012100	Sialb.0908s0005	maker-Cram_his_scaff8-augustus-gene-275.54
Bra006361	NONE	NONE	maker-Cram_his_scaff12-augustus-gene-259.55	Bra008615	Bo9g163100	Sialb.1169s0003	maker-Cram_his_scaff3-augustus-gene-27.63	NONE	Bo3g012090	Sialb.0908s0006	NONE
Bra006360	NONE	NONE	NONE	NONE	NONE	NONE	maker-Cram_his_scaff3-augustus-gene-27.76	NONE	Bo3g012080	Sialb.0908s0007	NONE
NONE	NONE	NONE	NONE	Bra008582	Bo9g161670	Sialb.0189s0030	NONE	Bra023590	Bo2g013370	Sialb.0279s0031	maker-Cram_his_scaff8-augustus-gene-277.60
NONE	NONE	NONE	NONE	NONE	NONE	NONE	NONE	Bra023589	Bo2g013360	Sialb.0279s0032	augustus_masked-Cram_his_scaff8-processed-gene-277.8
NONE	NONE	NONE	snap_masked-Cram_his_scaff12-processed-gene-257.46	Bra008583	Bo9g161680	Sialb.0189s0029	NONE	Bra023588	Bo2g013350	Sialb.0279s0033	maker-Cram_his_scaff8-augustus-gene-277.59
Bra006378	Bo3g012300	Sialb.1021s0019	maker-Cram_his_scaff12-augustus-gene-257.66	Bra008584	Bo9g161690	Sialb.0189s0028	maker-Cram_his_scaff3-augustus-gene-28.66	Bra023587	Bo2g013340	Sialb.0279s0034	maker-Cram_his_scaff8-augustus-gene-277.56
Bra006377	Bo3g012290	Sialb.1021s0018	maker-Cram_his_scaff12-augustus-gene-257.67	Bra008585	Bo9g161700	Sialb.0189s0027	maker-Cram_his_scaff3-augustus-gene-28.65	NONE	NONE	NONE	NONE
NONE	NONE	Sialb.1021s0017	maker-Cram_his_scaff12-augustus-gene-257.55	Bra008586	Bo9g161710	Sialb.0189s0026	maker-Cram_his_scaff3-augustus-gene-28.73	NONE	NONE	NONE	NONE
NONE	NONE	NONE	maker-Cram_his_scaff12-augustus-gene-257.56	Bra008588	Bo9g161730	Sialb.0189s0024	NONE	NONE	NONE	NONE	NONE
Bra006372	Bo9g151640	Sialb.1021s0013	maker-Cram_his_scaff12-augustus-gene-257.58	Bra008592	Bo9g161760	Sialb.0189s0021	snap_masked-Cram_his_scaff3-processed-gene-28.52	NONE	Bo3g012250	NONE	NONE
Bra006379	Bo3g012310	Sialb.1021s0020	NONE	NONE	NONE	NONE	maker-Cram_his_scaff3-snap-gene-28.94	NONE	NONE	NONE	NONE
NONE	NONE	NONE	NONE	NONE	NONE	NONE	NONE	Bra023592	Bo2g013390	Sialb.0279s0029	maker-Cram_his_scaff8-augustus-gene-277.65
Bra006382	Bo3g012340	Sialb.1021s0023	maker-Cram_his_scaff12-snap-gene-257.83	Bra008580	Bo9g161660	Sialb.0189s0032	maker-Cram_his_scaff3-augustus-gene-28.67	Bra023593	Bo2g013400	Sialb.0279s0028	maker-Cram_his_scaff8-augustus-gene-277.61
Bra006391	Bo3g012430	Sialb.0189s0039	maker-Cram_his_scaff12-augustus-gene-256.53	Bra008569	Bo9g161470	Sialb.3055s0006	maker-Cram_his_scaff3-snap-gene-29.92	Bra023603	Bo2g013500	Sialb.0279s0018	maker-Cram_his_scaff8-augustus-gene-278.59
NONE	NONE	Sialb.0189s0038	NONE	Bra008570	Bo9g161480	NONE	NONE	Bra023602	NONE	Sialb.0279s0019	maker-Cram_his_scaff8-augustus-gene-278.52
NONE	NONE	Sialb.0189s0037	maker-Cram_his_scaff12-snap-gene-256.71	Bra008571	Bo9g161490	NONE	NONE	Bra023601	Bo2g013490	Sialb.0279s0020	maker-Cram_his_scaff8-augustus-gene-278.51
NONE	NONE	NONE	NONE	NONE	NONE	NONE	NONE	Bra023600	Bo2g013480	Sialb.0279s0021	maker-Cram_his_scaff8-augustus-gene-278.58
Bra006404	Bo3g012510	Sialb.0189s0048	maker-Cram_his_scaff12-augustus-gene-256.54	Bra008561	Bo9g161390	Sialb.0667s0044	maker-Cram_his_scaff3-snap-gene-29.84	Bra023612	Bo2g013600	Sialb.0279s0013	augustus_masked-Cram_his_scaff8-processed-gene-278.15
Bra006395	Bo3g012480	NONE	NONE	NONE	NONE	Sialb.3087s0001	snap_masked-Cram_his_scaff3-processed-gene-29.57	NONE	NONE	NONE	NONE
Bra006394	Bo3g012470	Sialb.0189s0046	maker-Cram_his_scaff12-augustus-gene-256.49	Bra008563	Bo9g161410	Sialb.3087s0002	maker-Cram_his_scaff3-augustus-gene-29.79	Bra023610	Bo2g013560	NONE	maker-Cram_his_scaff8-augustus-gene-278.61
NONE	NONE	Sialb.0189s0045	snap_masked-Cram_his_scaff12-processed-gene-256.34	Bra008564	Bo9g161420	NONE	NONE	Bra023609	Bo2g013550	Sialb.0279s0015	maker-Cram_his_scaff8-augustus-gene-278.60
NONE	NONE	Sialb.0189s0053	maker-Cram_his_scaff12-augustus-gene-255.78	Bra013983	Bo9g160330	NONE	NONE	NONE	NONE	NONE	NONE
NONE	NONE	Sialb.0189s0054	maker-Cram_his_scaff12-augustus-gene-255.89	Bra013982	Bo9g160320	NONE	NONE	NONE	NONE	NONE	NONE
NONE	NONE	NONE	maker-Cram_his_scaff12-augustus-gene-255.77	Bra013981	Bo9g160310	NONE	NONE	Bra023616	Bo2g013640	Sialb.0279s0008	maker-Cram_his_scaff8-augustus-gene-278.63
Bra006406	Bo3g012620	NONE	snap_masked-Cram_his_scaff12-processed-gene-255.61	Bra013980	Bo9g160300	Sialb.0667s0040	NONE	NONE	NONE	NONE	NONE
Bra006407	Bo3g012630	NONE	NONE	NONE	NONE	Sialb.0667s0039	maker-Cram_his_scaff3-snap-gene-29.102	NONE	Bo2g013680	Sialb.0279s0007	maker-Cram_his_scaff8-augustus-gene-278.64
NONE	NONE	Sialb.0189s0055	maker-Cram_his_scaff12-augustus-gene-255.76	Bra013978	Bo9g160240	NONE	NONE	Bra023617	Bo2g013700	NONE	snap_masked-Cram_his_scaff8-processed-gene-278.50
NONE	Bo3g012640	Sialb.0189s0056	maker-Cram_his_scaff12-snap-gene-255.110	Bra013977	Bo9g160220	Sialb.0667s0038	NONE	Bra023618	Bo2g013720	Sialb.0279s0006	maker-Cram_his_scaff8-augustus-gene-279.50
NONE	NONE	Sialb.0189s0057	maker-Cram_his_scaff12-augustus-gene-255.85	Bra013976	Bo9g160210	NONE	NONE	Bra023619	Bo2g013730	Sialb.0279s0005	maker-Cram_his_scaff8-augustus-gene-279.51
NONE	NONE	NONE	maker-Cram_his_scaff12-augustus-gene-255.75	Bra013975	NONE	NONE	NONE	Bra023620	Bo2g013750	Sialb.0279s0004	maker-Cram_his_scaff8-augustus-gene-279.57
NONE	NONE	Sialb.0189s0060	maker-Cram_his_scaff12-snap-gene-255.107	Bra013972	Bo9g160160	NONE	NONE	NONE	NONE	NONE	NONE
NONE	NONE	Sialb.0189s0062	maker-Cram_his_scaff12-snap-gene-255.98	Bra013970	Bo9g160140	NONE	NONE	Bra023622	Bo2g013770	NONE	NONE
NONE	NONE	NONE	NONE	NONE	NONE	NONE	NONE	Bra023623	Bo2g013780	Sialb.3217s0002	snap_masked-Cram_his_scaff8-processed-gene-279.30
NONE	NONE	Sialb.0189s0063	maker-Cram_his_scaff12-augustus-gene-255.72	Bra013969	Bo9g160130	NONE	NONE	NONE	NONE	NONE	NONE
Bra006413	Bo3g012690	Sialb.0189s0065	maker-Cram_his_scaff12-augustus-gene-255.82	Bra013968	Bo9g160110	Sialb.0667s0033	NONE	NONE	NONE	NONE	NONE
NONE	NONE	Sialb.0189s0066	snap_masked-Cram_his_scaff12-processed-gene-255.53	Bra013967	Bo9g160080	NONE	NONE	NONE	NONE	NONE	NONE
NONE	NONE	Sialb.0189s0067	maker-Cram_his_scaff12-augustus-gene-255.80	Bra013966	Bo9g160070	NONE	NONE	NONE	NONE	NONE	NONE
NONE	Bo3g012700	Sialb.0189s0068	NONE	NONE	Bo9g160060	NONE	NONE	Bra023626	Bo2g013790	NONE	augustus_masked-Cram_his_scaff8-processed-gene-279.16
NONE	NONE	NONE	NONE	NONE	Bo9g160050	Sialb.4055s0004	NONE	Bra023627	NONE	Sialb.3217s0004	maker-Cram_his_scaff8-augustus-gene-279.56
NONE	NONE	Sialb.0189s0069	snap_masked-Cram_his_scaff12-processed-gene-255.34	Bra013963	Bo9g160040	Sialb.4055s0005	NONE	Bra023628	Bo2g013800	Sialb.3217s0005	maker-Cram_his_scaff8-augustus-gene-279.59
NONE	NONE	Sialb.2547s0003	maker-Cram_his_scaff12-augustus-gene-255.70	Bra013961	Bo9g160020	Sialb.0189s0071	NONE	NONE	NONE	NONE	NONE
NONE	NONE	Sialb.2547s0005	maker-Cram_his_scaff12-augustus-gene-255.68	Bra013960	Bo9g159980	Sialb.0189s0073	NONE	NONE	NONE	NONE	NONE
NONE	NONE	NONE	NONE	Bra013959	NONE	NONE	NONE	NONE	Bo2g013830	Sialb.1576s0002	maker-Cram_his_scaff8-augustus-gene-280.26
NONE	NONE	Sialb.2547s0006	maker-Cram_his_scaff12-augustus-gene-255.67	Bra013958	Bo9g159960	Sialb.0189s0074	NONE	Bra023629	Bo2g013840	Sialb.1576s0003	maker-Cram_his_scaff8-augustus-gene-280.30
Bra023633	NONE	Sialb.2547s0007	maker-Cram_his_scaff12-augustus-gene-254.39	Bra013957	Bo9g159950	Sialb.0189s0075	NONE	NONE	Bo2g013850	Sialb.1576s0004	maker-Cram_his_scaff8-augustus-gene-280.31
Bra023634	NONE	NONE	maker-Cram_his_scaff12-augustus-gene-254.38	Bra002101	Bo9g159920	Sialb.0189s0076	NONE	NONE	Bo2g013860	Sialb.1576s0005	maker-Cram_his_scaff8-augustus-gene-280.32
NONE	NONE	NONE	maker-Cram_his_scaff12-augustus-gene-254.42	Bra002102	Bo9g159910	Sialb.0189s0077	NONE	NONE	Bo2g013880	NONE	maker-Cram_his_scaff8-augustus-gene-280.27
Bra023635	Bo3g012750	Sialb.0667s0028	NONE	Bra002103	Bo9g159880	Sialb.0189s0078	maker-Cram_his_scaff3-augustus-gene-30.66	Bra006418	Bo2g013900	Sialb.1576s0006	maker-Cram_his_scaff8-augustus-gene-280.33
Bra023636	Bo3g012760	Sialb.0667s0027	maker-Cram_his_scaff12-augustus-gene-254.36	Bra002104	Bo9g159870	Sialb.0189s0079	maker-Cram_his_scaff3-snap-gene-30.91	Bra006419	Bo2g013910	Sialb.1576s0007	maker-Cram_his_scaff8-augustus-gene-280.34
NONE	Bo3g012770	Sialb.0667s0026	maker-Cram_his_scaff12-augustus-gene-254.34	Bra002106	Bo9g159850	NONE	maker-Cram_his_scaff3-augustus-gene-30.68	Bra006420	NONE	NONE	NONE
Bra023637	Bo3g012780	Sialb.0667s0025	maker-Cram_his_scaff12-augustus-gene-254.41	Bra002107	Bo9g159830	NONE	maker-Cram_his_scaff3-augustus-gene-30.55	Bra006422	Bo2g013970	Sialb.1856s0002	maker-Cram_his_scaff8-augustus-gene-280.29
Bra023639	Bo3g012790	Sialb.0667s0024	NONE	NONE	NONE	NONE	maker-Cram_his_scaff3-augustus-gene-30.69	Bra006423	Bo2g013990	Sialb.1856s0004	snap_masked-Cram_his_scaff8-processed-gene-280.24
NONE	Bo3g012800	Sialb.0667s0023	NONE	NONE	NONE	NONE	maker-Cram_his_scaff3-augustus-gene-30.70	Bra006424	Bo2g014000	NONE	maker-Cram_his_scaff8-snap-gene-281.65
NONE	Bo3g012840	Sialb.4777s0003	maker-Cram_his_scaff12-augustus-gene-253.82	Bra002114	Bo9g159690	Sialb.0667s0021	maker-Cram_his_scaff3-augustus-gene-30.57	Bra006427	NONE	Sialb.4680s0003	NONE
NONE	Bo3g012850	NONE	NONE	Bra002115	Bo9g159640	Sialb.0667s0020	maker-Cram_his_scaff3-augustus-gene-30.58	Bra006428	NONE	Sialb.2444s0013	NONE
Bra023645	Bo3g012860	Sialb.1131s0005	maker-Cram_his_scaff12-augustus-gene-253.79	Bra002116	Bo9g159630	Sialb.0667s0019	maker-Cram_his_scaff3-augustus-gene-30.59	Bra006429	Bo2g014090	Sialb.2444s0012	maker-Cram_his_scaff8-augustus-gene-281.54
Bra023646	NONE	Sialb.1131s0006	NONE	NONE	NONE	NONE	NONE	NONE	Bo2g014100	NONE	maker-Cram_his_scaff8-snap-gene-281.69
Bra023651	NONE	Sialb.1131s0007	maker-Cram_his_scaff12-augustus-gene-253.78	Bra002119	Bo9g158580	Sialb.2444s0009	NONE	NONE	Bo2g014120	Sialb.2444s0011	maker-Cram_his_scaff8-augustus-gene-281.55
Bra023665	Bo3g012980	Sialb.1709s0005	NONE	Bra002136	NONE	Sialb.0667s0007	NONE	NONE	Bo2g014290	Sialb.0359s0049	snap_masked-Cram_his_scaff8-processed-gene-282.48
NONE	Bo3g012970	NONE	NONE	Bra002135	Bo9g157450	Sialb.0667s0008	maker-Cram_his_scaff3-augustus-gene-31.64	NONE	NONE	Sialb.0359s0050	NONE
Bra023664	Bo3g012960	Sialb.1709s0006	NONE	Bra002134	NONE	Sialb.0667s0009	maker-Cram_his_scaff3-augustus-gene-31.68	NONE	Bo2g014280	NONE	maker-Cram_his_scaff8-augustus-gene-282.74
NONE	Bo3g013040	NONE	maker-Cram_his_scaff12-augustus-gene-252.59	Bra002146	Bo9g157340	Sialb.0667s0002	maker-Cram_his_scaff3-snap-gene-31.89	Bra006448	NONE	Sialb.0359s0039	NONE
NONE	NONE	NONE	maker-Cram_his_scaff12-augustus-gene-252.50	Bra002145	Bo9g157350	NONE	NONE	NONE	NONE	Sialb.0359s0040	NONE
Bra023668	Bo3g013030	NONE	maker-Cram_his_scaff12-augustus-gene-252.51	Bra002144	Bo9g157370	Sialb.0667s0003	maker-Cram_his_scaff3-augustus-gene-31.72	Bra006446	NONE	Sialb.0359s0041	snap_masked-Cram_his_scaff8-processed-gene-282.61
NONE	NONE	NONE	maker-Cram_his_scaff12-augustus-gene-252.52	Bra002143	Bo9g157380	NONE	NONE	NONE	NONE	Sialb.0359s0042	NONE
NONE	NONE	NONE	maker-Cram_his_scaff12-augustus-gene-252.61	Bra002141	Bo9g157410	NONE	NONE	NONE	NONE	Sialb.0359s0044	NONE
Bra023667	Bo3g013020	Sialb.1709s0002	maker-Cram_his_scaff12-augustus-gene-252.53	Bra002140	Bo9g157420	Sialb.0667s0004	snap_masked-Cram_his_scaff3-processed-gene-31.44	Bra006445	NONE	Sialb.0359s0045	maker-Cram_his_scaff8-augustus-gene-282.76
Bra023666	Bo3g013000	Sialb.1709s0003	maker-Cram_his_scaff12-augustus-gene-252.54	NONE	Bo9g157430	Sialb.0667s0005	maker-Cram_his_scaff3-augustus-gene-31.70	Bra006443	Bo2g015370	NONE	maker-Cram_his_scaff8-snap-gene-282.86
NONE	NONE	NONE	snap_masked-Cram_his_scaff12-processed-gene-252.44	Bra002139	Bo9g157440	NONE	NONE	NONE	NONE	Sialb.0359s0046	NONE
Bra023676	NONE	Sialb.1001s0005	NONE	NONE	Bo2g016510	Sialb.0730s0006	maker-Cram_his_scaff3-snap-gene-32.90	Bra006461	Bo3g013170	NONE	NONE
Bra023675	Bo9g155880	Sialb.1001s0006	maker-Cram_his_scaff12-augustus-gene-251.61	Bra002160	Bo2g016500	Sialb.0730s0005	NONE	NONE	NONE	Sialb.0359s0028	maker-Cram_his_scaff8-augustus-gene-283.41
Bra023693	Bo9g154550	Sialb.0558s0022	maker-Cram_his_scaff12-augustus-gene-249.50	Bra002186	Bo3g013390	Sialb.1304s0007	maker-Cram_his_scaff3-snap-gene-32.100	Bra006481	Bo00629s180	Sialb.0359s0007	maker-Cram_his_scaff8-augustus-gene-284.45
NONE	Bo9g154570	NONE	maker-Cram_his_scaff12-snap-gene-249.61	Bra002184	NONE	NONE	NONE	NONE	NONE	Sialb.0359s0008	NONE
NONE	Bo9g154610	NONE	maker-Cram_his_scaff12-snap-gene-250.58	Bra002181	NONE	Sialb.1304s0012	NONE	Bra006475	Bo3g013300	NONE	NONE
NONE	Bo9g154630	NONE	maker-Cram_his_scaff12-augustus-gene-250.50	Bra002179	NONE	Sialb.0359s0011	NONE	NONE	NONE	NONE	NONE
NONE	Bo9g154650	NONE	maker-Cram_his_scaff12-augustus-gene-250.53	Bra002178	NONE	Sialb.0359s0012	maker-Cram_his_scaff3-augustus-gene-32.76	Bra006472	Bo3g013270	Sialb.0558s0028	NONE
NONE	Bo9g154680	Sialb.0730s0019	maker-Cram_his_scaff12-augustus-gene-250.54	Bra002176	NONE	Sialb.0359s0015	maker-Cram_his_scaff3-augustus-gene-32.75	Bra006470	Bo3g013260	Sialb.0558s0029	NONE
Bra023690	Bo9g154690	Sialb.0730s0018	maker-Cram_his_scaff12-augustus-gene-250.55	Bra002175	NONE	Sialb.0359s0016	NONE	NONE	NONE	NONE	maker-Cram_his_scaff8-snap-gene-284.55
Bra023689	Bo9g154700	Sialb.0730s0017	snap_masked-Cram_his_scaff12-processed-gene-250.27	Bra002173	NONE	NONE	NONE	NONE	NONE	NONE	maker-Cram_his_scaff8-snap-gene-284.64
NONE	Bo9g154710	NONE	maker-Cram_his_scaff12-augustus-gene-250.56	Bra002172	NONE	Sialb.0359s0018	maker-Cram_his_scaff3-augustus-gene-32.74	Bra006469	Bo3g013250	Sialb.0558s0030	NONE
Bra023688	Bo9g154740	Sialb.0730s0016	maker-Cram_his_scaff12-snap-gene-250.62	Bra002171	Bo2g016620	Sialb.0359s0019	NONE	Bra006467	Bo3g013240	Sialb.0558s0031	NONE
Bra023686	Bo9g154760	Sialb.0730s0015	maker-Cram_his_scaff12-snap-gene-250.71	Bra002169	NONE	Sialb.0359s0021	maker-Cram_his_scaff3-snap-gene-32.93	NONE	Bo3g013230	Sialb.0558s0032	snap_masked-Cram_his_scaff8-processed-gene-284.20
Bra023683	Bo9g154780	Sialb.0730s0012	maker-Cram_his_scaff12-augustus-gene-251.59	Bra002167	Bo2g016570	Sialb.0359s0023	maker-Cram_his_scaff3-augustus-gene-32.72	Bra006465	Bo3g013210	Sialb.0558s0034	maker-Cram_his_scaff8-augustus-gene-284.42
Bra023682	NONE	Sialb.0730s0011	NONE	NONE	Bo2g016560	NONE	NONE	NONE	NONE	NONE	maker-Cram_his_scaff8-snap-gene-283.49
NONE	Bo9g154800	NONE	maker-Cram_his_scaff12-snap-gene-251.65	Bra002166	NONE	Sialb.0359s0024	NONE	NONE	NONE	NONE	NONE
Bra023680	Bo9g154810	Sialb.1304s0020	snap_masked-Cram_his_scaff12-processed-gene-251.43	NONE	Bo2g016550	Sialb.0359s0025	snap_masked-Cram_his_scaff3-processed-gene-32.37	Bra006464	Bo3g013200	Sialb.0558s0035	snap_masked-Cram_his_scaff8-processed-gene-283.30
NONE	Bo9g154520	NONE	maker-Cram_his_scaff12-augustus-gene-249.48	Bra002189	NONE	NONE	NONE	NONE	NONE	Sialb.0359s0005	NONE
Bra023695	Bo9g154530	NONE	snap_masked-Cram_his_scaff12-processed-gene-249.40	Bra002188	NONE	Sialb.0730s0025	NONE	NONE	Bo00629s160	Sialb.0359s0006	maker-Cram_his_scaff8-augustus-gene-284.47
Bra023694	NONE	NONE	NONE	NONE	NONE	Sialb.0730s0024	NONE	NONE	Bo00629s170	NONE	snap_masked-Cram_his_scaff8-processed-gene-284.28
Bra023698	NONE	Sialb.0558s0020	NONE	NONE	Bo3g013410	Sialb.0730s0028	snap_masked-Cram_his_scaff3-processed-gene-32.65	Bra006483	NONE	Sialb.1304s0005	maker-Cram_his_scaff8-snap-gene-285.59
Bra023699	Bo9g154470	Sialb.0558s0018	NONE	Bra002194	Bo3g013430	Sialb.0359s0003	NONE	Bra006485	Bo00629s110	Sialb.1304s0003	augustus_masked-Cram_his_scaff8-processed-gene-285.10
NONE	Bo9g154460	Sialb.2324s0001	maker-Cram_his_scaff12-augustus-gene-249.45	Bra002195	NONE	Sialb.0359s0002	NONE	NONE	NONE	NONE	NONE
NONE	Bo9g154410	Sialb.2324s0003	maker-Cram_his_scaff12-augustus-gene-248.39	Bra002198	Bo3g013460	Sialb.0558s0014	maker-Cram_his_scaff3-augustus-gene-32.88	Bra006488	NONE	NONE	NONE
NONE	Bo9g154400	Sialb.2324s0004	maker-Cram_his_scaff12-augustus-gene-248.38	Bra002199	NONE	NONE	NONE	NONE	NONE	NONE	NONE
NONE	NONE	NONE	maker-Cram_his_scaff12-augustus-gene-247.43	Bra002218	Bo9g153980	Sialb.0999s0006	NONE	NONE	NONE	Sialb.2382s0008	NONE
Bra023708	Bo3g013540	Sialb.0558s0006	NONE	NONE	NONE	Sialb.1034s0016	maker-Cram_his_scaff3-augustus-gene-33.78	Bra006496	Bo2g017740	NONE	NONE
Bra023707	Bo3g013530	Sialb.2382s0006	maker-Cram_his_scaff12-augustus-gene-247.44	Bra002216	Bo9g153990	Sialb.1034s0017	maker-Cram_his_scaff3-augustus-gene-33.69	Bra006495	Bo2g017730	Sialb.2382s0007	maker-Cram_his_scaff8-augustus-gene-286.36
NONE	NONE	Sialb.2382s0005	snap_masked-Cram_his_scaff12-processed-gene-247.18	Bra002215	Bo9g154000	NONE	NONE	NONE	NONE	Sialb.0999s0008	NONE
Bra023712	NONE	NONE	NONE	NONE	NONE	NONE	NONE	NONE	Bo2g017790	Sialb.1034s0013	maker-Cram_his_scaff8-augustus-gene-287.30
Bra023713	NONE	NONE	maker-Cram_his_scaff12-augustus-gene-247.37	Bra002221	Bo9g153930	Sialb.0999s0002	NONE	NONE	Bo2g017800	Sialb.1034s0012	NONE
Bra023717	NONE	Sialb.1034s0009	NONE	Bra002222	Bo9g153920	Sialb.0999s0001	NONE	NONE	Bo2g017820	NONE	augustus_masked-Cram_his_scaff8-processed-gene-287.6
Bra023718	NONE	Sialb.1034s0007	maker-Cram_his_scaff12-augustus-gene-246.62	Bra002223	Bo9g153900	NONE	NONE	NONE	Bo2g017830	Sialb.0307s0068	snap_masked-Cram_his_scaff8-processed-gene-287.18
NONE	Bo3g013690	NONE	NONE	NONE	NONE	Sialb.1582s0002	maker-Cram_his_scaff3-augustus-gene-33.74	Bra006505	NONE	NONE	NONE
NONE	Bo3g013680	Sialb.4037s0007	maker-Cram_his_scaff12-augustus-gene-246.48	Bra002235	Bo9g153780	Sialb.1582s0001	maker-Cram_his_scaff3-augustus-gene-33.82	Bra006504	NONE	Sialb.0307s0056	NONE
Bra020039	NONE	NONE	maker-Cram_his_scaff12-augustus-gene-246.57	Bra002233	Bo9g153800	Sialb.1984s0007	NONE	NONE	Bo2g018020	Sialb.0307s0058	maker-Cram_his_scaff8-augustus-gene-288.49
Bra020038	NONE	NONE	maker-Cram_his_scaff12-augustus-gene-246.58	Bra002232	Bo9g153810	Sialb.1984s0006	NONE	NONE	Bo2g018010	Sialb.0307s0059	maker-Cram_his_scaff8-augustus-gene-288.48
Bra020036	Bo3g013670	Sialb.4037s0006	NONE	NONE	NONE	Sialb.1984s0004	maker-Cram_his_scaff3-augustus-gene-33.81	Bra006503	Bo2g017930	NONE	NONE
NONE	Bo3g013660	Sialb.4037s0005	maker-Cram_his_scaff12-augustus-gene-246.59	Bra002230	Bo9g153830	NONE	maker-Cram_his_scaff3-augustus-gene-33.73	Bra006502	NONE	Sialb.0307s0061	NONE
NONE	Bo3g013640	NONE	NONE	Bra002228	NONE	NONE	maker-Cram_his_scaff3-augustus-gene-33.80	Bra006500	NONE	Sialb.0307s0063	NONE
Bra020053	Bo3g013760	Sialb.0923s0012	maker-Cram_his_scaff8-augustus-gene-288.63	NONE	NONE	Sialb.1582s0010	maker-Cram_his_scaff3-augustus-gene-34.67	Bra006512	Bo2g018230	NONE	NONE
Bra020052	Bo3g013740	Sialb.0923s0013	NONE	NONE	NONE	Sialb.1582s0009	maker-Cram_his_scaff3-augustus-gene-34.66	Bra006511	Bo2g018220	NONE	NONE
Bra020051	NONE	Sialb.0923s0014	maker-Cram_his_scaff8-snap-gene-288.82	Bra002248	NONE	NONE	NONE	NONE	Bo2g018210	Sialb.0307s0044	NONE
Bra020050	NONE	Sialb.0923s0015	maker-Cram_his_scaff8-augustus-gene-288.61	Bra002247	Bo00852s050	NONE	NONE	NONE	Bo2g018200	Sialb.0307s0045	maker-Cram_his_scaff12-augustus-gene-245.37
Bra020049	NONE	Sialb.0923s0016	snap_masked-Cram_his_scaff8-processed-gene-288.29	NONE	NONE	NONE	NONE	NONE	Bo2g018190	NONE	NONE
Bra020048	Bo3g013730	Sialb.0923s0017	maker-Cram_his_scaff8-augustus-gene-288.54	Bra002246	Bo00852s040	Sialb.1582s0008	maker-Cram_his_scaff3-snap-gene-34.76	Bra006510	Bo2g018170	Sialb.0307s0046	maker-Cram_his_scaff12-snap-gene-245.52
Bra020047	NONE	Sialb.0923s0018	maker-Cram_his_scaff8-augustus-gene-288.53	Bra002245	NONE	NONE	NONE	NONE	Bo2g018160	Sialb.0307s0047	maker-Cram_his_scaff12-snap-gene-245.53
Bra020046	NONE	Sialb.0923s0019	snap_masked-Cram_his_scaff8-processed-gene-288.26	NONE	NONE	NONE	NONE	NONE	Bo2g018150	NONE	NONE
Bra020045	NONE	Sialb.0923s0020	snap_masked-Cram_his_scaff8-processed-gene-288.41	Bra002244	Bo9g153630	NONE	NONE	NONE	Bo2g018140	NONE	maker-Cram_his_scaff12-augustus-gene-245.38
Bra020044	Bo3g013710	Sialb.0923s0021	maker-Cram_his_scaff8-snap-gene-288.68	Bra002243	Bo9g153650	Sialb.1582s0006	maker-Cram_his_scaff3-snap-gene-34.75	Bra006508	Bo2g018110	Sialb.0307s0048	maker-Cram_his_scaff12-augustus-gene-245.43
Bra020043	Bo3g013700	Sialb.0923s0022	maker-Cram_his_scaff8-augustus-gene-288.59	Bra002241	Bo9g153690	Sialb.1582s0005	maker-Cram_his_scaff3-augustus-gene-34.65	Bra006507	NONE	Sialb.0307s0050	maker-Cram_his_scaff12-snap-gene-245.50
Bra020042	NONE	Sialb.0923s0023	maker-Cram_his_scaff8-snap-gene-288.67	NONE	NONE	NONE	NONE	NONE	Bo2g018100	NONE	NONE
NONE	NONE	Sialb.0923s0025	maker-Cram_his_scaff8-augustus-gene-288.57	Bra002240	Bo9g153710	NONE	NONE	NONE	Bo2g018080	NONE	NONE
NONE	NONE	NONE	NONE	Bra002239	Bo9g153720	NONE	NONE	NONE	NONE	Sialb.0307s0051	maker-Cram_his_scaff12-augustus-gene-245.45
Bra020040	NONE	Sialb.0923s0026	maker-Cram_his_scaff8-augustus-gene-288.56	Bra002237	Bo9g153750	NONE	NONE	NONE	Bo2g018070	Sialb.0307s0054	NONE
NONE	NONE	NONE	snap_masked-Cram_his_scaff12-processed-gene-246.24	Bra002236	Bo9g153760	Sialb.1582s0003	maker-Cram_his_scaff3-snap-gene-34.74	NONE	NONE	Sialb.0307s0055	NONE
Bra020057	Bo3g013780	Sialb.0307s0037	NONE	Bra002255	Bo9g152560	Sialb.1582s0012	maker-Cram_his_scaff3-augustus-gene-34.57	Bra006514	Bo2g018280	Sialb.0923s0008	maker-Cram_his_scaff12-augustus-gene-244.71
Bra020056	NONE	Sialb.0923s0010	maker-Cram_his_scaff8-augustus-gene-288.55	Bra002254	Bo9g152570	NONE	NONE	NONE	Bo2g018270	Sialb.0307s0038	NONE
NONE	Bo3g013770	NONE	NONE	NONE	Bo9g152590	Sialb.1582s0011	maker-Cram_his_scaff3-augustus-gene-34.68	Bra006513	NONE	NONE	maker-Cram_his_scaff12-augustus-gene-244.66
Bra020055	NONE	Sialb.0923s0011	augustus_masked-Cram_his_scaff8-processed-gene-288.19	Bra002252	Bo9g152600	NONE	NONE	NONE	Bo2g018260	Sialb.0307s0040	NONE
NONE	NONE	NONE	NONE	Bra002251	Bo9g152610	NONE	NONE	NONE	NONE	Sialb.0307s0041	maker-Cram_his_scaff12-augustus-gene-244.74
Bra020065	Bo3g013840	Sialb.5528s0003	maker-Cram_his_scaff8-augustus-gene-289.59	Bra002263	Bo9g152430	Sialb.0050s0117	maker-Cram_his_scaff3-augustus-gene-34.71	Bra006519	Bo2g018380	Sialb.1582s0018	snap_masked-Cram_his_scaff12-processed-gene-244.29
Bra020060	Bo3g013800	Sialb.0307s0033	maker-Cram_his_scaff8-augustus-gene-289.57	Bra002259	Bo9g152510	Sialb.0280s0065	NONE	Bra006516	Bo2g018330	Sialb.1582s0014	snap_masked-Cram_his_scaff12-processed-gene-244.39
NONE	Bo3g013790	Sialb.0307s0034	NONE	Bra002258	Bo9g152520	NONE	NONE	Bra006515	NONE	Sialb.1582s0013	maker-Cram_his_scaff12-augustus-gene-244.69
Bra020059	NONE	Sialb.0307s0035	maker-Cram_his_scaff8-augustus-gene-289.53	Bra002257	Bo9g152540	Sialb.0280s0067	NONE	NONE	Bo2g018310	Sialb.0923s0005	maker-Cram_his_scaff12-augustus-gene-244.70
Bra020071	Bo2g018450	NONE	maker-Cram_his_scaff8-snap-gene-289.76	Bra002270	Bo9g152270	Sialb.0280s0053	NONE	NONE	Bo2g094610	Sialb.0050s0110	maker-Cram_his_scaff12-snap-gene-243.60
Bra020073	Bo2g018480	Sialb.0362s0012	NONE	Bra002272	Bo9g152240	NONE	snap_masked-Cram_his_scaff3-processed-gene-34.51	Bra006524	Bo3g013880	Sialb.0050s0107	NONE
Bra020074	Bo2g018490	NONE	maker-Cram_his_scaff8-snap-gene-289.78	Bra002273	Bo9g152230	Sialb.0280s0051	NONE	NONE	NONE	Sialb.0050s0106	NONE
Bra020075	Bo2g018500	NONE	maker-Cram_his_scaff8-augustus-gene-289.65	Bra002274	NONE	Sialb.0280s0050	NONE	NONE	NONE	Sialb.0050s0105	NONE
NONE	NONE	NONE	NONE	Bra002275	Bo9g152220	NONE	NONE	NONE	NONE	Sialb.0050s0104	snap_masked-Cram_his_scaff12-processed-gene-243.26
NONE	NONE	Sialb.0362s0013	NONE	Bra002276	Bo9g152210	NONE	maker-Cram_his_scaff3-augustus-gene-34.64	Bra006525	Bo3g013890	Sialb.0050s0103	NONE
Bra020076	Bo2g018510	Sialb.0362s0014	maker-Cram_his_scaff8-augustus-gene-289.56	NONE	NONE	Sialb.0280s0049	maker-Cram_his_scaff3-augustus-gene-35.65	NONE	Bo3g013900	NONE	NONE
Bra020077	Bo2g018520	NONE	snap_masked-Cram_his_scaff8-processed-gene-289.36	NONE	NONE	Sialb.0280s0048	NONE	NONE	NONE	NONE	NONE
Bra020079	NONE	Sialb.0362s0017	NONE	Bra002279	Bo9g152170	Sialb.0280s0046	maker-Cram_his_scaff3-snap-gene-35.90	Bra006529	Bo3g013930	Sialb.0050s0100	maker-Cram_his_scaff12-augustus-gene-243.51
Bra020080	Bo2g018550	Sialb.0727s0041	maker-Cram_his_scaff8-augustus-gene-290.77	NONE	NONE	Sialb.0280s0044	snap_masked-Cram_his_scaff3-processed-gene-35.47	Bra006531	Bo3g013940	NONE	NONE
Bra020081	Bo2g018560	Sialb.0727s0040	maker-Cram_his_scaff8-snap-gene-290.98	NONE	NONE	Sialb.0280s0043	snap_masked-Cram_his_scaff3-processed-gene-35.48	Bra006535	Bo3g013950	NONE	NONE
NONE	Bo2g018600	Sialb.0727s0037	NONE	NONE	NONE	Sialb.0280s0040	maker-Cram_his_scaff3-snap-gene-35.91	Bra006536	Bo3g013980	NONE	NONE
Bra020083	Bo2g018610	Sialb.0727s0036	maker-Cram_his_scaff8-snap-gene-290.85	NONE	NONE	Sialb.0280s0038	NONE	Bra006537	NONE	NONE	NONE
Bra020084	Bo2g018620	Sialb.0727s0034	maker-Cram_his_scaff8-augustus-gene-290.80	NONE	NONE	Sialb.0280s0037	maker-Cram_his_scaff3-augustus-gene-35.80	Bra006539	Bo3g013990	NONE	NONE
Bra020085	Bo2g018630	Sialb.0727s0032	maker-Cram_his_scaff8-snap-gene-290.101	NONE	NONE	NONE	maker-Cram_his_scaff3-snap-gene-35.102	Bra006541	Bo3g014010	NONE	NONE
Bra020086	Bo2g018660	NONE	maker-Cram_his_scaff8-augustus-gene-290.68	NONE	NONE	Sialb.0280s0036	NONE	NONE	NONE	NONE	NONE
Bra020088	Bo2g018680	Sialb.0727s0030	NONE	NONE	Bo9g152140	Sialb.0280s0034	maker-Cram_his_scaff3-augustus-gene-35.72	Bra006543	Bo3g014030	Sialb.0050s0098	NONE
NONE	NONE	Sialb.0727s0029	NONE	NONE	Bo9g152130	NONE	maker-Cram_his_scaff3-augustus-gene-35.82	Bra006544	Bo3g014040	Sialb.0050s0097	NONE
NONE	NONE	Sialb.0727s0027	NONE	NONE	NONE	NONE	maker-Cram_his_scaff3-augustus-gene-35.84	Bra006545	Bo3g014060	NONE	NONE
NONE	NONE	Sialb.0727s0026	maker-Cram_his_scaff8-snap-gene-290.90	NONE	NONE	NONE	maker-Cram_his_scaff3-augustus-gene-35.73	Bra006546	Bo3g014070	NONE	NONE
Bra020090	NONE	Sialb.0727s0025	maker-Cram_his_scaff8-augustus-gene-290.71	Bra002280	Bo9g152120	Sialb.3100s0001	maker-Cram_his_scaff3-augustus-gene-35.74	Bra006547	Bo3g014080	Sialb.0050s0095	NONE
Bra020091	NONE	NONE	maker-Cram_his_scaff8-snap-gene-290.93	Bra002281	Bo9g152110	Sialb.3100s0002	NONE	NONE	NONE	Sialb.0050s0094	NONE
NONE	NONE	NONE	maker-Cram_his_scaff8-augustus-gene-290.74	Bra002283	Bo9g152090	Sialb.3100s0003	NONE	NONE	NONE	Sialb.0050s0092	maker-Cram_his_scaff12-augustus-gene-242.42
Bra020093	Bo2g020730	Sialb.0727s0023	maker-Cram_his_scaff8-snap-gene-290.95	Bra002285	Bo9g152080	NONE	maker-Cram_his_scaff3-snap-gene-35.96	Bra006549	Bo3g014100	Sialb.0050s0091	maker-Cram_his_scaff12-snap-gene-242.51
Bra020094	Bo2g020750	NONE	maker-Cram_his_scaff8-augustus-gene-290.76	Bra002286	Bo9g152070	Sialb.3100s0005	NONE	NONE	NONE	Sialb.0050s0090	maker-Cram_his_scaff12-augustus-gene-242.38
NONE	NONE	Sialb.0727s0022	NONE	Bra002287	Bo9g152060	Sialb.0727s0021	maker-Cram_his_scaff3-snap-gene-35.106	Bra006550	Bo3g014110	Sialb.0050s0089	maker-Cram_his_scaff12-augustus-gene-242.37
Bra020095	NONE	Sialb.0050s0088	maker-Cram_his_scaff8-augustus-gene-290.81	Bra002288	Bo9g152050	Sialb.0727s0020	maker-Cram_his_scaff3-augustus-gene-35.86	Bra006551	Bo3g015120	Sialb.0422s0037	maker-Cram_his_scaff12-augustus-gene-242.36
Bra020096	Bo2g020760	Sialb.0050s0087	NONE	Bra002289	Bo9g152040	NONE	NONE	NONE	NONE	Sialb.0422s0036	maker-Cram_his_scaff12-augustus-gene-242.35
NONE	Bo2g021830	NONE	NONE	Bra020103	NONE	NONE	maker-Cram_his_scaff8-augustus-gene-291.41	NONE	NONE	Sialb.0422s0030	NONE
NONE	Bo2g021820	NONE	NONE	Bra020102	NONE	NONE	snap_masked-Cram_his_scaff8-processed-gene-291.27	Bra006558	Bo3g015170	Sialb.0422s0031	NONE
NONE	NONE	NONE	NONE	NONE	NONE	Sialb.0727s0016	maker-Cram_his_scaff3-augustus-gene-35.88	Bra006557	Bo3g015160	NONE	NONE
Bra020101	Bo2g021810	Sialb.0050s0082	maker-Cram_his_scaff8-augustus-gene-291.35	Bra002296	Bo9g151940	Sialb.0727s0017	maker-Cram_his_scaff3-augustus-gene-35.77	Bra006555	Bo3g015150	Sialb.0422s0032	maker-Cram_his_scaff12-augustus-gene-241.49
NONE	NONE	Sialb.0050s0083	NONE	Bra002293	Bo9g151990	NONE	NONE	NONE	NONE	NONE	maker-Cram_his_scaff12-snap-gene-241.58
NONE	NONE	Sialb.0050s0084	NONE	Bra002292	Bo9g152000	Sialb.0727s0018	NONE	Bra006554	Bo3g015140	NONE	maker-Cram_his_scaff12-augustus-gene-241.50
NONE	NONE	Sialb.0050s0085	NONE	Bra002291	Bo9g152020	NONE	NONE	NONE	NONE	NONE	maker-Cram_his_scaff12-augustus-gene-241.43
Bra006563	Bo2g021900	NONE	maker-Cram_his_scaff8-augustus-gene-291.39	Bra020109	NONE	Sialb.0727s0014	maker-Cram_his_scaff3-augustus-gene-36.61	NONE	Bo3g015220	NONE	NONE
NONE	Bo2g021890	Sialb.0050s0074	maker-Cram_his_scaff8-augustus-gene-291.45	Bra020108	Bo9g151840	NONE	snap_masked-Cram_his_scaff3-processed-gene-36.39	Bra002308	NONE	Sialb.0422s0023	maker-Cram_his_scaff12-augustus-gene-241.38
NONE	Bo2g021880	NONE	maker-Cram_his_scaff8-snap-gene-291.56	Bra020107	Bo9g151850	NONE	NONE	Bra002307	NONE	Sialb.0422s0024	NONE
NONE	Bo2g021870	Sialb.0050s0075	maker-Cram_his_scaff8-augustus-gene-291.38	Bra020106	NONE	NONE	NONE	Bra002306	NONE	Sialb.0422s0025	NONE
Bra006560	NONE	Sialb.0050s0076	maker-Cram_his_scaff3-snap-gene-36.72	NONE	Bo9g151860	NONE	NONE	Bra002305	Bo3g015190	NONE	maker-Cram_his_scaff12-augustus-gene-241.46
NONE	Bo2g021940	Sialb.0050s0069	NONE	Bra020112	Bo9g151750	NONE	NONE	Bra002315	NONE	Sialb.0422s0020	maker-Cram_his_scaff12-augustus-gene-240.52
Bra006567	Bo2g021950	NONE	maker-Cram_his_scaff8-snap-gene-292.51	Bra020113	Bo9g151720	NONE	snap_masked-Cram_his_scaff3-processed-gene-36.46	Bra002316	Bo3g015250	Sialb.0422s0017	NONE
NONE	Bo2g022030	NONE	maker-Cram_his_scaff8-augustus-gene-292.43	Bra020118	NONE	NONE	NONE	NONE	NONE	Sialb.0422s0015	NONE
Bra006580	Bo9g151450	Sialb.0050s0052	NONE	NONE	NONE	Sialb.1230s0015	maker-Cram_his_scaff3-augustus-gene-37.50	Bra002334	Bo3g015380	NONE	maker-Cram_his_scaff12-augustus-gene-239.36
Bra006579	Bo9g151460	Sialb.0050s0053	NONE	Bra020130	Bo2g023180	Sialb.1230s0016	maker-Cram_his_scaff3-augustus-gene-37.49	Bra002333	Bo3g015370	NONE	maker-Cram_his_scaff12-augustus-gene-239.37
Bra006578	Bo9g151470	Sialb.0050s0054	NONE	NONE	NONE	NONE	maker-Cram_his_scaff3-snap-gene-37.66	Bra002332	Bo3g015360	NONE	maker-Cram_his_scaff12-augustus-gene-239.38
Bra006577	Bo9g151490	Sialb.0050s0055	snap_masked-Cram_his_scaff8-processed-gene-293.41	Bra020128	Bo2g023170	NONE	NONE	Bra002331	Bo3g015350	Sialb.0422s0003	NONE
Bra006576	Bo2g023160	Sialb.0727s0003	snap_masked-Cram_his_scaff8-processed-gene-293.26	Bra020127	Bo01284s020	NONE	maker-Cram_his_scaff3-augustus-gene-36.64	Bra002330	Bo3g015340	Sialb.0422s0005	maker-Cram_his_scaff12-augustus-gene-239.43
Bra006575	Bo2g023140	Sialb.0727s0004	NONE	Bra020126	Bo01284s010	Sialb.3283s0001	NONE	Bra002329	Bo3g015330	Sialb.0422s0006	snap_masked-Cram_his_scaff12-processed-gene-240.19
Bra006573	NONE	Sialb.0050s0058	NONE	NONE	Bo9g151520	NONE	snap_masked-Cram_his_scaff3-processed-gene-36.54	Bra002328	Bo3g015320	NONE	NONE
NONE	Bo2g023110	Sialb.0050s0059	maker-Cram_his_scaff8-augustus-gene-293.54	Bra020125	Bo9g151530	Sialb.3283s0002	NONE	Bra002327	NONE	Sialb.0422s0008	maker-Cram_his_scaff12-augustus-gene-240.43
Bra006572	Bo2g023100	Sialb.0050s0060	maker-Cram_his_scaff8-augustus-gene-293.48	Bra020124	Bo9g151540	Sialb.3283s0003	NONE	Bra002326	Bo3g015300	Sialb.0422s0009	maker-Cram_his_scaff12-augustus-gene-240.47
NONE	NONE	Sialb.0050s0061	NONE	NONE	Bo9g151560	NONE	NONE	Bra002325	NONE	NONE	maker-Cram_his_scaff12-augustus-gene-240.48
NONE	Bo9g150390	Sialb.0050s0048	maker-Cram_his_scaff12-augustus-gene-239.42	Bra020135	Bo2g023250	NONE	NONE	Bra002338	NONE	Sialb.0564s0005	maker-Cram_his_scaff8-augustus-gene-242.48
Bra006584	Bo9g150400	Sialb.0050s0049	maker-Cram_his_scaff12-augustus-gene-239.35	Bra020134	Bo2g023240	Sialb.1230s0012	maker-Cram_his_scaff3-augustus-gene-37.52	Bra002337	Bo3g015420	Sialb.0564s0004	maker-Cram_his_scaff8-augustus-gene-242.43
Bra006581	NONE	NONE	NONE	Bra020132	Bo2g023210	Sialb.1230s0014	maker-Cram_his_scaff3-augustus-gene-37.51	NONE	Bo3g015390	Sialb.0564s0002	maker-Cram_his_scaff8-augustus-gene-242.44
NONE	NONE	NONE	NONE	Bra020131	Bo2g023200	NONE	NONE	NONE	NONE	Sialb.0564s0001	maker-Cram_his_scaff8-augustus-gene-242.45
NONE	Bo9g150230	Sialb.0050s0047	maker-Cram_his_scaff12-snap-gene-239.45	Bra020136	Bo2g023260	NONE	NONE	Bra002341	NONE	Sialb.0564s0006	maker-Cram_his_scaff8-snap-gene-242.55
NONE	Bo9g150210	Sialb.0050s0046	maker-Cram_his_scaff12-augustus-gene-239.41	Bra020137	Bo2g023270	NONE	NONE	Bra002345	NONE	Sialb.0564s0007	snap_masked-Cram_his_scaff8-processed-gene-242.32
NONE	Bo9g150160	Sialb.0050s0044	snap_masked-Cram_his_scaff12-processed-gene-238.36	Bra020140	Bo2g023290	NONE	NONE	Bra002347	NONE	Sialb.0564s0010	maker-Cram_his_scaff8-augustus-gene-241.48
Bra006588	Bo9g150150	Sialb.0050s0043	maker-Cram_his_scaff12-augustus-gene-238.50	Bra020141	Bo2g023340	Sialb.1230s0008	maker-Cram_his_scaff3-augustus-gene-37.43	Bra002348	Bo3g015470	Sialb.0564s0011	maker-Cram_his_scaff8-augustus-gene-241.47
Bra006591	Bo9g150130	NONE	NONE	Bra020142	Bo2g023350	Sialb.1230s0005	NONE	NONE	Bo3g015490	Sialb.0564s0012	maker-Cram_his_scaff8-augustus-gene-241.46
NONE	Bo9g149900	NONE	maker-Cram_his_scaff12-augustus-gene-237.34	Bra020157	Bo2g023530	Sialb.0050s0024	NONE	Bra002371	NONE	Sialb.0564s0030	maker-Cram_his_scaff8-augustus-gene-239.41
NONE	Bo9g149910	NONE	maker-Cram_his_scaff12-augustus-gene-237.35	NONE	NONE	Sialb.0050s0025	NONE	Bra002370	NONE	NONE	NONE
NONE	Bo9g149950	NONE	maker-Cram_his_scaff12-snap-gene-237.48	NONE	NONE	Sialb.0050s0028	NONE	Bra002367	NONE	NONE	NONE
NONE	Bo9g149960	NONE	maker-Cram_his_scaff12-augustus-gene-237.38	Bra020154	Bo2g023500	Sialb.0050s0029	NONE	Bra002366	NONE	Sialb.0564s0026	maker-Cram_his_scaff8-augustus-gene-240.38
NONE	Bo9g149970	NONE	maker-Cram_his_scaff12-augustus-gene-237.32	Bra020153	Bo2g023490	Sialb.0050s0030	maker-Cram_his_scaff3-augustus-gene-37.58	Bra002362	Bo3g015530	Sialb.0564s0025	maker-Cram_his_scaff8-snap-gene-240.41
NONE	Bo9g149980	NONE	maker-Cram_his_scaff12-snap-gene-237.51	Bra020152	Bo2g023480	Sialb.0050s0031	NONE	Bra002361	NONE	Sialb.0564s0024	maker-Cram_his_scaff8-augustus-gene-240.39
NONE	Bo9g150000	NONE	NONE	Bra020149	Bo2g023460	Sialb.0050s0032	NONE	Bra002359	NONE	Sialb.0564s0023	maker-Cram_his_scaff8-augustus-gene-240.34
Bra006594	NONE	NONE	NONE	Bra020147	Bo2g023440	NONE	NONE	NONE	Bo3g015520	Sialb.0564s0022	augustus_masked-Cram_his_scaff8-processed-gene-240.10
NONE	Bo9g150010	NONE	maker-Cram_his_scaff12-augustus-gene-238.44	Bra020146	Bo2g023430	Sialb.0050s0033	NONE	Bra002358	NONE	Sialb.0564s0021	maker-Cram_his_scaff8-augustus-gene-241.40
Bra040899	Bo9g150060	Sialb.0050s0037	maker-Cram_his_scaff12-augustus-gene-238.48	NONE	Bo2g023380	Sialb.1230s0003	maker-Cram_his_scaff3-augustus-gene-37.46	Bra002354	Bo3g015510	Sialb.0564s0017	maker-Cram_his_scaff8-augustus-gene-241.44
Bra040898	NONE	NONE	NONE	NONE	Bo2g023370	NONE	maker-Cram_his_scaff3-snap-gene-37.75	NONE	NONE	Sialb.0564s0016	maker-Cram_his_scaff8-augustus-gene-241.39
NONE	Bo9g150070	NONE	maker-Cram_his_scaff12-augustus-gene-238.49	Bra020144	Bo2g023360	NONE	NONE	Bra002353	NONE	Sialb.0564s0013	maker-Cram_his_scaff8-augustus-gene-241.45
NONE	Bo9g150080	Sialb.0050s0038	snap_masked-Cram_his_scaff12-processed-gene-238.19	NONE	NONE	NONE	NONE	Bra002352	NONE	NONE	NONE
NONE	Bo9g150100	Sialb.0050s0040	snap_masked-Cram_his_scaff12-processed-gene-238.20	NONE	NONE	NONE	NONE	Bra002350	NONE	NONE	NONE
NONE	Bo8g104150	Sialb.0693s0038	NONE	Bra020168	Bo2g023670	Sialb.2785s0008	NONE	NONE	NONE	Sialb.1167s0013	augustus_masked-Cram_his_scaff8-processed-gene-238.0
Bra006603	Bo8g104160	Sialb.0050s0015	maker-Cram_his_scaff12-snap-gene-236.63	Bra020167	Bo2g023660	NONE	maker-Cram_his_scaff3-augustus-gene-38.49	NONE	Bo3g015630	Sialb.1167s0014	maker-Cram_his_scaff8-augustus-gene-238.20
Bra006602	Bo8g104170	Sialb.0050s0016	snap_masked-Cram_his_scaff12-processed-gene-236.37	Bra020165	Bo2g023650	NONE	snap_masked-Cram_his_scaff3-processed-gene-38.22	Bra002382	Bo3g015620	Sialb.1167s0015	maker-Cram_his_scaff8-augustus-gene-238.21
Bra006601	Bo9g149800	Sialb.0050s0017	NONE	Bra020164	Bo2g023640	NONE	augustus_masked-Cram_his_scaff3-processed-gene-38.2	Bra002381	Bo3g015610	Sialb.1167s0016	maker-Cram_his_scaff8-augustus-gene-239.37
Bra006600	Bo9g149810	Sialb.0050s0018	snap_masked-Cram_his_scaff12-processed-gene-236.38	NONE	NONE	NONE	NONE	Bra002380	NONE	NONE	NONE
Bra006599	Bo9g149820	Sialb.0050s0019	NONE	Bra020162	Bo2g023630	Sialb.2785s0006	NONE	Bra002377	Bo3g015600	Sialb.2852s0001	augustus_masked-Cram_his_scaff8-processed-gene-239.3
NONE	Bo9g149850	NONE	maker-Cram_his_scaff12-snap-gene-236.59	Bra020161	Bo2g023600	NONE	NONE	Bra002376	NONE	Sialb.2852s0002	maker-Cram_his_scaff8-augustus-gene-239.38
Bra006598	Bo9g149860	Sialb.0050s0020	maker-Cram_his_scaff12-augustus-gene-237.28	Bra020159	Bo2g023580	Sialb.2785s0005	NONE	Bra002375	Bo3g015580	Sialb.0564s0031	maker-Cram_his_scaff8-augustus-gene-239.39
NONE	Bo9g149870	Sialb.0050s0021	maker-Cram_his_scaff12-augustus-gene-237.33	NONE	NONE	NONE	NONE	Bra002374	NONE	NONE	NONE
Bra006597	Bo9g149880	Sialb.0050s0022	maker-Cram_his_scaff12-augustus-gene-237.29	NONE	NONE	Sialb.2785s0004	maker-Cram_his_scaff3-snap-gene-37.78	Bra002373	Bo3g015570	NONE	NONE
Bra006596	NONE	NONE	NONE	NONE	NONE	Sialb.2785s0003	maker-Cram_his_scaff3-augustus-gene-37.47	NONE	Bo3g015560	NONE	NONE
[truncated: 5,994 more rows]
