# Supplementary material for: The contributions from the progenitor genomes of the mesopolyploid Brassiceae are evolutionarily distinct but functionally compatible
Source: Genome Res. 2021 May;31(5):799–810. doi: 10.1101/gr.270033.120 (PMC8092008; doi:10.1101/gr.270033.120)
Supplement: Supplemental Material [file supp_gr.270033.120_Supplemental_Data.zip › BrassicaWGT_inferred_anclocorder.txt]

chr 0
    -12013  16477  -12011  11437  16426  -16174    8674  -12096  12095  6025  -6188  9112  -15526  -9080  12093  -14553    6252  1266  -1124  9551  -12024    8168  1528  7107  3644  -3642  7426  -1952  12671    -11026  1093  -17644  -4361  12104  -12103  -9468  -9471  -8503  5476  -7085  -16517    -7102  -4364  -1493  15644  -17393    -4365  8699  11033  -11034  -4366  15192    -8170  -4370  4369  8169  11357  -8714  15492  1327  1279  -9547    11045  17743  -11374  -8726  -15511  -9534  11379  -11051  -17758    -11552  -4625  -9089  2569  1575  17065    4617  -4618  -4619  -7971  -15962  -4620  4622    11868  -601  13233  -3727  -11395  -1161  3730  -4614  17316  -5560  11867  -13419  -4613  3731  -8065  -600  5031  -11865  4611  -8341  8064  -231  -11535  3528  -4610  4609  17006    1401  -4605  -599  1624  16989  11527  -1209  9696  -4377  -9118  5615  -8738  4378  6271    -17547  6272  -6273  -11062  4379  15541  17777    11074  232  -3695  11405  11404    6481  -7428  -1672  4549  4550  -16764  -5337  11403  -1690  2238  3698  11760    -3800  -2601  -4684  -594  -9012  -1491  -11035  -6028  -4685  9311    -7211  -7534  1452  -593  -11393  -11394    -3791  -11386  3793  11491  -4543  16635  -15484  592  -4652  -9347  -16752  -2356  -4545  -11390    -11464  -11465  16490  1679  -11384  924  -6894  16142    -9453  11380  -2448  -13146  -11756  -1148  -11382  4542  -13148    4540  -2069  11373  18497  7412    -12116  -11363  2067  6434  2738  -590  11751  3767  -7406  11752  -4536  15167  -821  11753  -4398  -23895    -11358  3763  -7760  2617  12262  -16431  11360  11361  11362  15948    -3757  2199  4363  2575  12089  6426  4534  -11356    4528  -4529  16683  -15491  6876  12088  4530  -3893  2753  3895  -11747  -1282  -11748  -3897  1257  10791  4880  -4531  588  1361  -1273  243  -4886    -11339  -17585  584  -4524  585  586  587  -940  -2310  -16470    4521  -3647  1518  583  1596  -13110    582  2515  11333  -3891  -9044  -16192  -16642  11332  -581  -580  -7739  -10777  -11328  4516    11321  3745  11322  16372  -11323    -6856  4511  -1128  -3750  -1127  11745    4679  577  324  -805  -4505  -11305  -7722    -1359  16609  -13202  4502  6839  -2025  -11298  -6843  -4504  -7359  -4735  -2313  7363    -8735  4497  -4496  -15968  -15638    4487  -4488  2019  574  -575  4492  -2309  -11279  -4494  -16586  -15404  -11281  -16591  -15406  11282  4495  -11284  11285    8914  7330  11267  -4484  7328  4483  -4482  4481  -4480  4479  11259  -4478  11257    -4677  -11739  -4472  800  -7769  -11249  4474  -801  -7770  11252    -11244  11243  -4470  4469  -799  573  -11722  11238  -4466  11236  -11235  -244  -12083    4464  9167  -7301  7666  8612  11234    11221  11222  11223  -4462  11225    1457  -4461  -11219  4460  -11217  -572  -4458  23961  -23962    4457  11212  -9589  -11011  11211  3881  -11210  -1358  -11209    11202  9106  -1346  -6685  7062  -4453  4454  570  11735  571  -16165    2481  1717  -11198  -11197  -4449  -569  -7362  -7996  6394  -242  -11606    11599  241  9349  -13370  8312  -4447  -345  4446  16443    -3833  -15163  1627  -11724  -568  -4436  15654    -12077  4674  -240  11168  -11169  4435  -13385    -1848  4433  1594  -11721  -6341    15904  2103  -239  -1847  2556  17274    -8872  1458  -1438  1249  11720    1531  3815  -15577  -1691  9301  -2809    -6714  4423  4672  7988  11716  13376  -346  2487  11715  -7603  11714    -7987  3581  -4419  1837  -11150  -4421  -2678  13374    -11078  7606  -7608  -2769  11147    3584  11127  -6062  -565  566  -4671  9117  -2771  -16379  -226  -526  11712  4418    -564  -11138  9104  -7129  6612  -17482    1830  -8481  4410  -1829  8801  1827  6708  -11709  11165  -6618  11126  8416  2457  -8792  11124  11123  17273  -3590  -7590  7589    -11041  6704  11178  4406  1333  11116  22772  15959    -11113  -2778  -8431  11114  1614  -8576  16340  6700  -12074    8929  -11226  11112  1255  -11111  16816  -11110  -17581  4404  -881  -6698  11107    1986  11708  7024  21317  -916  7580  -11104  4402  17501    -11707  -2035  6300  -17717  -8512  7576  -2675  -22509    11095  17921  11096  1240  -1824  4400  17932    -4393  4394  11048  11091  2634  -1099  -4396    6683  1529  -6681  11087  -11299    9251  -8501  11082  1685  -4391  12115    15158  1308  -17833  9019  11080  561  -11705  786  -230  229  -4387  17990  4388  -3296  4389  -562  847  16899    -10660  -538  -3912  4670  -539  332  -4199  540  4201  -11681  -4202  12113  -541  10957    -11703  -4196  -3914  10658  -10657  -8346  12714  1739  -13487    9332  4189  -21294  -1730  -10643  -1734  537  -7026  4193  -4194  -4195  10652    -8171  -8331  -534  -1490  11700    10625  -10626  6762  10629  4182  8323  10633    -10617  -4177  -4178  748  -7983  15878  -10621    6997  10607  -747  -5997  746  -10600  -10603  6992  -2048  -4172  -10597  4171  4694  -9540  11694    -2047  -15637  -10589  -10590  10592  -10593  10595    10588  -1034  4167  17254  8287  -4164  7981  -1722  16681    -4156  -533  10562  -10563  745  -4160  -10567  4161  4667  -7236  10574  -5982  -6726  -9450  15939    -10557  -4153  17252  10554  531  -1711  15940    9000  -6628  -8250  -10541  -4147  10544  -5958  10548  -9237    -4143  1026  5940  9599  -10524  -10867  4140  10520    4138  4137  10866  -16584  -6220  17250  -10516  16580  22820    10509  -4135  5924  -4134  13312  4133  -15943    -10499  -8209  -1277  -4132  -7942  11688    2432  -15518  -5914  11686  -2405  10491  -12722  8468    -4125  6670  -10486  -10484  -4124  7163  10480    -4665  -734  -10459  4112  -10463  -5898  10466  4116  8185  7154  9317    4109  4108  -7141  16135  1542  -523  2159  -10443    -4103  11677  2398  -522  4662    8128  -521  -11671  11670  -7969  -4097  12121  6664  -11667  -4095  4094  -520  11666    15457  16422  4091  -8886  -10416  -518  4088  -16014    -15634  4087  10408  -517  4085  -17413    4082  515  516  10403  7966  -11663  -8112  -10405    -10387  10388  -4077  -3959  -10390  8101  7555  4078  4079  10396    8066  -17940  10354  10355  1179  10357  10358  10359  10360  -2573  7470  -4062  -15155  -2574  511  -4065  8076  -987  988  -4068  -4069  4070  8083  -4071  -10376  4072  989  -8854  -17788  -15397  -16360  -6583  -1678  -512  6586  16365  16366    -8059  6662  1326  4057  4058  -10350  -4059  10352    17825  10329  -10330  1244  4048  -10333  4049  4050  17868  10336  -8047  -2128  -18065  -4052  10340  1325  -7455  4054  -4055  -6539  -17910    3898  4041  -4042  4043  -8036  4045  4046  16412    -8027  4040  -3798  -10317  -10314  -6517  4039  -4038  985  -510  -10308  10307    -11654  -4034  1174  857  1665  7019  8007  8006  -1173  6505  -17735  -2207  -6504  4028  -1317  10289  -1236  10287  17517    -4025  6492  4024  4023  -7825  11653  9293  -6485  -6484  -4022  -13335  6999  17311    1324  17268  -4021  6898  -4354  -8657  -4353  4352  -1092  -17267    -10980  -6603  -15417  559  12062  4343  -1229  783  4346  6234  -2436  -4348  8638  10993  -8639  -4349  -4350  6239  -17295    -9014  10970  10968  -558  4336  9733  -4335  6221  -4334  11646  4333  17350  -4332  8616  9464  10958  2264  -18298  10956  8614  -18124    -10954  10953  557  -8998  6214  15368    6211  -10942  4329  13294  -2382  -7370  10946  17786    -11645  -1086  10920  8589  4323  1957  4325  -10926  10927  1958  17531  -8985  10931  -2136  12063  -6209  10937  -15975  -7106  -1479  -18022    -10918  -8174  779  -778  2265  8585  -4658  -12124    4318  6198  -9363  -8967  10907    -4316  -4317  777  6976  -23963  1793  10899  -10898  -10896  -8574  17264  -10894  -10893    1951  -10889  -776  -11643  8571  -10886  10885  -7210  -15779    -4657  -775  -4746  4310  -9576  -16260  -6186  -7554  -6965  -774  -17376  -1946  12126    7308  -12273  555  2560  -10860  -556  -17299  -3477  10863  17355  -2602  -8549  1556  -4303  -10869  -4304  773  -11641    -4687  8147  -4294  -15952  -16286  4295  10847    8533  554  -17282  2349  -11785    -8530  -17275  10840  10839  -10838  -1780  -16461    -10822  -6154  10825  -17785  -10827  -4287  2256  -2257  14556  -8525  -12034  8526  -4290  -11783    -10809  -4282  -10811  -17784  -4283  -4284  -11782  1779  -4286  9329  8717  -23990    -4280  -1777  -6910  -7273  9254  7272  -4278  -4277  8492  -4276  16841  1551  17098    4272  -553  10785  8016  -1774  -4269  -15574  -4268  -4267  -1067  -552  2516  -6883  18044    -4258  -1208  4256  17783  -1410  10761  -7546  -2509  -10757  -1768  10754  -551  -8454  -16975    -550  549  548  -547  11777  -546  -6862  8444  -10742  16932  -10741  16927  1759  545  4243  15160    17259  -1755  4240  -4241  10731  -4242  10733  14431  -3249  6100  -8440  17709    6085  1053  1775  2226  -8430    -10711  1398  -4227  15159  16585    759  -10703  7080  16280  544  -15448    8399  -8397  -4223  4222  -2075  543  18040  -4219  -11768    4217  -4215  11766  4213  -2672  -2479  -6053  -7448  10678    -4205  1196  -8366  16819  -1047  12002    8012  1527  -4600  -15166  9444  11522  11520    -4598  11512  -4595  -4594  -5937    -2068  4593  -7854  -6543  -11508    11762  1924  -5936  -4589  4588  11498  -4587  2065  4585  11494  -11493  7842  -1921  15753    -4575  -6734  -4576  -4577  2061  4579  11479  -15725  -1920  4581  -11482  11483  -2251  7499  9401  -3742  -11399  -2471  16885  -4583  -15540    5968  -12258  1496  6934  1397  -4567  -2415  4568  -11462  -2246  -5970  1915  4571  15165    -3394  829  1931  -4563  4564  -18038  -8968  11855    11443  2327  -11808  4559  6502  -2978  -597  -4561  -6926  15229    -11787  -4700  7905  -4558  -7903  -7029  11763  -17756    -4557  7805  -596  8053  2120  -17319    11844  4698  -17736  9362  595  18037  11846    7239  -4554  -15640  2918  11435  11436    -2919  -7799  -7055  -8818  -2097  -7229  9492  -15631    12052  -6488  -9334  16114  11421  -16791  -9632  7050  -7243  12482    -6090  -16110  15496  -1760  11413    9023  6094  -11410  -11511  6908  11408
chr 1
    -3829  8768  -5013  9752  9757  -9758    -3823  -5691  11543  16625  11545    -8606  11148  9398  11146  -11145  5689  -16606    9737  17106  13373  18372  15838    3691  -6244  8011  -11141  -3693  -9730  -9732  -3697  -5682  -9257  5684    -9717  -8004  5664  -5669  -8564  11140    7959  -9643  5554  -9657  6982  -7009  -9672    5523  17459  -8594  8629  17809  17820  17837    5509  5508  5507  -2798  -5505  5503  15336    8625  -7911  -3721  5500  11377  -5501  11121    -5487  5489  -11344  -11350  7897  -3704  -5492  9082  13517  5495  -11364  5498  11367    11119  17140  -11120  5484  4737  5486  -17141    11275  -5463  17410  11106  15532    -5460  14789  -7859  11099  6645  16253  5458  -11242    -11914  11098  11097  5456  -5451  -5449  14562    -10773  9109  -6167  -9053  -16665
chr 2
    -7379  -17007  -7377  -16236  -17005  8788  11014  -11009  11006  6580  -8372  10997    6738  -8554  8595  18169  -9066  -10950  -10951    -6395  15288  15293  -3392  6692  15297  8043  2532  7011  7716  -15341    1934  -6108  3348  -2145  -1427  3332    2495  9275  -8040  15642  15216    9408  -16771  -15115  11040  7411  -7409  -9399  -15684  -9514    -15015  -16740  3176  -5956  -8031  -16592  -5933  12416  16696    3168  -2352  -16725  3160  1385  3158  12366    14632  -2608  3143  12327  3135  16632  -1382  -2222  -18289    -6599  6541  -17873  -3122  12313    6333  -2603  9593  1351  6814  13616    13526  -6990  -2599  -16571  -7461  -14629    6515  1391  -12614  3084  -6506  -14558  7226
chr 3
    11174  3836  -8163  7021  11175    -4441  -17276  1022  1850  -11727    -4676  4445  11190  937  16702
chr 4
    4382  -8752  -3690  -17270  4383  11071    -4607  -6179  -4608  -4703  12037
chr 5
    8309  4176  15694  -10614  16728
chr 6
    -10776  8473  2578  11779  11778
chr 7
    -10975  -1484  -8627  9582  -10978
chr 8
    15375  -14234  16098  -17701  -16091  -16089
chr 9
    4297  10854  6695  7307
chr 10
    -14005  15750  -14006  6998  16768  -14007  -17400  -14008    1898  -13509  6109  17399  14001    12332  -12320  14836  -12335  6383  -8093  -12317  -17646    6172  -8090  6547  -6858  8092  -6407  14945  -8976  683  13828    -5188  5189  13733  14947  276  -5629  13834  -1113  1109  -12364  5630  -8325  -5631  13867  -8307  6325  6561  7533  -218  -5632  2211  -10229  -17849    -5683  14948  -16756  14949  14950  5193  1111  -7542  12987  -7690  -5195  14951  -16760  2596  14017  3145  5196  -1782  16761    12414  -684  -3155  5200  -1455  -9018  7699  -8402  -5685  3153  7294  17384    14954  1785  -1907  685  18288    13879  -9071  5207  -13713  13712  13711  17386    13881  11992  16343  5586  463  -12001  -14955  23998  -7708  -5587  15396    -13010  -5209  -1337  -1412  -9414  -6587  -6654  7637  5211  7714  -14957    -1115  -5859  15704  14960  14959    -4755  -3364  -1606  14970  6040  1607  -14971  14972    -7543  -12892  608  -16420  607  13729    -3564  -14976  -3363  5592  2289  14977    13736  12901  -15828  5594  -1071  7697  4762  3368  5593  1610  -8251  9056  -14978    -3905  6550  5595  -5596  4763  4764  14983  -4412  -14984  -4765  14985  -17557  4766  -17564  14986  -4767  -609  15060  14987  16801  -3371  14988  5234  2600  1950  4770    -14991  -5597  14992  -844  -15090    3500  899  -12937  -16808  14993  -3387  6842  -17471  -13333    -15171  -14994  14995  16812  14996  -15172  15760  -845  3502  -5598  17615    12942  -8233  -5182  -14997  15099    -14999  15000  843  -7483  9078  -5152  15001  -3303  -17096    4081  15004  -9233  -15005  -7349  -13750    -4777  -15008  -15009  -3315  -5600  -15010  16828  -1330  15547    6292  4779  -15013  15012  5601  -1475  15011  -4778  12804    -12811  -15014  1310  18282  5602  -17472  3330  -7588  16920    14809  -14808  5603  4783  846  -4781  -15548  14807  17969    13079  -1178  1305  -14813  14165    13073  5240  610  6084  16599    -6093  5608  5607  13811  -849  -848  -12331    -5609  8275  12341  4797  6098  7038  13550    12352  -9522  8988  14845  13128  14846    1549  2308  14848  17460  -611  -16178  -6107  -13770  17033    13444  -615  -614  613  5610  612  8295  -16169    -1909  5612  17549  -616  1910  617  -8279  -8304  12369    -4815  4816  13777  -8310  -4817  8313    -9284  14849  15795  2201  -16077    -618  -2624  14850  8281  -8282  -5614  7333  8284  -8286  3922    12887  5621  -4840  -624  625  -12893  9420  4843  14858  16652    14859  -9272  16654  869  5622  -4846  15806    1499  -8361  -1341  -12439  5490  -8621  8365  12441    -14863  8421  -12896  627  -8370  14864  -4854  -14865    -8728  14866  -560  -1650  -12917  -1651  12451    -17256  -5624  -5625  9625  873  -6173  4860  -22118    14868  -16664  12459  1653  -4863  17351    1345  -7396  4866  4443  -15266  9472  -1431  -16538  16163  -14869    -7398  4868  -7516  14874  -14875  -14876  14877    3880  4873  -6319  -4874    13561  -16677  -18186  -14880  -4876  14879  4875  -14878  14317    6593  -7408  14881  -15836  -2350  -5511  8133  1905  4465  -8135  9120  -8413  -1658  -1245  -12491  12492  -3936  -12493    -4884  5513  -18052  -8136  -4883  -14885  -14884  -4882  -4881  8675  14882    5514  6589  1660  -875  14886    4887  -4888  5515  -8429  -15754  -17744  -1662  -17469    5518  -5517  8141  -1545  -7425  5516  -14887    4891  -1664  -12512  -4893  -18005  -2244  -8438  -629  5519  1248  -630  14888  15530  -1353  4899  -4900  -12727    -6578  8145  13577  -2447  -12523    -12526  16687  5522  -5521  5520  -13580    4908  5524  -631  8455  -16691  7388  16690  -4905  4904  4903  -14890  2625  14889    -14891  -8676  7517  -5525  -8446  -632  4910  -14894  -633  -14895  -14896  -634  15859    -12547  4917  4916  5527  -5526  -1673  -4914  2557  13590    -7076  4918  4919  -5529  -7395  13596  2626  -13598    9394  -4920  -5531  635  -636  637  -4924  12557    12575  -4938  -1367  -8721  4936  -4935  -4934  640  8488  4932  12566  12565  -4931  -1259  14901  -1364  -14900  5532  4928  -4927  -14899  -639  8678  -15906  -638  -14897    14904  4944  -1368  -4942  6655  -14903  -4941  6652  -8679  -1683  4939  5533  -17801    -15174  -1369  17613  -9575  2269  17818    -641  -5535  4948  5534  4947  -17618    -889  -13608  1688  -1689  13609    -4955  643  -642  6598  -6597  -5537  7116  -13610    6278  -5539  7290  8680  14910  -5538  14909  -235  -13614    -5540  -14913  5541  -2038  2130  8681    4962  -13622  471  14916  -4961  3549  14915  644  -1692  16120    14923  -5544  2399  -1445  -4965  14922  -14921  3448  -11476  -7552  645  -12613  4963  17609    -3896  -4967  13284  12618  17346  12619    -11450  -2890  360  5545  151  2523  -335  -1267  -13630    6047  -1379  -1268  -14924  -6293  6971  15176    -8556  -359  -5547  -5546  -8178  9213    -894  3716  -4975  2171  3229  4976  7460    12590  6636  -1270  -1523  -3233  14930  3232  -7738  4980  12639  -14929    2174  9047  13751  5549  646  14932    -5553  5552  -648  -8683  -7087  6959  4987  14935  5551  -2409  16152    -4989  -16329  -4990  -12617  -12653    -1703  3719  15177  3251  -1637  4991    -3255  -14940  -9250  -15178  -14939  8936  8189  8196  -17466  -6719  -4996  14938  -4995  -8582  4994  2093  -7264  -2493  17379    -3261  -12669  -3260  -1387  -5556  12649  -14942  16747  -9456  2144  15274    -13650  13651  -1933  -12658  836  -17740    649  -9658  -3913  6327  -13144    -14564  -895  9159  -651  6066  650  5002  -18045    -14565  9661  -6334  5558  -8194  -5005  459  5006  -6337  -16825    8626  -9665  14566  -14567  -5007  12684    -13469  6620  15875  14568  -1057  -13775    12686  -5009  14569  -14570  -9187  -14571    6542  -2500  -6035  -5011  8691  -901  -902  -5559  652  -6041  -5015  -8197    -6347  1712  2239  8199  1055  -17352    -5561  1396  18056  -5017  -9475  9340    5562  -16837  -1638  -3277  1713  -15016    -3725  12715  653  9682  -15018  -15017  433  2390  -12703    1483  12701  -5020  -6753  6754    -919  1997  -7440  5566  15021  14611  -5565  15201  8204  -2094  -5026  3059  -5022  21226  3289  21232  -5025  12709  1283  -1068  -8799  15020  -2064    7279  -5028  -5567  -15022  -5027  -12712    -13309  5568  -1062  15023  -15024  15025  -5569  -14487    -7498  -12720  6766  -1063  7310  -8692    12721  -5032  12723  -3655  5033  5034  15027    -13586  4906  15028  -5036  -5035  12524  6369  -5574  6687  3904  9428  -15285    5043  5042  8647  8643  -12738  -1721  -8641  -12735  5040  -654  1719  -12731  17354  5037  -13582  -17474  -8216  7441  -15029    -5047  -655  -5045  -15033  8217  5044  -15032    910  657  -908  656  -9331  -5048  -16332    8218  -5055  -659  -12758  -2632  -15035  5575  -15036    5058  12761  -913  1297  -5061  -5062  -15179  15180  6995  12767  16353  -5063  13685  -5064  12770  5065  2083  -8220  -17381  -13687  8711  2084  8861  16364  5068  660  5070  -6412  -5071  -5072    12784  6639  13689  -1732  -2638  15038  -5576  15037    -5077  5076  464  -8727  1074  -7454    5078  -661  -2092  12793  -12794    8227  466  3733  662  -1821  1657  1906  5085  -1414  -15040    -5090  1079  663  5087  12801    -5091  5092  -918  2188  9415  -8010  -2657  16567    -5098  -15045  1406  -6963  -5097  1741  -6794  8762  -7034  -6551  -7033  -2347  17357  -5095  15042  -5579  15041    6851  -9099  -2317  1082  -8230  1081  5100  5099  -15046  5580  -13697    -13703  468  -13702  13701  5581  15047    6897  15048  6646  6853  -1315  -15049  -1744  -2676  -1313  -5583  -15050  -664  13707    -5106  -5107  -1234  -5108  -8106  12834  7578  -5897  -6918  15051  -5584  9915  -15052  15183    -8696  -9175  5109  -12838  2901  15498    -1084  -1413  -6710  6709  -9017  6864  5112  5635  -8697  12845  12844  5111  3512  -16879    2473  8038  5450  -2214  -7488    -9459  -2212  -17525  -727  -12110    14804  8033  5673  14805  -15746    -1644  726  -1511  -9073  -8030  5671  23670  6955  -5445  -6545    7822  -13941  6368  816  -1175  11602    13183  725  -5442  13425  -13426    5670  -5438  -115  14799  -461  724  -13186  8292  -6115  7208  -17492  -248  2465  17488  -3506  462  13416    -13937  -8013  -5432  -1884  -8369  5434  17773  -1812  6846  6981  8381  1810  -169  -1908  13414  -5435  -15267    13409  -7761  -7510  1476  -13407  16173  -15782  -16578  -7187  -14797    1539  -5429  5430  -14795  2383    -968  -945  -1998  7207  6099  362  -13160  703  508  16636    5425  -8368  995  -16189  3957  -1880  14794  4236  -15731  -7147    -14790  5668  16675  -2391  -9079  -14791  -15727  12533  -16569  3734  -16217  5419  -9032  -994  341  -5421  -8367  -14792  14793    -1285  -8364  1877  7209  -14788  17450  7553  6079    5416  -7162  -8255  7991  4784  -5667  -14787  10814  -1876  -13380  723  -1402  13378  -6089  -1470  -6363  13927    -13372  -5410  -15399  13364  -2331  -13369  8664  -5666  -14785  5408  13367  722  -5406  991  -5665  5404  -1869  721  -17390  -2567  720  13923    -5395  8356  -5396  -14782  -5663  -6742  719  -7970  15236  -1465  -15620  -16661  1866  13353  7973  17321    5662  -525  -1863  -8354  5661  4115  18048  527  -7962  7961    8352  8351  4119  -5660  16645    -2040  -716  717  718  5390  -6065  -8394  7508  -4416  -13339  -5391  -2803  8663  -11680    2170  14778  -18395  -14777  -715  14776  -4123  10485    -5383  -6057  6816  13330  714  -14774    13910  -982  -5381  -11685  -10490  8349  -5659  -5658  -12271  -1352  -9383  1272  8205  6810  17238    18082  -5652  14768  -2028  14769  -14770  1706  5653  -8502  5654  -1676  16545  -14771  -5655  2812  -5656  -14772  18247    5379  -8212  -8342  -15189  -7494  -8391    -6045  9366  713  -14764  14765  -14766  -1386  -980  5928  -16564  981  13896  13897    -9488  -6044  -18348  -5930  14763  -14762  -7930  -16070  5374  -15686  14761    -14760  14759  1851  -5935  2774  529  -7202  -14758  -16629    5368  -5648  5369  5649  5650  -16081  9024  4142  -712  -13892  5371  -13297  13298  -1155  -14757  -5834  13893    2169  -14753  4146  -5645  5646  -4144  -7921  5647  -14754    13883  -1582  710  5880  6630  -532  -7913  9092  9435  13283  -5361  5362  7916  -5363  -4150  1477  5364  8256  -8330  6033  530  10540  -14752    -13280  -17109  -4158  -14748  -17447  14747    -1307  1845  -1720  -5358  709  -10569    9030  -1843  -2022  -5640  -5639  14745    -6018  -9045  14743  15157  1287  -4165  -13875    7547  -2112  -16230  708  2667  -8918  4170  -7898  -14742  6014  8293    5638  10601  -14741  5637  -16600  -1446  6332    -6012  -5346  6748  9486  9295  13257  -7892    13251  -17045  -5344  -5345  13254  13255    -6755  16509  -6953  -13248  7442  -7889    -1840  14735  5336  -13237  -1378  9500  4180  -1508  707  14734  -17445  -14733    14728  6008  -5987  -5679  -6379  5323  5324  13222  4183  5325  5326  -13225  5680  14729  1294  -2155  -1147  1169  -706  17608  247  -5330  5681  -1040  -536  7873  -13231  9252  -2293  1916  -5332  -2662  535  605  14731    705  1145  6026  14722  1833  10460    14718  14719  -4111  -6377  16928    2650  -16475  -5979  -7855  -8153  5315  -5314    -13982  -5912  5678  -16486  -17607  14717    -13197  1417  13977  4101  -8387  -5973  970  13194  16904    4099  5310  -4093  -14714  6758  6759    7846  13190  -5309  -13188  -13187  10428    5307  7843  519  -704  14710  8123    5306  7001  7052  17782  -7000    8879  8877  -6707  5966  -14843    -8380  1565  5964  -5305  5675  -14840  14841  -14842    13953  7282  -1828  -5960  -2006  -14838    -10393  -13949  17397  13950  9330  -9337  -13951
chr 11
    13624  13623  13885  17378  -974  13889  14917  -16720
chr 12
    5393  5394  -14781  -524  -7164  13917
chr 13
    -12390  12391  -4824  8324  12394  -14854
chr 14
    -12663  -4997  5555  3257  -14941
chr 15
    -1731  -8688  5591  4754  12888
chr 16
    5083  -3518  -1076  2306  18198
chr 17
    3431  -8524  -4958  5542  -17345
chr 18
    5426  4225  -6104  -5427  11539
chr 19
    -8661  6805  6050  -17449
chr 20
    4832  -620  -4834  -8901
chr 21
    6046  -8467  9638  3206  -9639  1088  12525    12514  -3202  -1150  3204  -15273  3205  17171    -7725  -8804  11506  -11510  425  -826  426  13728    2142  -2143  9518  1636  -3192  -6088  -822  -3194  9636  -823  1641  -2903    -1443  -9142  12478  1632  2627  -7735  3709  6749  -7335  422  423  3188  -3189  6969  3710    -16164  9631  -7215  -3181  17223  -6568  -8418  11598  -2132  6950  -17755    -3175  -15142  420  1135  817  -2334  -7027  8789    -9621  -7733  -9619  7612  -3627  815  -11899  9618  -16284  -8786  18008  -7043  -733  11882    8388  18239  -3170  4661  -2385  -12997    -997  16445  -2088  -2642  6343  -2266  8480  -731  -7732  -6071    -9615  1626  -3167  -930  -3626  4152  9614  7182  -7731  -12427  -4130  12597  -3166  -8783  3165  -7730  9610  7318  -17794    -419  813  1225  -4574  -2082  -2587  -11621  -9608    6054  -15355  17699  -15360  -15362  15364  -17707  15365    -13156  1993  7206  16877  12  3035  -17693  -15352    -7044  6315  11946  -17370  -8072  3030  -6317  11  1043  11039  13445  7098  8081  3032  105  -15351  -2333  -11958  -7581  -16088    13441  2595  13440  7174  -14219  752  -13686  3025  3024  -2889  3023  15141  3022  8956  -6977  -15333  -15331  8051  -2529  -3020  3109  -15330    -16659  -3018  -2713  6562  -1348  -5855  -12662  742  -15608  2820  -17651    15318  -15319  -15323  15328  -17671  15329    11923  1433  -8756  15722  2541  17657  -18485    -8229  -3014  7  8  3015  15296  -1223  9  -3016  7726  -3017  3618  -15302  12641  15304    3616  -3010  -11900  -7227  -3011  -15292  3617  -382  -1163  17347    381  -17  3008  380  -5293  -1822  13431  -1878  -7724  -15280  379  -3004  9445  2581  -1561  1502  -1971  6270  -15272    15271  7128  -9497  2576  2261  18310    7340  6261  2314  -1818  -2329  2999  15268  6267  15269  -7562  -9004    11870  7127  8773  -8774  -3753  -15263    -6564  -2995  2996  6837  8285  -5846  15254    15246  -2989  -12604  14  2990  -3455  378  15  15247  3682  -3702  -17796  2992  15249  15250    15245  -7723  -377  7982  18091  -15911    15357  13  -15242  -375  376  1350  7244  2370  17097    13421  -6973  2618  6890  -2307  -23861    -2983  -11837  6238  11839  -15609    7932  6961  373  -374  -7103  16272    3612  1436  -11802  -1024  -7925  11821    11790  371  7721  15221  2974  -15225  2975  -11800    1874  11348  -1020  -127  -11758    2276  2968  7719  3609  7720  -9489    7893  1904  -7896  11383  15211  15212  -15213  -7527  -17647    8206  2967  17556  3488  -11741  -2966  11737  -2965  16641  -3510  -16414  21321    -11734  -8291  15209  -1512  16871    -5837  -2477  -3748  369  -1948  13412    -16867  7882  16865  -4181  2961  2960  -3608  3607  -368  3606  -7070  -18050    -10018  6911  107  15139  -7871  -11711  8176  979  -8744  2956  -4678  -17553  -12009    2424  -2955  -2954  2953  -1791  -3604  -3603  -16086  -922  7718    13402  2949  1789  16829  -17546  2610  -10075  3602  -13281  16844  -7684  -8500  15206  -6297  18031  -12936  8686  -3225  -1790  11691  2658  16524    2579  7316  -9087  -6935  -16836  6276  -7748  11679  739  -770  -1189  -4702  15203    -7415  15202  -3601  -15200  -4974  2231  -7851  -7101  -13301    -1328  -18445  -6711  2923  -15195  -15194  -2943  2116  13398    3600  -7449  -4331  367  -7841  -1784  4  -15193    -6715  365  -366  -2937  7389  -8959  -8960  -3599  -7216  -6007  2938  -2939  -839  -7400  -4833  15187    -3596  2934  -2462  15929  -15185  -3598  -8261    -11617  828  -15170  -7369  -2925  11129  2926  9291  -2294  15175  15181  -2927  17870    16818  -363  -2099  2217  3594  -7497  -2531  17697    6937  15168  15164  -9150  927  -6202  -11176    3380  -8385  1052  -9303  110  -111  -8350    6540  15161  -1432  13383  -1896  476  -15156    -3586  -6993  -3587  1100  2016  -4999  -11469  -18104  -1460  9172  -1870  -10247  -3910  -10248    15145  -7715  475  -923  -474  -6702  3909  -5021  5050  2023  -7444  13362  1153  -15579  17438  -473  15132  -3580  3456  3347  -1347  7015  17367    16151  1015  -1568  9404  -3344  -445  3342  3341  -444  3339  3900  -12832  3338  -17436    7610  -3334  -15131  443  -8138  -15550  3336  -7615    15120  -7709  -15122  15125  -7710  -439  -16030  -6129  -2290  -440  3328  15135  -7598  -6132  441  -1716  3577  -442  1718  -15136  2450  -15793    438  -1708  -3574  -23866  3575  -3320  17871  3321  17544    -3308  12783  -3309  -435  3572  -8124  436  -851  -2015  15775  3573  -437  12797    -3305  3306  4080  -9102  -3307  7565    3304  3302  -15603  -1321  2449  -434  12763    -3570  1070  3504  -13783  -1860  -3568  8972  9212  1095  6326  6873  -6324  15102  -13176    -3908  -3907  -1091  3906  -449  -7979  -16085    -3385  -12938  -448  -3566  15092    15085  -1534  6500  -447  -12924  1956  3381  -1738  -3383  -15086  867  -15087    -3377  -7700  15059  2051  -13329    -3373  -12909  -3374  3375  -3376  -15053    -2152  8415  -1733  1735  -13326  8108  -15039  -15043  7669  -3372    -13320  2237  -3354  8104  -3353  -14974    6165  15133  3351  14964  -3350  14961  -14956    12855  3349  -7693  446  7692  14931  3746  -2373  -14914  14911    -3743  8543  8301  -14898  -3744  14902    9281  9020  418  -15682  14893  -17228    12408  3152  8343  -3151  1617  -12392  12388  9269  12383  17798  -12380  3146  -13869    1187  3140  -14833  -3141  14870  -14871    -9244  -7265  -3741  -413  14806    8983  -410  2591  -411  -12354    9114  -7152  3128  -14800  -3127  -8400  -9199    3738  -3739  1601  3736  -8527  -8290  12326    6464  9101  3125  -12321  -1437  -3123  -9043  -13831  409  -8276  -17155  2071  -6080  14738    -3120  5955  -17175  3119  3118  5954  14737  1107  -3115  12309    13581  -8253  -3114  -3113  -408  2279  -14725  1520  -2489  -13579  -13578  9601  -406  405  -3105  -8246  -8243  -6435  -3104  14724    -14684  14685  -3668  17110  -1200  1577  -23527  -402  403  -1204  3669  13576  404  -3102  2060  18191    -3665  3666  -3667  -401  14662  1574  17220  -7691    -14624  7687  1190  -2259  -12265  -1311  -3090  -17677    -12223  -784  1558  17649  397  -12246  -1302  1474  -3085  14623  -17083    -3662  13556  -1077  -395  6398  -12131  -1404  3076  -1887  3074  13291  -394  2640  393  -3070  -12094    -12078  -3068  -6724  3069  -1883  7514  -13552  -7090  -22989    -8151  -14617  -392  3660  13547  -391  13545    -14614  3058  -390  -3659  -14616    -14488  -16254  -16875  2229  -16199    -1522  1939  -1373  -3653  -3050  6358  -8129  9246  -12015    -11984  7679  385  -15251  386  -16998    -2027  6312  -16962  7677  18110  15917  14549  17218    9409  -897  1059  -14546  -1106  13527    13521  15369  2340  928  1056  -14544    -6679  -2339  -14539  3645  -15907  16925    9058  -7672  15503  16924  1399  10258    -15931  14504  -16898  -3641  -14513  9046  -3899  9903  1104  14524  1418  7931  -18051  14532  -16907  -14533  -1343  -15883  9090  -7977  -7670  -23066    3637  9203  9064  1316  -23970  -15626  9466    -6591  3634  15146  -7175  12745  8722  -6764  10257    -5875  10254  -6588  -1176  -10255  10256    12729  2194  10251  17221  -8684  -15921
chr 22
    10268  -9097  16376  -13901  -13900  9091  -16322    9371  6459  10266  3747  13289  7016  -13894  -13895    -13886  -16351  -15378  13884  16348    2899  14476  -14475  2898  -2897  -2896  6068  7671    16513  -7667  1754  16863  -16861  16860  -16858  16857  16663    -13912  -2887  1004  -3751  -1751  -17224    -15447  7020  -2881  2879  3749  6011  2187  11427  -2374  -2876  11425  -11423  -3545  -16651    -9641  8791  15523  -8859  8858  -13906    -3230  -8515  3717  -3715  -3714  3713  -16278    9644  1973  -18275  -3228  7737  12570    9645  9647  -8535  12580  -12582    3245  -3244  -16733  -2469  -6774  -1393  7084  -5957  2593  8557  13753    -3247  8573  -5832  -6056  -2376  -428  9650  -429  -3718  9652  430  3720  -6667  -17725  -6784  9653  9308  -12635  12636    -834  13766  1900  9655  9654  -3256  -3254  12640  -3253  -16862    -3265  -3263  6000  431  13140  8604  -8600  -3259  12647  -16049    9656  -1681  9659  -3268  -3269  -9538  -16143  -9660    9668  -7266  -7367  -8259  13471    3274  7743  -12688  12687  3273  -8630  8800  9670  9669    8636  -5869  8802  8803  3275  -6043  1164  7744  9678  -9679  -9680  3278  -16873  -3280  3282  840  -3284  7150  9163  -9681  9683  -8670  841  -2492  -3287  -12728    -6744  -3631  -3632  2002  -9276
chr 23
    -3047  -6549  -6552  16839  1643  -4953  4956  -3049
chr 24
    3046  3044  16167  1854  -7972
chr 25
    6811  23232  -10  -3620  -15313
chr 26
    13145  18024  17875  -9662  -18234
chr 27
    13562  396  1323  -17219  -15505
chr 28
    8961  -3722  7918  432  12668
chr 29
    9637  -8465  18379  424  -16544
chr 30
    2543  2883  2882  -11439
chr 31
    12660  -8376  2461  11036  -17974    14455  -12806  15857  -2153  -5417  17207    -9285  16467  6970  16298  2021  13371    -133  -8424  -5136  -8432  -13366  21285    -9178  -11237  -5412  -14371  14382    -6191  -13340  -6518  2011  -1901  13007    -11128  13337  3110  5321  -14125  16999    -2250  -8958  1564  -3107  -2058  -8037  5302  15892  -9088    10510  1805  8273  -7617  5001  -1806  -5012  11893  2478  10615    11635  4986  17595  1349  -1215  -8308  -5913  2474  -8317  13404    -6631  15747  7339  2635  -4830  9218    13302  2585  7259  -2302  -4769  13399    -6747  -15105  -6295  2633  -9509  7280  7685  -3083  -12066    1959  -8208  1039  -16503  -129  -2680  4966    13271  -911  -16505  -3079  -4964  13275    -13261  9996  21358  13252  17016    9520  12065  3416  13278
chr 32
    -12302  13243  2913  -13240  -2179  16937    -1016  -1338  8730  -6610  -4957  17158  -11352  -16866  13719  -13221  -13223  8520  -7772  -7237  4959  -3057  -15701  -1488  3060  13235    2115  6592  9359  -2118  2981  6604  -11931    -17877  -1143  -4952  -3033  3029  23199    6224  -6595  -4950  -6151  12596  -6585  13167  6029  -2425  -13163    -8845  -13153  13154  -13157  -8633  -8659  -17026  13158  17015  7475  -15564    11637  22006  -17001  -7074  8538  1962  -3013  -1017  13135    4940  13133  15954  -1788  -6002  11565    -7276  -13332  15093  -4922  4921  -15862  -16736  2413  4911  -1342  8095    -6465  -18109  -5858  15834  -13072  6150  -8022    -16981  9176  16111  2660  -13315  -13314  -18123    14038  9458  -8698  8713  7158  -14056    6642  -8759  2189  -8996  -17245  14025    -8984  -9287  15709  -16144
chr 33
    -6205  7914  6187  13239    1767  18157  -1963  -3042
chr 34
    -16301  -2178  1066  13459  13460  11698  -16630
chr 35
    6156  3063  14937
chr 36
    11702  1875  -9440  -2655  38  -2121  11692  4251  -12792  -4247  16742  154  11652  -4235  2219  17663    11629  7990  153  8705  17046    -4203  -5010  -1036  11420  1864  14358    -11944  -7120  -8082  12782  -149  -8765  -1168  -11504  150  1747  15098  -4192  4198  -7644  11551  152  12786    -4401  -11430  -15465  -148  -9123  11411  33  -4151  -147  -11397  -4131  -11371  -21340  -7427  -17180  146  -17437    14454  -8677  -11304  -4126  -11280  -13825  -11292  -11294  32  145  3860  -18023    -6703  -18148  -1776  144  12777    11205  9417  8648  6444  11142  -8640  16766  -6091  4107  6640  -13273  1525  -15861  12772    4102  10844  -15096  -10870  -11027  12899    -5  6032  -3413  7504  -10830    -4100  9511  7168  17443  -10803  16724    10681  4096  4098  10690  10694    -4089  4086  -141  -1515  10611    3111  12764  -6859  1478  -16265  -10504  -4044    -8041  -4036  -16218  140  16519    3331  -4007  4020  -5996  -4031  -17035    -2005  3965  9550  -3966  -15337    17888  -1749  17294  -15537  9999  10000  15571  21244    -2196  -16966  9980  -3958  9991  3960  -3961  16507    5921  -9633  -3954  -15444  15439    -6913  -1972  2337  -7137  -14383  14326  -14285  -139  1745  17043  -11888    1579  14124  -1982  3873  1994  2318  8665  -13115    8797  1743  -4032  3934  138  23977    3808  -1857  7061  -16368  -1221  137  -3816  -16965  7284    16405  -88  -3802  -136  18216    -6352  14339  -3773  1705  13705  13718  -3784  -6743  135  2282  -3788  -1533  13758  -3794  -13761    -4513  -4523  -1322  -3755  3759  6385  -3766  3768  -3771  -8048    -6353  3752  -4455  7110  16684  1947  7459  3732  13567  -3726  13537  3712  1136  7860  -3700  13656  732  -12996    13506  -3683  -6457  13481  -6299  -750  134  16910  4307  -2298  -7702  -3681  6291  13534  7834  1671  13429  -7819  -18507  13512    3630  3640  -6266  7801  -16565  -8158  13397  1170  -7847  6274  18455  4200  -13319  4221  -16463  13410  -7642  -12989    6193  13299  -6806  16499  8119  -3593  13250  13253  8137  -3370  5915  -7989  6944  -9325  1228  -1492  -14331  3611  -16492  -3614  3624  14333  -13287  9405  -18006    7686  -14309  -3362  3360  1129  -9451    3591  -3576  -7537  6802  6801  -17286  -11049  -16964    -1485  -6118  9200  -2502  -6139  -13122    -13292  -15100  7539  13919  5270  6493  -13916    -13882  2184  16692  -5269  -3762  13902  16709    2359  -1899  5251  -1239  -9566    6138  6994  8623  4356  -13899  -4341  2616  16986  -192  13861  4328  -17926  -6331  8603    5183  -13739  2001  15759  -5203  -16612    -6061  -2606  15552  2607  191  -7572    -8497  -6789  190  13660  5151  -13668    1073  -15711  -14281  -5074  -2312  188  -187  5049  -2216  186  185  -13272    -13470  18047  -13475  -1819  5029  -2272  -5039  184  13528    13447  -1807  13266  -3358  -15390    14270  949  4813  -5079  4819  4820  7817  16963  4823  16444    -4811  12930  12925  -5041  -4809  -6437  -6870  -8870  7013  -12913    -7788  946  7798  -1301  8704  -12911    -12960  -4796  7779  -7778  8329  7132  -4795  -14177    -12875  -3310  9201  -4790  12886    -10679  132  17745  781  -16852    14156  9416  4915  -3294  -7926  -3295  -1336  -14168    -131  -3677  15094  3288  15768    3276  -4789  -12863  130  -7767  1746  12860    -10560  -976  3250  8987  -8157  3266  12545    -12836  -2078  6483  -973  -2389  -12488  12489  21277    -1969  2368  -934  16153  -17603  -6463  -17050    12483  -3200  3186  -2719  4761  -1290  -4760  4758  12781  2054  6718  4756  -7673  7662  -12813  4753  4752  12808  -12807  -7653  12803    -4724  12696  -12769  -6242  6245  12948  -12791  4741  -2480  -17358    -6213  -8979  -4699  7594  4697  -1274  6190  -2464  -6182  7233  -7420  12689  -7566  -17037    -8296  -12634  8694  -4664  -4666  -12939    -10157  10156  -938  12935  -935  179  4649  -16750    -12577  16955  2544  12581  1710  12586  -8631  4636  -6996  -4782  -177  6974  -17723  12601  10136  -178  2335  2036  12605    10125  4606  -4604  12571  176  -12568    3195  -175  12552  12554  4580  12556  -8504  4582  -4601  2126  -17719    3191  1183  4570  -3193  10116  174  -12546  8499  -12549    -12538  15473  753  -1702  16526  -12540    12519  -12521  12527  -4556  12535  8827  -16491  -4562  18175    12918  3190  3187  123  -12516  4548  12511  173  8460  8457  16428  -16418  -172  15542    2427  -1686  -4541  8274  -8445  -18334  -4544    12481  17882  15443  -170  -10112  171  4532  4535  7071  -4537  17049    -7545  4522  12455  1839  -3179  8221  3178  10108    -9372  2444  3519  -121  -8703  -10054    -10933  5905  3517  3516  -3513  13738  -7479  10930  3511  -10013  8781  -4983  -12509  -17373  10925  17348  1219  8200  -12864  16553    -10919  10922  -13698  -10923  -6577  -10924    -10008  2863  -12477  1820  4933  -810  -1193  10009  -10689  13665  15110  -16534    -12847  3156  -8121  -3508  2262  -4892  16602    -6419  6924  2594  -6767  -16951    10906  -3148  3147  -16469  -217  -16950    -2855  3501  -15395  15583  -15602  -7884  1814  8142    3126  125  -17138  -3130  -16410  -9226  12263  9223  10194  -8116  16349    -10888  -10890  -16895  -13920  -10895    -8111  16183  -16905  -3498  3499  -16908  -2291  -9603  5873  17082    -10884  -3495  9975  -3497  16948  -16949    222  1442  -837  8096  -6304  3493  -3405  3491  2024  12835  12830  17724  -16626  3345  -12823  -8736    -17713  -6827  13070  -10883  -17332  -9482  -18242    10881  3343  -9560  8852  10877  5971  -10876  10875  221  2301  6296  16946    3000  -10872  -112  3329  -2287  -3531  3532  -220  3333  7563  -17977  12957  -3335  -113  -3337  16122  -13226  10873    -6633  8359  -11417  -2129  2991  -219  5167  -15723  -2288  -3326  -10868  3325  3324  10865    -3475  3529  -1105  3318  8202  15091  820  3316  3314  1885  -792  4872  -3527  -3312  -4869  -819  -13042  10487    -10474  3526  3524  -10858  8846  13032    -4839  3521  -10640  8841  -8173  10434    -3292  3291  -5075  -3290  2443  10837  818  7520  17887    -6201  -10836  16813  10835  -10833  -15618  -7031  3285  -16210  8542    -8521  8522  13106  3281  17040  13111    -2545  -3279  -13095  -7458  -15798  7366  9151  -3692  -17711  3547  -3548  16802  -12583    -1464  12498  1211  1044  -6954  10613    -6730  6733  -8771  16680  17966  10812  16780    6991  8491  10807  3542  -6727  -6189  10810    10797  3538  10800  7337  1547  15724    6486  6582  6475  -15713  8812  15984  -16039  17967  -8223  -3533  -3535  -7185  -10788  -16942  -3536  9433  -15366  -14198    -15718  -6494  -2568  15720  -2570  -6507  6509  -10698  15730  -7260  -15733    3459  -6722  -6510  -13945  -13944  -13943    10708  3463  3465  -6525  -2748  6746  -10709  -3467  -9395  9180  15761  15767    -7901  14102  -14104  14105  14108  -13389    -7332  17789  -7179  14122  -14109    10758  -6776  3471  10762  10763
chr 37
    11544  -7585  -16977  4169  -11388  -14357  11856    5975  -2794  4173  11448  1407  -21325
chr 38
    -8201  3817  13961  -3828  -14341    13305  -1729  -3839  -14035  -15672
chr 39
    16708  -5220  -8635  -14288  -7986  -21561
chr 40
    7978  13465  -8379  183  -17712
chr 41
    14351  -1177  -10651  142  12766  -17771
chr 42
    -2518  3649  -2135  -2297  -16595
chr 43
    -13599  10912  -10914  17027  -17034
chr 44
    -7866  -6732  -18804  3461  -10705
chr 45
    -3507  10909  -3154  5962
chr 46
    11857  16776  11858  -16786  11859  16797  -15690  16809    12386  5963  -5965  -12765  17815  3790  12798    12393  -1886  -90  909  8277  8232  -8214  -12387  -3826  -8211  16730    15645  94  1546  -5943  -2363  -12398  3923  15790  15799  -8425  -95  3962  -12400  4056  17497    -2847  6563  -12401  16042  -97  4106  -8537  7402    7268  8294  13105  -98  99  -14223    -2172  -3520  2838  -14301  11851  -2839  2850  -8336  100  1642  -8333  4121  -2848    -3486  -11798  -85  12363  -8358  17915  -86  3505    7357  -11832  3420  8270  -84  -7360    6923  8240  -1554  8238  -83  -11538  11536    7561  -82  -11822  1260  -11818    -109  16062  2834  -15972  11810  -8215  2665  11797  11789    6058  -11761  -16753  -1704  -16701  -2833  -9041  -8995  -3388  -870  -7513  3393  -9072  18187    -10094  3340  -1695  2832  80  17813  11105  5992  17003  11738  -11736  16061    -9304  -10766  -3298  -7368  11732  8001  -79  -3267  3248  -2062  11728  18153    -10610  -1677  -1233  11713  3214  -23985  1355  1659  -1961  2831  -8203  14493    7047  -3117  -3096  -14045  3081  -17574    2827  -77  -3078  -3071  -17661    -7660  16621  1405  8177  3067  -16623  11664    -11642  11639  11638  -7419  -2822  12348    11633  -3053  13600  1572  -9137  75  3039  -13538  -13514    -13219  -13169  -2977  13149  -15920    2052  -11583  -72  11581  -11576  6140  -18135    5853  2940  -2936  11563  5852  2933  16457  11560    -11555  -8392  11557  5849  -18075    -8114  -51  1763  -3652  15370  -7457  4437  -7093  11534    12295  11532  -50  -1078  -12298    11327  3421  4420  3487  12292    -11531  12279  11530  -1709  12276  -49  -3396  16876    -4345  21339  -6891  7998  -1012  -12043  16342  -2808  4399  1670  -3379  -47  -2810  17914  16352  -12269  -11526    9496  2970  -11499  -11500  -17508  -11501  -2806  16673  -11993  -11509    -3131  3144  -3159  -7883  -11956  -11478  -12092  11487  7625  -11495  -1489  -11496  -1567  10437    6523  46  -17405  -1227  -13669  -6760    -13585  3055  8087  -15476  45  763  -8088  -15502    -11468  8283  -13224  -2979  -2985  3005  3026  9555  -3037  -2018  -743  -4314  -23774    41  -42  -2893  -6  11467  43  -757  -17751  737  -2929  2963  -2972    7523  -893  7138  -2804  2805  -39  7775  40  -2511  11451    9033  2800  -797  -37  -2801  -15559  11433  -8039  8587  858  -5190  1631  -15314    4179  -4812  -17885  7468  9473  -9335  7214  17550  -1513  34  8578    -4427  4538  7984  4546  -6067  -6887  11372  -2789  11385  -17565  -11830  -17567  11396  -2791  1576  -11400  2793  -12230  761  -11409  7117  17380    -11343  2785  -2788  -11351  -9370  15916  11355    8751  -11340  2784  -2612  -17913  2781  11334  2780  -2779  -6925  -10014    6820  -11324  -11315  2009  -7888  -11311  2776  1046  -8806    11262  3915  -11306  -11269  -11283  -17000  8761  -2772  -1967  -14040  -13863    -11232  11295  1486  11296  2770  13592    2768  8649  2759  -11289  11287    -12182  6624  6634  -6671  -1374  7086  -7356  -11274  -12490  -2275  -2756  -17022    13152  2533  -12158  8326  13089  -17519  6294  11268  -9149  -7858  -17151    3299  3327  -6022  -12318  -9249  3402  -6112  15377  2747  1609  -8702  -2429  -1334  3503  -12961    9384  -9378  16007  8360  -6116  4992  -27  3052  -11239  -10691  -28  -9188  -3080  6872  12109  -7845  -29  -11245  7611  12550    1955  -1794  2904  11788  6609    -5080  20  1894  16205  5329  5386  21  -7963  -22  23  11229  11231  11862  2817  -24  12100    11144  -1723  11149  -11166  11170  -11172    -7836  2547  2733  -16202  -15088  -6825  -11130  -16206    -1151  7831  -15582  9396  4322  -1241  4174  11102  7830  16767    -11000  -1826  -2564  12891  -12882    6366  -10853  -10856  -8056  2842  -2852  -8947  -2877  -10857  -10879    -10784  -15992  7877  -2750  -7912  1603  2754  -70  -15864    -6643  2411  -69  -2717  -68  -9219  -15558  -10714    -5843  7712  8913  12569  7804  5423  8943    8565  -6313  12402  7985  -1680  16657  -749  17901    9170  -5219  740  -1593  15453  -8712  8975  -16059  -5175  -2712  17909    -5158  -10680  7802  6861  -15811  -10671    10645  1318  -12087  1633  -7325  -1408  18172  5052  7793  7212  11834  16566    -64  63  -2710  -1838  -10631    -1237  -11454  -4960  -61  -1186  2401    2703  10604  16997  8950  4847  -4909    7241  -10543  7762  -4827  1852  11256    -4825  -21304  984  5865  9198  9545  -3578  -9535  10634  10462  6796  -10542    -4569  4602  7757  -10473  9581    -8840  -4434  -8755  2698  4499  -10471    900  -17687  -2694  -898  1584  17664  4385  4351    -10030  -4311  57  4324  10036    -9039  10028  -10029  54  55  56  -7115  12974  -4191  -4239  4252  -13028    16459  -12371  835  -7654  9393  18203    6879  -12711  -3948  9988  9982    6259  -6258  2380  -9977  -9967    -9963  3866  3850  9961  -7646  -3845  -12588  9348  -12574    6370  -8695  -1258  -6346  9035  8619  1131  9943  3754  9942  6942  1130  1125  8475  -7322  -12098    -6590  -11898  11925  11933  -15953  -15549    -9042  15569  9890  -6888  18010  -9874  -16993  -6255  -9826  9803    9739  -9746  -17511  9760  -9768    -9616  17429  -9612  6721  3552  12288    -6338  15403  -6676  6335  12046  7587  -12027    -23786  -23787  23788  -23789  -23790  -23791
chr 47
    -7530  15624  -6638  -6256  6411  12536
chr 48
    12964  -3648  -2751  1156  -13071
chr 49
    11250  -7500  -12127  1608  -15475
chr 50
    -11428  -4220  11429  -1842  -12260
chr 51
    4261  -17499  -2392  11811  11823  11827  -3610  4263  11833    -7573  8829  -1893  -44  155  -4299  -4300  -2218  -156  157  -16043    -2973  3001  1354  18452  -1060  7390    -6989  -11947  6988  -1944  -11943  20794  7383  7177  1263  -6978  8855  -9280  -15513  -2270  11475  -1740  -2916  158  -4315  12266    11497  1620  -15621  -2552  15535  15796  7105  -15483    -2609  6602  -4342  160  161  -1623  -162  9307  4386  -12064  833  -2920  2807  -16308  8100  16834  1018  16849  -1634  163  -3384  -4405  -164  -4408  48  -165  12277  11263  -8113    12283  11331  -8139  166  861  863  12293  12294  -4429  -4431  4432  -167  1222  -15887    15607  8198  -764  -1137  11651  -17143    -12328  -4452  12324  -4451  17031    -9138  2042  6782  7361  -7048  12336  -12333    -73  -17611  4512  -7450  -4510  -12423  -883  -180  7405  -12418  -7397  4489  7130  1669    12431  12432  74  12436  -12442  12448  17665    -7297  787  -194  4517  8607  -3009  -11604    -195  3121  -2825  16264  5866  -2353  7329  5870  -1392  -12281  -8632  -1628    196  -1335  2924  -13726  -3054  -13659  17742    76  1630  3082  812  -2829  202  -2930  8191  -1158  6939    2230  7352  -16971  -8904  -11650  -1530  6958  -11233  -1604  -1162  2941  -11335    10161  -2260  17041  2073  -11852    16220  2947  -2378  9049  4655  -2948  13666  16769    9390  16973  -10180  2950  -2910  10183  10191  -13463    -2742  10765  203  2962  -16333    3100  -65  -8743  -66  -10231  -6696  -21200  -12319  -2964  -1914  10228  10225  5400  13466  204  5402  3386    -7559  10232  8777  -201  3390  -7645  8775    15681  2253  -6372  -17542  -6212  17776  -10241  16355    7067  -10246  10259  -3203  -17807  -10272    -6677  -7053  -8130  3099  7953  13699    5038  -8935  6558  762  8396  5060  3098  1207  -16058  9341  7948  -6614  -6729  -16859  1213  11929    6557  7924  -2193  1216  -9510    2056  2057  17038  6613  1536  758  -1206  1588  16100    12664  -6659  -12666  6042  12667    3092  182  -12655  -2885  200  -7880  -3093  -4533  -16979    8107  -7045  16000  -2095  -11953  2286  -2880  -11964  11966  6117  2100  -2228  -8466  13670    2643  -2685  -2551  1647  -12646  193  -4092  -16166  7104  2434  11934  -7100  2864  12370  1300  -12642    -4047  -7872  17770  -14196  -755  -754  199  -8362  15338    -11909  3811  11912  -52  751  -3869  9974  14178  198  7928  3089  2859  -11927  17070    3088  197  6871  9541  -1420  2384  6225  -16579  205  -767  -2980  -769  -18192  1868  -7596  -2982  3197  12951  -16699  -3198    -10274  8165  8315  -2988  6906  -12437  -1858  206  3201  1859  -12963    -3002  7643  3551  -12454  -10313  -2151  -1371  -3210  2140  10305  -17963  10304  -6621  -1726  12967  -207  21314  2997  -10295  3208  16734    8339  -6290  -780  6072  -3215  209  -2494  -6298  -3012  -210  -10365    3021  211  3216  -12984  -3222  -2577  -10368  788  789  3031  -18184    9260  3226  -12991  7741  -212  -12992  -1526  10372    -1943  6574  7382  3043  16843  -6137  6359  -13006  3237  -13001  -7640  6121  -214  -3231    795  -1995  12537  3048  9312  12542  -2566  6397  -6405  -13012    -215  3239  216  -6575  3240  14390  -8412  2031  3056  -3061    16050  -9407  -13093  6430  -3241  16593    8436  -7278  -13033  3246  -1786  -14402  14400  3243  14398  -3242  -118  16208    1054  -2598  -6438  9029  8451  -2167  13055  7203  -14422  -15915    -14434  3252  3258  -8459  3262  -6442  3264  1473  15340  12572  2320  -7826  2321  -6445  2168  -13179  -13102  -14436  -15373  14437    -13104  -14466  14457  -14450  -14449  14447    -3072  14498  8020  -8019  -14472    1292  -6275  1800  -1058  13603  6284
chr 52
    8423  7876  1654  17305  18201
chr 53
    -6063  6064  -15482  -17081  16211
chr 54
    -4275  -12966  11854  6306
chr 55
    4075  11926  8420  -14318  -6006  17234  1532  3701  -1083  6720  1362  -10103  -2641  -3703  14323    -17552  -2139  -15150  3857  10102  -3858  18207  -3859  3699  -6004  -17561    -3855  16710  6608  -1897  3856  7285    16276  13649  -3694  9063  -3853  3854  6699  -2037  3696  17543    -10100  10099  -10098  3852  478  10097  -3851  7591  -5995  931  14287    10095  3689  3688  7940  8390  -11422    10091  10092  -3684  3685  -3686  -17243    -1889  354  3678  -355  10084  -3789  -17112  -3679  3680  10085  1891  356  357  1230  -10086  -10087  10088  -7126  -15367  358  -1892  2865  -2059  -2629  2867  2868  -2869  10089  -2870  5998  2871  2872  -2539  -8384  -1400  -7636  2875    2175  -1736  13274  10082  -7439  -3675  8869  -3676    -2661  3540  -1165  -986  -5967  -10081  -1025  -3674  10080  10079    3673  8937  6660  5961  10078  17242    7064  9054  16191  -2849  -7066  -17989    -10072  9705  5934  -7571  -5942  -2846  10073    -7407  -17979  1202  1487  2844  8506  11317    5919  6800  -7037  2840  5922  -2841  1157  -13792  6637  2208  10070    -8734  -8024  8737  -1538  -15383  -11301  11303    -16095  8672  -1144  349  975  -3927  3928  16424    11264  -2828  -3926  1519  9896  6354  16711    -9754  9894  -9893  15815  2488  -9892    -2818  7758  7786  -347  1700  3924  -9889    -3537  6581  -11230  5863  -8822  -9886    9701  -3534  8820  9704  9883  9884  -2423  3920  9706  -15683    -3919  -9699  1517  -9700  15674  9881  -13260  9882    9877  -16048  9876  8816  7331  -7326  1441  1419  -8917  8916  15622    -9862  9863  16656  -9864  16452  -9865  -3916  9866    -8905  9849  -7256  -8907  -9469  -9855    9842  -9843  -9844  -9845  9846    -6823  -9838  -9837  8099  10539    -9424  2908  -6110  -6111  6822  18147  11540  -11541    7295  -6105  7298  -9835  -9836    9824  -9825  9827  7247  16601  -9828    -9917  -9918  15554  -15560  9919  -9920
chr 56
    7647  17201  13565  -8162  8489  -15169  12070
chr 57
    9743  -9744  8844  -3933  -15998
chr 58
    -12222  4732  17333  4643  -4731  -3474  17951  7705  14028  4730  -6739  23999    915  -9392  5883  3567  -7262  -7167  -2096    6096  -12247  4707  1495  -1416  -12248  -4635  1450  -6143    11880  8182  -4706  16830  -6649  12956  16393  1141  -13952  12245    10699  4705  -4704  -10697  3457  12244  -12243    4716  -12134  12133  9465  -12132  -8825  -6693  9128  -12130  -1992  -4715  9206  16826    8970  -4717  12136  -4718  -12137    -11907  11908  8091  12143  12144  8094  -4719  4720  11913    7900  -4631  -602  2013  -12147    -4634  -4633  603  -2346  12149  6611    -11916  -604  -11568  3663  12150    -1580  -87  12151  1535  7159  -1801  -7908  -11572  6960  16512  -2091  4637  12152  -5871  12153  17208  7010    -4723  12157  7938  13119  -2123  -18018  -2419  -4642  -6626  4726  -6560  -5879  6807  -12159  12160  -16704    -7072  5066  4728  -12161  4729  8110    -9594  7550  -7464  -12165  -12166  -6905  14227  12167  6772  16367    9585  -10158  -12215  12214  -16783  12213  -12212  10892  10897  -12211  -12210  12209  -10903  -12208  7230  10902    -5985  1415  -8180  15450  -10936  10932  8986  10929  -12200  -12201  12202  -7358  -17516  -4713  12203  12204    16759  -4712  -6531  8078  17335    7112  -12256  -17602  16016  -18246  12231    -7025  -1507  9165  6019  -2565  -11999    6725  1319  16451  -6017  -9062  11996    -12229  7195  11631  -11632  -17653    -2386  -5904  2563  17266  10999  12228    -12192  1540  -7387  11612  -11611  1166  12191  -17961    12189  -12188  -12187  -12186  4029  -13063    11828  -4693  -6930  16175  6516  -15810    3557  6404  13658  16774  7193    5895  2351  -2154  -1198  -11816  11815  -11814    -11799  -5946  11801  9346  -12241  -5948  8634  -11803
chr 59
    -11918  -14208  -8098  11920  11921    -6559  6553  -17935  -1537  -11578
chr 60
    17538  17539  -7417  14375  14376  14377  -17619    14385  14384  1563  -13178  2582  6881  7200  14613    14393  4867  6456  8644  2905  -6948  6947  16914    5776  -5777  5999  -14396  8551  -17586  -1426  -14619  1214  6491  -15751    -838  15463  -1945  4305  -2402    9476  -6495  6496  6164  -16465    -14411  14410  8562  -6497  -8560  8534  9477  17369    14412  -14413  -7433  -9607  -17263  -14415    -5952  -5295  -1069  -8920  -6498  10802  5296  6895  8184  -8835    10760  8567  -8849  14430  -14429  15788    -12926  -5156  1064  10756  14432    10744  -16558  -12927  5157  12929  -1762  12931  -5159  12933    8568  -5782  10738  -8570  5160  16237    -1932  -8646  -5783  -3476  -5784  -10734    -5785  4238  672  -5162  1203  17361    932  1942  6828  -5169  -12946    15415  -1048  -676  14448  -675  -2225  -12952  1049  17622    -5788  -2209  1197  -542  4739  1101  -1521  -1600  4212  4209  15884  15416    -4748  14634  1929  6904  -2263  -11765    679  678  2418  598  -4597  677  -8580  5177  -5789  -5176  7664  -4738  4599  16954  -11519    -5790  -681  6964  16615  -5791  5184  15184    -5891  6967  -12971  682  -7675
chr 61
    3944  1029  15728  9769  3406  -6769  -6886    -7795  3942  -7756  -877  2445  9765    -7315  -3400  -3399  -9761  -9121  13913    -17540  246  998  7980  9429  -3395  3561  2328  7749  3941  -3776  -3397  3398  -18273    2730  1966  -7824  59  2731  -17892  -4026  -6514  -4027  -11864  7063  9561    9113  -2663  -6508  -2729  10641  -10642    -971  -13308  4898  -2727  -2726  10635  -3994  -11845    7656  -13411  1005  -4226  13395  -4204  -3990  -3993  181  11840    -11817  -2156  4288  -7800  -6410  3964  1976  -11829    -3956  1381  960  1139  16522  1134  -18243  11054  963  -8826    11781  -9038  7304  -15114  -6448  -10619  4321  10620  -21295  -4836  11792    -10616  -10618  -4459  16350  -953  11764  -3955  11780    -4527  -6406  103  -245  6712  -4837  -2723  1448  11313  -1439  9355  -11746  11759    9234  -3940  -4526  7774  -11733  3937  21281  1142  11471    11005  1247  8303  2722  -13657  16762    -10608  10606  -16775  -2720  16327  2221  -1456  11001    10602  -2718  1112  -2716  -13706
chr 62
    -8548  -14391  14392  17577  21256
chr 63
    -2728  -8319  -2032  17213  -10609
chr 64
    -7288  -3407  6770  6928  -6257  3408  9772  13091    -9776  -9189  13087  -9774  -3945  15817  3410  3409  12981    4375  -3412  9777  -4355  2451  6264  9778    7782  15153  -101  -7783  3414  13829    -3417  -879  -15223  -9780  3946  2454  14443  -3947  -1425  -10223    -9785  3949  -880  15913  -23965  7803  -2455  -15224    9786  -7808  -2127  3423  13011    7967  -450  3429  2131  13025    -3440  -15614  15151  -452  3438  451  23987    9794  13050  13046  13049  -9793  3442  -3952  -3951  3441  23988    -9799  2086  -3452  9800  6390  1376  15615  -3454  884  1509  -14072    -6336  -7865  -6661  -1217  7861  13084  9804  1999  -7222    454  886  -453  2482  -16358    7879  7878  3464  -16550  4969  -1514  8150  -13100    -2912  3466  2656  15623  -2367  -18080    -7392  1781  -1954  455  -9196    -5769  -60  -456  -890  7564  -9816    9819  -3482  1051  -3480  7910  -3479  -6793  458  -13129    14456  -8584  -947  1792  14458  5217  -688  -2252  -16695    -14461  -14460  5868  14459  -17897  15827    7160  -14465  -12282  690  3101  -5793  1795  -6909  5221  689  12291  407  12297    -1121  13041  -2381  -5794  14661    -3554  7501  399  -16129  5877    -1922  13048  -7740  691  8953  5228  5796    -13051  5230  -3550  -14482  -14481    5887  -17731  -7373  -12101  1977  15871    8602  8601  -5235  17435  -692  -5801  -14672  -2182  -16035    -8109  2614  5771  -15895  -5770  5497  5496  9571  -2202  -17505  7525  3635  -13488    -5605  -5493  5494  -1275  14354    14353  5491  -1003  7232  -8742  -15479  -17076    8787  -7781  13504  -17111  -505  -18219  -507  14490    -3490  -1467  -3963  -17895  17730  14494  5803    5263  -5264  8725  -5902  1356  -5266  14657    6741  5804  -15305  -2619  3650  14497  -460  3496  -2404  -1802  -3492  -5268  -13112    13543  2109  5767  1841  -1635  6975  5768  14349    943  -3045  8529  -9448  5951  -1372  -16029  -1172  -7040  -3903  966  -9544  -702  -2000  -5947  6356  5291  -1138  -14340  5764  5763  701  -5762  -5288  2137  -14336    9532  2654  -16124  14334  6471  14332  -8523  14330    12497  5760  14328  8089  -17642    5759  2255  8871  9595  5488  17377    -14706  1182  1181  8519  -14322  -8518  -15561    -13493  5482  5483  -2079  15468  -5485  -2433  14320    -6400  5481  15190  5756  -5480  -14315  14314  -14313    2412  5475  1895  6158  -5478    4865  -1296  -15772  1510  5758  -4444  -11188  5474  -8514  5755  -14312    14306  5471  -5472  14307  14308  -17407  -5754  4862  -16204    3939  -16427  6745  -8067  -8715  5470  9725  5469  5468  -5467  5466    -8511  2076  -6462  5907  2645  5752  11272  -14299    14283  -1000  -14284  -17741  -5747  -17893  -5748  14702  15197  -5749  -5750  14289  -1001  8057  -14290  8058  -5751  -14703  -1002  -18060  -14292  9319  9742  -14294  14295    9755  14278  -8052  14279  5745  -11261    5740  -17306  -5741  5742  1890  -5743  14275  6682  -2072  -2355  -15233    5457  6124  13778  2215  -7089  14269  14268    -7245  8495  -5739  -4814  -14031  -855  -12367  14030    -5453  -14022  -16788  8403  -5686  12362  5687  14026  8406  15522  9193  5454    13793  1243  1188  17430  -13795  -1813  696  -959  -1816  -697  -5278  16500  -13796    -427  4792  -13130  700  8289  699  13797    5284  -13800  5941  -13801  -17431  17020    -14651  2622  -5619  13803  -16462    13806  -13805  4798  1370  16112    1469  -13810  17843  -13767  -1006  -9298  -13808  13807    -14653  15528  -16521  -13764  1803  -5510  -15698    -14655  6413  4791  -1314  -18516  -16967  -5238  14158  -14159  5239  15428  17392  -4788  -5241  -15301    14160  -5244  -5243  5242  -16079    1126  5246  14161  14162  -7114    -2267  -694  -1309  17394  -8452  -5253  -693  -13090  -954  -5709  1981  -14166  14164  7311  5249  5248  -8188  -7764  -1694  7763  5247    9756  5255  -1422  -695  3917  -35  15257    -13437  5258  -13097  -4519  -5257  14169    7777  -5714  5713  -7058  14181  8805  -6145  -14179  -2914  -5712  -14176  1765  -13229    11561  -6799  -6421  -1242  10227  -1423  -8865  2273  14185    12849  6441  -5722  5721  -2241  14639  5720  17452  5719  14638  14637  -17953  14636  -5718  -15509  5717  -14192  14191  -14190    -14202  -5634  -14642  8471  17137  -912  -2332  14204  -665  17689  1985  17817  -12854  1424  -14643  977  9740  3938  -2198  -15726  -5117  -12384  5118  -15944    -5120  8327  -1224  -6731  -15744  -14205    -14206  15742  6472  -6473  -5723  12395  -6431  14645  -17453    -14209  7597  6474  -14210  14211  -7599  1559  -14212  -12870  5123  -16480  -5124  -12399  -5125  -5126  -5127  -1750  -8823  17162  -5724  5725  14216  -14217    5129  -14218  4829  5726  -2113  5727  9122  -12879  -1560  -1919  -5132  5729  14224  14225  5730    -14232  -14231  -14230  -14229  14228  -5134  2430  -8482  15771    7614  621  622  862  -666  -14666    5733  -2652  8484  16145  -6148  -14236  -5731  8833  -14667    14241  667  668  -15619  -5138  -14242    -13522  -5736  13820  7623  -17244    7466  16533  12445  -12443  -1757  -626  1090  4849  15805    12912  5149  1758  -5147  17248  -17246    -12453  5738  -14252  14251  -2274  -5153  14250  -14249  -14248  4858  670  -925  -12915  1978  -12914    9735  2837  1562  -467  -8493  -17284  -14260  14259  -14258  -6447  -6623  15538  17269  -4621  -7324  -1167  671  -5154  16536  -12457  -18442  7007  1191  -14256  14255    -14262  -9570  12923  14263  14264  14265  -20148    -6195  2039  14503  -1903  5806  -8747  -14505  -13788  -3935  -16555  -7478    8653  17440  5819  -6943  -1566  -7341  8034  -1303  8032  -5821  -17441  -1254  14563    8903  -11055  6538  -7919  7569  5617  11058    11347  -9422  8003  -8652  5817  15198  -23918    -6192  -5813  1923  16184  -7544  1500  1925  -1727  -2519  15599    -6449  15186  4012  2089  14542  5506  14543  5812  14545  7046  2521  -9055    14541  -6931  -729  -8980  2087  7474  728  -5811  17975  2369  -14693  -2029  -1160  -7923  5810  5809  6927  22682    -14531  -22149  -5807  914  -7595  -7600  -16392
chr 65
    -353  -13546  6194  -14499  -14500  480  5805  14502  -11310    3708  16990  -6034  -15831  10046  3707  -6030  -8447    3705  -10044  -15824  -2438  10043    -6021  -15315  -9141  -2362  10040    -6074  -10017  -7235  -1023  -872  17675  -8433  -15606  10033  -8435  876  -13674    6013  -1409  6078  6075  6786  6785    -1389  10065  -3221  10064  -10062    -5911  -3219  -5909  -15220  -9205    -3218  -7936  17172  -3217  17917    -6761  10059  -1253  -1384  -10058  10057  -10056    -10055  -17200  -6532  -6868  -3213  -3212  -3211  16435
chr 66
    -2107  -9812  1516  9811  -14468  3469  2597    -3473  -9144  -9813  -7894  3472  -7891    6694  15947  7818  23897
chr 67
    -5224  13037  5874  15455  -7453    8591  7688  -7184  12268
chr 68
    -8300  -14658  -15901  5267  -15545
chr 69
    5119  -1911  -12382  15813  -12859
chr 70
    8896  2077  2496  -7404  16417
chr 71
    -14343  -5765  1853  16497  -18249
chr 72
    -7197  16901  13348  -15068  -15069  -8700  -13361  -15071
chr 73
    -3953  -1454  15881  -13082  -17899
chr 74
    3449  1766  15868  -23989  9797
chr 75
    6569  -8757  13276  3890  18002
chr 76
    -5279  698  -2305  6672
chr 77
    -5715  -2503  5716  -23783
chr 78
    14406  14405  -14404  -16794  -14403  23364    6644  -7964  -17944  7380  14399  -3879  10215    5446  14550  7312  -3877  -10214  3878  -14395  -14397    -3876  -502  -1940  -9484  501  -10212  -936  3872  -7629  3871  -17858    -8269  -10210  3870  10211  331  -2393  -9255  -14373    -3868  7624  -10209  2504  -14368  -969  -14370    3983  7875  -17997  967  -5436  -11200    10202  -6286  336  -3980  -3981  9957  7870  -13269    10198  -7796  -5411  14414  -14435  -10199  8875  16906  9186  -3979  224  -18063  -9481  10201  -17996    -7839  3819  -9953  9952  3818  17908  -6425  9950  6424  15627    2486  -2755  1103  494  4744  3978  -7864  9577    7703  3814  10195  -955  2280  9105  15567    1461  -13008  5392  -3813  7960  -5388  3812  -1611    -10193  3810  -7887  5016  493  -14335    3976  9941  3977  -7169  8891  -3809  -14119    5373  -7792  -5376  7857  -2692  -9173  7161  14113  -7899  9939    -3807  17504  -492  1655  7249    -10190  -3806  -337  -3805  3804  -10189  -15148    4656  3801  491  3803  1748  -12872    -5349  -3799  -14086  -6178  2185  -3973  9241  -10188    -6571  490  -4654  842  -6919  14235  14073  14074  -3728  8651    305  10184  -7678  -6572  6680  -17634    -3971  1383  -1246  8213  -3797  -4616  -9931  -17493  -17555    15533  -10181  15937  9927  -3969  3970  10182  17428    14183  -7957  2164  17503  -3894  -17478    6668  -1953  7655  -1472  3968  -4591  17477  6520  -10179  3967  -9924    1159  -814  -7270  10178  -7616  -2668    -6912  17239  2524  2699  3882  -4015  -504  -299  3884  941  -4016  15936    -2300  7927  -10176  -17446  9006    6455  -4011  4010  -3795  14050    -4008  10007  -1687  4009  -6875    2460  5931  -16872  -1087  3792  948  -15519    -7036  -8662  -10173  -489  -1192  -7091  10172    12656  -487  -486  -12645  -3782  14036    2706  -2505  1578  -3780  3781    -14023  -10170  10169  7956  7221  10003  10002  -334  -4006  -15321    -3777  1061  -7223  -4005  10165  -1661  294  -8615  -3778  10166  4467  13993  10167    8175  -8611  -16037  -8550  10160  16882  -1481  -793  -485  -7955  -1072  -5893  10162  7549  -9095  10164  -9278  2090  13947    -13991  -7954  -4004  290  17993    -4422  484  -7952  -7378  9467  8507  6361    10152  -5254  10153  -287  -10154  3774  -10155  4414  -2235  -7906  -2364  -13931  13936    1123  4002  -1366  10151  -13911  1120  -2387  -10432  10150  17362    -8779  -2671  -3770  -5237  7951  17360    15089  -10145  -1291  -3769  12532  4373  -10146  6134  11053  -10147  -5227  -10148  -16456    -7099  10422  -6866  -15999  -9191  -2439  -10141  -17237  -1571  4337  -7456    3183  1117  9143  -3760  3761  -1293  2161  8345  13946  3764  -10137    9081  -10135  -6119  13935  12460  -15985  -2372  -15926  -13934    -10128  8195  -10129  -3995  -3996  -18446  3997  -3998  10130  -4302  -10131  -10132  10133  -8586  3999  4000  -7051  12426    -6555  -4293  -2345  -1403  8946  6249  6248  -7584  2299  -14271  4291  -1619  -6855  -7950  3847  3846  10126  7949  9354  -7577    -3844  15432  -10124  1656  -14246  8931  3843  14240    9983  3992  3841  3840  -3991  10121  499  3838  -6230  6576  16646  3837  -8769  -10120  -10119  1616  -4018  4260  -12361    3835  3834  1615  -3832  12311  -17241    9978  -744  7885  -8749  -497  9388  6060  17939  14199    12286  -8746  -1612  12289  -17891    961  -14193  -6867  15791  -10117    7947  -262  8085  2034  496  6009  -14186    -7119  -114  -14184  -3825  17919    -506  3989  16196  -6210  958  -13720    -6207  13715  4188  -3822  -13704    -9976  -8025  -1849  7946  -736  -738  10115    9455  15320  -3988  7319  1591  -4154  -9973    3987  -3986  -3985  10110  3863  -15851    939  10109  -6263  -339  7218    7943  -10107  -8965  -3861  -8547  -479  -14327  4117  -9493  3984  -9969  -7609  -7944  338  -992  10168  -996  -1590  6617  -14338    -6360  -17235  17409  9289  16315  -11959
chr 79
    4216  4214  -4211  -8241  -4210  -8103    4207  263  -9022  13735  13734  5179    9001  7122  1205  -2324  -7306  1550  -16242  -12474    9437  1770  260  -261  4197  -5178  -17336    4185  4186  -4187  5171  -8707  -5172  5173  -13708  5174  6850  1365  -8061    4168  -257  -258  -259  -12179    4166  4163  -4162  -12086  10386  8018    12054  12055  256  -10385  -5168  8005  4157  16146    -4149  255  6384  10381  10382  -8000  -8577    -4148  7993  -254  10378  253  252  10377    -5916  6902  15676  9243  -15675    9525  5910  -15123  -5165  -993  -6691  1808  -1332  -15584    8531  8536  5860  250  -1796  7452  -2134  -8541  8545  -1089  7904  9546  1320  9462  -4105  -1804  -251  8731  -4110  10369    1085  1783  -11932  2003  4084  4083  -15885    -1778  11398  233  -5150  13646  -13647  -13648  -13652  4064  4066  -13653  4067  11902  4073  13654    11887  -8131  6675  -2909  -5148  -249  3391  -1543  4060  17119    -10467  10468  -9110  14750  -10469    -327  1865  13246  10458  4946    10455  -17562  -8505  13629  -13290    4943  -8257  2746  -326  10452  12587    1028  -1375  325  -3555  -14452  5140  9494    -13101  5137  10450  -2195  -17118  -2295  -2162  16881    -5135  5133  5131  13094  5130  1471  13612    10445  10444  2714  1645  -22449  5122  2200  6546  -5116  5115  8798  4856  7747  5114  13597  16781    -8472  1835  -15119  -1938  5113  -12986    -4851  13571  13572  8008  -13078    13557  -1185  -5094  5096  5101  1640  15578  -13092  -10438  -5102  -5103  4850  -17864    -2400  -7257  -11432  -5232  2998  4842  -1825  -8252  322  -1586  323  5170  1587  13074    -12954  888  13548  -9321  -13544  13542  -4838  796  1621  5088  -6869  921  18113    -8437  5073  5069  -3509  -2063  13062  1466  8764  -5067  2055  -6824  6788  18182    -15290  -2160  -8992  -122  887  -885  -1817  9351  4831  -1597  -2271  -16299    -12831  -12837  5081  -12843  2030  -15800    -10583  10582  -10581  -10580  10579  16535    2357  6616  -6845  882  8002  -10638  -16520    -12312  1010  -7081  -7750  -771  16523    -6365  13000  1968  -2243  13004    -6396  -6136  1033  -6427  12430  -8785  10576  -6663    -4810  -2133  -1008  7153  15687    6339  -2860  -2190  4807  -7364    7267  -8140  4804  -4805  -17847    15774  -10004  -16460  -4803  -16721  1304  16275    -318  -10571  -1798  -4793  -5842  -4794  2649  -2866  13645  8784  -2682  -13621  108  319  10001    10843  316  3164  -120  5840  315  10568  -2878  -4768  -314  10566  -16453  313  -16703  -15743  5838  10565  -4759  -2604  -8708  -17366  -1605  -6323  6817  12528    10550  5903  -10551  2689  -7075  2884  18229    8152  -17530  -2687  -8337  9367    9374  9154  15129  6467  -9990  -6321  -8944  5836  -5835  -1553  9425  -16679  9984    5833  1573  -5059  9981  -12898    9971  -2684  -8386  9972    -14936  8928  -5827  -2050  -9962  5828  9588  -9964  15830    -5823  5824  10740  10743  10746  926  -9951  8097  5825  12500    -6763  -6765  -16604  -2012  -9966    -2691  -10745  6529  1505  9083
chr 80
    -10531  -7524  10534  9596  17729  9413  -16017  17587    2636  -1888  -5437  -10519  17705  -9357  -1201  8288  -10523  -2644  7835  10525    10518  -10517  -10515  6836  -6835  -17113    2026  4985  -10514  5433  7496  17526    -8219  4968  1882  -8266  4970  -8268  330  14463    -6133  6131  -6130  6125  -2620  1881  9204    14444  -2377  10506  -10507  -905  -907  -6647  17120    4954  10505  1646  -10226  10503  17656  -9288    -10501  -1080  5418  2470  9549  5420  10696    -5415  -5414  7806  -5413  5407  5405  -5403  -10500  -2623  2491  -1773  -7283  14381  -14380    5983  2483  -4751  10493  -7828  16186  -10489  -10483  2074  5980  15117    -15677  -854  -10478  4747  4033  -10477  -10475  -4745  -8263  -4743  -17605    -3481  1975  -14021  -5397  10349  -4727  4740  -12916  -7418  10351  -5398  -106  -5399  2472  17159    12902  -1764  850  5380  17281  -1453  5382  312  -6528  13396  -5384  5385  -18121  -5387  14346    -8234  -852  -4701  -5923  -5925  12900    -5366  5367  5370  5372  -311  -10344  -5375  14300  -5377  -5378  7005    -9391  5359  -10342  5360  -10343  -16554    -2407  10341  -4690  15580  1226  14121  -12883    10337  10338  7713  10339  933  -6650  9116  4668  -15988    -14239  -18012  -5348  -16162  -10331  -5347  2101  -4663  309  308  -16156  -18125    6632  -10326  -10325  4653  -307  10324  7689  -4651  -4650  306  -2525  5335  10186  2669  -16787  -832  -2693  -12821  -7711  -10185    -10322  -4647  5851  -10118  -10321  -18224    12817  12818  1737  4645  -17078  -5850  17080    -4632  2371  9286  -14203  7658  -17048  -827  6567  -10114  6570  5988    -10310  -10311  10312  4630  8231  -10318    10309  -17500  -17002  -2360  -6688  14180  -5327  304  824  14188    -7634  4596  17496  -4584  -5320  4592  -14173  4590  -14172    -10300  10302  -811  4560  300  12740  -4565  5311  5316  -5317  5319  6380  8228  4566  -1707  -301  302  303  -12750    -1299  -1699  4551  10298  4555  10299    -12713  -10584  -18016  -7650  10222  -9377  7303  17122    -7649  -7568  6673  -6907  2637  12708    -10293  -5300  5301  807  -10294  -12697  -2512  -12699  8222  7291  -6899  -5304  6461  -12706    -8710  296  17128  -4525  -14053    -9512  -5289  7627  -4509  -14041    5287  -4503  -10285  15445  -4506  -16900    -4491  4490  -1555  5281  -10283
chr 81
    7251  1195  1284  -1199  -1435  -9350  -1377  -9327  14048    -16072  -14027  -16073  -7621  -4493  1557  16978    -5276  -5277  4473  7613    -10280  -10281  1649  -292  8558  4440  4450  -6818  5272  -9503  -13989  5273  -2458  293  798  13992    4430  -5260  13959  -13960  13963  17099    791  289  -4426  12585  -4425    -286  -288  4411  -12562  -6344    -6607  -785  -7173  -5252  -1629  285  284  -283  9564    -5225  4367  8417  12534  -4374  2540  6301  -7348  -1031  5226  -853  17856  -8740  -12541  -1965  7131    8393  2653  -6288  -280  -17071  -2204  4359  8248  13845  5223  281  -15802  17855    9195  13840  1602  10425  279  -10424  10423    5218  6984  -10421  768  12496  8383    -4326  4327  1014  -278  -4338  5216  -4339  4340    5215  -6566  -2630  15794  -277  13823    5212  5210  -17432  8247  6218  -10415  -1411  5208  8335  9239  -2499  -4308  8322  8332  4190  8318    -8311  12424  -7529  -274  5206  -10205    -10414  6200  1570  273  4298  -12415  6601  16540    -4285  -2476  -15116  272  7030  10412  15981  4292  -8650    12376  -6155  4274  -12385  4279  9166  4281  -12397    -4266  13771  -8942  -4270  -4271  4273    7447  16472  -756  -4264  270  269  16458  -15425    10409  -10410  268  -4254  -4255  -4257  5202  2315  10411    -10407  2080  -15735  10406  -267  -4250  6544  4249  -12340  -4248  -266  13838    -6073  -4244  5194  15729  -10402  10401  -1154  5191  10400  -265  -1598  -4228  12314  8132  -5186  10399  -2070  12306    -7365  5185  2441  -264  -6813  15826    -5180  1548  4208  -6885  -16295
chr 82
    -917  4403  1050  6740  9559  -17590    -10729  -5046  16099  -5797  5808  -10730    -2674  15563  -12544  -5780  11935    5705  14126  -5704  5703  14515  -14514  -6797  9949    -14508  8434  -8780  -7827  7813  -5697  4659  2853  14106  -16890  -13762  13473  -17406  -16012    -14099  16155  5692  -3887  3419  12998  5693  9364  2452  17211  -5694  9795  -14103    9789  -3889  1498  -14093  -14094  13022    9208  -15424  -9197  -9207  -11431  14470  -15386    -6779  -15696  15695  9145  -6778  -14046    7907  -6391  14044  18025  23976    -12010  -14034  6389  8408  -8409  16130    -7213  -8382  -16125  14032  23975  17408    15379  -2396  8941  8824  18178
chr 83
    -13478  5974  6914  13484  6893  13457  3404  17093    16269  -8966  1434  -13515  2428  17928    -9745  -16224  -9345  -9759  8893  -2538  -17150    -9253  8060  1569  -2467  -6622  -7780  -13700  -13722    8598  -8592  8899  -8911  15112  -10687  8898  13730  -9770    -9861  -1991  9857  2542  -17058    -7807  6433  -13763  -6436  9887    13057  17059  -6355  17356  -15697  2322  -17938  -8070  -9900  3422  -15410    -6653  -7814  9902  -9923  9926  3430  -17293    15113  2702  13830  13832  17424
chr 84
    3439  -3443  9935  3445  -9936  3446  13866  11255  -13870  -3447  -9938    11056  11057  -6841  6844  11060    13876  -13877  -17064  3450  13887    -3436  15879  -13118
chr 85
    5889  9242  -15600  -3974  14272
chr 86
    -12945  -16370  -9126  -1231  -15376
chr 87
    -13842  -4344  -1331  -12505  17834
chr 88
    -11989  -1250  4113  1902  5163  -15586
