# Supplementary material for: The contributions from the progenitor genomes of the mesopolyploid Brassiceae are evolutionarily distinct but functionally compatible
Source: Genome Res. 2021 May;31(5):799–810. doi: 10.1101/gr.270033.120 (PMC8092008; doi:10.1101/gr.270033.120)
Supplement: Supplemental Material [file supp_gr.270033.120_Supplemental_Data.zip › BrassicaWGT_inferred_anc_locIDs.txt]

1	AT1G10940	Bra018417|Bra019889|Bra031740	Bo5g013370.1|Bo8g059740.1|Bo8g109190.1	scaffold_101184.1
2	AT3G15670	Bra021126|Bra001603|Bra027219	Bo1g126110.1|Bo3g067970.1|Bo5g126770.1	fgenesh2_kg.3__1722__AT3G15670.1
3	AT3G15650	Bra021124|Bra001602|Bra027221	Bo1g126130.1|Bo3g067960.1|Bo5g126790.1	scaffold_301835.1
4	AT3G14450	Bra021559|Bra001554|Bra027334	Bo1g132310.1|Bo3g066210.1|Bo5g129220.1	fgenesh2_kg.3__1570__AT3G14450.1
5	AT1G17520	Bra025967|Bra016598|Bra030992	Bo5g023860.1|Bo8g067280.1|Bo8g104830.1	scaffold_101953.1
6	AT1G75520	Bra008203|Bra003749|Bra015837	Bo2g083970.1|Bo6g086260.1|Bo6g119680.1	fgenesh2_kg.2__1830__AT1G75520.1
7	AT3G18773	Bra037561|Bra001721|Bra022355	Bo1g116240.1|Bo3g071750.1|Bo5g117080.1	fgenesh2_kg.3__2088__AT3G18777.1
8	AT3G18780	Bra037560|Bra001722|Bra022356	Bo1g116200.1|Bo3g071760.1|Bo5g117040.1	fgenesh1_pg.C_scaffold_3001782
9	AT3G18820	Bra037557|Bra001724|Bra022360	Bo1g116150.1|Bo3g071780.1|Bo5g117000.1	scaffold_302228.1
10	AT3G19100	Bra037539|Bra001734|Bra022388	Bo1g114920.1|Bo3g071980.1|Bo5g115590.1	scaffold_302254.1
11	AT3G19930	Bra038243|Bra001766|Bra022468	Bo1g110230.1|Bo3g074590.1|Bo5g112370.1	scaffold_302360.1
12	AT3G20300	Bra038260|Bra001783|Bra035793	Bo1g108980.1|Bo3g074830.1|Bo5g109810.1	fgenesh2_kg.3__2254__AT3G20300.1
13	AT3G17580	Bra021256|Bra001669|Bra022222	Bo1g120470.1|Bo3g068980.1|Bo5g122860.1	scaffold_302069.1
14	AT3G17780	Bra021273|Bra001681|Bra022243	Bo1g119200.1|Bo3g070210.1|Bo5g122610.1	fgenesh2_kg.3__1962__AT3G17780.1
15	AT3G17820	Bra021276|Bra001686|Bra022247	Bo1g119140.1|Bo3g070270.1|Bo5g122570.1	fgenesh2_kg.3__1967__AT3G17820.1
16	AT3G18030	Bra021287|Bra001695|Bra022272	Bo1g119000.1|Bo3g071370.1|Bo5g121300.1	fgenesh2_kg.3__1991__AT3G18030.1
17	AT3G18590	Bra037575|Bra001712|Bra022335	Bo1g117430.1|Bo3g071650.1|Bo5g117370.1	fgenesh2_kg.3__2065__AT3G18590.1
18	AT1G71770	Bra007984|Bra003915|Bra016118	Bo2g074010.1|Bo6g093050.1|Bo6g113250.1	fgenesh1_pg.C_scaffold_2001495
19	AT1G71830	Bra007986|Bra003911|Bra016112	Bo2g074030.1|Bo6g093010.1|Bo6g113320.1	scaffold_202099.1
20	AT1G71890	Bra007991|Bra003906|Bra016103	Bo2g075090.1|Bo6g092910.1|Bo6g114370.1	fgenesh2_kg.2__1445__AT1G71890.1
21	AT1G71940	Bra007997|Bra003904|Bra016097	Bo2g075140.1|Bo6g092870.1|Bo6g114450.1	fgenesh2_kg.2__1454__AT1G71940.1
22	AT1G71960	Bra007999|Bra003903|Bra016095	Bo2g075160.1|Bo6g092850.1|Bo6g114470.1	fgenesh2_kg.2__1456__AT1G71960.1
23	AT1G71970	Bra008000|Bra003902|Bra016094	Bo2g075200.1|Bo6g092840.1|Bo6g114490.1	scaffold_202117.1
24	AT1G72020	Bra008002|Bra003901|Bra016089	Bo2g075220.1|Bo6g092820.1|Bo6g114540.1	fgenesh1_pg.C_scaffold_2001522
25	AT1G72140	Bra008011|Bra003897|Bra016085	Bo2g075400.1|Bo6g092720.1|Bo6g114670.1	scaffold_202137.1
26	AT1G72150	Bra008013|Bra003892|Bra016084	Bo2g075410.1|Bo6g092670.1|Bo6g114690.1	scaffold_202138.1
27	AT1G72370	Bra008030|Bra003882|Bra016062	Bo2g075690.1|Bo6g091530.1|Bo6g115860.1	scaffold_202163.1
28	AT1G72430	Bra008032|Bra003881|Bra016058	Bo2g075720.1|Bo6g091520.1|Bo6g115900.1	scaffold_202168.1
29	AT1G72490	Bra008035|Bra003878|Bra016054	Bo2g076840.1|Bo6g091480.1|Bo6g115940.1	fgenesh2_kg.2__1512__AT1G72490.1
30	AT1G72540	Bra008038|Bra003875|Bra016050	Bo2g076890.1|Bo6g091400.1|Bo6g116020.1	Al_scaffold_0002_1946
31	AT1G17710	Bra025953|Bra016591|Bra031002	Bo5g024020.1|Bo8g067410.1|Bo8g104650.1	scaffold_101975.1
32	AT1G18280	Bra025919|Bra016563|Bra031024	Bo5g025250.1|Bo8g067740.1|Bo8g104460.1	Al_scaffold_0001_1894
33	AT1G18540	Bra025895|Bra016555|Bra031034	Bo5g025550.1|Bo8g067880.1|Bo8g104340.1	scaffold_102068.1
34	AT1G74500	Bra008154|Bra003797|Bra015906	Bo2g082150.1|Bo6g086950.1|Bo6g118800.1	fgenesh2_kg.2__1715__AT1G74500.1
35	AT5G62470	Bra029258|Bra010085|Bra035893	Bo2g164160.1|Bo3g107600.1|Bo9g014980.1	fgenesh2_kg.8__2239__AT5G62470.1
36	AT1G74830	Bra008168|Bra003783|Bra015891	Bo2g082360.1|Bo6g086780.1|Bo6g119000.1	fgenesh1_pm.C_scaffold_2001450
37	AT1G74960	Bra008173|Bra003777|Bra015879	Bo2g082430.1|Bo6g086710.1|Bo6g119150.1	fgenesh2_kg.2__1765__AT1G74960.1
38	AT1G19330	Bra025731|Bra016509|Bra031076	Bo5g027390.1|Bo8g068470.1|Bo8g102780.1	fgenesh2_kg.1__2109__AT1G19330.1
39	AT1G75220	Bra008184|Bra003761|Bra015858	Bo2g082550.1|Bo6g086470.1|Bo6g119370.1	scaffold_202463.1
40	AT1G75240	Bra008185|Bra003759|Bra015857	Bo2g082590.1|Bo6g086440.1|Bo6g119380.1	scaffold_202465.1
41	AT1G75490	Bra008200|Bra003752|Bra015840	Bo2g083880.1|Bo6g086320.1|Bo6g119660.1	fgenesh2_kg.2__1828__AT1G75490.1
42	AT1G75500	Bra008201|Bra003751|Bra015839	Bo2g083930.1|Bo6g086310.1|Bo6g119670.1	fgenesh2_kg.2__1829__AT1G75500.1
43	AT1G75540	Bra008204|Bra003748|Bra015835	Bo2g084000.1|Bo6g086240.1|Bo6g119700.1	fgenesh2_kg.2__1831__AT1G75540.1
44	AT1G19840	Bra025774|Bra012188|Bra016493	Bo5g027860.1|Bo7g062140.1|Bo8g069770.1	scaffold_102218.1
45	AT1G75830	Bra008226|Bra003740|Bra015809	Bo2g086460.1|Bo6g086110.1|Bo6g119910.1	fgenesh2_kg.2__1861__AT1G75830.1
46	AT1G75980	Bra008233|Bra003734|Bra015800	Bo2g086580.1|Bo6g085060.1|Bo6g120000.1	fgenesh2_kg.2__1878__AT1G75980.1
47	AT1G76430	Bra008260|Bra003719|Bra015748	Bo2g089910.1|Bo6g084900.1|Bo6g120540.1	fgenesh2_kg.2__1930__AT1G76430.1
48	AT1G20900	Bra025854|Bra012256|Bra016444	Bo5g030820.1|Bo7g061270.1|Bo8g070510.1	fgenesh2_kg.1__2280__AT1G20900.1
49	AT1G76500	Bra008262|Bra003717|Bra015738	Bo2g089950.1|Bo6g084880.1|Bo6g120600.1	fgenesh2_kg.2__1937__AT1G76500.1
50	AT1G76650	Bra008268|Bra003712|Bra015727	Bo2g091040.1|Bo6g083780.1|Bo6g120750.1	fgenesh2_kg.2__1953__AT1G76650.2
51	AT1G76880	Bra008285|Bra003703|Bra015716	Bo2g091240.1|Bo6g083690.1|Bo6g120870.1	scaffold_202643.1
52	AT1G24350	Bra030026|Bra010961|Bra032809	Bo3g141270.1|Bo5g051860.1|Bo7g050120.1	scaffold_103032.1
53	AT1G67750	Bra033980|Bra004073|Bra004254	Bo2g056170.1|Bo6g098620.1|Bo6g105220.1	fgenesh2_kg.2__1009__AT1G67750.1
54	AT1G68310	Bra033949|Bra004042|Bra004296	Bo2g057750.1|Bo6g097190.1|Bo6g106720.1	fgenesh2_kg.2__1080__AT1G68310.1
55	AT1G68320	Bra033948|Bra004041|Bra004297	Bo2g057760.1|Bo6g097180.1|Bo6g106730.1	fgenesh1_pg.C_scaffold_2001171
56	AT1G68330	Bra033947|Bra004040|Bra004298	Bo2g057780.1|Bo6g097160.1|Bo6g106740.1	fgenesh2_kg.2__1082__AT1G68330.1
57	AT1G68490	Bra033929|Bra004036|Bra004313	Bo2g057970.1|Bo6g097100.1|Bo6g106930.1	scaffold_201689.1
58	AT1G68620	Bra038363|Bra004026|Bra004326	Bo2g061090.1|Bo6g096010.1|Bo6g107120.1	fgenesh2_kg.2__1118__AT1G68620.1
59	AT2G03710	Bra026543|Bra025126|Bra017376	Bo2g137070.1|Bo7g081460.1|Bo9g074400.1	Al_scaffold_0005_309
60	AT3G30260	Bra020742|Bra025411|Bra036201	Bo2g149440.1|Bo7g088670.1|Bo9g009030.1	Al_scaffold_0005_914
61	AT1G69588	Bra007868|Bra003992|Bra004398	Bo2g064210.1|Bo6g095370.1|Bo6g109130.1	scaffold_201818.1
62	AT1G69690	Bra007875|Bra003986|Bra004407	Bo2g064390.1|Bo6g095270.1|Bo6g110290.1	fgenesh2_kg.2__1231__AT1G69690.1
63	AT1G69760	Bra007879|Bra003981|Bra016267	Bo2g064500.1|Bo6g095230.1|Bo6g110360.1	scaffold_201838.1
64	AT1G69780	Bra007881|Bra003980|Bra016266	Bo2g064570.1|Bo6g095170.1|Bo6g110380.1	fgenesh2_kg.2__1238__AT1G69780.1
65	AT1G23530	Bra012378|Bra016343|Bra024607	Bo5g039700.1|Bo7g056120.1|Bo8g074840.1	fgenesh2_kg.1__2570__AT1G23530.1
66	AT1G23490	Bra012376|Bra016344|Bra024604	Bo5g039650.1|Bo7g056150.1|Bo8g074830.1	fgenesh2_kg.1__2566__AT1G23490.1
67	AT1G23290	Bra012370|Bra016354|Bra024577	Bo5g039390.1|Bo7g056220.1|Bo8g073720.1	fgenesh2_kg.1__2541__AT1G23290.1
68	AT1G70680	Bra007934|Bra003948|Bra016195	Bo2g068430.1|Bo6g094630.1|Bo6g112250.1	scaffold_201958.1
69	AT1G70700	Bra007937|Bra003947|Bra016193	Bo2g068460.1|Bo6g094620.1|Bo6g112300.1	fgenesh2_kg.2__1330__AT1G70700.3
70	AT1G70850	Bra007949|Bra003939|Bra016182	Bo2g069590.1|Bo6g094510.1|Bo6g112510.1	scaffold_201976.1
71	AT1G71070	Bra007960|Bra003937|Bra016161	Bo2g070790.1|Bo6g094440.1|Bo6g112700.1	fgenesh2_kg.2__1369__AT1G71070.1
72	AT1G77310	Bra008301|Bra003688|Bra015677	Bo2g092480.1|Bo6g083370.1|Bo6g121250.1	fgenesh2_kg.2__2026__AT1G77310.1
73	AT1G21720	Bra017945|Bra012292|Bra016408	Bo5g034740.1|Bo7g059870.1|Bo8g071020.1	Al_scaffold_0001_2266
74	AT1G21750	Bra017948|Bra012293|Bra016405	Bo5g034780.1|Bo7g059890.1|Bo8g071060.1	scaffold_102441.1
75	AT1G77760	Bra008333|Bra003670|Bra015656	Bo2g092980.1|Bo6g082020.1|Bo6g121460.1	scaffold_202739.1
76	AT1G22220	Bra012314|Bra016384|Bra031373	Bo5g037420.1|Bo7g058300.1|Bo8g071360.1	fgenesh2_kg.1__2412__AT1G22220.1
77	AT1G78110	Bra008346|Bra003658|Bra015629	Bo2g093230.1|Bo6g081840.1|Bo6g121770.1	fgenesh2_kg.2__2108__AT1G78110.1
78	AT1G78240	Bra008353|Bra003652|Bra035023	Bo2g093310.1|Bo6g081750.1|Bo6g121880.1	scaffold_202792.1
79	AT1G78600	Bra008371|Bra003640|Bra035051	Bo2g093530.1|Bo6g081560.1|Bo6g122150.1	fgenesh2_kg.2__2154__AT1G78600.1
80	AT1G78815	Bra008382|Bra003637|Bra035066	Bo2g094690.1|Bo6g081520.1|Bo6g122340.1	scaffold_202856.1
81	AT1G78900	Bra008385|Bra003633|Bra035074	Bo2g094820.1|Bo6g081460.1|Bo6g122400.1	fgenesh2_kg.2__2185__AT1G78900.1
82	AT1G79230	Bra008403|Bra003617|Bra035101	Bo2g095120.1|Bo6g081120.1|Bo6g123700.1	scaffold_202901.1
83	AT1G79270	Bra008406|Bra003615|Bra035104	Bo2g095180.1|Bo6g081100.1|Bo6g123730.1	fgenesh2_kg.2__2224__AT1G79270.1
84	AT1G79430	Bra008411|Bra003611|Bra035118	Bo2g095280.1|Bo6g081020.1|Bo6g123880.1	fgenesh2_kg.2__2239__AT1G79430.2
85	AT1G79550	Bra008421|Bra003605|Bra035124	Bo2g095370.1|Bo6g080960.1|Bo6g123950.1	fgenesh2_kg.2__2254__AT1G79550.2
86	AT1G79580	Bra008423|Bra003602|Bra035127	Bo2g095440.1|Bo6g080930.1|Bo6g123980.1	scaffold_202942.1
87	AT4G02480	Bra018548|Bra000878|Bra036265	Bo2g100550.1|Bo3g052510.1|Bo9g005850.1	fgenesh2_kg.6__3452__AT4G02480.1
88	AT1G15380	Bra026138|Bra016662|Bra026768	Bo5g020810.1|Bo8g066430.1|Bo8g106070.1	scaffold_101723.1
89	AT1G15570	Bra026120|Bra016654|Bra026756	Bo5g021100.1|Bo8g066530.1|Bo8g105970.1	fgenesh2_kg.1__1711__AT1G15570.1
90	AT1G80370	Bra008477|Bra003563|Bra035186	Bo2g096030.1|Bo6g080360.1|Bo6g125610.1	fgenesh1_pm.C_scaffold_2001956
91	AT1G80410	Bra008474|Bra003565|Bra035184	Bo2g096000.1|Bo6g080380.1|Bo6g125580.1	fgenesh2_kg.2__2342__AT1G80410.1
92	AT1G80450	Bra008473|Bra003566|Bra035182	Bo2g095980.1|Bo6g080390.1|Bo6g125550.1	fgenesh2_kg.2__2337__AT1G80450.1
93	AT1G80460	Bra008472|Bra003567|Bra035181	Bo2g095970.1|Bo6g080400.1|Bo6g124540.1	fgenesh2_kg.2__2336__AT1G80460.1
94	AT1G80510	Bra008469|Bra003570|Bra035175	Bo2g095930.1|Bo6g080460.1|Bo6g124490.1	fgenesh2_kg.2__2328__AT1G80510.1
95	AT1G80610	Bra008451|Bra003575|Bra035167	Bo2g095790.1|Bo6g080560.1|Bo6g124420.1	fgenesh2_kg.2__2315__AT1G80610.1
96	AT1G80670	Bra008447|Bra003577|Bra035162	Bo2g095750.1|Bo6g080580.1|Bo6g124370.1	fgenesh2_kg.2__2310__AT1G80670.1
97	AT1G80730	Bra008445|Bra003582|Bra035157	Bo2g095720.1|Bo6g080650.1|Bo6g124280.1	fgenesh2_kg.2__2304__AT1G80730.1
98	AT1G80830	Bra008437|Bra003587|Bra035149	Bo2g095650.1|Bo6g080720.1|Bo6g124200.1	scaffold_202974.1
99	AT1G80840	Bra008435|Bra003588|Bra035148	Bo2g095640.1|Bo6g080740.1|Bo6g124190.1	fgenesh2_kg.2__2291__AT1G80840.1
100	AT1G80930	Bra008429|Bra003593|Bra035142	Bo2g095510.1|Bo6g080770.1|Bo6g124130.1	scaffold_202963.1
101	AT3G26744	Bra032947|Bra025226|Bra034246	Bo7g083870.1|Bo9g008020.1|Bo00285s440.1	fgenesh2_kg.5__441__AT3G26744.2
102	AT2G03480	Bra026549|Bra025114|Bra017384	Bo2g136990.1|Bo7g081260.1|Bo9g073150.1	Al_scaffold_0005_286
103	AT2G01520	Bra026653|Bra024879|Bra017446	Bo2g134360.1|Bo7g078440.1|Bo9g070120.1	scaffold_500051.1
104	AT3G19680	Bra038227|Bra001759|Bra022447	Bo1g112440.1|Bo3g073400.1|Bo5g113730.1	fgenesh2_kg.3__2186__AT3G19680.1
105	AT3G20010	Bra001771|Bra035824|Bra018847	Bo1g110170.1|Bo3g074650.1|Bo5g111270.1	fgenesh2_kg.3__2220__AT3G20010.1
106	AT2G46070	Bra000411|Bra039292|Bra004959	Bo3g039070.1|Bo4g025200.1|Bo4g196030.1	fgenesh1_pm.C_scaffold_4002318
107	AT3G15510	Bra021114|Bra001597|Bra027237	Bo1g128420.1|Bo3g066880.1|Bo5g127030.1	fgenesh2_kg.3__1698__AT3G15510.1
108	AT2G30580	Bra022807|Bra021651|Bra018304	Bo3g024730.1|Bo4g056270.1|Bo4g173280.1	scaffold_401548.1
109	AT1G79180	Bra026048|Bra035097|Bra026720	Bo5g021910.1|Bo6g122640.1|Bo8g105490.1	fgenesh2_kg.2__2216__AT1G79180.1
110	AT3G13410	Bra001505|Bra027438|Bra039391	Bo1g138350.1|Bo3g065540.1|Bo5g132550.1	fgenesh2_kg.3__1423__AT3G13410.1
111	AT3G13400	Bra001504|Bra034679|Bra039389	Bo1g138360.1|Bo3g065530.1|Bo5g132560.1	fgenesh2_kg.3__1422__AT3G13400.1
112	AT1G04630	Bra030577|Bra032498|Bra015336	Bo5g004760.1|Bo8g003060.1|Bo8g115450.1	fgenesh2_kg.1__400__AT1G04630.1
113	AT1G04750	Bra030588|Bra032493|Bra015345	Bo5g004860.1|Bo8g004230.1|Bo8g115400.1	scaffold_100443.1
114	AT3G53650	Bra039810|Bra003150|Bra007018	Bo4g121670.1|Bo6g067610.1|Bo8g083030.1	Al_scaffold_0005_2266
115	AT5G59910	Bra020275|Bra006685|Bra002520	Bo2g025250.1|Bo3g017650.1|Bo9g140940.1	fgenesh2_kg.8__1944__AT5G59910.1
116	AT1G07750	Bra018688|Bra030698|Bra031591	Bo5g008450.1|Bo8g010760.1|Bo8g112870.1	fgenesh2_kg.1__762__AT1G07750.1
117	AT2G34250	Bra022969|Bra021898|Bra005441	Bo3g027640.1|Bo4g040080.1|Bo4g182440.1	fgenesh2_kg.4__1427__AT2G34250.1
118	AT1G30040	Bra030187|Bra010802|Bra032354	Bo3g147550.1|Bo5g062250.1|Bo7g044790.1	fgenesh2_kg.1__3177__AT1G30040.1
119	AT1G06980	Bra030668|Bra031549|Bra015540	Bo5g007840.1|Bo8g007310.1|Bo8g114320.1	fgenesh2_kg.1__674__AT1G06980.1
120	AT2G30230	Bra022784|Bra021621|Bra018326	Bo3g024420.1|Bo4g059630.1|Bo4g171870.1	fgenesh2_kg.4__995__AT2G30230.1
121	AT1G07420	Bra030681|Bra031573|Bra015578	Bo5g008200.1|Bo8g009520.1|Bo8g114090.1	scaffold_100747.1
122	AT2G32730	Bra022899|Bra021810|Bra005560	Bo3g026790.1|Bo4g045670.1|Bo4g179430.1	fgenesh2_kg.4__1269__AT2G32730.1
123	AT1G08200	Bra018643|Bra030716|Bra031616	Bo5g008830.1|Bo8g010980.1|Bo8g112600.1	fgenesh2_kg.1__835__AT1G08200.1
124	AT2G35530	Bra023012|Bra017316|Bra005335	Bo3g028300.1|Bo4g038560.1|Bo4g183320.1	fgenesh2_kg.4__1572__AT2G35530.1
125	AT1G05630	Bra030617|Bra032456|Bra015445	Bo5g006850.1|Bo8g004720.1|Bo8g115000.1	fgenesh2_kg.1__520__AT1G05630.1
126	AT2G30400	Bra022796|Bra021632|Bra018316	Bo3g024580.1|Bo4g058480.1|Bo4g173040.1	fgenesh2_kg.4__1012__AT2G30400.1
127	AT3G16500	Bra021184|Bra001634|Bra022164	Bo1g123430.1|Bo3g068430.1|Bo5g124880.1	scaffold_301933.1
128	AT1G51510	Bra030436|Bra018912|Bra014288	Bo3g181480.1|Bo6g026030.1|Bo6g042610.1	scaffold_104917.1
129	AT1G53240	Bra038112|Bra039662|Bra030951	Bo3g183840.1|Bo6g029400.1|Bo6g031300.1	fgenesh2_kg.1__4403__AT1G53240.1
130	AT1G10590	Bra018432|Bra019916|Bra031722	Bo5g012110.1|Bo8g059540.1|Bo8g109400.1	Al_scaffold_0001_1048
131	AT1G10640	Bra018429|Bra019912|Bra031724	Bo5g012160.1|Bo8g059580.1|Bo8g109380.1	fgenesh2_kg.1__1140__AT1G10640.1
132	AT1G10840	Bra018420|Bra019898|Bra031745	Bo5g013300.1|Bo8g059680.1|Bo8g109230.1	scaffold_101171.1
133	AT1G55670	Bra037104|Bra038011|Bra030843	Bo3g185460.1|Bo6g034780.1|Bo6g051400.1	fgenesh2_kg.1__4580__AT1G55670.1
134	AT1G14610	Bra026200|Bra016693|Bra026816	Bo5g019840.1|Bo8g066130.1|Bo8g106690.1	fgenesh2_kg.1__1593__AT1G14610.1
135	AT1G15180	Bra026160|Bra016671|Bra026778	Bo5g020590.1|Bo8g066260.1|Bo8g106200.1	fgenesh2_kg.1__1663__AT1G15180.1
136	AT1G15360	Bra026140|Bra016663|Bra026770	Bo5g020790.1|Bo8g066410.1|Bo8g106100.1	fgenesh2_kg.1__1687__AT1G15360.1
137	AT1G15430	Bra026130|Bra016658|Bra026761	Bo5g020900.1|Bo8g066480.1|Bo8g106020.1	fgenesh2_kg.1__1698__AT1G15430.1
138	AT1G15780	Bra026105|Bra016651|Bra026749	Bo5g021320.1|Bo8g066560.1|Bo8g105890.1	fgenesh2_kg.1__1730__AT1G15780.1
139	AT1G16040	Bra026083|Bra016643|Bra026734	Bo5g021510.1|Bo8g066640.1|Bo8g105660.1	Al_scaffold_0001_1667
140	AT1G16920	Bra026016|Bra016624|Bra026698	Bo5g022250.1|Bo8g066900.1|Bo8g105240.1	fgenesh2_kg.1__1848__AT1G16920.1
141	AT1G17200	Bra025991|Bra016614|Bra026678	Bo5g023580.1|Bo8g067000.1|Bo8g105010.1	fgenesh2_kg.1__1877__AT1G17200.1
142	AT1G17280	Bra025986|Bra016608|Bra026677	Bo5g023630.1|Bo8g067060.1|Bo8g104990.1	fgenesh2_kg.1__1885__AT1G17280.1
143	AT1G17720	Bra025952|Bra016590|Bra031003	Bo5g024030.1|Bo8g067420.1|Bo8g104640.1	fgenesh2_kg.1__1938__AT1G17720.1
144	AT1G18080	Bra025931|Bra016570|Bra031014	Bo5g025070.1|Bo8g067650.1|Bo8g104530.1	scaffold_102015.1
145	AT1G18290	Bra025918|Bra016562|Bra031025	Bo5g025260.1|Bo8g067760.1|Bo8g104450.1	fgenesh2_kg.1__2000__AT1G18290.1
146	AT1G18470	Bra025904|Bra016557|Bra031030	Bo5g025460.1|Bo8g067840.1|Bo8g104390.1	fgenesh2_kg.1__2020__AT1G18470.1
147	AT1G18520	Bra025897|Bra016556|Bra031032	Bo5g025530.1|Bo8g067870.1|Bo8g104360.1	scaffold_102066.1
148	AT1G18580	Bra025667|Bra016552|Bra031036	Bo5g025600.1|Bo8g067920.1|Bo8g104290.1	fgenesh1_pm.C_scaffold_1001587
149	AT1G18835	Bra025688|Bra016538|Bra031051	Bo5g025880.1|Bo8g068130.1|Bo8g103050.1	fgenesh2_kg.1__2061__AT1G18835.1
150	AT1G18860	Bra025692|Bra016535|Bra031053	Bo5g025940.1|Bo8g068160.1|Bo8g103030.1	fgenesh1_pg.C_scaffold_1001709
151	AT5G15130	Bra023505|Bra006283|Bra008719	Bo2g012390.1|Bo3g010100.1|Bo9g165380.1	scaffold_601540.1
152	AT1G18950	Bra025703|Bra016532|Bra031057	Bo5g026990.1|Bo8g068200.1|Bo8g102990.1	fgenesh2_kg.1__2072__AT1G18950.1
153	AT1G19110	Bra025710|Bra016525|Bra031064	Bo5g027140.1|Bo8g068280.1|Bo8g102920.1	fgenesh2_kg.1__2085__AT1G19110.1
154	AT1G19250	Bra025723|Bra016515|Bra031073	Bo5g027290.1|Bo8g068410.1|Bo8g102840.1	fgenesh1_pm.C_scaffold_1001643
155	AT1G19850	Bra025775|Bra012190|Bra016492	Bo5g027930.1|Bo7g062090.1|Bo8g069820.1	fgenesh2_kg.1__2164__AT1G19850.1
156	AT1G19900	Bra025780|Bra012194|Bra016489	Bo5g029040.1|Bo7g062060.1|Bo8g069860.1	fgenesh2_kg.1__2169__AT1G19900.1
157	AT1G19910	Bra025781|Bra012197|Bra016488	Bo5g029060.1|Bo7g061990.1|Bo8g069870.1	fgenesh2_kg.1__2170__AT1G19910.1
158	AT1G20070	Bra025790|Bra012207|Bra016479	Bo5g029140.1|Bo7g061860.1|Bo8g069960.1	scaffold_102245.1
159	AT1G20340	Bra025812|Bra012226|Bra016470	Bo5g030190.1|Bo7g061650.1|Bo8g070090.1	fgenesh2_kg.1__2216__AT1G20340.1
160	AT1G20620	Bra025832|Bra012238|Bra016459	Bo5g030500.1|Bo7g061480.1|Bo8g070290.1	fgenesh1_pm.C_scaffold_1001757
161	AT1G20640	Bra025834|Bra012241|Bra016458	Bo5g030540.1|Bo7g061470.1|Bo8g070310.1	fgenesh2_kg.1__2251__AT1G20640.2
162	AT1G20670	Bra025837|Bra012243|Bra016456	Bo5g030560.1|Bo7g061450.1|Bo8g070330.1	fgenesh2_kg.1__2254__AT1G20670.1
163	AT1G20850	Bra025849|Bra012252|Bra016447	Bo5g030700.1|Bo7g061340.1|Bo8g070430.1	fgenesh2_kg.1__2275__AT1G20850.1
164	AT1G20880	Bra025852|Bra012254|Bra016445	Bo5g030800.1|Bo7g061320.1|Bo8g070450.1	fgenesh2_kg.1__2278__AT1G20880.1
165	AT1G20910	Bra025855|Bra012257|Bra016443	Bo5g030830.1|Bo7g061260.1|Bo8g070520.1	fgenesh2_kg.1__2281__AT1G20910.1
166	AT1G21000	Bra025865|Bra012263|Bra016441	Bo5g030950.1|Bo7g059750.1|Bo8g070540.1	scaffold_102351.1
167	AT1G21100	Bra025875|Bra012270|Bra016432	Bo5g032040.1|Bo7g059650.1|Bo8g070660.1	fgenesh2_kg.1__2306__AT1G21130.1
168	AT1G21830	Bra017953|Bra012294|Bra016404	Bo5g034830.1|Bo7g059910.1|Bo8g071080.1	fgenesh1_pm.C_scaffold_1001854
169	AT5G59730	Bra020294|Bra006696|Bra002538	Bo2g025500.1|Bo3g017790.1|Bo9g140710.1	scaffold_802606.1
170	AT1G07870	Bra018678|Bra030705|Bra031596	Bo5g008570.1|Bo8g010870.1|Bo8g112830.1	fgenesh2_kg.1__775__AT1G07870.1
171	AT1G07890	Bra018677|Bra030706|Bra031598	Bo5g008580.1|Bo8g010880.1|Bo8g112810.1	fgenesh2_kg.1__778__AT1G07890.1
172	AT1G08100	Bra018656|Bra030713|Bra031611	Bo5g008770.1|Bo8g010950.1|Bo8g112680.1	fgenesh1_pg.C_scaffold_1000663
173	AT1G08160	Bra018648|Bra030714|Bra031615	Bo5g008790.1|Bo8g010960.1|Bo8g112630.1	fgenesh2_kg.1__831__AT1G08160.1
174	AT1G08465	Bra018624|Bra030728|Bra031629	Bo5g009010.1|Bo8g055830.1|Bo8g112450.1	fgenesh2_kg.1__861__AT1G08465.1
175	AT1G08510	Bra018620|Bra030731|Bra031631	Bo5g009040.1|Bo8g055880.1|Bo8g112430.1	scaffold_100878.1
176	AT1G08630	Bra018611|Bra030736|Bra031636	Bo5g009130.1|Bo8g056930.1|Bo8g112380.1	fgenesh2_kg.1__884__AT1G08630.2
177	AT1G08820	Bra018597|Bra030744|Bra031641	Bo5g009300.1|Bo8g058050.1|Bo8g112330.1	fgenesh1_pm.C_scaffold_1000711
178	AT1G08880	Bra018595|Bra030745|Bra031646	Bo5g009330.1|Bo8g058060.1|Bo8g112280.1	scaffold_100916.1
179	AT1G09020	Bra018586|Bra030752|Bra031654	Bo5g009400.1|Bo8g058130.1|Bo8g112210.1	fgenesh2_kg.1__935__AT1G09020.1
180	AT1G77350	Bra017936|Bra012289|Bra016411	Bo5g034650.1|Bo7g059840.1|Bo8g070980.1	fgenesh1_pm.C_scaffold_2001679
181	AT2G02870	Bra026575|Bra024801|Bra017407	Bo2g136600.1|Bo7g080800.1|Bo9g072830.1	fgenesh2_kg.5__188__AT2G02870.1
182	AT1G25490	Bra012474|Bra010996|Bra024741	Bo3g138620.1|Bo5g043170.1|Bo7g052910.1	fgenesh2_kg.1__2776__AT1G25490.1
183	AT1G11910	Bra019727|Bra016805|Bra031790	Bo5g017450.1|Bo8g061450.1|Bo8g108560.1	fgenesh2_kg.1__1294__AT1G11910.1
184	AT1G12040	Bra019737|Bra016796|Bra026996	Bo5g017290.1|Bo8g062490.1|Bo8g108460.1	fgenesh1_pm.C_scaffold_1001011
185	AT1G12064	Bra019739|Bra016794|Bra026995	Bo5g017270.1|Bo8g062510.1|Bo8g108450.1	fgenesh2_kg.1__1309__AT1G12064.1
186	AT1G12070	Bra019740|Bra016793|Bra026994	Bo5g017230.1|Bo8g062520.1|Bo8g108440.1	fgenesh1_pg.C_scaffold_1001065
187	AT1G12110	Bra019744|Bra016789|Bra026991	Bo5g017170.1|Bo8g062580.1|Bo8g108410.1	scaffold_101325.1
188	AT1G12120	Bra019746|Bra016788|Bra026990	Bo5g017160.1|Bo8g062600.1|Bo8g108400.1	fgenesh2_kg.1__1315__AT1G12120.1
189	AT1G12380	Bra019761|Bra016775|Bra026973	Bo5g016930.1|Bo8g064790.1|Bo8g108230.1	scaffold_101355.1
190	AT1G12450	Bra019767|Bra016771|Bra026969	Bo5g016870.1|Bo8g064820.1|Bo8g108140.1	fgenesh2_kg.1__1349__AT1G12450.1
191	AT1G12560	Bra019775|Bra016767|Bra026965	Bo5g016780.1|Bo8g064880.1|Bo8g108070.1	fgenesh1_pm.C_scaffold_1001058
192	AT1G12840	Bra019792|Bra016752|Bra026951	Bo5g016590.1|Bo8g065050.1|Bo8g107900.1	fgenesh2_kg.1__1392__AT1G12840.1
193	AT1G24764	Bra012493|Bra010978|Bra032784	Bo3g139960.1|Bo5g043630.1|Bo7g050410.1	scaffold_102992.1
194	AT1G21910	Bra012298|Bra016400|Bra036022	Bo5g034880.1|Bo7g059990.1|Bo8g071150.1	fgenesh2_kg.1__2381__AT1G21910.1
195	AT1G22015	Bra012302|Bra016393|Bra031357	Bo5g035080.1|Bo7g060060.1|Bo8g071250.1	fgenesh2_kg.1__2389__AT1G22015.1
196	AT1G22200	Bra012312|Bra015633|Bra031372	Bo5g037410.1|Bo6g121740.1|Bo7g058320.1	fgenesh2_kg.1__2410__AT1G22200.1
197	AT1G24260	Bra030032|Bra010955|Bra032814	Bo3g141410.1|Bo5g051910.1|Bo7g050020.1	fgenesh2_kg.1__2877__AT1G24260.1
198	AT1G24440	Bra012512|Bra010963|Bra032804	Bo3g140220.1|Bo5g051810.1|Bo7g050150.1	scaffold_103024.1
199	AT1G24510	Bra012506|Bra010965|Bra032797	Bo3g140200.1|Bo5g043850.1|Bo7g050250.1	fgenesh2_kg.1__2850__AT1G24510.1
200	AT1G25520	Bra012472|Bra010999|Bra024740	Bo3g138590.1|Bo5g043160.1|Bo7g052880.1	fgenesh1_pg.C_scaffold_1002360
201	AT1G23820	Bra012389|Bra016329|Bra024620	Bo5g039840.1|Bo7g055960.1|Bo8g074990.1	scaffold_102719.1
202	AT1G22280	Bra012319|Bra016383|Bra031382	Bo5g037480.1|Bo7g058190.1|Bo8g071390.1	fgenesh2_kg.1__2421__AT1G22280.1
203	AT1G23220	Bra012367|Bra016356|Bra024572	Bo5g039350.1|Bo7g056240.1|Bo8g072720.1	fgenesh2_kg.1__2534__AT1G23220.1
204	AT1G23350	Bra012372|Bra016350|Bra024590	Bo5g039520.1|Bo7g056200.1|Bo8g073770.1	fgenesh2_kg.1__2549__AT1G23350.1
205	AT1G27360	Bra030040|Bra010949|Bra032822	Bo3g141480.1|Bo5g051970.1|Bo7g049950.1	scaffold_103051.1
206	AT1G27740	Bra030063|Bra010921|Bra032846	Bo3g142890.1|Bo5g052310.1|Bo7g048630.1	fgenesh2_kg.1__2933__AT1G27740.1
207	AT1G27950	Bra030067|Bra010912|Bra032857	Bo3g142970.1|Bo5g052440.1|Bo7g048540.1	scaffold_103122.1
208	AT1G28160	Bra030076|Bra010901|Bra032881	Bo3g143080.1|Bo5g054550.1|Bo7g048420.1	fgenesh2_kg.1__2978__AT1G28160.1
209	AT1G28270	Bra030081|Bra010886|Bra032888	Bo3g143300.1|Bo5g054710.1|Bo7g048330.1	fgenesh2_kg.1__2990__AT1G28270.1
210	AT1G28310	Bra030089|Bra010884|Bra032891	Bo3g143320.1|Bo5g055750.1|Bo7g048220.1	fgenesh2_kg.1__2996__AT1G28310.2
211	AT1G28360	Bra030094|Bra010881|Bra032898	Bo3g143340.1|Bo5g055840.1|Bo7g048170.1	fgenesh2_kg.1__3004__AT1G28360.1
212	AT1G28550	Bra030105|Bra010860|Bra032914	Bo3g143630.1|Bo5g057060.1|Bo7g046970.1	Al_scaffold_0001_2941
213	AT1G29160	Bra030124|Bra010848|Bra032292	Bo3g143780.1|Bo5g058450.1|Bo7g045730.1	scaffold_103229.1
214	AT1G29290	Bra030133|Bra010838|Bra032301	Bo3g143920.1|Bo5g058620.1|Bo7g045550.1	fgenesh2_kg.1__3093__AT1G29290.1
215	AT1G29750	Bra030161|Bra010816|Bra032333	Bo3g146380.1|Bo5g060970.1|Bo7g045040.1	fgenesh2_kg.1__3132__AT1G29750.2
216	AT1G29770	Bra030171|Bra010813|Bra032335	Bo3g146400.1|Bo5g060990.1|Bo7g045020.1	fgenesh2_kg.1__3134__AT1G29770.1
217	AT1G06230	Bra030643|Bra032431|Bra015485	Bo5g007360.1|Bo8g006010.1|Bo8g114680.1	fgenesh1_pg.C_scaffold_1000493
218	AT5G02460	Bra028872|Bra005725|Bra009587	Bo2g002590.1|Bo3g001890.1|Bo9g183590.1	fgenesh2_kg.6__156__AT5G02460.1
219	AT1G04480	Bra030573|Bra032506|Bra015319	Bo5g004620.1|Bo8g003000.1|Bo8g115520.1	fgenesh2_kg.1__380__AT1G04480.1
220	AT1G04680	Bra030583|Bra032494|Bra015341	Bo5g004810.1|Bo8g004170.1|Bo8g115410.1	scaffold_100437.1
221	AT1G04880	Bra030594|Bra032491|Bra015358	Bo5g004970.1|Bo8g004290.1|Bo8g115380.1	fgenesh2_kg.1__427__AT1G04880.1
222	AT1G05280	Bra030609|Bra032472|Bra015411	Bo5g005400.1|Bo8g004520.1|Bo8g115180.1	scaffold_100504.1
223	AT2G46870	Bra000434|Bra040478|Bra004501	Bo3g039420.1|Bo4g006900.1|Bo4g197410.1	fgenesh2_kg.4__2914__AT2G46870.1
224	AT3G61970	Bra014415|Bra003482|Bra007646	Bo4g099000.1|Bo6g079210.1|Bo8g097490.1	fgenesh2_kg.5__2696__AT3G61970.1
225	AT2G20430	Bra036471|Bra036678|Bra031119	Bo7g003560.1|Bo8g102380.1|Bo9g028260.1	fgenesh1_pg.C_scaffold_3003367
226	AT4G30260	Bra011178|Bra024090|Bra010293	Bo1g014350.1|Bo3g175640.1|Bo7g114370.1	fgenesh2_kg.7__1158__AT4G30260.1
227	AT2G19770	Bra039019|Bra036705|Bra031101	Bo7g005460.1|Bo8g102560.1|Bo9g027890.1	fgenesh2_kg.3__3193__AT2G19770.1
228	AT4G34790	Bra011560|Bra017680|Bra034654	Bo1g006970.1|Bo3g167480.1|Bo7g117030.1	fgenesh2_kg.7__612__AT4G34760.1
229	AT4G28480	Bra011031|Bra024199|Bra010365	Bo1g017440.1|Bo7g113150.1|Bo8g054350.1	fgenesh2_kg.7__1354__AT4G28480.1
230	AT4G28470	Bra011030|Bra024200|Bra010366	Bo1g017470.1|Bo7g113140.1|Bo8g054340.1	scaffold_701413.1
231	AT4G37580	Bra011775|Bra017835|Bra010602	Bo1g003520.1|Bo3g153400.1|Bo7g118590.1	fgenesh2_kg.7__293__AT4G37580.1
232	AT4G37240	Bra011715|Bra017789|Bra010578	Bo1g005320.1|Bo3g153810.1|Bo7g118230.1	fgenesh2_kg.7__377__AT4G37240.1
233	AT2G35700	Bra023026|Bra017302|Bra005314	Bo3g028500.1|Bo4g036220.1|Bo4g184540.1	fgenesh2_kg.4__1597__AT2G35700.1
234	AT2G17190	Bra009657|Bra002028|Bra037281	Bo3g092270.1|Bo7g014890.1|Bo9g024380.1	fgenesh2_kg.3__3303__AT2G17200.1
235	AT5G14070	Bra023448|Bra006236|Bra008782	Bo2g011670.1|Bo3g009600.1|Bo9g166190.1	fgenesh2_kg.6__1373__AT5G14070.1
236	AT2G17990	Bra024483|Bra039906|Bra037244	Bo3g093900.1|Bo7g012730.1|Bo9g026300.1	fgenesh2_kg.3__3400__AT2G17990.1
237	AT2G18010	Bra024482|Bra039909|Bra037243	Bo3g093920.1|Bo7g012710.1|Bo9g026290.1	scaffold_304129.1
238	AT2G18020	Bra024481|Bra039911|Bra037242	Bo3g093930.1|Bo7g012690.1|Bo9g026280.1	Al_scaffold_0003_3767
239	AT4G31020	Bra011242|Bra024028|Bra010259	Bo1g011680.1|Bo3g175230.1|Bo7g114910.1	fgenesh1_pm.C_scaffold_7000842
240	AT4G31170	Bra011250|Bra024020|Bra010247	Bo1g011550.1|Bo3g175050.1|Bo7g115000.1	scaffold_701095.1
241	AT4G31880	Bra011307|Bra023975|Bra010215	Bo1g010870.1|Bo3g173560.1|Bo7g115480.1	fgenesh2_kg.7__980__AT4G31880.1
242	AT4G31985	Bra011313|Bra023970|Bra040064	Bo1g010800.1|Bo3g173520.1|Bo7g115540.1	scaffold_701000.1
243	AT4G35100	Bra011585|Bra017697|Bra034675	Bo1g006730.1|Bo3g167200.1|Bo7g117200.1	fgenesh2_kg.7__576__AT4G35100.1
244	AT4G32800	Bra011383|Bra037041|Bra034535	Bo1g009990.1|Bo3g171090.1|Bo7g115860.1	scaffold_700899.1
245	AT2G01540	Bra026650|Bra024877|Bra017445	Bo2g134390.1|Bo7g078480.1|Bo9g070140.1	fgenesh2_kg.5__63__AT2G01540.1
246	AT2G04030	Bra026525|Bra025142|Bra017360	Bo2g137340.1|Bo7g081690.1|Bo9g075680.1	fgenesh2_kg.5__297__AT2G04030.1
247	AT5G53250	Bra022641|Bra029086|Bra003071	Bo2g045950.1|Bo3g022830.1|Bo9g111020.1	fgenesh2_kg.8__1214__AT5G53250.1
248	AT5G59820	Bra020284|Bra006691|Bra002528	Bo2g025350.1|Bo3g017740.1|Bo9g140820.1	scaffold_802618.1
249	AT2G35612	Bra023015|Bra017309|Bra005324	Bo3g028370.1|Bo4g038350.1|Bo4g183400.1	scaffold_402168.1
250	AT2G36010	Bra023047|Bra017268|Bra005305	Bo3g029900.1|Bo4g035150.1|Bo4g185910.1	fgenesh2_kg.4__1634__AT2G36010.3
251	AT2G36210	Bra023055|Bra017255|Bra005293	Bo3g029980.1|Bo4g034970.1|Bo4g186050.1	scaffold_402233.1
252	AT2G36870	Bra023083|Bra017220|Bra005238	Bo3g031320.1|Bo4g031120.1|Bo4g186440.1	fgenesh2_kg.4__1727__AT2G36870.1
253	AT2G36880	Bra023084|Bra017219|Bra005236	Bo3g031350.1|Bo4g031090.1|Bo4g186450.1	scaffold_402310.1
254	AT2G36890	Bra023085|Bra017218|Bra005234	Bo3g031390.1|Bo4g031070.1|Bo4g186460.1	fgenesh2_kg.4__1732__AT2G36890.1
255	AT2G36950	Bra023089|Bra017215|Bra005231	Bo3g031430.1|Bo4g031020.1|Bo4g186490.1	fgenesh2_kg.4__1736__AT2G36950.1
256	AT2G37030	Bra023093|Bra017211|Bra005223	Bo3g031470.1|Bo4g030930.1|Bo4g186580.1	fgenesh2_kg.4__1748__AT2G37030.1
257	AT2G37190	Bra023104|Bra017204|Bra005214	Bo3g031560.1|Bo4g030790.1|Bo4g186700.1	scaffold_402355.1
258	AT2G37210	Bra023107|Bra017202|Bra005213	Bo3g031590.1|Bo4g030780.1|Bo4g186720.1	fgenesh2_kg.4__1773__AT2G37210.1
259	AT2G37220	Bra023108|Bra017201|Bra005212	Bo3g031610.1|Bo4g030760.1|Bo4g186760.1	fgenesh2_kg.4__1774__AT2G37220.1
260	AT2G37440	Bra000001|Bra017187|Bra005195	Bo3g031730.1|Bo4g030560.1|Bo4g186930.1	fgenesh2_kg.4__1797__AT2G37440.1
261	AT2G37460	Bra000002|Bra017185|Bra005193	Bo3g031740.1|Bo4g030540.1|Bo4g186940.1	Al_scaffold_0004_2269
262	AT3G53750	Bra014865|Bra003156|Bra007025	Bo4g121630.1|Bo6g067650.1|Bo8g083100.1	fgenesh1_pm.C_scaffold_5001458
263	AT2G37700	Bra000014|Bra017160|Bra005169	Bo3g031920.1|Bo4g030270.1|Bo4g187160.1	fgenesh1_pm.C_scaffold_4001535
264	AT2G37940	Bra000029|Bra017148|Bra005148	Bo3g032070.1|Bo4g030020.1|Bo4g187260.1	fgenesh2_kg.4__1860__AT2G37940.1
265	AT2G38090	Bra000038|Bra017138|Bra005139	Bo3g032160.1|Bo4g029810.1|Bo4g187390.1	fgenesh2_kg.4__1876__AT2G38090.1
266	AT2G38310	Bra000052|Bra017125|Bra005115	Bo3g032350.1|Bo4g027570.1|Bo4g187540.1	scaffold_402552.1
267	AT2G38400	Bra000060|Bra017119|Bra005111	Bo3g032460.1|Bo4g027450.1|Bo4g187600.1	scaffold_402568.1
268	AT2G38470	Bra000064|Bra017117|Bra005104	Bo3g032500.1|Bo4g027280.1|Bo4g187630.1	fgenesh2_kg.4__1917__AT2G38470.1
269	AT2G38640	Bra000079|Bra017111|Bra005092	Bo3g032660.1|Bo4g027120.1|Bo4g187700.1	fgenesh2_kg.4__1933__AT2G38640.1
270	AT2G38650	Bra000081|Bra017110|Bra005091	Bo3g032680.1|Bo4g027110.1|Bo4g187710.1	fgenesh2_kg.4__1934__AT2G38650.1
271	AT3G54560	Bra014808|Bra003188|Bra007080	Bo4g119860.1|Bo6g068090.1|Bo8g083750.1	fgenesh2_kg.5__1852__AT3G54560.1
272	AT2G38940	Bra000107|Bra017093|Bra005070	Bo3g033000.1|Bo4g026840.1|Bo4g187910.1	fgenesh2_kg.4__1973__AT2G38940.1
273	AT2G39210	Bra000124|Bra017085|Bra005059	Bo3g034200.1|Bo4g026670.1|Bo4g188020.1	Al_scaffold_0004_2495
274	AT2G39310	Bra000129|Bra017083|Bra005053	Bo3g034260.1|Bo4g026610.1|Bo4g188070.1	fgenesh2_kg.4__2010__AT2G39310.1
275	AT2G39700	Bra000142|Bra017059|Bra005025	Bo3g034400.1|Bo4g026030.1|Bo4g188390.1	fgenesh2_kg.4__2051__AT2G39700.1
276	AT5G02260	Bra028878|Bra005713|Bra009602	Bo2g002510.1|Bo3g001800.1|Bo9g184700.1	scaffold_600149.1
277	AT2G39730	Bra000144|Bra017055|Bra005019	Bo3g034420.1|Bo4g025930.1|Bo4g188460.1	fgenesh2_kg.4__2058__AT2G39730.1
278	AT2G39800	Bra000150|Bra017051|Bra005012	Bo3g034470.1|Bo4g025890.1|Bo4g188600.1	fgenesh2_kg.4__2072__AT2G39800.1
279	AT2G39940	Bra000156|Bra017044|Bra005000	Bo3g034570.1|Bo4g025750.1|Bo4g188680.1	fgenesh2_kg.4__2091__AT2G39940.1
280	AT2G40080	Bra000165|Bra017035|Bra004991	Bo3g034670.1|Bo4g025580.1|Bo4g188760.1	scaffold_402775.1
281	AT2G40116	Bra000168|Bra017030|Bra004987	Bo3g034710.1|Bo4g025530.1|Bo4g188820.1	scaffold_402783.1
282	AT2G40330	Bra000184|Bra017012|Bra004967	Bo3g034900.1|Bo4g025290.1|Bo4g190030.1	fgenesh2_kg.4__2147__AT2G40330.1
283	AT2G40460	Bra000187|Bra016993|Bra004571	Bo3g034970.1|Bo4g012590.1|Bo4g190200.1	Al_scaffold_0004_2653
284	AT2G40470	Bra000188|Bra016992|Bra004572	Bo3g034980.1|Bo4g012620.1|Bo4g190210.1	fgenesh2_kg.4__2164__AT2G40470.1
285	AT2G40475	Bra000189|Bra016991|Bra004573	Bo3g035000.1|Bo4g012630.1|Bo4g190220.1	scaffold_402841.1
286	AT2G40600	Bra000194|Bra016981|Bra004581	Bo3g035060.1|Bo4g012690.1|Bo4g190310.1	fgenesh2_kg.4__2177__AT2G40600.1
287	AT3G56340	Bra014697|Bra003237|Bra007238	Bo4g114110.1|Bo6g071080.1|Bo8g090770.1	fgenesh2_kg.5__2066__AT3G56340.1
288	AT2G40620	Bra000195|Bra016980|Bra004582	Bo3g035070.1|Bo4g012700.1|Bo4g190320.1	fgenesh2_kg.4__2179__AT2G40620.1
289	AT2G40890	Bra000211|Bra016964|Bra004591	Bo3g035250.1|Bo4g012820.1|Bo4g190570.1	scaffold_402890.1
290	AT3G56620	Bra014682|Bra003245|Bra007258	Bo4g112900.1|Bo6g072210.1|Bo8g090970.1	fgenesh2_kg.5__2096__AT3G56620.1
291	AT2G41140	Bra000215|Bra016950|Bra004600	Bo3g035420.1|Bo4g012970.1|Bo4g190710.1	fgenesh2_kg.4__2242__AT2G41140.1
292	AT2G41190	Bra000217|Bra016949|Bra004605	Bo3g035440.1|Bo4g013020.1|Bo4g190720.1	scaffold_402926.1
293	AT2G41310	Bra000224|Bra016943|Bra004615	Bo3g035570.1|Bo4g013160.1|Bo4g190810.1	fgenesh2_kg.4__2262__AT2G41310.1
294	AT3G57040	Bra014649|Bra003265|Bra007295	Bo4g111530.1|Bo6g072620.1|Bo8g091410.1	fgenesh2_kg.5__2140__AT3G57040.1
295	AT2G41970	Bra000248|Bra016899|Bra004665	Bo3g035890.1|Bo4g014670.1|Bo4g191250.1	fgenesh2_kg.4__2345__AT2G41970.1
296	AT2G42040	Bra000251|Bra016897|Bra004667	Bo3g035920.1|Bo4g014690.1|Bo4g191280.1	fgenesh2_kg.4__2350__AT2G42040.1
297	AT3G57800	Bra014603|Bra003300|Bra007358	Bo4g109760.1|Bo6g073190.1|Bo8g092230.1	fgenesh2_kg.5__2225__AT3G57800.1
298	AT3G58500	Bra014569|Bra003340|Bra007398	Bo4g108370.1|Bo6g074880.1|Bo8g092680.1	fgenesh2_kg.5__2291__AT3G58500.1
299	AT3G58750	Bra014554|Bra003355|Bra007417	Bo4g108210.1|Bo6g076080.1|Bo8g092880.1	fgenesh2_kg.5__2321__AT3G58750.1
300	AT2G43020	Bra000284|Bra037741|Bra004737	Bo3g036310.1|Bo4g018510.1|Bo4g192890.1	fgenesh2_kg.4__2463__AT2G43018.1
301	AT2G43140	Bra000291|Bra037732|Bra004748	Bo3g036400.1|Bo4g019620.1|Bo4g194080.1	fgenesh2_kg.4__2475__AT2G43140.1
302	AT2G43150	Bra000292|Bra037731|Bra004749	Bo3g036420.1|Bo4g019630.1|Bo4g194100.1	fgenesh2_kg.4__2476__AT2G43150.1
303	AT2G43160	Bra000293|Bra037730|Bra004750	Bo3g036440.1|Bo4g019640.1|Bo4g194120.1	fgenesh2_kg.4__2478__AT2G43160.3
304	AT2G43500	Bra000308|Bra037711|Bra004767	Bo3g036620.1|Bo4g019840.1|Bo4g194380.1	fgenesh2_kg.4__2522__AT2G43500.1
305	AT3G59990	Bra014520|Bra003398|Bra007499	Bo4g106430.1|Bo6g076770.1|Bo8g094670.1	fgenesh2_kg.5__2459__AT3G59990.3
306	AT2G44610	Bra000355|Bra037641|Bra004850	Bo3g037310.1|Bo4g023890.1|Bo4g195090.1	scaffold_403388.1
307	AT2G44670	Bra000358|Bra037639|Bra004855	Bo3g037340.1|Bo4g023940.1|Bo4g195140.1	fgenesh2_kg.4__2657__AT2G44670.1
308	AT2G44740	Bra000361|Bra037638|Bra004863	Bo3g037370.1|Bo4g024030.1|Bo4g195150.1	fgenesh2_kg.4__2663__AT2G44740.1
309	AT2G44745	Bra000362|Bra037637|Bra004864	Bo3g037400.1|Bo4g024050.1|Bo4g195160.1	fgenesh2_kg.4__2664__AT2G44745.1
310	AT3G60490	Bra000366|Bra040333|Bra004878	Bo3g037480.1|Bo4g024220.1|Bo4g195280.1	fgenesh2_kg.5__2513__AT3G60490.1
311	AT2G45450	Bra000389|Bra039336|Bra004913	Bo3g038830.1|Bo4g024660.1|Bo4g195560.1	fgenesh1_pm.C_scaffold_4002256
312	AT2G45790	Bra000403|Bra039314|Bra004938	Bo3g038990.1|Bo4g024980.1|Bo4g195810.1	scaffold_403530.1
313	AT2G30110	Bra022779|Bra021611|Bra018338	Bo3g024330.1|Bo4g059750.1|Bo4g170760.1	fgenesh2_kg.4__981__AT2G30110.1
314	AT2G30130	Bra022780|Bra021612|Bra018335	Bo3g024350.1|Bo4g059700.1|Bo4g170770.1	fgenesh2_kg.4__983__AT2G30130.1
315	AT2G30200	Bra022783|Bra021619|Bra018329	Bo3g024400.1|Bo4g059650.1|Bo4g170850.1	fgenesh2_kg.4__990__AT2G30200.1
316	AT2G30250	Bra022786|Bra021623|Bra018325	Bo3g024450.1|Bo4g059620.1|Bo4g171890.1	fgenesh2_kg.4__998__AT2G30250.1
317	AT2G30300	Bra022788|Bra021625|Bra018321	Bo3g024480.1|Bo4g059580.1|Bo4g171900.1	fgenesh1_pm.C_scaffold_4000841
318	AT2G30470	Bra022801|Bra021635|Bra018313	Bo3g024640.1|Bo4g058460.1|Bo4g173060.1	scaffold_401535.1
319	AT2G30590	Bra022808|Bra021652|Bra018303	Bo3g024750.1|Bo4g056260.1|Bo4g173290.1	scaffold_401549.1
320	AT2G31083	Bra022825|Bra021696|Bra018279	Bo3g024980.1|Bo4g052670.1|Bo4g175860.1	fgenesh2_kg.4__1095__AT2G31083.1
321	AT2G32460	Bra022888|Bra021791|Bra005597	Bo3g026690.1|Bo4g046000.1|Bo4g178040.1	fgenesh2_kg.4__1233__AT2G32460.2
322	AT2G33390	Bra022937|Bra021848|Bra005499	Bo3g027270.1|Bo4g043740.1|Bo4g181890.1	fgenesh2_kg.4__1342__AT2G33390.1
323	AT2G33410	Bra022938|Bra021850|Bra005496	Bo3g027300.1|Bo4g043720.1|Bo4g181910.1	fgenesh2_kg.4__1344__AT2G33410.1
324	AT4G33970	Bra011483|Bra017617|Bra034594	Bo1g007720.1|Bo3g169270.1|Bo7g116540.1	fgenesh2_kg.7__709__AT4G33970.1
325	AT2G34820	Bra022993|Bra021933|Bra005389	Bo3g028090.1|Bo4g039270.1|Bo4g182930.1	Al_scaffold_0004_1965
326	AT2G34910	Bra022996|Bra021938|Bra005382	Bo3g028120.1|Bo4g039180.1|Bo4g182990.1	scaffold_402088.1
327	AT2G35190	Bra023003|Bra017331|Bra005361	Bo3g028210.1|Bo4g038940.1|Bo4g183100.1	fgenesh2_kg.4__1544__AT2G35190.1
328	AT2G35270	Bra023007|Bra017324|Bra005355	Bo3g028250.1|Bo4g038760.1|Bo4g183220.1	fgenesh2_kg.4__1552__AT2G35270.1
329	AT3G62170	Bra014410|Bra003491|Bra007665	Bo4g098910.1|Bo6g079300.1|Bo8g097690.1	fgenesh2_kg.5__2718__AT3G62170.1
330	AT2G47400	Bra000451|Bra021396|Bra004459	Bo3g039670.1|Bo4g004540.1|Bo4g198610.1	fgenesh2_kg.4__2977__AT2G47400.1
331	AT3G62830	Bra014390|Bra003511|Bra007705	Bo4g098490.1|Bo6g079640.1|Bo8g098150.1	fgenesh2_kg.5__2778__AT3G62830.2
332	AT4G28280	Bra026270|Bra024212|Bra010378	Bo1g051360.1|Bo7g112020.1|Bo8g054190.1	fgenesh2_kg.7__1378__AT4G28280.1
333	AT2G28000	Bra000498|Bra034383|Bra011985	Bo3g040350.1|Bo4g072030.1|Bo4g164970.1	fgenesh2_kg.4__768__AT2G28000.1
334	AT3G57130	Bra014645|Bra003268|Bra007306	Bo4g111490.1|Bo6g072710.1|Bo8g091510.1	fgenesh1_pm.C_scaffold_5001766
335	AT5G15150	Bra023506|Bra006285|Bra008717	Bo2g012410.1|Bo3g010120.1|Bo9g165360.1	fgenesh1_pm.C_scaffold_6001192
336	AT3G62100	Bra014411|Bra003484|Bra007661	Bo4g098920.1|Bo6g079230.1|Bo8g097650.1	fgenesh2_kg.5__2715__AT3G62100.1
337	AT3G60690	Bra000380|Bra014476|Bra007552	Bo3g037660.1|Bo4g104850.1|Bo8g095400.1	fgenesh2_kg.5__2534__AT3G60690.1
338	AT3G52890	Bra019641|Bra028538|Bra006955	Bo4g123980.1|Bo6g066970.1|Bo8g082330.1	fgenesh2_kg.5__1652__AT3G52890.2
339	AT3G53020	Bra019632|Bra028546|Bra006969	Bo4g122870.1|Bo6g067100.1|Bo8g082460.1	fgenesh2_kg.5__1669__AT3G53020.1
340	AT3G57550	Bra014619|Bra003288|Bra007336	Bo4g111060.1|Bo6g072990.1|Bo8g091980.1	fgenesh2_kg.5__2195__AT3G57550.1
341	AT5G58710	Bra020358|Bra006748|Bra002623	Bo2g028410.1|Bo3g018520.1|Bo9g135510.1	fgenesh2_kg.8__1810__AT5G58710.1
342	AT2G17265	Bra009655|Bra002047|Bra037278	Bo3g092290.1|Bo7g014700.1|Bo9g024410.1	fgenesh2_kg.3__3311__AT2G17265.1
343	AT2G19750	Bra039017|Bra036708|Bra031096	Bo7g005500.1|Bo8g102580.1|Bo9g027860.1	fgenesh2_kg.3__3195__AT2G19750.1
344	AT2G20300	Bra036461|Bra036687|Bra031115	Bo7g003710.1|Bo8g102410.1|Bo9g028160.1	fgenesh2_kg.3__3559__AT2G20300.1
345	AT4G31840	Bra011303|Bra023981|Bra010217	Bo1g010900.1|Bo3g173600.1|Bo7g115430.1	fgenesh2_kg.7__986__AT4G31840.1
346	AT4G30540	Bra011201|Bra024068|Bra010283	Bo1g012070.1|Bo3g175530.1|Bo7g114570.1	fgenesh1_pg.C_scaffold_7000929
347	AT3G48740	Bra029914|Bra018039|Bra019560	Bo1g078350.1|Bo3g111200.1|Bo8g077260.1	fgenesh2_kg.5__1220__AT3G48740.1
348	AT3G49010	Bra029931|Bra018017|Bra019574	Bo1g078590.1|Bo3g110880.1|Bo8g077470.1	fgenesh1_pg.C_scaffold_5001386
349	AT3G49220	Bra029943|Bra018000|Bra019584	Bo1g078780.1|Bo3g110770.1|Bo8g077610.1	fgenesh2_kg.5__1272__AT3G49220.1
350	AT3G49340	Bra029946|Bra017990|Bra019592	Bo1g078830.1|Bo3g109630.1|Bo8g077730.1	scaffold_501917.1
351	AT3G49390	Bra029950|Bra017987|Bra019594	Bo1g078950.1|Bo3g109610.1|Bo8g077770.1	fgenesh2_kg.5__1290__AT3G49390.2
352	AT3G49430	Bra029955|Bra017986|Bra019595	Bo1g079010.1|Bo3g109570.1|Bo8g077780.1	scaffold_501926.1
353	AT5G67450	Bra031834|Bra024448|Bra037845	Bo2g168030.1|Bo3g096410.1|Bo9g019120.1	fgenesh2_kg.8__2666__AT5G67450.1
354	AT3G51130	Bra038887|Bra012867|Bra036835	Bo1g059350.1|Bo7g100780.1|Bo8g081860.1	fgenesh2_kg.5__1459__AT3G51130.1
355	AT3G51160	Bra038888|Bra012865|Bra036833	Bo1g059340.1|Bo7g100810.1|Bo8g081830.1	scaffold_502169.1
356	AT3G51270	Bra038890|Bra012860|Bra036823	Bo1g059280.1|Bo7g100870.1|Bo8g081730.1	fgenesh1_pm.C_scaffold_5001229
357	AT3G51280	Bra038891|Bra012859|Bra036822	Bo1g059270.1|Bo7g100880.1|Bo8g081720.1	fgenesh2_kg.5__1471__AT3G51280.1
358	AT3G51370	Bra038895|Bra012856|Bra036813	Bo1g059240.1|Bo7g100920.1|Bo8g081610.1	fgenesh2_kg.5__1480__AT3G51370.1
359	AT5G15310	Bra023515|Bra006296|Bra008705	Bo2g012520.1|Bo3g010230.1|Bo9g164230.1	fgenesh2_kg.6__1513__AT5G15310.1
360	AT5G15110	Bra023504|Bra006279|Bra008721	Bo2g012380.1|Bo3g010070.1|Bo9g165410.1	fgenesh2_kg.6__1486__AT5G15110.1
361	AT5G15020	Bra023501|Bra006276|Bra008727	Bo2g012340.1|Bo3g010030.1|Bo9g165500.1	fgenesh2_kg.6__1480__AT5G15020.1
362	AT5G59080	Bra020332|Bra006727|Bra002584	Bo2g026930.1|Bo3g018310.1|Bo9g137100.1	fgenesh2_kg.8__1864__AT5G59080.1
363	AT3G13670	Bra021498|Bra001518|Bra027409	Bo1g135050.1|Bo3g065700.1|Bo5g132250.1	fgenesh2_kg.3__1460__AT3G13670.1
364	AT3G13960	Bra021521|Bra001532|Bra027384	Bo1g134740.1|Bo3g065850.1|Bo5g131870.1	fgenesh2_kg.3__1504__AT3G13960.1
365	AT3G14190	Bra021538|Bra001538|Bra027365	Bo1g134570.1|Bo3g065940.1|Bo5g131640.1	fgenesh1_pm.C_scaffold_3001223
366	AT3G14200	Bra021539|Bra001539|Bra027363	Bo1g134560.1|Bo3g065950.1|Bo5g131620.1	fgenesh2_kg.3__1535__AT3G14200.1
367	AT3G14420	Bra021556|Bra001550|Bra027339	Bo1g133320.1|Bo3g066150.1|Bo5g130310.1	fgenesh2_kg.3__1563__AT3G14420.2
368	AT3G15820	Bra021138|Bra001607|Bra027205	Bo1g126000.1|Bo3g068040.1|Bo5g126610.1	scaffold_301851.1
369	AT3G15990	Bra021152|Bra001617|Bra027197	Bo1g124840.1|Bo3g068170.1|Bo5g126530.1	fgenesh2_kg.3__1756__AT3G15990.1
370	AT3G16640	Bra021187|Bra001637|Bra022172	Bo1g123360.1|Bo3g068470.1|Bo5g123780.1	fgenesh2_kg.3__1831__AT3G16640.1
371	AT3G16770	Bra021200|Bra001640|Bra022176	Bo1g123160.1|Bo3g068510.1|Bo5g123710.1	scaffold_301966.1
372	AT3G17020	Bra021214|Bra001649|Bra022190	Bo1g122910.1|Bo3g068610.1|Bo5g123530.1	scaffold_302001.1
373	AT3G17120	Bra021224|Bra001654|Bra022198	Bo1g122730.1|Bo3g068690.1|Bo5g123390.1	fgenesh2_kg.3__1883__AT3G17120.1
374	AT3G17130	Bra021225|Bra001655|Bra022199	Bo1g122720.1|Bo3g068700.1|Bo5g123380.1	scaffold_302012.1
375	AT3G17600	Bra021257|Bra001670|Bra022224	Bo1g120430.1|Bo3g068990.1|Bo5g122840.1	Al_scaffold_0003_1850
376	AT3G17609	Bra021258|Bra001671|Bra022225	Bo1g119430.1|Bo3g069000.1|Bo5g122830.1	fgenesh2_kg.3__1938__AT3G17609.2
377	AT3G17700	Bra021265|Bra001678|Bra022232	Bo1g119320.1|Bo3g070140.1|Bo5g122750.1	scaffold_302089.1
378	AT3G17810	Bra021275|Bra001684|Bra022246	Bo1g119160.1|Bo3g070250.1|Bo5g122580.1	fgenesh2_kg.3__1966__AT3G17810.1
379	AT3G18490	Bra037580|Bra001707|Bra022325	Bo1g117540.1|Bo3g071520.1|Bo5g118520.1	fgenesh2_kg.3__2052__AT3G18490.1
380	AT3G18570	Bra037577|Bra001711|Bra022333	Bo1g117450.1|Bo3g071620.1|Bo5g117390.1	fgenesh2_kg.3__2063__AT3G18570.1
381	AT3G18600	Bra037574|Bra001713|Bra022336	Bo1g117420.1|Bo3g071660.1|Bo5g117360.1	fgenesh2_kg.3__2066__AT3G18600.1
382	AT3G18690	Bra037569|Bra001716|Bra022345	Bo1g116380.1|Bo3g071700.1|Bo5g117200.1	scaffold_302208.1
383	AT3G20250	Bra038257|Bra001781|Bra035800	Bo1g109040.1|Bo3g074810.1|Bo5g109920.1	fgenesh1_pg.C_scaffold_3001929
384	AT3G05800	Bra040253|Bra001168|Bra039409	Bo1g150360.1|Bo3g060190.1|Bo5g145060.1	fgenesh2_kg.3__575__AT3G05800.1
385	AT3G05840	Bra040251|Bra001169|Bra039407	Bo1g150290.1|Bo3g060200.1|Bo5g145040.1	fgenesh2_kg.3__579__AT3G05840.1
386	AT3G05858	Bra040249|Bra001170|Bra039405	Bo1g150270.1|Bo3g060210.1|Bo5g145020.1	scaffold_300652.1
387	AT3G06035	Bra040236|Bra001179|Bra020784	Bo1g150100.1|Bo3g060370.1|Bo5g144840.1	fgenesh2_kg.3__603__AT3G06035.1
388	AT3G06260	Bra040231|Bra001188|Bra020762	Bo1g150050.1|Bo3g060480.1|Bo5g143670.1	fgenesh2_kg.3__627__AT3G06260.1
389	AT3G06350	Bra040225|Bra001195|Bra020756	Bo1g149010.1|Bo3g060550.1|Bo5g143590.1	fgenesh2_kg.3__639__AT3G06350.1
390	AT3G06410	Bra040220|Bra001196|Bra020750	Bo1g148950.1|Bo3g060560.1|Bo5g143520.1	fgenesh2_kg.3__645__AT3G06410.1
391	AT3G06460	Bra040272|Bra001199|Bra029580	Bo1g148910.1|Bo3g060590.1|Bo5g143480.1	fgenesh2_kg.3__652__AT3G06460.1
392	AT3G06490	Bra040274|Bra001202|Bra029582	Bo1g147890.1|Bo3g060620.1|Bo5g143460.1	fgenesh2_kg.3__656__AT3G06490.1
393	AT3G06670	Bra040285|Bra001212|Bra029599	Bo1g147770.1|Bo3g060760.1|Bo5g143210.1	fgenesh2_kg.3__684__AT3G06670.1
394	AT3G06760	Bra040289|Bra001214|Bra029603	Bo1g147730.1|Bo3g060800.1|Bo5g143170.1	fgenesh2_kg.3__692__AT3G06760.1
395	AT3G06860	Bra040296|Bra001221|Bra029608	Bo1g147670.1|Bo3g060870.1|Bo5g143130.1	fgenesh2_kg.3__707__AT3G06860.1
396	AT3G07020	Bra040355|Bra001229|Bra029615	Bo1g147610.1|Bo3g060960.1|Bo5g141940.1	scaffold_300825.1
397	AT3G07080	Bra040359|Bra001234|Bra029620	Bo1g147570.1|Bo3g061020.1|Bo5g141880.1	fgenesh2_kg.3__728__AT3G07080.1
398	AT3G07160	Bra040364|Bra001239|Bra029628	Bo1g147530.1|Bo3g061100.1|Bo5g141800.1	fgenesh1_pg.C_scaffold_3000671
399	AT5G48655	Bra020684|Bra037471|Bra036164	Bo2g150210.1|Bo7g089420.1|Bo9g009550.1	fgenesh2_kg.8__746__AT5G48655.3
400	AT3G07360	Bra040374|Bra001247|Bra029642	Bo1g147370.1|Bo3g061180.1|Bo5g141600.1	scaffold_300868.1
401	AT3G07460	Bra040378|Bra001253|Bra029650	Bo1g147320.1|Bo3g061270.1|Bo5g141500.1	fgenesh2_kg.3__765__AT3G07460.2
402	AT3G07570	Bra040017|Bra001259|Bra029660	Bo1g147280.1|Bo3g061350.1|Bo5g141370.1	Al_scaffold_0003_783
403	AT3G07590	Bra040018|Bra001260|Bra029662	Bo1g147260.1|Bo3g061360.1|Bo5g141350.1	Al_scaffold_0003_785
404	AT3G07650	Bra040020|Bra001264|Bra029666	Bo1g147240.1|Bo3g061400.1|Bo5g141290.1	fgenesh2_kg.3__796__AT3G07650.3
405	AT3G07800	Bra040030|Bra001266|Bra029680	Bo1g147160.1|Bo3g061430.1|Bo5g140180.1	fgenesh2_kg.3__818__AT3G07800.1
406	AT3G07810	Bra040031|Bra001267|Bra029681	Bo1g147150.1|Bo3g061440.1|Bo5g140170.1	fgenesh2_kg.3__820__AT3G07810.2
407	AT5G48150	Bra020715|Bra037509|Bra036185	Bo2g149670.1|Bo7g089080.1|Bo9g009260.1	scaffold_801100.1
408	AT3G07940	Bra040041|Bra001277|Bra029688	Bo1g145120.1|Bo3g061550.1|Bo5g140080.1	fgenesh2_kg.3__836__AT3G07940.1
409	AT3G08650	Bra040053|Bra001350|Bra029706	Bo1g144980.1|Bo3g062500.1|Bo5g139900.1	scaffold_300972.1
410	AT3G09240	Bra034058|Bra001322|Bra029754	Bo1g144670.1|Bo3g062150.1|Bo5g139420.1	fgenesh1_pm.C_scaffold_3000742
411	AT3G09260	Bra034060|Bra001320|Bra029755	Bo1g144650.1|Bo3g062130.1|Bo5g139400.1	fgenesh2_kg.3__942__AT3G09260.1
412	AT3G09300	Bra034064|Bra001317|Bra029757	Bo1g144580.1|Bo3g062100.1|Bo5g139390.1	fgenesh2_kg.3__946__AT3G09300.1
413	AT3G09410	Bra034069|Bra001307|Bra029767	Bo1g144480.1|Bo3g061980.1|Bo5g139280.1	fgenesh2_kg.3__963__AT3G09410.1
414	AT3G09630	Bra034075|Bra001302|Bra029780	Bo1g144400.1|Bo3g061930.1|Bo5g138170.1	fgenesh2_kg.3__983__AT3G09630.2
415	AT5G02960	Bra028856|Bra005745|Bra009557	Bo2g002790.1|Bo3g002130.1|Bo9g183260.1	fgenesh2_kg.6__206__AT5G02960.1
416	AT5G03030	Bra028855|Bra005744|Bra009555	Bo2g002800.1|Bo3g002140.1|Bo9g183240.1	scaffold_600225.1
417	AT5G03040	Bra034081|Bra028854|Bra009554	Bo2g002810.1|Bo3g002150.1|Bo9g183230.1	fgenesh2_kg.6__211__AT5G03040.1
418	AT3G09840	Bra034089|Bra001297|Bra029795	Bo1g144240.1|Bo3g061850.1|Bo5g138000.1	fgenesh2_kg.3__1010__AT3G09840.1
419	AT3G20590	Bra023940|Bra001796|Bra035766	Bo1g108800.1|Bo3g076120.1|Bo5g108470.1	fgenesh2_kg.3__2286__AT3G20590.1
420	AT3G21690	Bra023867|Bra001840|Bra031297	Bo1g105750.1|Bo3g078740.1|Bo5g098860.1	fgenesh2_kg.3__2391__AT3G21690.1
421	AT3G21865	Bra023859|Bra001848|Bra031314	Bo1g105570.1|Bo3g078880.1|Bo5g098650.1	fgenesh2_kg.3__2407__AT3G21865.1
422	AT3G22370	Bra023835|Bra001865|Bra031351	Bo1g105190.1|Bo3g080150.1|Bo5g098080.1	fgenesh2_kg.3__2450__AT3G22370.1
423	AT3G22380	Bra023830|Bra001866|Bra039947	Bo1g105170.1|Bo3g080160.1|Bo5g098070.1	fgenesh2_kg.3__2451__AT3G22380.1
424	AT3G22660	Bra023812|Bra001877|Bra040830	Bo1g104950.1|Bo3g081340.1|Bo5g094600.1	fgenesh2_kg.3__2481__AT3G22660.1
425	AT3G22830	Bra023800|Bra001885|Bra033913	Bo1g103760.1|Bo3g081420.1|Bo5g093470.1	fgenesh2_kg.3__2495__AT3G22830.1
426	AT3G22845	Bra023797|Bra001888|Bra033909	Bo1g103730.1|Bo3g081450.1|Bo5g093450.1	fgenesh2_kg.3__2496__AT3G22845.1
427	AT5G61170	Bra029331|Bra012980|Bra035939	Bo2g161360.1|Bo7g098360.1|Bo9g014500.1	fgenesh2_kg.8__2085__AT5G61170.1
428	AT3G02780	Bra021411|Bra001063|Bra040599	Bo1g155140.1|Bo3g055830.1|Bo5g151500.1	fgenesh2_kg.3__221__AT3G02780.1
429	AT3G02800	Bra021410|Bra001064|Bra040601	Bo1g155130.1|Bo3g055840.1|Bo5g151480.1	Al_scaffold_0003_210
430	AT3G02830	Bra021409|Bra001066|Bra040604	Bo1g155120.1|Bo3g055860.1|Bo5g151450.1	fgenesh2_kg.3__226__AT3G02830.1
431	AT3G03090	Bra021374|Bra001072|Bra032018	Bo1g154920.1|Bo3g056990.1|Bo5g150250.1	fgenesh2_kg.3__256__AT3G03090.1
432	AT3G03170	Bra021368|Bra001075|Bra032011	Bo1g154850.1|Bo3g057020.1|Bo5g150190.1	scaffold_300280.1
433	AT5G18190	Bra023667|Bra006445|Bra002140	Bo2g015380.1|Bo3g013020.1|Bo9g157420.1	fgenesh2_kg.6__1820__AT5G18190.2
434	AT3G11600	Bra038666|Bra001413|Bra034826	Bo1g139930.1|Bo3g064350.1|Bo5g136320.1	fgenesh2_kg.3__1207__AT3G11600.1
435	AT3G11780	Bra038681|Bra001420|Bra034811	Bo1g139800.1|Bo3g064540.1|Bo5g135140.1	fgenesh2_kg.3__1225__AT3G11780.1
436	AT3G11830	Bra038682|Bra001423|Bra034807	Bo1g139790.1|Bo3g064610.1|Bo5g135100.1	scaffold_301356.1
437	AT3G11910	Bra038685|Bra001426|Bra034802	Bo1g139760.1|Bo3g064670.1|Bo5g135050.1	fgenesh1_pm.C_scaffold_3000987
438	AT3G11930	Bra038688|Bra001427|Bra034800	Bo1g139730.1|Bo3g064680.1|Bo5g135040.1	fgenesh2_kg.3__1240__AT3G11930.2
439	AT3G12130	Bra038697|Bra001436|Bra034776	Bo1g139580.1|Bo3g064770.1|Bo5g134720.1	fgenesh1_pm.C_scaffold_3001010
440	AT3G12160	Bra038701|Bra001439|Bra034771	Bo1g139540.1|Bo3g064790.1|Bo5g133610.1	Al_scaffold_0003_1238
441	AT3G12250	Bra038705|Bra001443|Bra034767	Bo1g139470.1|Bo3g064830.1|Bo5g133550.1	fgenesh2_kg.3__1288__AT3G12250.4
442	AT3G12280	Bra038707|Bra001446|Bra034764	Bo1g139460.1|Bo3g064860.1|Bo5g133520.1	fgenesh2_kg.3__1291__AT3G12280.1
443	AT3G12390	Bra038716|Bra001450|Bra034757	Bo1g139320.1|Bo3g064900.1|Bo5g133450.1	Al_scaffold_0003_1257
444	AT3G12600	Bra038736|Bra001459|Bra034750	Bo1g139110.1|Bo3g065040.1|Bo5g133370.1	fgenesh2_kg.3__1319__AT3G12600.1
445	AT3G12630	Bra038739|Bra001461|Bra034748	Bo1g139080.1|Bo3g065060.1|Bo5g133350.1	fgenesh2_kg.3__1323__AT3G12630.1
446	AT3G10050	Bra034091|Bra001289|Bra029814	Bo1g144210.1|Bo3g061770.1|Bo5g137780.1	scaffold_301151.1
447	AT3G11130	Bra034166|Bra001391|Bra034864	Bo1g141210.1|Bo3g064010.1|Bo5g136830.1	fgenesh2_kg.3__1155__AT3G11130.1
448	AT3G11320	Bra034175|Bra001397|Bra034851	Bo1g141100.1|Bo3g064100.1|Bo5g136660.1	fgenesh2_kg.3__1172__AT3G11320.1
449	AT3G11400	Bra034177|Bra001401|Bra034846	Bo1g141080.1|Bo3g064160.1|Bo5g136610.1	fgenesh2_kg.3__1177__AT3G11400.1
450	AT3G27240	Bra032991|Bra025260|Bra039089	Bo2g140510.1|Bo7g084340.1|Bo9g008180.1	fgenesh2_kg.5__498__AT3G27240.1
451	AT3G27380	Bra033006|Bra025272|Bra039082	Bo2g140660.1|Bo7g084520.1|Bo9g008240.1	scaffold_500680.1
452	AT3G27400	Bra033008|Bra025274|Bra039081	Bo2g140690.1|Bo7g084540.1|Bo9g008250.1	Al_scaffold_0005_612
453	AT3G28850	Bra033062|Bra025357|Bra039044	Bo2g146490.1|Bo7g086960.1|Bo9g008650.1	fgenesh2_kg.5__647__AT3G28850.1
454	AT3G28860	Bra033064|Bra025359|Bra039042	Bo2g146520.1|Bo7g087020.1|Bo9g008680.1	fgenesh2_kg.5__649__AT3G28860.1
455	AT3G29090	Bra033083|Bra025376|Bra036219	Bo2g147690.1|Bo7g087250.1|Bo9g008810.1	scaffold_500903.1
456	AT3G30210	Bra020744|Bra025410|Bra036202	Bo2g149430.1|Bo7g088650.1|Bo9g009020.1	fgenesh2_kg.5__710__AT3G30210.1
457	AT3G30340	Bra020740|Bra025414|Bra036199	Bo2g149460.1|Bo7g088700.1|Bo9g009050.1	scaffold_501001.1
458	AT3G30390	Bra020737|Bra025416|Bra036198	Bo2g149480.1|Bo7g088710.1|Bo9g009060.1	Al_scaffold_0005_933
459	AT5G17440	Bra023618|Bra006408|Bra013977	Bo2g013720.1|Bo3g012640.1|Bo9g160220.1	fgenesh2_kg.6__1744__AT5G17440.1
460	AT5G27850	Bra020572|Bra009940|Bra036611	Bo2g155490.1|Bo7g094800.1|Bo9g010520.1	fgenesh2_kg.6__2680__AT5G27850.1
461	AT5G59880	Bra020277|Bra006686|Bra002522	Bo2g025260.1|Bo3g017680.1|Bo9g140920.1	fgenesh2_kg.8__1940__AT5G59880.1
462	AT5G59780	Bra020289|Bra006694|Bra002533	Bo2g025410.1|Bo3g017760.1|Bo9g140750.1	fgenesh2_kg.8__1928__AT5G59780.3
463	AT5G03680	Bra028824|Bra005777|Bra009518	Bo2g004170.1|Bo3g002510.1|Bo9g181820.1	fgenesh2_kg.6__282__AT5G03680.1
464	AT5G20510	Bra020107|Bra006562|Bra002307	Bo2g021880.1|Bo3g015210.1|Bo9g151850.1	scaffold_602145.1
465	AT5G20570	Bra020111|Bra006565|Bra002312	Bo2g021930.1|Bo3g015230.1|Bo9g151780.1	fgenesh2_kg.6__2094__AT5G20570.1
466	AT5G20840	Bra020130|Bra006579|Bra002333	Bo2g023180.1|Bo3g015370.1|Bo9g151460.1	fgenesh2_kg.6__2124__AT5G20840.1
467	AT5G65790	Bra031847|Bra024419|Bra037828	Bo2g168190.1|Bo3g097710.1|Bo9g018910.1	fgenesh2_kg.8__2632__AT5G65790.1
468	AT5G22060	Bra020169|Bra006608|Bra002386	Bo2g023680.1|Bo3g015700.1|Bo9g149730.1	fgenesh2_kg.6__2192__AT5G22060.1
469	AT5G15490	Bra023520|Bra006303|Bra008695	Bo2g012590.1|Bo3g010310.1|Bo9g164090.1	fgenesh2_kg.6__1528__AT5G15490.1
470	AT5G15470	Bra023519|Bra006301|Bra008696	Bo2g012580.1|Bo3g010290.1|Bo9g164100.1	fgenesh1_pm.C_scaffold_6001221
471	AT5G14420	Bra023465|Bra006253|Bra008758	Bo2g011850.1|Bo3g009780.1|Bo9g165920.1	fgenesh2_kg.6__1418__AT5G14420.2
472	AT5G05140	Bra028770|Bra005842|Bra009090	Bo2g006840.1|Bo3g003210.1|Bo9g177360.1	fgenesh2_kg.6__437__AT5G05140.1
473	AT3G12760	Bra001468|Bra034734|Bra039341	Bo1g138970.1|Bo3g065120.1|Bo5g133170.1	fgenesh1_pg.C_scaffold_3001152
474	AT3G12890	Bra001475|Bra034721|Bra039351	Bo1g138820.1|Bo3g065180.1|Bo5g133080.1	fgenesh2_kg.3__1351__AT3G12890.1
475	AT3G12920	Bra001477|Bra034718|Bra039354	Bo1g138780.1|Bo3g065210.1|Bo5g133040.1	fgenesh2_kg.3__1355__AT3G12920.1
476	AT3G13310	Bra001497|Bra034691|Bra039384	Bo1g138440.1|Bo3g065460.1|Bo5g132640.1	fgenesh2_kg.3__1415__AT3G13310.1
477	AT3G51850	Bra012835|Bra033476|Bra006881	Bo4g125870.1|Bo7g101210.1|Bo8g081210.1	fgenesh2_kg.5__1532__AT3G51850.1
478	AT3G51950	Bra012827|Bra033465|Bra006885	Bo4g125720.1|Bo7g101340.1|Bo8g081110.1	fgenesh2_kg.5__1545__AT3G51950.1
479	AT3G52770	Bra019649|Bra028532|Bra006946	Bo4g124090.1|Bo6g066880.1|Bo8g082230.1	scaffold_502358.1
480	AT5G67500	Bra031839|Bra024444|Bra037844	Bo2g168100.1|Bo3g096450.1|Bo9g019110.1	fgenesh2_kg.8__2661__AT5G67500.1
481	AT3G60770	Bra014472|Bra003427|Bra007556	Bo4g104810.1|Bo6g077330.1|Bo8g095490.1	scaffold_503311.1
482	AT3G55560	Bra014735|Bra003217|Bra007176	Bo4g116590.1|Bo6g069660.1|Bo8g090020.1	scaffold_502684.1
483	AT3G55800	Bra014720|Bra003221|Bra007192	Bo4g115460.1|Bo6g069840.1|Bo8g090220.1	scaffold_502717.1
484	AT3G56490	Bra014689|Bra003243|Bra007249	Bo4g113030.1|Bo6g071160.1|Bo8g090880.1	fgenesh2_kg.5__2082__AT3G56490.1
485	AT3G56810	Bra014670|Bra003252|Bra007270	Bo4g112720.1|Bo6g072360.1|Bo8g091130.1	fgenesh2_kg.5__2111__AT3G56810.1
486	AT3G57390	Bra014628|Bra003279|Bra007324	Bo4g111230.1|Bo6g072840.1|Bo8g091790.1	fgenesh2_kg.5__2175__AT3G57390.2
487	AT3G57400	Bra014627|Bra003280|Bra007325	Bo4g111200.1|Bo6g072880.1|Bo8g091810.1	fgenesh2_kg.5__2176__AT3G57400.1
488	AT3G57610	Bra014616|Bra003289|Bra007342	Bo4g111030.1|Bo6g073030.1|Bo8g092020.1	fgenesh2_kg.5__2202__AT3G57610.1
489	AT3G57670	Bra014612|Bra003295|Bra007346	Bo4g111000.1|Bo6g073120.1|Bo8g092070.1	fgenesh2_kg.5__2209__AT3G57670.1
490	AT3G60245	Bra014503|Bra003406|Bra007519	Bo4g105150.1|Bo6g076860.1|Bo8g095030.1	scaffold_503250.1
491	AT3G60580	Bra014483|Bra003422|Bra007545	Bo4g104940.1|Bo6g077190.1|Bo8g095300.1	scaffold_503291.1
492	AT3G60820	Bra014468|Bra003428|Bra007565	Bo4g103660.1|Bo6g077340.1|Bo8g095550.1	scaffold_503316.1
493	AT3G61250	Bra014446|Bra003443|Bra007588	Bo4g101470.1|Bo6g077600.1|Bo8g095790.1	fgenesh1_pm.C_scaffold_5002102
494	AT3G61590	Bra014429|Bra003458|Bra007616	Bo4g101240.1|Bo6g077850.1|Bo8g096090.1	fgenesh2_kg.5__2638__AT3G61590.1
495	AT3G62180	Bra014409|Bra003492|Bra007666	Bo4g098890.1|Bo6g079310.1|Bo8g097700.1	scaffold_503495.1
496	AT3G53720	Bra039815|Bra003154|Bra007022	Bo4g121640.1|Bo6g067630.1|Bo8g083060.1	scaffold_502472.1
497	AT3G53990	Bra014852|Bra003163|Bra007038	Bo4g120450.1|Bo6g067750.1|Bo8g083270.1	scaffold_502501.1
498	AT3G54040	Bra014843|Bra003167|Bra007040	Bo4g120340.1|Bo6g067830.1|Bo8g083310.1	fgenesh2_kg.5__1792__AT3G54040.1
499	AT3G54300	Bra014823|Bra003177|Bra007063	Bo4g120050.1|Bo6g067940.1|Bo8g083570.1	scaffold_502542.1
500	AT3G62600	Bra014400|Bra003501|Bra007687	Bo4g098740.1|Bo6g079480.1|Bo8g097910.1	scaffold_503537.1
501	AT3G62980	Bra014378|Bra003518|Bra007720	Bo4g098350.1|Bo6g079740.1|Bo8g098290.1	scaffold_503580.1
502	AT3G63010	Bra040420|Bra003520|Bra007722	Bo4g098320.1|Bo6g079770.1|Bo8g098320.1	fgenesh2_kg.5__2797__AT3G63010.1
503	AT3G58610	Bra014562|Bra003345|Bra007404	Bo4g108320.1|Bo6g075940.1|Bo8g092740.1	fgenesh2_kg.5__2304__AT3G58610.1
504	AT3G58730	Bra014555|Bra003352|Bra007415	Bo4g108240.1|Bo6g076040.1|Bo8g092870.1	scaffold_503059.1
505	AT5G27150	Bra020599|Bra009975|Bra036110	Bo2g155070.1|Bo7g093430.1|Bo9g010200.1	scaffold_602940.1
506	AT3G53580	Bra005198|Bra003147|Bra007013	Bo4g030580.1|Bo6g067570.1|Bo8g082960.1	scaffold_502452.1
507	AT5G27120	Bra020601|Bra009978|Bra036111	Bo2g155040.1|Bo7g093400.1|Bo9g010190.1	fgenesh2_kg.6__2744__AT5G27120.1
508	AT5G59030	Bra020328|Bra006724|Bra002582	Bo2g026900.1|Bo3g018280.1|Bo9g137170.1	fgenesh2_kg.8__1869__AT5G59030.1
509	AT5G26990	Bra020566|Bra009928|Bra036603	Bo2g155600.1|Bo7g094910.1|Bo9g010650.1	Al_scaffold_0006_2625
510	AT4G23870	Bra013738|Bra019262|Bra010545	Bo1g037250.1|Bo3g154290.1|Bo7g109170.1	fgenesh2_kg.7__1913__AT4G23870.1
511	AT4G24550	Bra013813|Bra019220|Bra010489	Bo1g039100.1|Bo7g109600.1|Bo8g050320.1	scaffold_701874.1
512	AT4G24780	Bra013833|Bra019209|Bra010482	Bo1g039310.1|Bo7g109750.1|Bo8g050440.1	fgenesh2_kg.7__1797__AT4G24780.1
513	AT4G24990	Bra013853|Bra019198|Bra010478	Bo1g039510.1|Bo7g109880.1|Bo8g050510.1	fgenesh2_kg.7__1772__AT4G24990.1
514	AT4G25010	Bra013854|Bra019197|Bra010477	Bo1g039530.1|Bo7g109890.1|Bo8g050520.1	fgenesh2_kg.7__1770__AT4G25010.1
515	AT4G25040	Bra013858|Bra019194|Bra010476	Bo1g039630.1|Bo7g109910.1|Bo8g050530.1	fgenesh2_kg.7__1766__AT4G25040.1
516	AT4G25050	Bra013859|Bra019193|Bra010475	Bo1g039640.1|Bo7g109920.1|Bo8g050560.1	scaffold_701818.1
517	AT4G25140	Bra013866|Bra019186|Bra010474	Bo1g039730.1|Bo7g110010.1|Bo8g050570.1	fgenesh2_kg.7__1752__AT4G25140.1
518	AT4G25230	Bra013876|Bra019181|Bra010473	Bo1g039920.1|Bo7g110070.1|Bo8g050590.1	fgenesh2_kg.7__1742__AT4G25230.2
519	AT5G51480	Bra022551|Bra029171|Bra028255	Bo2g050460.1|Bo3g023680.1|Bo9g101160.1	scaffold_801582.1
520	AT4G25310	Bra013884|Bra019177|Bra010469	Bo1g040010.1|Bo7g110140.1|Bo8g050600.1	fgenesh2_kg.7__1736__AT4G25300.1
521	AT4G25410	Bra013889|Bra019167|Bra010467	Bo1g040100.1|Bo7g110280.1|Bo8g050700.1	fgenesh1_pg.C_scaffold_7001417
522	AT4G25500	Bra013895|Bra019160|Bra010459	Bo1g040230.1|Bo7g110340.1|Bo8g050850.1	fgenesh2_kg.7__1711__AT4G25500.1
523	AT4G25630	Bra013905|Bra019148|Bra010455	Bo1g040350.1|Bo7g110460.1|Bo8g050920.1	fgenesh2_kg.7__1697__AT4G25630.1
524	AT5G57685	Bra020421|Bra006808|Bra002707	Bo2g029180.1|Bo3g019180.1|Bo9g133420.1	fgenesh2_kg.8__1681__AT5G57685.1
525	AT5G57625	Bra020427|Bra006810|Bra002713	Bo2g030230.1|Bo3g019220.1|Bo9g133350.1	fgenesh2_kg.8__1675__AT5G57625.1
526	AT4G30280	Bra011180|Bra024088|Bra010292	Bo1g014320.1|Bo3g175630.1|Bo7g114400.1	fgenesh2_kg.7__1155__AT4G30280.1
527	AT5G57550	Bra020433|Bra006814|Bra002722	Bo2g030320.1|Bo3g019260.1|Bo9g133240.1	fgenesh2_kg.8__1669__AT5G57550.1
528	AT4G25870	Bra013927|Bra019138|Bra010446	Bo1g040590.1|Bo7g110570.1|Bo8g051030.1	fgenesh2_kg.7__1665__AT4G25870.1
529	AT5G55910	Bra035592|Bra028955|Bra002868	Bo2g037670.1|Bo3g021320.1|Bo9g121110.1	fgenesh2_kg.8__1489__AT5G55910.1
530	AT5G55230	Bra035564|Bra028986|Bra002922	Bo2g040130.1|Bo3g021630.1|Bo9g120280.1	fgenesh2_kg.8__1424__AT5G55230.1
531	AT4G26850	Bra026398|Bra019082|Bra010424	Bo1g047760.1|Bo7g111180.1|Bo8g051450.1	fgenesh2_kg.7__1548__AT4G26850.1
532	AT5G55090	Bra035552|Bra028991|Bra002933	Bo2g041270.1|Bo3g021720.1|Bo9g119130.1	fgenesh2_kg.8__1407__AT5G55090.1
533	AT4G27000	Bra026387|Bra019078|Bra010418	Bo1g047830.1|Bo7g111220.1|Bo8g051560.1	scaffold_701590.1
534	AT4G27880	Bra026301|Bra019019|Bra010392	Bo1g050980.1|Bo7g111720.1|Bo8g052920.1	Al_scaffold_0007_1340
535	AT5G53400	Bra022654|Bra029071|Bra003059	Bo2g045840.1|Bo3g022680.1|Bo9g111230.1	fgenesh2_kg.8__1228__AT5G53400.1
536	AT5G53300	Bra022645|Bra029076|Bra003066	Bo2g045910.1|Bo3g022730.1|Bo9g111090.1	fgenesh1_pm.C_scaffold_8001028
537	AT4G28000	Bra026293|Bra024235|Bra010387	Bo1g051120.1|Bo7g111800.1|Bo8g054080.1	fgenesh2_kg.7__1416__AT4G28000.1
538	AT4G28240	Bra026273|Bra024216|Bra010381	Bo1g051300.1|Bo7g111980.1|Bo8g054160.1	fgenesh2_kg.7__1384__AT4G28240.1
539	AT4G28270	Bra026271|Bra024213|Bra010379	Bo1g051350.1|Bo7g112010.1|Bo8g054180.1	fgenesh2_kg.7__1379__AT4G28270.1
540	AT4G28300	Bra026268|Bra024211|Bra010376	Bo1g051380.1|Bo7g112030.1|Bo8g054230.1	fgenesh2_kg.7__1375__AT4G28300.1
541	AT4G28365	Bra026261|Bra024208|Bra010371	Bo1g051450.1|Bo7g112060.1|Bo8g054280.1	scaffold_701427.1
542	AT5G47200	Bra022113|Bra024956|Bra017497	Bo2g132250.1|Bo7g077360.1|Bo9g069360.1	fgenesh2_kg.8__74__AT5G47200.1
543	AT4G17785	Bra040181|Bra012641|Bra021033	Bo1g017860.1|Bo7g105430.1|Bo8g049720.1	fgenesh2_kg.7__2528__AT4G17785.1
544	AT4G17900	Bra013266|Bra012632|Bra021029	Bo1g018010.1|Bo7g105550.1|Bo8g049810.1	fgenesh2_kg.7__2515__AT4G17900.1
545	AT4G18430	Bra013308|Bra012597|Bra021009	Bo1g019580.1|Bo3g157000.1|Bo7g105990.1	fgenesh2_kg.7__2451__AT4G18430.1
546	AT4G18510	Bra013319|Bra012593|Bra021007	Bo1g019650.1|Bo3g157040.1|Bo7g106040.1	fgenesh2_kg.7__2441__AT4G18510.1
547	AT4G18530	Bra013320|Bra012590|Bra021005	Bo1g019660.1|Bo3g157070.1|Bo7g106070.1	fgenesh2_kg.7__2439__AT4G18530.1
548	AT4G18540	Bra013321|Bra012588|Bra021004	Bo1g019670.1|Bo3g157080.1|Bo7g106110.1	fgenesh2_kg.7__2438__AT4G18540.1
549	AT4G18550	Bra013322|Bra012587|Bra021003	Bo1g019680.1|Bo3g157100.1|Bo7g106120.1	fgenesh2_kg.7__2437__AT4G18550.1
550	AT4G18570	Bra013324|Bra012586|Bra021002	Bo1g019690.1|Bo3g157110.1|Bo7g106130.1	fgenesh2_kg.7__2436__AT4G18570.1
551	AT4G18596	Bra013328|Bra012585|Bra021001	Bo1g019710.1|Bo3g157140.1|Bo7g106140.1	fgenesh2_kg.7__2432__AT4G18596.1
552	AT4G18890	Bra013359|Bra012570|Bra020986	Bo1g020020.1|Bo3g157390.1|Bo7g106330.1	fgenesh2_kg.7__2404__AT4G18890.1
553	AT4G18980	Bra013366|Bra012560|Bra020981	Bo1g020150.1|Bo3g158500.1|Bo7g106420.1	fgenesh2_kg.7__2394__AT4G18980.1
554	AT4G20050	Bra013442|Bra012521|Bra020938	Bo1g022160.1|Bo3g162010.1|Bo7g106930.1	fgenesh2_kg.7__2299__AT4G20050.1
555	AT4G20380	Bra013460|Bra038804|Bra020924	Bo1g022390.1|Bo3g162210.1|Bo7g107120.1	fgenesh2_kg.7__2262__AT4G20380.4
556	AT4G20440	Bra013465|Bra038802|Bra020919	Bo1g022440.1|Bo3g162230.1|Bo7g107140.1	fgenesh2_kg.7__2248__AT4G20440.3
557	AT4G22140	Bra013592|Bra019395|Bra020856	Bo1g027000.1|Bo3g164180.1|Bo7g107810.1	fgenesh1_pm.C_scaffold_7001632
558	AT4G22360	Bra013614|Bra019378|Bra020851	Bo1g027240.1|Bo3g164270.1|Bo7g107940.1	fgenesh2_kg.7__2060__AT4G22360.1
559	AT4G22620	Bra013630|Bra019369|Bra020841	Bo1g028450.1|Bo3g164490.1|Bo7g108050.1	fgenesh2_kg.7__2039__AT4G22620.1
560	AT5G10420	Bra028589|Bra006058|Bra009033	Bo2g009860.1|Bo3g005570.1|Bo9g172170.1	scaffold_601055.1
561	AT4G28440	Bra011028|Bra024203|Bra010368	Bo1g017490.1|Bo7g113110.1|Bo8g054320.1	scaffold_701417.1
562	AT4G28530	Bra011037|Bra024194|Bra010362	Bo1g017380.1|Bo7g113180.1|Bo8g054390.1	fgenesh2_kg.7__1345__AT4G28530.1
563	AT4G30010	Bra011158|Bra024113|Bra010308	Bo1g014660.1|Bo3g175820.1|Bo7g114140.1	fgenesh2_kg.7__1188__AT4G30010.1
564	AT4G30160	Bra011168|Bra024105|Bra010303	Bo1g014490.1|Bo3g175750.1|Bo7g114230.1	fgenesh2_kg.7__1170__AT4G30160.1
565	AT4G30200	Bra011173|Bra024097|Bra010297	Bo1g014420.1|Bo3g175710.1|Bo7g114310.1	fgenesh2_kg.7__1163__AT4G30200.2
566	AT4G30210	Bra011174|Bra024095|Bra010296	Bo1g014400.1|Bo3g175700.1|Bo7g114320.1	scaffold_701199.1
567	AT4G30890	Bra011230|Bra024037|Bra010268	Bo1g011810.1|Bo3g175340.1|Bo7g114830.1	scaffold_701125.1
568	AT4G31300	Bra011257|Bra024015|Bra010243	Bo1g011450.1|Bo3g175020.1|Bo7g115030.1	fgenesh1_pm.C_scaffold_7000820
569	AT4G32030	Bra011316|Bra023966|Bra040065	Bo1g010760.1|Bo3g173510.1|Bo7g115590.1	scaffold_700995.1
570	AT4G32300	Bra011337|Bra023955|Bra040074	Bo1g010540.1|Bo3g173470.1|Bo7g115710.1	fgenesh2_kg.7__931__AT4G32300.1
571	AT4G32330	Bra011338|Bra023953|Bra040075	Bo1g010530.1|Bo3g173460.1|Bo7g115730.1	fgenesh2_kg.7__928__AT4G32330.1
572	AT4G32551	Bra011355|Bra037051|Bra040085	Bo1g010290.1|Bo3g172320.1|Bo7g115780.1	fgenesh2_kg.7__897__AT4G32551.1
573	AT4G32860	Bra011389|Bra037040|Bra034537	Bo1g009870.1|Bo3g171070.1|Bo7g115870.1	fgenesh2_kg.7__843__AT4G32860.1
574	AT4G33420	Bra011438|Bra037007|Bra034561	Bo1g008170.1|Bo3g170730.1|Bo7g116130.1	scaffold_700821.1
575	AT4G33430	Bra011439|Bra037006|Bra034562	Bo1g008160.1|Bo3g170710.1|Bo7g116140.1	fgenesh2_kg.7__780__AT4G33430.1
576	AT4G33650	Bra011458|Bra036991|Bra034579	Bo1g007960.1|Bo3g170550.1|Bo7g116290.1	fgenesh2_kg.7__748__AT4G33650.1
577	AT4G33980	Bra011484|Bra017619|Bra034595	Bo1g007710.1|Bo3g169260.1|Bo7g116550.1	fgenesh2_kg.7__708__AT4G33980.1
578	AT4G34160	Bra011501|Bra017629|Bra034612	Bo1g007590.1|Bo3g169030.1|Bo7g116660.1	scaffold_700727.1
579	AT4G34200	Bra011506|Bra017637|Bra034616	Bo1g007550.1|Bo3g168980.1|Bo7g116730.1	fgenesh2_kg.7__685__AT4G34200.1
580	AT4G34390	Bra011526|Bra017647|Bra034623	Bo1g007350.1|Bo3g168920.1|Bo7g116830.1	fgenesh2_kg.7__660__AT4G34390.1
581	AT4G34410	Bra011529|Bra017656|Bra034624	Bo1g007330.1|Bo3g168910.1|Bo7g116860.1	scaffold_700692.1
582	AT4G34490	Bra011538|Bra017660|Bra034629	Bo1g007230.1|Bo3g168850.1|Bo7g116880.1	scaffold_700682.1
583	AT4G34590	Bra011545|Bra017664|Bra034639	Bo1g007140.1|Bo3g168760.1|Bo7g116940.1	fgenesh2_kg.7__631__AT4G34588.1
584	AT4G34640	Bra011548|Bra017667|Bra034641	Bo1g007100.1|Bo3g168710.1|Bo7g116970.1	scaffold_700663.1
585	AT4G34670	Bra011551|Bra017669|Bra034643	Bo1g007080.1|Bo3g168690.1|Bo7g116980.1	fgenesh2_kg.7__621__AT4G34670.1
586	AT4G34680	Bra011552|Bra017670|Bra034644	Bo1g007070.1|Bo3g168670.1|Bo7g116990.1	fgenesh2_kg.7__620__AT4G34680.2
587	AT4G34700	Bra011553|Bra017671|Bra034645	Bo1g007060.1|Bo3g168660.1|Bo7g117000.1	scaffold_700658.1
588	AT4G35070	Bra011582|Bra017691|Bra034672	Bo1g006760.1|Bo3g167250.1|Bo7g117180.1	fgenesh2_kg.7__582__AT4G35070.1
589	AT4G35180	Bra011590|Bra017702|Bra020802	Bo1g006670.1|Bo3g167120.1|Bo7g117270.1	fgenesh2_kg.7__565__AT4G35180.1
590	AT4G35480	Bra011618|Bra017713|Bra010532	Bo1g006420.1|Bo3g155560.1|Bo7g117400.1	fgenesh2_kg.7__532__AT4G35480.1
591	AT4G35600	Bra011627|Bra017724|Bra010530	Bo1g006330.1|Bo3g155590.1|Bo7g117530.1	fgenesh2_kg.7__519__AT4G35600.1
592	AT4G36250	Bra011674|Bra017753|Bra010553	Bo1g005740.1|Bo3g154180.1|Bo7g117850.1	fgenesh2_kg.7__439__AT4G36250.1
593	AT4G36500	Bra011686|Bra017764|Bra010557	Bo1g005610.1|Bo3g154130.1|Bo7g117990.1	fgenesh2_kg.7__419__AT4G36500.1
594	AT4G36640	Bra011696|Bra017768|Bra010566	Bo1g005520.1|Bo3g154020.1|Bo7g118050.1	fgenesh2_kg.7__406__AT4G36640.1
595	AT4G15660	Bra033503|Bra012773|Bra038075	Bo1g056560.1|Bo7g103890.1|Bo8g040880.1	scaffold_702968.1
596	AT4G15770	Bra033510|Bra012765|Bra038067	Bo1g055430.1|Bo7g103980.1|Bo8g042090.1	fgenesh1_pm.C_scaffold_7002163
597	AT4G16143	Bra033534|Bra012741|Bra038043	Bo1g055110.1|Bo7g104210.1|Bo8g043260.1	scaffold_702897.1
598	AT5G47540	Bra022139|Bra024936|Bra017480	Bo2g132450.1|Bo7g077680.1|Bo9g069600.1	scaffold_800035.1
599	AT4G37295	Bra011753|Bra017815|Bra010595	Bo1g004870.1|Bo3g153520.1|Bo7g118470.1	fgenesh2_kg.7__323__AT4G37295.1
600	AT4G37650	Bra011777|Bra017842|Bra010606	Bo1g003500.1|Bo3g153360.1|Bo7g118650.1	scaffold_700314.1
601	AT4G37790	Bra011786|Bra017853|Bra010612	Bo1g003400.1|Bo3g153210.1|Bo7g118750.1	fgenesh2_kg.7__270__AT4G37790.1
602	AT4G02250	Bra018562|Bra000886|Bra036284	Bo2g100360.1|Bo3g052620.1|Bo9g005600.1	scaffold_604053.1
603	AT4G02380	Bra018556|Bra000884|Bra036272	Bo2g100440.1|Bo3g052590.1|Bo9g005720.1	fgenesh1_pm.C_scaffold_6002783
604	AT4G02410	Bra018553|Bra000880|Bra036269	Bo2g100480.1|Bo3g052560.1|Bo9g005760.1	fgenesh2_kg.6__3460__AT4G02410.1
605	AT5G53420	Bra022655|Bra029069|Bra003057	Bo2g045820.1|Bo3g022670.1|Bo9g111240.1	fgenesh2_kg.8__1230__AT5G53420.1
606	AT5G04430	Bra028789|Bra005806|Bra009454	Bo2g006550.1|Bo3g002820.1|Bo9g178760.1	fgenesh2_kg.6__359__AT5G04430.2
607	AT5G04740	Bra028781|Bra005816|Bra009433	Bo2g006660.1|Bo3g002950.1|Bo9g178970.1	fgenesh2_kg.6__386__AT5G04740.1
608	AT5G04760	Bra028780|Bra005818|Bra009432	Bo2g006670.1|Bo3g002960.1|Bo9g178980.1	scaffold_600421.1
609	AT5G05340	Bra028761|Bra005850|Bra009105	Bo2g006940.1|Bo3g003300.1|Bo9g177190.1	scaffold_600501.1
610	AT5G07310	Bra028703|Bra005932|Bra009272	Bo2g008570.1|Bo3g004290.1|Bo9g175390.1	fgenesh2_kg.6__690__AT5G07310.1
611	AT5G08080	Bra028672|Bra005968|Bra009318	Bo2g008880.1|Bo3g004680.1|Bo9g174820.1	fgenesh2_kg.6__775__AT5G08080.1
612	AT5G08160	Bra028670|Bra005973|Bra009325	Bo2g008930.1|Bo3g004740.1|Bo9g174740.1	fgenesh2_kg.6__785__AT5G08160.1
613	AT5G08180	Bra028669|Bra005975|Bra009327	Bo2g008940.1|Bo3g004760.1|Bo9g174710.1	scaffold_600825.1
614	AT5G08190	Bra028668|Bra005976|Bra009328	Bo2g008950.1|Bo3g004770.1|Bo9g174680.1	fgenesh2_kg.6__788__AT5G08190.1
615	AT5G08200	Bra028667|Bra005977|Bra009329	Bo2g008960.1|Bo3g004780.1|Bo9g174660.1	fgenesh2_kg.6__790__AT5G08200.1
616	AT5G08280	Bra028666|Bra005980|Bra009334	Bo2g008970.1|Bo3g004810.1|Bo9g174550.1	scaffold_600833.1
617	AT5G08300	Bra028665|Bra005982|Bra009336	Bo2g008990.1|Bo3g004830.1|Bo9g174530.1	fgenesh2_kg.6__796__AT5G08300.1
618	AT5G08520	Bra028654|Bra005997|Bra009346	Bo2g009130.1|Bo3g004970.1|Bo9g174380.1	fgenesh2_kg.6__825__AT5G08520.1
619	AT5G08670	Bra028649|Bra006014|Bra009363	Bo2g009190.1|Bo3g005080.1|Bo9g174270.1	fgenesh2_kg.6__842__AT5G08670.1
620	AT5G09650	Bra028625|Bra006029|Bra009396	Bo2g009450.1|Bo3g005220.1|Bo9g173900.1	fgenesh2_kg.6__915__AT5G09650.1
621	AT5G64570	Bra031912|Bra024311|Bra037782	Bo2g166310.1|Bo3g101180.1|Bo9g018170.1	fgenesh2_kg.8__2486__AT5G64570.1
622	AT5G64560	Bra031913|Bra024309|Bra037781	Bo2g166300.1|Bo3g101190.1|Bo9g018160.1	fgenesh2_kg.8__2484__AT5G64560.1
623	AT5G09810	Bra028615|Bra006033|Bra009081	Bo2g009550.1|Bo3g005290.1|Bo9g173750.1	fgenesh2_kg.6__937__AT5G09810.1
624	AT5G09900	Bra028611|Bra006038|Bra009074	Bo2g009600.1|Bo3g005340.1|Bo9g173690.1	fgenesh2_kg.6__948__AT5G09900.1
625	AT5G09920	Bra028609|Bra006039|Bra009073	Bo2g009620.1|Bo3g005350.1|Bo9g173680.1	fgenesh2_kg.6__951__AT5G09920.1
626	AT5G65210	Bra031871|Bra024366|Bra037809	Bo3g099410.1|Bo9g018570.1|Bo00615s190.1	Al_scaffold_0008_3070
627	AT5G10280	Bra028593|Bra006055|Bra009044	Bo2g009800.1|Bo3g005530.1|Bo9g172290.1	fgenesh2_kg.6__990__AT5G10280.1
628	AT5G10360	Bra028590|Bra006056|Bra009039	Bo2g009830.1|Bo3g005540.1|Bo9g172220.1	fgenesh2_kg.6__1000__AT5G10360.1
629	AT5G12030	Bra023360|Bra006137|Bra008920	Bo2g010790.1|Bo3g007430.1|Bo9g169680.1	fgenesh2_kg.6__1178__AT5G12020.1
630	AT5G12080	Bra023362|Bra006140|Bra008917	Bo2g010810.1|Bo3g007520.1|Bo9g169650.1	fgenesh2_kg.6__1186__AT5G12080.1
631	AT5G12400	Bra023376|Bra006158|Bra008890	Bo2g010930.1|Bo3g008760.1|Bo9g169430.1	fgenesh2_kg.6__1221__AT5G12400.1
632	AT5G12840	Bra023378|Bra006165|Bra008878	Bo2g010950.1|Bo3g008860.1|Bo9g169310.1	Al_scaffold_0006_1178
633	AT5G12870	Bra023380|Bra006166|Bra008875	Bo2g010970.1|Bo3g008870.1|Bo9g169270.1	scaffold_601291.1
634	AT5G12900	Bra023381|Bra006167|Bra008872	Bo2g010980.1|Bo3g008880.1|Bo9g169230.1	fgenesh2_kg.6__1242__AT5G12900.1
635	AT5G13160	Bra023393|Bra006184|Bra008851	Bo2g011100.1|Bo3g009020.1|Bo9g168980.1	scaffold_601325.1
636	AT5G13170	Bra023394|Bra006185|Bra008850	Bo2g011110.1|Bo3g009030.1|Bo9g168970.1	fgenesh2_kg.6__1267__AT5G13170.1
637	AT5G13180	Bra023395|Bra006186|Bra008849	Bo2g011120.1|Bo3g009040.1|Bo9g168950.1	scaffold_601328.1
638	AT5G13220	Bra023399|Bra006190|Bra008846	Bo2g011150.1|Bo3g009050.1|Bo9g168900.1	fgenesh2_kg.6__1272__AT5G13220.1
639	AT5G13250	Bra023400|Bra006191|Bra008843	Bo2g011170.1|Bo3g009080.1|Bo9g167890.1	scaffold_601335.1
640	AT5G13450	Bra023413|Bra006200|Bra008829	Bo2g011290.1|Bo3g009180.1|Bo9g166760.1	fgenesh2_kg.6__1299__AT5G13450.1
641	AT5G13820	Bra023437|Bra006218|Bra008800	Bo2g011570.1|Bo3g009370.1|Bo9g166400.1	fgenesh2_kg.6__1339__AT5G13820.1
642	AT5G14030	Bra023445|Bra006233|Bra008785	Bo2g011640.1|Bo3g009560.1|Bo9g166220.1	scaffold_601416.1
643	AT5G14040	Bra023446|Bra006234|Bra008784	Bo2g011650.1|Bo3g009570.1|Bo9g166210.1	scaffold_601417.1
644	AT5G14370	Bra023461|Bra006252|Bra008763	Bo2g011820.1|Bo3g009760.1|Bo9g165970.1	fgenesh2_kg.6__1411__AT5G14370.1
645	AT5G14720	Bra023483|Bra006265|Bra008742	Bo2g012140.1|Bo3g009890.1|Bo9g165690.1	fgenesh2_kg.6__1447__AT5G14720.1
646	AT5G16010	Bra023548|Bra006336|Bra008657	Bo2g012890.1|Bo3g010830.1|Bo9g163590.1	fgenesh2_kg.6__1584__AT5G16010.1
647	AT5G16110	Bra023552|Bra006339|Bra008645	Bo2g012930.1|Bo3g010860.1|Bo9g163470.1	fgenesh2_kg.6__1593__AT5G16110.1
648	AT5G16270	Bra023558|Bra006346|Bra008628	Bo2g013010.1|Bo3g010930.1|Bo9g163300.1	scaffold_601664.1
649	AT5G17230	Bra023603|Bra006391|Bra008569	Bo2g013500.1|Bo3g012430.1|Bo9g161470.1	scaffold_601772.1
650	AT5G17300	Bra023610|Bra006394|Bra008563	Bo2g013560.1|Bo3g012470.1|Bo9g161410.1	fgenesh2_kg.6__1729__AT5G17300.1
651	AT5G17330	Bra023612|Bra006397|Bra008561	Bo2g013590.1|Bo3g012520.1|Bo9g161390.1	fgenesh2_kg.6__1733__AT5G17330.1
652	AT5G17800	Bra023637|Bra006422|Bra002107	Bo2g013970.1|Bo3g012780.1|Bo9g159830.1	fgenesh2_kg.6__1780__AT5G17800.1
653	AT5G18230	Bra023668|Bra006446|Bra002144	Bo2g015390.1|Bo3g013030.1|Bo9g157370.1	fgenesh2_kg.6__1825__AT5G18230.1
654	AT5G19520	Bra020044|Bra006509|Bra002242	Bo2g018110.1|Bo3g013720.1|Bo9g153650.1	fgenesh2_kg.6__1979__AT5G19520.1
655	AT5G19690	Bra020057|Bra006514|Bra002255	Bo2g018280.1|Bo3g013780.1|Bo9g152560.1	fgenesh2_kg.6__1997__AT5G19690.1
656	AT5G19760	Bra020060|Bra006516|Bra002259	Bo2g018330.1|Bo3g013800.1|Bo9g152510.1	fgenesh2_kg.6__2003__AT5G19760.1
657	AT5G19790	Bra020063|Bra006518|Bra002262	Bo2g018360.1|Bo3g013830.1|Bo9g152440.1	scaffold_602074.1
658	AT5G19855	Bra020067|Bra006522|Bra002265	Bo2g018410.1|Bo3g013870.1|Bo9g152410.1	scaffold_602079.1
659	AT5G19900	Bra020073|Bra006524|Bra002272	Bo2g018480.1|Bo3g013880.1|Bo9g152240.1	fgenesh2_kg.6__2020__AT5G19900.1
660	AT5G20240	Bra020093|Bra006549|Bra002285	Bo2g020730.1|Bo3g014100.1|Bo9g152080.1	fgenesh2_kg.6__2063__AT5G20240.1
661	AT5G20630	Bra020114|Bra006567|Bra002316	Bo2g021960.1|Bo3g015250.1|Bo9g151720.1	scaffold_602161.1
662	AT5G20820	Bra020128|Bra006577|Bra002331	Bo2g023170.1|Bo3g015350.1|Bo9g151490.1	fgenesh2_kg.6__2121__AT5G20820.1
663	AT5G20885	Bra020133|Bra006583|Bra002336	Bo2g023220.1|Bo3g015410.1|Bo9g150410.1	fgenesh2_kg.6__2128__AT5G20885.1
664	AT5G22330	Bra020185|Bra006621|Bra002406	Bo2g023840.1|Bo3g016840.1|Bo9g148570.1	scaffold_602280.1
665	AT5G63490	Bra029222|Bra038638|Bra035841	Bo2g165700.1|Bo3g103340.1|Bo9g017700.1	fgenesh2_kg.8__2352__AT5G63490.1
666	AT5G64530	Bra031915|Bra024306|Bra037779	Bo2g166280.1|Bo3g101220.1|Bo9g018140.1	fgenesh2_kg.8__2481__AT5G64530.1
667	AT5G64740	Bra031904|Bra024324|Bra037793	Bo2g166370.1|Bo3g100970.1|Bo9g018320.1	fgenesh2_kg.8__2505__AT5G64740.1
668	AT5G64750	Bra031903|Bra024325|Bra037794	Bo2g166380.1|Bo3g100930.1|Bo9g018330.1	fgenesh2_kg.8__2506__AT5G64750.1
669	AT5G64810	Bra031900|Bra024328|Bra037796	Bo2g166420.1|Bo3g100860.1|Bo9g018440.1	fgenesh2_kg.8__2513__AT5G64810.1
670	AT5G65420	Bra031858|Bra024383|Bra037817	Bo3g099220.1|Bo9g018720.1|Bo00615s020.1	Al_scaffold_0008_3090
671	AT5G65660	Bra031851|Bra024405|Bra037823	Bo2g168240.1|Bo3g097870.1|Bo9g018840.1	scaffold_803302.1
672	AT5G46230	Bra022026|Bra025029|Bra017568	Bo2g129890.1|Bo7g075160.1|Bo9g063050.1	fgenesh2_kg.8__167__AT5G46230.1
673	AT5G46630	Bra022052|Bra025009|Bra017537	Bo2g130350.1|Bo7g075580.1|Bo9g065430.1	scaffold_800163.1
674	AT5G46700	Bra022054|Bra025005|Bra017532	Bo2g131360.1|Bo7g075620.1|Bo9g065470.1	fgenesh2_kg.8__125__AT5G46700.1
675	AT5G47030	Bra022092|Bra024969|Bra017512	Bo2g131900.1|Bo7g077170.1|Bo9g066940.1	fgenesh2_kg.8__93__AT5G47030.1
676	AT5G47050	Bra022093|Bra024967|Bra017511	Bo2g131930.1|Bo7g077230.1|Bo9g066950.1	fgenesh2_kg.8__91__AT5G47050.1
677	AT5G47520	Bra022136|Bra024937|Bra017482	Bo2g132420.1|Bo7g077670.1|Bo9g069570.1	fgenesh2_kg.8__36__AT5G47520.1
678	AT5G47560	Bra022142|Bra024934|Bra017477	Bo2g132480.1|Bo7g077700.1|Bo9g069640.1	fgenesh2_kg.8__33__AT5G47560.1
679	AT5G47570	Bra022143|Bra024933|Bra017476	Bo2g133490.1|Bo7g077710.1|Bo9g069650.1	fgenesh2_kg.8__32__AT5G47570.1
680	AT5G47620	Bra022145|Bra024928|Bra017475	Bo2g133510.1|Bo7g077760.1|Bo9g069660.1	Al_scaffold_0008_26
681	AT5G47650	Bra022148|Bra024926|Bra017472	Bo2g133540.1|Bo7g077810.1|Bo9g069700.1	fgenesh2_kg.8__25__AT5G47650.1
682	AT5G47730	Bra022153|Bra024920|Bra017468	Bo2g133590.1|Bo7g077870.1|Bo9g069750.1	scaffold_800014.1
683	AT5G02030	Bra028883|Bra005703|Bra009618	Bo2g002450.1|Bo3g001690.1|Bo9g184860.1	fgenesh2_kg.6__114__AT5G02030.1
684	AT5G03330	Bra028839|Bra005734|Bra009533	Bo2g003990.1|Bo3g002280.1|Bo9g182020.1	fgenesh2_kg.6__238__AT5G03330.1
685	AT5G03380	Bra028836|Bra005762|Bra009531	Bo2g004040.1|Bo3g002320.1|Bo9g182000.1	scaffold_600262.1
686	AT5G03510	Bra028831|Bra005766|Bra009525	Bo2g004110.1|Bo3g002370.1|Bo9g181940.1	scaffold_600279.1
687	AT5G47820	Bra020729|Bra037528|Bra036194	Bo2g149530.1|Bo7g088870.1|Bo9g009120.1	fgenesh2_kg.8__639__AT5G47820.2
688	AT5G47920	Bra020723|Bra037519|Bra036187	Bo2g149590.1|Bo7g088970.1|Bo9g009200.1	fgenesh2_kg.8__654__AT5G47920.1
689	AT5G48170	Bra020714|Bra037508|Bra036183	Bo2g149680.1|Bo7g089090.1|Bo9g009310.1	fgenesh2_kg.8__687__AT5G48170.1
690	AT5G48270	Bra020708|Bra037498|Bra036180	Bo2g149820.1|Bo7g089150.1|Bo9g009340.1	scaffold_801120.1
691	AT5G48850	Bra020675|Bra037456|Bra036158	Bo2g150270.1|Bo7g089560.1|Bo9g009620.1	fgenesh2_kg.8__764__AT5G48850.1
692	AT5G49520	Bra020628|Bra010032|Bra036138	Bo2g151740.1|Bo7g092790.1|Bo9g009900.1	scaffold_801332.1
693	AT5G62280	Bra029269|Bra010072|Bra035898	Bo2g164040.1|Bo3g107770.1|Bo9g014920.1	fgenesh1_pm.C_scaffold_8001805
694	AT5G62380	Bra029266|Bra010077|Bra035896	Bo2g164090.1|Bo3g107700.1|Bo9g014940.1	fgenesh1_pm.C_scaffold_8001814
695	AT5G62440	Bra029260|Bra010083|Bra035894	Bo2g164140.1|Bo3g107630.1|Bo9g014970.1	fgenesh2_kg.8__2237__AT5G62440.1
696	AT5G60890	Bra029350|Bra013000|Bra035954	Bo2g161170.1|Bo7g098110.1|Bo9g014380.1	fgenesh2_kg.8__2056__AT5G60890.1
697	AT5G60920	Bra029346|Bra012996|Bra035951	Bo2g161220.1|Bo7g098210.1|Bo9g014410.1	fgenesh2_kg.8__2060__AT5G60920.1
698	AT5G60980	Bra029343|Bra012989|Bra035946	Bo2g161250.1|Bo7g098270.1|Bo9g014430.1	fgenesh1_pm.C_scaffold_8001690
699	AT5G61060	Bra029339|Bra012984|Bra035942	Bo2g161300.1|Bo7g098310.1|Bo9g014470.1	scaffold_802745.1
700	AT5G61130	Bra029334|Bra012981|Bra035941	Bo2g161330.1|Bo7g098350.1|Bo9g014480.1	scaffold_802753.1
701	AT5G26210	Bra020543|Bra009887|Bra036568	Bo2g156000.1|Bo7g095410.1|Bo9g011050.1	scaffold_602752.1
702	AT5G26667	Bra020536|Bra009898|Bra036580	Bo2g156200.1|Bo7g095280.1|Bo9g010930.1	fgenesh2_kg.6__2615__AT5G26667.2
703	AT5G59050	Bra020330|Bra006726|Bra002583	Bo2g026910.1|Bo3g018300.1|Bo9g137110.1	fgenesh2_kg.8__1867__AT5G59050.1
704	AT5G51490	Bra022552|Bra029170|Bra028257	Bo2g050450.1|Bo3g023670.1|Bo9g101180.1	fgenesh1_pg.C_scaffold_8001177
705	AT5G52900	Bra022617|Bra029101|Bra003098	Bo2g047340.1|Bo3g023000.1|Bo9g108620.1	fgenesh2_kg.8__1171__AT5G52900.1
706	AT5G53210	Bra022638|Bra029088|Bra003073	Bo2g046020.1|Bo3g022850.1|Bo9g110960.1	Al_scaffold_0008_1712
707	AT5G53500	Bra022657|Bra029066|Bra003052	Bo2g044720.1|Bo3g022620.1|Bo9g111300.1	fgenesh2_kg.8__1243__AT5G53500.1
708	AT5G54310	Bra022711|Bra029030|Bra002995	Bo2g042100.1|Bo3g022170.1|Bo9g117260.1	fgenesh2_kg.8__1332__AT5G54310.1
709	AT5G54800	Bra022745|Bra029005|Bra002955	Bo2g041470.1|Bo3g021860.1|Bo9g118840.1	scaffold_802017.1
710	AT5G55050	Bra035549|Bra028995|Bra002936	Bo2g041290.1|Bo3g021770.1|Bo9g119080.1	fgenesh2_kg.8__1404__AT5G55050.1
711	AT5G55560	Bra035577|Bra028972|Bra002897	Bo2g038900.1|Bo3g021470.1|Bo9g120700.1	fgenesh2_kg.8__1460__AT5G55560.1
712	AT5G55670	Bra035583|Bra028966|Bra002879	Bo2g037780.1|Bo3g021410.1|Bo9g120980.1	fgenesh2_kg.8__1470__AT5G55670.1
713	AT5G56200	Bra035609|Bra028943|Bra002836	Bo2g036470.1|Bo3g021160.1|Bo9g123640.1	fgenesh2_kg.8__1525__AT5G56200.1
714	AT5G57150	Bra020462|Bra006831|Bra002756	Bo2g032640.1|Bo3g019430.1|Bo9g130890.1	fgenesh2_kg.8__1627__AT5G57150.1
715	AT5G57220	Bra020459|Bra006830|Bra002747	Bo2g032590.1|Bo3g019420.1|Bo9g131960.1	fgenesh1_pm.C_scaffold_8001363
716	AT5G57300	Bra020452|Bra006827|Bra002740	Bo2g032480.1|Bo3g019370.1|Bo9g133010.1	fgenesh2_kg.8__1645__AT5G57300.1
717	AT5G57320	Bra020451|Bra006826|Bra002738	Bo2g032470.1|Bo3g019360.1|Bo9g133020.1	fgenesh2_kg.8__1646__AT5G57320.1
718	AT5G57330	Bra020450|Bra006825|Bra002737	Bo2g032460.1|Bo3g019350.1|Bo9g133060.1	scaffold_802305.1
719	AT5G57800	Bra020412|Bra006799|Bra002692	Bo2g029050.1|Bo3g019110.1|Bo9g133540.1	fgenesh2_kg.8__1692__AT5G57800.1
720	AT5G57990	Bra020400|Bra006790|Bra002683	Bo2g028940.1|Bo3g019020.1|Bo9g133610.1	fgenesh2_kg.8__1718__AT5G57990.1
721	AT5G58010	Bra020398|Bra006788|Bra002679	Bo2g028920.1|Bo3g018990.1|Bo9g133640.1	fgenesh1_pm.C_scaffold_8001435
722	AT5G58070	Bra020391|Bra006784|Bra002674	Bo2g028830.1|Bo3g018930.1|Bo9g134760.1	scaffold_802395.1
723	AT5G58330	Bra020374|Bra006772|Bra002660	Bo2g028650.1|Bo3g018790.1|Bo9g134980.1	fgenesh2_kg.8__1764__AT5G58330.1
724	AT5G59870	Bra020278|Bra006688|Bra002523	Bo2g025290.1|Bo3g017690.1|Bo9g140890.1	fgenesh1_pg.C_scaffold_8001991
725	AT5G60020	Bra020269|Bra006683|Bra002515	Bo2g025180.1|Bo3g017620.1|Bo9g141020.1	fgenesh2_kg.8__1956__AT5G60020.1
726	AT5G60400	Bra020252|Bra006660|Bra002482	Bo2g024940.1|Bo3g017370.1|Bo9g142530.1	fgenesh2_kg.8__2000__AT5G60400.3
727	AT5G60660	Bra020238|Bra006650|Bra002462	Bo2g024760.1|Bo3g017270.1|Bo9g144830.1	scaffold_802701.1
728	AT5G66650	Bra031816|Bra012088|Bra037158	Bo2g167710.1|Bo7g064700.1|Bo9g021770.1	fgenesh2_kg.8__2754__AT5G66650.1
729	AT5G66700	Bra031819|Bra012093|Bra037154	Bo2g167730.1|Bo7g064620.1|Bo9g021730.1	fgenesh1_pm.C_scaffold_8002241
730	AT5G51590	Bra022555|Bra029164|Bra028265	Bo2g048340.1|Bo3g023610.1|Bo9g102350.1	fgenesh2_kg.8__1045__AT5G51590.1
731	AT3G21140	Bra023902|Bra001814|Bra031254	Bo1g108250.1|Bo3g077360.1|Bo5g103600.1	fgenesh2_kg.3__2332__AT3G21140.1
732	AT1G14710	Bra026194|Bra016682|Bra026810	Bo5g019950.1|Bo8g066210.1|Bo8g106610.1	fgenesh2_kg.1__1612__AT1G14710.1
733	AT1G51690	Bra030425|Bra018924|Bra014296	Bo3g181420.1|Bo6g026170.1|Bo6g042460.1	fgenesh2_kg.1__4239__AT1G51690.1
734	AT4G25740	Bra013915|Bra019143|Bra010448	Bo1g040440.1|Bo7g110510.1|Bo8g050970.1	fgenesh2_kg.7__1680__AT4G25740.2
735	AT3G14080	Bra021531|Bra001534|Bra027374	Bo1g134610.1|Bo3g065880.1|Bo5g131730.1	fgenesh2_kg.3__1522__AT3G14080.1
736	AT3G53450	Bra039788|Bra003135|Bra007000	Bo6g067370.1|Bo8g082850.1|Bo00576s010.1	fgenesh1_pg.C_scaffold_5001831
737	AT1G75580	Bra008207|Bra003746|Bra015832	Bo2g084030.1|Bo6g086220.1|Bo6g119730.1	fgenesh2_kg.2__1835__AT1G75580.1
738	AT3G53460	Bra039789|Bra003136|Bra007002	Bo6g067380.1|Bo8g082860.1|Bo00576s040.1	fgenesh1_pg.C_scaffold_5001832
739	AT3G15040	Bra021587|Bra001580|Bra027283	Bo1g129820.1|Bo3g066550.1|Bo5g127490.1	scaffold_301744.1
740	AT1G70260	Bra007904|Bra003959|Bra016228	Bo2g068030.1|Bo6g094840.1|Bo6g110880.1	scaffold_201899.1
741	AT1G23310	Bra012371|Bra016353|Bra024580	Bo5g039420.1|Bo7g056210.1|Bo8g073730.1	fgenesh2_kg.1__2543__AT1G23310.1
742	AT3G19290	Bra037533|Bra001742|Bra022409	Bo1g114840.1|Bo3g073080.1|Bo5g115300.1	fgenesh2_kg.3__2145__AT3G19290.1
743	AT1G75750	Bra008222|Bra003743|Bra015820	Bo2g085340.1|Bo6g086170.1|Bo6g119840.1	scaffold_202521.1
744	AT3G53960	Bra014854|Bra003161|Bra007035	Bo4g120490.1|Bo6g067720.1|Bo8g083250.1	scaffold_502498.1
745	AT4G27030	Bra026384|Bra019077|Bra010416	Bo1g047860.1|Bo7g111230.1|Bo8g051580.1	fgenesh2_kg.7__1526__AT4G27030.1
746	AT4G27480	Bra026345|Bra019047|Bra010402	Bo1g049410.1|Bo7g111440.1|Bo8g052790.1	fgenesh2_kg.7__1479__AT4G27480.2
747	AT4G27500	Bra026343|Bra019045|Bra010400	Bo1g049430.1|Bo7g111460.1|Bo8g052840.1	fgenesh1_pm.C_scaffold_7001172
748	AT4G27652	Bra026326|Bra019036|Bra010397	Bo1g049610.1|Bo7g111560.1|Bo8g052880.1	fgenesh2_kg.7__1454__AT4G27652.1
749	AT1G70490	Bra007917|Bra003954|Bra016215	Bo2g068190.1|Bo6g094710.1|Bo6g111080.1	fgenesh2_kg.2__1302__AT1G70490.1
750	AT1G14630	Bra026622|Bra026199|Bra026815	Bo2g134850.1|Bo5g019850.1|Bo8g106680.1	Al_scaffold_0001_1514
751	AT1G24360	Bra030025|Bra010962|Bra032808	Bo3g140250.1|Bo5g051850.1|Bo7g050130.1	fgenesh2_kg.1__2863__AT1G24360.1
752	AT1G49900	Bra038219|Bra001752|Bra022436	Bo1g113530.1|Bo3g073320.1|Bo5g113850.1	fgenesh2_kg.3__2173__AT3G19580.2
753	AT1G08370	Bra018630|Bra030721|Bra031623	Bo5g008960.1|Bo8g011050.1|Bo8g112510.1	fgenesh2_kg.1__852__AT1G08370.1
754	AT1G24520	Bra012505|Bra010966|Bra032796	Bo3g140160.1|Bo5g043840.1|Bo7g050260.1	scaffold_103015.1
755	AT1G24530	Bra012504|Bra010967|Bra032795	Bo3g140130.1|Bo5g043830.1|Bo7g050270.1	scaffold_103014.1
756	AT2G38670	Bra000084|Bra017108|Bra005090	Bo3g032710.1|Bo4g027100.1|Bo4g187730.1	scaffold_402604.1
757	AT1G75550	Bra008205|Bra003747|Bra015834	Bo2g084020.1|Bo6g086230.1|Bo6g119710.1	fgenesh2_kg.2__1832__AT1G75550.1
758	AT1G26610	Bra012450|Bra016280|Bra024704	Bo3g137160.1|Bo5g042720.1|Bo7g054120.1	fgenesh2_kg.1__2702__AT1G26610.1
759	AT4G17870	Bra013262|Bra012635|Bra021032	Bo1g017970.1|Bo7g105520.1|Bo8g049770.1	scaffold_702657.1
760	AT1G18150	Bra025929|Bra016567|Bra031017	Bo5g025110.1|Bo8g067690.1|Bo8g104510.1	Al_scaffold_0001_1881
761	AT1G74430	Bra008149|Bra003801|Bra015912	Bo2g081100.1|Bo6g087030.1|Bo6g118730.1	fgenesh2_kg.2__1707__AT1G74430.1
762	AT1G26945	Bra012435|Bra016299|Bra024672	Bo5g045280.1|Bo7g054400.1|Bo8g076340.1	fgenesh2_kg.1__2658__AT1G26945.1
763	AT1G75840	Bra008227|Bra003739|Bra015807	Bo2g086490.1|Bo6g086100.1|Bo6g119920.1	scaffold_202533.1
764	AT1G21240	Bra025882|Bra012272|Bra016427	Bo5g033100.1|Bo7g059570.1|Bo8g070800.1	Al_scaffold_0001_2216
765	AT5G19190	Bra023711|Bra006498|Bra002220	Bo2g017780.1|Bo3g013620.1|Bo9g153960.1	fgenesh2_kg.6__1937__AT5G19190.1
766	AT3G06120	Bra040234|Bra001183|Bra020775	Bo1g150080.1|Bo3g060420.1|Bo5g144750.1	scaffold_300691.1
767	AT1G27380	Bra030042|Bra010947|Bra032824	Bo3g141490.1|Bo5g051990.1|Bo7g049930.1	fgenesh1_pm.C_scaffold_1002241
768	AT2G39890	Bra000154|Bra017046|Bra005004	Bo3g034540.1|Bo4g025800.1|Bo4g188650.1	fgenesh2_kg.4__2084__AT2G39890.2
769	AT1G27390	Bra030044|Bra010946|Bra032826	Bo3g141500.1|Bo5g052010.1|Bo7g049890.1	scaffold_103056.1
770	AT3G15030	Bra021586|Bra001579|Bra027284	Bo1g129830.1|Bo3g066540.1|Bo5g127500.1	scaffold_301743.1
771	AT2G31710	Bra022863|Bra021719|Bra005647	Bo3g026400.1|Bo4g049560.1|Bo4g176190.1	fgenesh1_pg.C_scaffold_4001272
772	AT1G06080	Bra030638|Bra032439|Bra015472	Bo5g007200.1|Bo8g005970.1|Bo8g114800.1	scaffold_100596.1
773	AT4G20890	Bra013481|Bra038795|Bra020912	Bo1g022580.1|Bo3g162350.1|Bo7g107230.1	fgenesh2_kg.7__2230__AT4G20890.1
774	AT4G20970	Bra013486|Bra038792|Bra020878	Bo1g022660.1|Bo3g162840.1|Bo7g107250.1	fgenesh1_pm.C_scaffold_7001730
775	AT4G21110	Bra013502|Bra038786|Bra020886	Bo1g023860.1|Bo3g162750.1|Bo7g107310.1	fgenesh2_kg.7__2209__AT4G21110.1
776	AT4G21200	Bra013512|Bra038780|Bra020890	Bo1g023960.1|Bo3g162670.1|Bo7g107340.1	Al_scaffold_0007_2057
777	AT4G21440	Bra013526|Bra038774|Bra020892	Bo1g024170.1|Bo3g162580.1|Bo7g107420.1	fgenesh2_kg.7__2173__AT4G21440.1
778	AT4G21670	Bra013546|Bra038764|Bra020905	Bo1g024360.1|Bo3g162440.1|Bo7g107490.1	fgenesh2_kg.7__2141__AT4G21670.1
779	AT4G21680	Bra013547|Bra038763|Bra020906	Bo1g024380.1|Bo3g162430.1|Bo7g107500.1	fgenesh2_kg.7__2140__AT4G21680.1
780	AT1G28240	Bra030079|Bra010889|Bra032885	Bo3g143260.1|Bo5g054660.1|Bo7g048380.1	fgenesh2_kg.1__2986__AT1G28240.1
781	AT1G10820	Bra018421|Bra019900|Bra031746	Bo5g013290.1|Bo8g059670.1|Bo8g109240.1	Al_scaffold_0001_1084
782	AT1G19180	Bra025713|Bra016520|Bra031065	Bo5g027170.1|Bo8g068340.1|Bo8g102890.1	fgenesh2_kg.1__2096__AT1G19180.2
783	AT4G22690	Bra013634|Bra019366|Bra020836	Bo1g028540.1|Bo3g165550.1|Bo7g108080.1	fgenesh1_pg.C_scaffold_7001672
784	AT3G07050	Bra040357|Bra001232|Bra029617	Bo1g147590.1|Bo3g060990.1|Bo5g141920.1	fgenesh2_kg.3__725__AT3G07050.1
785	AT2G40530	Bra000191|Bra016987|Bra004577	Bo3g035030.1|Bo4g012660.1|Bo4g190260.1	fgenesh2_kg.4__2169__AT2G40530.1
786	AT4G28460	Bra011029|Bra024201|Bra010367	Bo1g017480.1|Bo7g113130.1|Bo8g054330.1	fgenesh2_kg.7__1357__AT4G28460.1
787	AT1G21920	Bra012299|Bra016399|Bra031352	Bo5g034990.1|Bo7g060030.1|Bo8g071190.1	fgenesh1_pg.C_scaffold_1001997
788	AT1G28420	Bra030097|Bra010869|Bra032908	Bo3g143570.1|Bo5g055970.1|Bo7g047070.1	fgenesh2_kg.1__3015__AT1G28420.1
789	AT1G28440	Bra030098|Bra010867|Bra032909	Bo3g143580.1|Bo5g055980.1|Bo7g047060.1	fgenesh2_kg.1__3017__AT1G28440.1
790	AT1G77700	Bra008326|Bra003673|Bra015659	Bo2g092880.1|Bo6g082080.1|Bo6g121430.1	Al_scaffold_0002_2475
791	AT2G40900	Bra000212|Bra016963|Bra004592	Bo3g035300.1|Bo4g012840.1|Bo4g190580.1	fgenesh1_pm.C_scaffold_4001834
792	AT1G04250	Bra030560|Bra032520|Bra015298	Bo5g004400.1|Bo8g002800.1|Bo8g115680.1	fgenesh2_kg.1__355__AT1G04250.1
793	AT3G56800	Bra014671|Bra003251|Bra007269	Bo4g112740.1|Bo6g072350.1|Bo8g091060.1	scaffold_502831.1
794	AT1G67740	Bra033982|Bra004075|Bra004252	Bo2g056130.1|Bo6g098700.1|Bo6g105200.1	fgenesh2_kg.2__1008__AT1G67740.1
795	AT1G29520	Bra030142|Bra010825|Bra032323	Bo3g144150.1|Bo5g059800.1|Bo7g045390.1	fgenesh2_kg.1__3114__AT1G29520.1
796	AT2G33150	Bra022927|Bra021829|Bra005522	Bo3g027150.1|Bo4g044190.1|Bo4g181650.1	fgenesh2_kg.4__1311__AT2G33150.1
797	AT1G74950	Bra008172|Bra003778|Bra015880	Bo2g082410.1|Bo6g086720.1|Bo6g119140.1	fgenesh2_kg.2__1763__AT1G74950.1
798	AT2G41330	Bra000225|Bra016941|Bra004616	Bo3g035580.1|Bo4g013170.1|Bo4g190820.1	scaffold_402944.1
799	AT4G32870	Bra011391|Bra037039|Bra034538	Bo1g009860.1|Bo3g171060.1|Bo7g115880.1	fgenesh2_kg.7__842__AT4G32870.1
800	AT4G33000	Bra011404|Bra037030|Bra034543	Bo1g008530.1|Bo3g170990.1|Bo7g115970.1	fgenesh2_kg.7__825__AT4G33000.2
801	AT4G33040	Bra011408|Bra037028|Bra034545	Bo1g008490.1|Bo3g170980.1|Bo7g115990.1	fgenesh2_kg.7__820__AT4G33040.1
802	AT3G57510	Bra014620|Bra003286|Bra007332	Bo4g111130.1|Bo6g072960.1|Bo8g091930.1	fgenesh2_kg.5__2189__AT3G57510.1
803	AT5G46350	Bra022033|Bra025021|Bra017561	Bo2g130010.1|Bo7g075300.1|Bo9g064180.1	fgenesh2_kg.8__153__AT5G46350.1
804	AT1G19190	Bra025714|Bra016519|Bra031068	Bo5g027180.1|Bo8g068360.1|Bo8g102880.1	scaffold_102142.1
805	AT4G33960	Bra011482|Bra017616|Bra034593	Bo1g007730.1|Bo3g169290.1|Bo7g116530.1	scaffold_700749.1
806	AT1G05960	Bra030631|Bra032445|Bra015466	Bo5g007130.1|Bo8g005870.1|Bo8g114860.1	Al_scaffold_0001_534
807	AT2G42430	Bra000257|Bra016876|Bra004693	Bo3g036030.1|Bo4g016000.1|Bo4g191530.1	scaffold_403099.1
808	AT1G67785	Bra033979|Bra004070|Bra004256	Bo2g056180.1|Bo6g098590.1|Bo6g105240.1	fgenesh2_kg.2__1013__AT1G67785.1
809	AT4G34290	Bra011519|Bra017644|Bra034617	Bo1g007410.1|Bo3g168970.1|Bo7g116810.1	fgenesh2_kg.7__671__AT4G34290.1
810	AT1G06890	Bra030664|Bra031543|Bra015535	Bo5g007800.1|Bo8g007230.1|Bo8g114390.1	fgenesh2_kg.1__665__AT1G06890.1
811	AT2G43000	Bra000282|Bra037743|Bra004736	Bo3g036290.1|Bo4g018490.1|Bo4g192870.1	fgenesh2_kg.4__2460__AT2G43000.1
812	AT1G22250	Bra008351|Bra012317|Bra031377	Bo2g093300.1|Bo5g037460.1|Bo7g058210.1	fgenesh1_pg.C_scaffold_1002035
813	AT3G20580	Bra023941|Bra001795|Bra035768	Bo1g108810.1|Bo3g076110.1|Bo5g108520.1	fgenesh2_kg.3__2285__AT3G20580.1
814	AT3G59260	Bra014547|Bra003367|Bra007437	Bo4g107950.1|Bo6g076270.1|Bo8g093150.1	fgenesh1_pm.C_scaffold_5001945
815	AT3G21320	Bra023887|Bra001825|Bra031274	Bo1g107140.1|Bo3g078510.1|Bo5g101190.1	fgenesh1_pg.C_scaffold_3002045
816	AT5G60200	Bra020261|Bra006675|Bra002504	Bo2g025060.1|Bo3g017520.1|Bo9g141200.1	fgenesh2_kg.8__1974__AT5G60200.1
817	AT3G21710	Bra023864|Bra001842|Bra031300	Bo1g105690.1|Bo3g078760.1|Bo5g098810.1	fgenesh2_kg.3__2396__AT3G21710.2
818	AT1G03550	Bra030535|Bra032549|Bra033409	Bo5g003930.1|Bo8g002500.1|Bo8g116040.1	fgenesh2_kg.1__284__AT1G03550.1
819	AT1G04170	Bra030556|Bra032525|Bra015292	Bo5g004340.1|Bo8g002760.1|Bo8g115710.1	scaffold_100374.1
820	AT1G04300	Bra030564|Bra032518|Bra015302	Bo5g004450.1|Bo8g002850.1|Bo8g115660.1	fgenesh2_kg.1__363__AT1G04300.3
821	AT4G35550	Bra011623|Bra017720|Bra010531	Bo1g006370.1|Bo3g155580.1|Bo7g117480.1	scaffold_700564.1
822	AT3G22550	Bra023820|Bra001873|Bra039962	Bo1g105020.1|Bo3g081280.1|Bo5g095840.1	fgenesh1_pm.C_scaffold_3002000
823	AT3G22600	Bra023817|Bra001874|Bra040833	Bo1g105000.1|Bo3g081310.1|Bo5g094620.1	Al_scaffold_0003_2422
824	AT2G43535	Bra000309|Bra037706|Bra004770	Bo3g036630.1|Bo4g020890.1|Bo4g194410.1	scaffold_403245.1
825	AT2G43580	Bra000315|Bra037699|Bra004771	Bo3g036670.1|Bo4g020920.1|Bo4g194460.1	fgenesh2_kg.4__2530__AT2G43590.1
826	AT3G22840	Bra023798|Bra001886|Bra033911	Bo1g103750.1|Bo3g081430.1|Bo5g093460.1	scaffold_302736.1
827	AT2G44120	Bra000341|Bra037665|Bra004806	Bo3g037120.1|Bo4g021280.1|Bo4g194830.1	fgenesh2_kg.4__2594__AT2G44120.2
828	AT3G13690	Bra021501|Bra001520|Bra027408	Bo1g135020.1|Bo3g065710.1|Bo5g132240.1	fgenesh2_kg.3__1468__AT3G13690.1
829	AT4G16160	Bra033541|Bra012737|Bra038039	Bo1g055040.1|Bo7g104260.1|Bo8g043350.1	fgenesh2_kg.7__2701__AT4G16160.2
830	AT4G16515	Bra038480|Bra012711|Bra040737	Bo1g053620.1|Bo7g104490.1|Bo8g044720.1	fgenesh2_kg.7__2658__AT4G16515.1
831	AT2G44190	Bra000345|Bra037662|Bra004811	Bo3g037160.1|Bo4g021330.1|Bo4g194850.1	fgenesh1_pm.C_scaffold_4002142
832	AT3G60140	Bra014511|Bra003401|Bra007510	Bo4g106230.1|Bo6g076810.1|Bo8g094910.1	fgenesh2_kg.5__2473__AT3G60140.1
833	AT1G20760	Bra025842|Bra012247|Bra016455	Bo5g030650.1|Bo7g061390.1|Bo8g070360.1	fgenesh2_kg.1__2266__AT1G20760.1
834	AT3G02990	Bra021381|Bra001071|Bra032023	Bo1g155010.1|Bo3g055950.1|Bo5g150300.1	scaffold_300251.1
835	AT1G67920	Bra033972|Bra004062|Bra004268	Bo2g056320.1|Bo6g098430.1|Bo6g106410.1	scaffold_201627.1
836	AT5G17020	Bra023593|Bra006382|Bra008580	Bo2g013400.1|Bo3g012340.1|Bo9g161660.1	scaffold_601746.1
837	AT1G05260	Bra030606|Bra032477|Bra015404	Bo5g005380.1|Bo8g004490.1|Bo8g115210.1	fgenesh2_kg.1__477__AT1G05260.1
838	AT5G44320	Bra033735|Bra027543|Bra039505	Bo2g124340.1|Bo7g067340.1|Bo9g059840.1	scaffold_800576.1
839	AT3G14300	Bra021548|Bra001547|Bra027350	Bo1g134450.1|Bo3g066100.1|Bo5g130430.1	fgenesh2_kg.3__1548__AT3G14310.1
840	AT3G03960	Bra036422|Bra001094|Bra031959	Bo1g153420.1|Bo3g057220.1|Bo5g148500.1	fgenesh2_kg.3__352__AT3G03960.1
841	AT3G04050	Bra036411|Bra001095|Bra031951	Bo1g153230.1|Bo3g057230.1|Bo5g148440.1	fgenesh1_pg.C_scaffold_3000327
842	AT3G60260	Bra014502|Bra003408|Bra007521	Bo4g105130.1|Bo6g076880.1|Bo8g095050.1	fgenesh2_kg.5__2489__AT3G60260.1
843	AT5G06270	Bra028737|Bra005888|Bra009178	Bo2g007190.1|Bo3g003820.1|Bo9g176370.1	fgenesh2_kg.6__569__AT5G06270.1
844	AT5G05690	Bra028751|Bra005863|Bra009126	Bo2g007020.1|Bo3g003460.1|Bo9g177000.1	scaffold_600542.1
845	AT5G05980	Bra028746|Bra005871|Bra009156	Bo2g007110.1|Bo3g003610.1|Bo9g176660.1	fgenesh2_kg.6__535__AT5G05980.1
846	AT5G07010	Bra028711|Bra005921|Bra009300	Bo2g007480.1|Bo3g004160.1|Bo9g175060.1	fgenesh2_kg.6__655__AT5G07010.1
847	AT4G28540	Bra011038|Bra024191|Bra010361	Bo1g017370.1|Bo7g113200.1|Bo8g054410.1	fgenesh2_kg.7__1343__AT4G28540.1
848	AT5G07420	Bra028699|Bra005934|Bra009264	Bo2g008620.1|Bo3g004340.1|Bo9g175460.1	fgenesh2_kg.6__707__AT5G07420.1
849	AT5G07440	Bra028697|Bra005935|Bra009263	Bo2g008640.1|Bo3g004350.1|Bo9g175480.1	fgenesh2_kg.6__709__AT5G07440.1
850	AT2G45740	Bra000401|Bra039320|Bra004932	Bo3g038970.1|Bo4g024920.1|Bo4g195760.1	fgenesh2_kg.4__2770__AT2G45740.2
851	AT3G11840	Bra038683|Bra001424|Bra034806	Bo1g139780.1|Bo3g064620.1|Bo5g135090.1	fgenesh1_pg.C_scaffold_3001067
852	AT2G45660	Bra000393|Bra039324|Bra004928	Bo3g038880.1|Bo4g024850.1|Bo4g195720.1	scaffold_403512.1
853	AT2G40260	Bra000180|Bra017021|Bra004973	Bo3g034850.1|Bo4g025360.1|Bo4g188940.1	fgenesh1_pm.C_scaffold_4001775
854	AT2G46370	Bra000421|Bra039284|Bra004543	Bo3g039200.1|Bo4g009300.1|Bo4g196110.1	fgenesh2_kg.4__2849__AT2G46370.2
855	AT5G23260	Bra029365|Bra013028|Bra026507	Bo2g160980.1|Bo7g097810.1|Bo9g014270.1	fgenesh2_kg.6__2319__AT5G23260.2
856	AT2G29980	Bra022767|Bra021599|Bra018348	Bo3g024200.1|Bo4g059980.1|Bo4g170610.1	fgenesh2_kg.4__967__AT2G29980.1
857	AT4G23690	Bra013723|Bra019277|Bra010542	Bo1g037090.1|Bo3g154340.1|Bo7g109000.1	scaffold_701970.1
858	AT1G75040	Bra008175|Bra003774|Bra015873	Bo2g082460.1|Bo6g086570.1|Bo6g119210.1	fgenesh1_pm.C_scaffold_2001469
859	AT1G10950	Bra018416|Bra019888|Bra031739	Bo5g013390.1|Bo8g059750.1|Bo8g109180.1	fgenesh2_kg.1__1187__AT1G10950.1
860	AT5G09550	Bra028630|Bra006026|Bra009390	Bo2g009410.1|Bo3g005190.1|Bo9g173960.1	fgenesh2_kg.6__906__AT5G09550.1
861	AT1G21010	Bra025866|Bra012264|Bra016439	Bo5g030960.1|Bo7g059720.1|Bo8g070580.1	scaffold_102352.1
862	AT5G64550	Bra031914|Bra024308|Bra037780	Bo2g166290.1|Bo3g101200.1|Bo9g018150.1	fgenesh1_pg.C_scaffold_8002446
863	AT1G21050	Bra025868|Bra012266|Bra016437	Bo5g031990.1|Bo7g059710.1|Bo8g070590.1	scaffold_102353.1
864	AT2G30360	Bra022794|Bra021628|Bra018319	Bo3g024530.1|Bo4g058510.1|Bo4g173010.1	fgenesh2_kg.4__1008__AT2G30360.1
865	AT3G10490	Bra034120|Bra001366|Bra029844	Bo1g143830.1|Bo3g062710.1|Bo5g137360.1	fgenesh2_kg.3__1083__AT3G10490.2
866	AT2G19730	Bra039014|Bra036710|Bra031093	Bo7g005560.1|Bo8g102610.1|Bo9g027840.1	fgenesh2_kg.3__3199__AT2G19730.2
867	AT3G11230	Bra034171|Bra001396|Bra034857	Bo1g141140.1|Bo3g064090.1|Bo5g136720.1	fgenesh2_kg.3__1163__AT3G11230.1
868	AT5G64850	Bra031897|Bra024332|Bra037798	Bo2g166450.1|Bo3g100820.1|Bo9g018460.1	fgenesh2_kg.8__2521__AT5G64850.1
869	AT5G10010	Bra028605|Bra006042|Bra009065	Bo2g009660.1|Bo3g005380.1|Bo9g173580.1	fgenesh2_kg.6__960__AT5G10010.1
870	AT1G79020	Bra008391|Bra003626|Bra035084	Bo2g094870.1|Bo6g081340.1|Bo6g122500.1	fgenesh2_kg.2__2201__AT1G79020.1
871	AT2G30910	Bra022818|Bra021676|Bra018292	Bo3g024900.1|Bo4g053890.1|Bo4g173650.1	fgenesh2_kg.4__1069__AT2G30910.1
872	AT3G24310	Bra028369|Bra001941|Bra015029	Bo1g098860.1|Bo3g083130.1|Bo7g033260.1	fgenesh2_kg.3__2645__AT3G24310.1
873	AT5G10510	Bra028584|Bra006065|Bra009026	Bo2g009900.1|Bo3g006680.1|Bo9g171990.1	scaffold_601064.1
874	AT5G11070	Bra028553|Bra006086|Bra008993	Bo2g010220.1|Bo3g006880.1|Bo9g171570.1	fgenesh2_kg.6__1073__AT5G11070.1
875	AT5G11770	Bra023341|Bra006117|Bra008938	Bo2g010630.1|Bo3g007280.1|Bo9g169880.1	fgenesh2_kg.6__1148__AT5G11770.1
876	AT3G24350	Bra028370|Bra001945|Bra015036	Bo1g098850.1|Bo3g083200.1|Bo7g033200.1	scaffold_302985.1
877	AT3G25882	Bra036362|Bra025169|Bra017343	Bo2g138750.1|Bo7g082240.1|Bo9g075920.1	scaffold_500468.1
878	AT3G26000	Bra036353|Bra025177|Bra017339	Bo2g138860.1|Bo7g082340.1|Bo9g075980.1	fgenesh2_kg.5__354__AT3G26000.1
879	AT3G26935	Bra032963|Bra025237|Bra039102	Bo7g084050.1|Bo9g008080.1|Bo00285s650.1	fgenesh2_kg.5__473__AT3G26935.1
880	AT3G27090	Bra032981|Bra025248|Bra039093	Bo2g140380.1|Bo7g084190.1|Bo9g008140.1	fgenesh2_kg.5__485__AT3G27090.1
881	AT4G29350	Bra011098|Bra024148|Bra010331	Bo1g016530.1|Bo3g178180.1|Bo7g113720.1	fgenesh1_pm.C_scaffold_7001001
882	AT2G31810	Bra022867|Bra021745|Bra005640	Bo3g026450.1|Bo4g048460.1|Bo4g177560.1	fgenesh2_kg.4__1163__AT2G31810.1
883	AT1G21660	Bra017937|Bra012290|Bra015674	Bo5g034660.1|Bo6g121270.1|Bo7g059850.1	fgenesh2_kg.1__2358__AT1G21660.1
884	AT3G28180	Bra033039|Bra025323|Bra039061	Bo2g146210.1|Bo7g091200.1|Bo9g008420.1	fgenesh2_kg.5__594__AT3G28180.1
885	AT2G32710	Bra022897|Bra021808|Bra005565	Bo3g026770.1|Bo4g045700.1|Bo4g179410.1	Al_scaffold_0004_1732
886	AT3G28857	Bra033063|Bra025358|Bra039043	Bo2g146500.1|Bo7g086990.1|Bo9g008670.1	scaffold_500871.1
887	AT2G32720	Bra022898|Bra021809|Bra005564	Bo3g026780.1|Bo4g045690.1|Bo4g179420.1	fgenesh2_kg.4__1268__AT2G32720.1
888	AT2G33210	Bra022931|Bra021836|Bra005514	Bo3g027200.1|Bo4g043950.1|Bo4g181730.1	scaffold_401891.1
889	AT5G13910	Bra023440|Bra006222|Bra008793	Bo2g011600.1|Bo3g009410.1|Bo9g166320.1	scaffold_601402.1
890	AT3G30180	Bra020747|Bra025409|Bra036203	Bo2g149400.1|Bo7g088640.1|Bo9g008990.1	fgenesh2_kg.5__709__AT3G30180.1
891	AT4G38910	Bra011886|Bra033583|Bra010720	Bo1g002230.1|Bo3g149650.1|Bo7g119540.1	fgenesh1_pm.C_scaffold_7000068
892	AT1G68430	Bra033936|Bra004038|Bra004308	Bo2g057870.1|Bo6g097120.1|Bo6g106850.1	scaffold_201683.1
893	AT1G75180	Bra008182|Bra003765|Bra015862	Bo2g082520.1|Bo6g086500.1|Bo6g119310.1	fgenesh2_kg.2__1790__AT1G75180.3
894	AT5G15550	Bra023524|Bra006306|Bra008691	Bo2g012630.1|Bo3g010340.1|Bo9g163990.1	fgenesh2_kg.6__1533__AT5G15550.1
895	AT5G17350	Bra023614|Bra006403|Bra013985	Bo2g013620.1|Bo3g012580.1|Bo9g160360.1	fgenesh2_kg.6__1734__AT5G17350.1
896	AT2G18300	Bra024474|Bra039618|Bra037226	Bo3g094060.1|Bo7g011300.1|Bo9g026090.1	fgenesh2_kg.3__3440__AT2G18300.2
897	AT3G05580	Bra001155|Bra039424|Bra040535	Bo1g150500.1|Bo3g059010.1|Bo5g145260.1	scaffold_300614.1
898	AT1G68570	Bra038367|Bra004030|Bra004320	Bo2g061060.1|Bo6g096040.1|Bo6g107010.1	fgenesh2_kg.2__1109__AT1G68570.1
899	AT5G05780	Bra028748|Bra005867|Bra009133	Bo2g007060.1|Bo3g003500.1|Bo9g176910.1	scaffold_600550.1
900	AT1G68590	Bra038364|Bra004027|Bra004323	Bo2g061080.1|Bo6g096020.1|Bo6g107090.1	fgenesh2_kg.2__1114__AT1G68590.1
901	AT5G17760	Bra023635|Bra006418|Bra002103	Bo2g013900.1|Bo3g012740.1|Bo9g159880.1	fgenesh1_pg.C_scaffold_6001475
902	AT5G17770	Bra023636|Bra006419|Bra002104	Bo2g013910.1|Bo3g012760.1|Bo9g159870.1	scaffold_601837.1
903	AT3G13920	Bra021517|Bra001530|Bra027387	Bo1g134770.1|Bo3g065820.1|Bo5g131900.1	Al_scaffold_0003_1445
904	AT1G68850	Bra038345|Bra004014|Bra004343	Bo2g061330.1|Bo6g095830.1|Bo6g108320.1	fgenesh2_kg.2__1142__AT1G68850.1
905	AT2G47040	Bra000438|Bra040474|Bra004481	Bo3g039470.1|Bo4g005770.1|Bo4g197460.1	fgenesh2_kg.4__2937__AT2G47040.1
906	AT1G68870	Bra038344|Bra004013|Bra004344	Bo2g061350.1|Bo6g095820.1|Bo6g108350.1	fgenesh2_kg.2__1143__AT1G68870.1
907	AT2G47050	Bra000439|Bra040473|Bra004480	Bo3g039480.1|Bo4g005750.1|Bo4g197470.1	fgenesh2_kg.4__2938__AT2G47050.1
908	AT5G19780	Bra020062|Bra006517|Bra002261	Bo2g018340.1|Bo3g013820.1|Bo9g152450.1	fgenesh2_kg.6__2005__AT5G19780.1
909	AT1G80360	Bra008478|Bra003562|Bra035187	Bo2g096040.1|Bo6g080330.1|Bo6g125630.1	scaffold_203032.1
910	AT5G19820	Bra020065|Bra006519|Bra002263	Bo2g018380.1|Bo3g013840.1|Bo9g152430.1	fgenesh2_kg.6__2011__AT5G19820.1
911	AT1G53025	Bra038095|Bra019007|Bra030965	Bo3g182630.1|Bo6g029210.1|Bo6g031060.1	scaffold_105121.1
912	AT5G63450	Bra029224|Bra038632|Bra035844	Bo2g165690.1|Bo3g103440.1|Bo9g017680.1	fgenesh2_kg.8__2348__AT5G63450.1
913	AT5G19980	Bra020078|Bra006527|Bra002278	Bo2g018530.1|Bo3g013920.1|Bo9g152190.1	fgenesh2_kg.6__2029__AT5G19980.1
914	AT5G66450	Bra031812|Bra012072|Bra037170	Bo2g167670.1|Bo7g064930.1|Bo9g021940.1	Al_scaffold_0008_3283
915	AT4G00660	Bra008527|Bra000965|Bra037351	Bo2g098720.1|Bo3g054680.1|Bo9g002440.1	fgenesh2_kg.6__3638__AT4G00660.2
916	AT4G29190	Bra011087|Bra024157|Bra010334	Bo1g016650.1|Bo3g178200.1|Bo7g113610.1	fgenesh2_kg.7__1270__AT4G29190.1
917	AT2G27550	Bra000506|Bra034357|Bra012010	Bo3g040460.1|Bo4g074330.1|Bo4g164740.1	fgenesh2_kg.4__815__AT2G27550.1
918	AT5G20950	Bra020139|Bra006587|Bra002346	Bo2g023280.1|Bo3g015460.1|Bo9g150190.1	fgenesh2_kg.6__2139__AT5G20950.1
919	AT5G18800	Bra023693|Bra006481|Bra002186	Bo3g013390.1|Bo9g154550.1|Bo00629s180.1	fgenesh2_kg.6__1900__AT5G18800.1
920	AT2G28520	Bra000490|Bra035693|Bra011941	Bo3g040200.1|Bo4g070380.1|Bo4g165470.1	scaffold_401298.1
921	AT2G33040	Bra022912|Bra021826|Bra005531	Bo3g026900.1|Bo4g045340.1|Bo4g181610.1	scaffold_401872.1
922	AT3G15355	Bra021105|Bra001591|Bra027252	Bo1g128530.1|Bo3g066760.1|Bo5g127190.1	fgenesh2_kg.3__1674__AT3G15355.1
923	AT3G12900	Bra001476|Bra034720|Bra039352	Bo1g138810.1|Bo3g065190.1|Bo5g133060.1	fgenesh1_pg.C_scaffold_3001165
924	AT4G36130	Bra011664|Bra017749|Bra010550	Bo1g005910.1|Bo3g154240.1|Bo7g117790.1	fgenesh2_kg.7__451__AT4G36130.1
925	AT5G65410	Bra031859|Bra024382|Bra037816	Bo3g099230.1|Bo9g018690.1|Bo00615s030.1	scaffold_803272.1
926	AT2G28160	Bra000495|Bra034392|Bra011972	Bo3g040310.1|Bo4g071850.1|Bo4g165090.1	fgenesh2_kg.4__753__AT2G28160.1
927	AT3G13530	Bra001510|Bra027424|Bra039396	Bo1g138260.1|Bo3g065610.1|Bo5g132400.1	fgenesh2_kg.3__1441__AT3G13530.1
928	AT3G05545	Bra001153|Bra039430|Bra040540	Bo1g150540.1|Bo3g058990.1|Bo5g145310.1	fgenesh2_kg.3__545__AT3G05545.1
929	AT5G46290	Bra022029|Bra025025|Bra017565	Bo2g129970.1|Bo7g075200.1|Bo9g064100.1	fgenesh2_kg.8__160__AT5G46290.1
930	AT3G20900	Bra023914|Bra001805|Bra031241	Bo1g108500.1|Bo3g076260.1|Bo5g105120.1	fgenesh2_kg.3__2318__AT3G20900.1
931	AT3G51895	Bra012831|Bra033469|Bra006882	Bo4g125820.1|Bo7g101280.1|Bo8g081190.1	fgenesh2_kg.5__1539__AT3G51895.1
932	AT5G46800	Bra022065|Bra024994|Bra017524	Bo2g131480.1|Bo7g075760.1|Bo9g065590.1	fgenesh2_kg.8__113__AT5G46800.1
933	AT2G45050	Bra040329|Bra004886|Bra007542	Bo4g024310.1|Bo4g195320.1|Bo8g095280.1	scaffold_403441.1
934	AT1G10140	Bra018460|Bra019961|Bra031702	Bo5g010570.1|Bo8g059110.1|Bo8g110760.1	scaffold_101066.1
935	AT1G09050	Bra018583|Bra030753|Bra031655	Bo5g009440.1|Bo8g058140.1|Bo8g112200.1	fgenesh2_kg.1__937__AT1G09040.1
936	AT3G62950	Bra014380|Bra003515|Bra007717	Bo4g098400.1|Bo6g079680.1|Bo8g098260.1	scaffold_503577.1
937	AT4G31800	Bra011299|Bra023983|Bra010220	Bo1g010960.1|Bo3g173640.1|Bo7g115410.1	fgenesh1_pm.C_scaffold_7000774
938	AT1G09070	Bra018582|Bra030755|Bra031656	Bo5g009450.1|Bo8g058160.1|Bo8g112190.1	fgenesh2_kg.1__942__AT1G09070.1
939	AT3G52990	Bra019634|Bra028545|Bra006965	Bo4g122890.1|Bo6g067090.1|Bo8g082420.1	scaffold_502384.1
940	AT4G34710	Bra011555|Bra017672|Bra034648	Bo1g007050.1|Bo3g168620.1|Bo7g117010.1	fgenesh2_kg.7__616__AT4G34710.1
941	AT3G58780	Bra014552|Bra003356|Bra007419	Bo4g108190.1|Bo6g076090.1|Bo8g092930.1	fgenesh2_kg.5__2325__AT3G58780.1
942	AT5G02550	Bra028870|Bra005730|Bra009579	Bo2g002620.1|Bo3g001950.1|Bo9g183510.1	fgenesh2_kg.6__167__AT5G02550.1
943	AT5G26660	Bra020526|Bra009910|Bra036588	Bo2g156300.1|Bo7g095130.1|Bo9g010860.1	fgenesh2_kg.6__2630__AT5G26660.1
944	AT3G57450	Bra014623|Bra003283|Bra007328	Bo4g111170.1|Bo6g072920.1|Bo8g091850.1	fgenesh2_kg.5__2182__AT3G57450.1
945	AT5G59160	Bra020335|Bra006731|Bra002590	Bo2g026970.1|Bo3g018370.1|Bo9g137020.1	Al_scaffold_0008_2404
946	AT1G11250	Bra019872|Bra016846|Bra031759	Bo5g013600.1|Bo8g059860.1|Bo8g109020.1	fgenesh1_pm.C_scaffold_1000945
947	AT5G47880	Bra020726|Bra037523|Bra036189	Bo2g149560.1|Bo7g088910.1|Bo9g009180.1	fgenesh2_kg.8__647__AT5G47880.2
948	AT3G57870	Bra014602|Bra003301|Bra007363	Bo4g109740.1|Bo6g073220.1|Bo8g092280.1	fgenesh2_kg.5__2231__AT3G57870.1
949	AT1G11655	Bra019841|Bra016827|Bra031775	Bo5g014890.1|Bo8g061220.1|Bo8g108810.1	fgenesh2_kg.1__1257__AT1G11655.1
950	AT2G17660	Bra024499|Bra002076|Bra037263	Bo3g093610.1|Bo7g014240.1|Bo9g024600.1	scaffold_304083.1
951	AT2G19740	Bra039016|Bra036709|Bra031094	Bo7g005530.1|Bo8g102600.1|Bo9g027850.1	scaffold_303874.1
952	AT5G49210	Bra020657|Bra037430|Bra036149	Bo2g150520.1|Bo7g092590.1|Bo9g009720.1	scaffold_801297.1
953	AT2G01690	Bra026641|Bra024862|Bra017436	Bo2g134500.1|Bo7g078680.1|Bo9g070290.1	fgenesh2_kg.5__77__AT2G01690.2
954	AT5G62260	Bra029271|Bra010070|Bra035899	Bo2g164030.1|Bo3g107790.1|Bo9g014900.1	fgenesh1_pg.C_scaffold_8002211
955	AT3G61460	Bra014435|Bra003450|Bra007606	Bo4g101310.1|Bo6g077690.1|Bo8g095970.1	fgenesh2_kg.5__2615__AT3G61460.1
956	AT2G19860	Bra039025|Bra036699|Bra031105	Bo7g005230.1|Bo8g102520.1|Bo9g027950.1	scaffold_303862.1
957	AT2G19880	Bra039028|Bra036698|Bra031106	Bo7g005190.1|Bo8g102510.1|Bo9g027980.1	fgenesh1_pm.C_scaffold_3002585
958	AT3G53540	Bra039800|Bra003143|Bra007009	Bo6g067550.1|Bo8g082920.1|Bo00576s120.1	scaffold_502446.1
959	AT5G60900	Bra029348|Bra012998|Bra035953	Bo2g161200.1|Bo7g098120.1|Bo9g014390.1	fgenesh2_kg.8__2057__AT5G60900.1
960	AT2G02050	Bra026619|Bra024837|Bra017426	Bo2g134890.1|Bo7g080150.1|Bo9g071520.1	fgenesh2_kg.5__120__AT2G02050.1
961	AT3G53850	Bra014859|Bra003157|Bra007031	Bo4g120520.1|Bo6g067660.1|Bo8g083210.1	fgenesh2_kg.5__1770__AT3G53850.1
962	AT2G20490	Bra036475|Bra036676|Bra031125	Bo7g003520.1|Bo8g102350.1|Bo9g028280.1	fgenesh2_kg.3__3577__AT2G20490.1
963	AT2G02120	Bra026615|Bra024832|Bra017421	Bo2g135930.1|Bo7g080230.1|Bo9g071620.1	fgenesh2_kg.5__128__AT2G02130.1
964	AT2G02450	Bra026595|Bra024818|Bra017416	Bo2g136280.1|Bo7g080470.1|Bo9g071690.1	fgenesh2_kg.5__152__AT2G02450.1
965	AT4G35720	Bra011630|Bra017729|Bra010524	Bo1g006300.1|Bo3g155660.1|Bo7g117600.1	fgenesh2_kg.7__509__AT4G35720.1
966	AT5G26742	Bra020533|Bra009900|Bra036582	Bo2g156220.1|Bo7g095270.1|Bo9g010910.1	fgenesh1_pm.C_scaffold_6002106
967	AT3G62680	Bra014399|Bra003506|Bra007693	Bo4g098570.1|Bo6g079580.1|Bo8g098020.1	fgenesh1_pm.C_scaffold_5002237
968	AT5G59180	Bra020336|Bra006732|Bra002591	Bo2g026980.1|Bo3g018380.1|Bo9g137010.1	scaffold_802535.1
969	AT3G62770	Bra014393|Bra003509|Bra007700	Bo4g098520.1|Bo6g079620.1|Bo8g098090.1	fgenesh2_kg.5__2771__AT3G62770.2
970	AT5G51950	Bra022571|Bra029151|Bra028286	Bo2g048180.1|Bo3g023550.1|Bo9g104720.1	Al_scaffold_0008_1566
971	AT2G03120	Bra026567|Bra024788|Bra017402	Bo2g136690.1|Bo7g080940.1|Bo9g072880.1	scaffold_500284.1
972	AT2G03980	Bra026528|Bra025141|Bra017361	Bo2g137270.1|Bo7g081680.1|Bo9g075670.1	fgenesh1_pg.C_scaffold_5000283
973	AT1G10270	Bra018451|Bra019952|Bra031706	Bo5g010690.1|Bo8g059260.1|Bo8g110680.1	fgenesh2_kg.1__1092__AT1G10270.1
974	AT5G14480	Bra023467|Bra006256|Bra008753	Bo2g011870.1|Bo3g009810.1|Bo9g165890.1	fgenesh2_kg.6__1423__AT5G14480.1
975	AT3G49240	Bra029944|Bra017999|Bra019587	Bo1g078800.1|Bo3g109740.1|Bo8g077630.1	fgenesh2_kg.5__1274__AT3G49240.1
976	AT1G10470	Bra018439|Bra019932|Bra031714	Bo5g010910.1|Bo8g059410.1|Bo8g109530.1	scaffold_101110.1
977	AT5G63550	Bra029213|Bra038644|Bra035837	Bo2g165760.1|Bo3g103310.1|Bo9g017750.1	fgenesh1_pm.C_scaffold_8001920
978	AT1G75400	Bra008196|Bra003754|Bra015846	Bo2g083770.1|Bo6g086360.1|Bo6g119570.1	scaffold_202484.1
979	AT3G15540	Bra021117|Bra001598|Bra027232	Bo1g128360.1|Bo3g066910.1|Bo5g126940.1	fgenesh2_kg.3__1704__AT3G15540.1
980	AT5G56260	Bra035612|Bra028940|Bra002829	Bo2g036440.1|Bo3g021110.1|Bo9g123710.1	fgenesh2_kg.8__1532__AT5G56260.1
981	AT5G56290	Bra035613|Bra028938|Bra002826	Bo2g036410.1|Bo3g021070.1|Bo9g123750.1	fgenesh2_kg.8__1535__AT5G56290.1
982	AT5G57090	Bra035648|Bra006834|Bra002763	Bo2g032760.1|Bo3g019460.1|Bo9g130710.1	scaffold_802270.1
983	AT3G49490	Bra029956|Bra017981|Bra019598	Bo1g079020.1|Bo3g109550.1|Bo8g077830.1	scaffold_501941.1
984	AT1G69310	Bra038313|Bra004002|Bra004370	Bo2g062990.1|Bo6g095590.1|Bo6g108750.1	fgenesh2_kg.2__1186__AT1G69310.1
985	AT4G23880	Bra013739|Bra019261|Bra010546	Bo1g037260.1|Bo3g154280.1|Bo7g109180.1	fgenesh2_kg.7__1912__AT4G23880.1
986	AT3G50900	Bra038866|Bra012881|Bra036851	Bo1g061640.1|Bo7g100600.1|Bo8g080360.1	scaffold_502133.1
987	AT4G24580	Bra013816|Bra019218|Bra010488	Bo1g039140.1|Bo7g109630.1|Bo8g050330.1	Al_scaffold_0007_1686
988	AT4G24590	Bra013817|Bra019216|Bra010487	Bo1g039160.1|Bo7g109670.1|Bo8g050340.1	fgenesh2_kg.7__1816__AT4G24590.1
989	AT4G24690	Bra013825|Bra019212|Bra010484	Bo1g039240.1|Bo7g109710.1|Bo8g050430.1	fgenesh2_kg.7__1806__AT4G24690.1
990	AT1G69420	Bra038305|Bra004000|Bra004380	Bo2g063060.1|Bo6g095550.1|Bo6g108840.1	fgenesh2_kg.2__1200__AT1G69420.1
991	AT5G58050	Bra020395|Bra006785|Bra002676	Bo2g028880.1|Bo3g018950.1|Bo9g134740.1	scaffold_802393.1
992	AT3G52910	Bra019640|Bra028541|Bra006956	Bo4g122960.1|Bo6g066990.1|Bo8g082350.1	fgenesh1_pm.C_scaffold_5001379
993	AT2G36420	Bra023069|Bra017237|Bra005267	Bo3g030120.1|Bo4g034630.1|Bo4g186280.1	fgenesh2_kg.4__1680__AT2G36420.1
994	AT5G58700	Bra020359|Bra006749|Bra002626	Bo2g028420.1|Bo3g018530.1|Bo9g135490.1	fgenesh2_kg.8__1809__AT5G58700.1
995	AT5G58950	Bra020343|Bra006738|Bra002606	Bo2g028260.1|Bo3g018430.1|Bo9g135800.1	fgenesh2_kg.8__1834__AT5G58950.1
996	AT3G52930	Bra019639|Bra028543|Bra006960	Bo4g122950.1|Bo6g067020.1|Bo8g082370.1	scaffold_502377.1
997	AT3G21055	Bra023909|Bra001809|Bra031247	Bo1g108330.1|Bo3g076320.1|Bo5g105000.1	scaffold_302510.1
998	AT2G04038	Bra026523|Bra025144|Bra017359	Bo2g138370.1|Bo7g081750.1|Bo9g075700.1	fgenesh2_kg.5__300__AT2G04038.1
999	AT2G02950	Bra026572|Bra024800|Bra017406	Bo2g136630.1|Bo7g080840.1|Bo9g072850.1	fgenesh2_kg.5__196__AT2G02950.1
1000	AT5G24030	Bra029390|Bra009724|Bra026471	Bo2g160750.1|Bo7g097290.1|Bo9g013840.1	fgenesh2_kg.6__2395__AT5G24030.1
1001	AT5G24160	Bra029392|Bra009738|Bra026465	Bo2g160650.1|Bo7g097140.1|Bo9g013760.1	Al_scaffold_0006_2299
1002	AT5G24270	Bra029396|Bra009743|Bra026462	Bo2g160620.1|Bo7g097070.1|Bo9g013700.1	fgenesh1_pm.C_scaffold_6001933
1003	AT5G27980	Bra020604|Bra009983|Bra036112	Bo2g154010.1|Bo7g093360.1|Bo9g010180.1	fgenesh2_kg.6__2756__AT5G27980.1
1004	AT3G01280	Bra040507|Bra001010|Bra039131	Bo1g158790.1|Bo3g055210.1|Bo5g156300.1	fgenesh2_kg.3__101__AT3G01280.1
1005	AT2G02790	Bra026581|Bra024806|Bra017409	Bo2g136530.1|Bo7g080580.1|Bo9g072810.1	fgenesh2_kg.5__177__AT2G02790.1
1006	AT5G61550	Bra029317|Bra012944|Bra035920	Bo2g161510.1|Bo7g098790.1|Bo9g014650.1	fgenesh2_kg.8__2134__AT5G61550.1
1007	AT2G39660	Bra000141|Bra017061|Bra005027	Bo3g034390.1|Bo4g026050.1|Bo4g188360.1	fgenesh2_kg.4__2046__AT2G39660.1
1008	AT2G31130	Bra022828|Bra021700|Bra018277	Bo3g025010.1|Bo4g052600.1|Bo4g175910.1	fgenesh2_kg.4__1101__AT2G31130.1
1009	AT3G48100	Bra033773|Bra018084|Bra019524	Bo1g073610.1|Bo3g113730.1|Bo8g076650.1	scaffold_501750.1
1010	AT2G31660	Bra022860|Bra021720|Bra005651	Bo3g026360.1|Bo4g049580.1|Bo4g176200.1	fgenesh2_kg.4__1151__AT2G31660.1
1011	AT2G17770	Bra002090|Bra010504|Bra037251	Bo3g156810.1|Bo7g014040.1|Bo9g024710.1	fgenesh1_pg.C_scaffold_3003160
1012	AT1G76360	Bra008255|Bra003724|Bra015756	Bo2g089860.1|Bo6g084980.1|Bo6g120410.1	fgenesh2_kg.2__1919__AT1G76360.1
1013	AT1G06020	Bra030634|Bra032442|Bra015468	Bo5g007150.1|Bo8g005910.1|Bo8g114820.1	fgenesh1_pm.C_scaffold_1000461
1014	AT2G39770	Bra000149|Bra017052|Bra005014	Bo3g034460.1|Bo4g025910.1|Bo4g188590.1	fgenesh2_kg.4__2064__AT2G39770.1
1015	AT3G12670	Bra038742|Bra001465|Bra034745	Bo1g139050.1|Bo3g065090.1|Bo5g133320.1	fgenesh2_kg.3__1327__AT3G12670.1
1016	AT1G51980	Bra030405|Bra018939|Bra014305	Bo3g181270.1|Bo6g026470.1|Bo6g040080.1	fgenesh2_kg.1__4273__AT1G51980.1
1017	AT1G50460	Bra030490|Bra018850|Bra014254	Bo3g179500.1|Bo5g079920.1|Bo6g022240.1	fgenesh2_kg.1__4129__AT1G50460.1
1018	AT1G20823	Bra025846|Bra012251|Bra016449	Bo2g089880.1|Bo5g030670.1|Bo7g061360.1	fgenesh2_kg.1__2272__AT1G20823.1
1019	AT5G09760	Bra028619|Bra006031|Bra009401	Bo2g009540.1|Bo3g005250.1|Bo9g173830.1	fgenesh1_pm.C_scaffold_6000741
1020	AT3G16490	Bra021181|Bra001633|Bra022163	Bo1g123440.1|Bo3g068420.1|Bo5g124890.1	fgenesh2_kg.3__1811__AT3G16490.1
1021	AT2G16950	Bra013038|Bra002011|Bra037286	Bo3g091870.1|Bo7g016100.1|Bo9g024290.1	scaffold_303989.1
1022	AT4G31550	Bra011282|Bra023998|Bra010231	Bo1g011200.1|Bo3g173880.1|Bo7g115250.1	scaffold_701056.1
1023	AT3G24300	Bra028368|Bra001940|Bra015028	Bo1g099890.1|Bo3g083120.1|Bo7g034260.1	fgenesh2_kg.3__2643__AT3G24300.1
1024	AT3G16870	Bra021209|Bra001644|Bra022184	Bo1g122970.1|Bo3g068560.1|Bo5g123610.1	fgenesh2_kg.3__1856__AT3G16870.1
1025	AT3G50870	Bra012883|Bra012080|Bra036854	Bo7g064860.1|Bo7g100580.1|Bo8g080330.1	Al_scaffold_0005_1952
1026	AT4G26640	Bra026414|Bra019095|Bra010431	Bo1g046510.1|Bo7g111000.1|Bo8g051360.1	scaffold_701634.1
1027	AT3G17060	Bra021217|Bra001652|Bra022194	Bo1g122850.1|Bo3g068640.1|Bo5g123490.1	fgenesh2_kg.3__1874__AT3G17060.1
1028	AT2G34780	Bra022990|Bra021929|Bra005393	Bo3g028020.1|Bo4g039300.1|Bo4g182850.1	fgenesh2_kg.4__1501__AT2G34780.1
1029	AT3G26100	Bra036349|Bra025182|Bra017335	Bo2g138890.1|Bo7g082380.1|Bo9g076010.1	fgenesh2_kg.5__365__AT3G26100.2
1030	AT5G11170	Bra023312|Bra006091|Bra008983	Bo2g010290.1|Bo3g006940.1|Bo9g171480.1	fgenesh2_kg.6__1084__AT5G11200.1
1031	AT2G40230	Bra000179|Bra017023|Bra004977	Bo3g034840.1|Bo4g025400.1|Bo4g188910.1	fgenesh2_kg.4__2128__AT2G40230.1
1032	AT1G52900	Bra030363|Bra018999|Bra030970	Bo3g182570.1|Bo6g030960.1|Bo6g039410.1	Al_scaffold_0001_4721
1033	AT2G31360	Bra022837|Bra021736|Bra018251	Bo3g025180.1|Bo4g052170.1|Bo4g176450.1	fgenesh2_kg.4__1124__AT2G31360.1
1034	AT4G27310	Bra026361|Bra019058|Bra010408	Bo1g048190.1|Bo7g111340.1|Bo8g052720.1	scaffold_701556.1
1035	AT5G44070	Bra033718|Bra027526|Bra036010	Bo2g120840.1|Bo7g067020.1|Bo9g059560.1	scaffold_800617.1
1036	AT1G19000	Bra015890|Bra016530|Bra031060	Bo6g119010.1|Bo8g068220.1|Bo8g102960.1	fgenesh2_kg.1__2077__AT1G19000.2
1037	AT3G27650	Bra033019|Bra025294|Bra039072	Bo2g144870.1|Bo7g085860.1|Bo9g008330.1	fgenesh2_kg.5__545__AT3G27650.1
1038	AT3G27690	Bra033022|Bra025297|Bra039070	Bo2g144900.1|Bo7g085890.1|Bo9g008350.1	scaffold_500725.1
1039	AT1G53210	Bra038111|Bra039661|Bra030953	Bo3g182840.1|Bo6g029360.1|Bo6g031290.1	fgenesh2_kg.1__4400__AT1G53210.1
1040	AT5G53290	Bra022643|Bra029079|Bra003068	Bo2g045930.1|Bo3g022760.1|Bo9g111050.1	scaffold_801806.1
1041	AT1G19640	Bra025753|Bra012184|Bra016498	Bo5g027650.1|Bo7g062260.1|Bo8g068610.1	fgenesh2_kg.1__2142__AT1G19640.1
1042	AT4G18040	Bra013283|Bra012622|Bra021026	Bo1g019200.1|Bo7g105700.1|Bo8g049840.1	fgenesh2_kg.7__2499__AT4G18040.1
1043	AT3G19950	Bra038246|Bra001767|Bra035835	Bo1g110210.1|Bo3g074610.1|Bo5g112360.1	fgenesh2_kg.3__2214__AT3G19950.1
1044	AT1G02780	Bra030509|Bra032586|Bra033346	Bo5g003370.1|Bo8g001100.1|Bo8g117320.1	fgenesh2_kg.1__189__AT1G02780.1
1045	AT2G31610	Bra022851|Bra021722|Bra018226	Bo3g026350.1|Bo4g050670.1|Bo4g176220.1	fgenesh2_kg.4__1148__AT2G31610.1
1046	AT1G73680	Bra008107|Bra003833|Bra015975	Bo2g080680.1|Bo6g087590.1|Bo6g117940.1	scaffold_202304.1
1047	AT4G17550	Bra040164|Bra012657|Bra021043	Bo1g017630.1|Bo7g105180.1|Bo8g049540.1	Al_scaffold_0007_2446
1048	AT5G47060	Bra022099|Bra024966|Bra017509	Bo2g132010.1|Bo7g077250.1|Bo9g067010.1	fgenesh2_kg.8__90__AT5G47060.1
1049	AT5G47000	Bra022090|Bra024972|Bra017514	Bo2g131880.1|Bo7g077130.1|Bo9g066880.1	fgenesh2_kg.8__96__AT5G47000.1
1050	AT2G27510	Bra000507|Bra034355|Bra012013	Bo3g040470.1|Bo4g074370.1|Bo4g163730.1	scaffold_401158.1
1051	AT3G30775	Bra020731|Bra025421|Bra036196	Bo2g149510.1|Bo7g088790.1|Bo9g009100.1	fgenesh2_kg.5__742__AT3G30775.1
1052	AT3G13460	Bra001506|Bra027432|Bra039400	Bo1g138290.1|Bo3g065550.1|Bo5g132520.1	fgenesh2_kg.3__1434__AT3G13460.1
1053	AT4G18160	Bra013288|Bra012615|Bra021020	Bo1g019240.1|Bo7g105780.1|Bo8g049920.1	scaffold_702617.1
1054	AT1G30280	Bra014876|Bra010780|Bra032375	Bo3g147890.1|Bo5g062690.1|Bo7g043700.1	fgenesh2_kg.1__3205__AT1G30280.1
1055	AT5G17920	Bra023645|Bra006429|Bra002116	Bo2g014090.1|Bo3g012860.1|Bo9g159630.1	fgenesh2_kg.6__1790__AT5G17920.1
1056	AT3G05560	Bra001154|Bra039428|Bra040539	Bo1g150530.1|Bo3g059000.1|Bo5g145300.1	scaffold_300611.1
1057	AT5G17590	Bra023626|Bra006414|Bra013965	Bo2g013790.1|Bo3g012700.1|Bo9g160060.1	scaffold_601814.1
1058	AT1G30880	Bra014896|Bra039873|Bra023150	Bo2g120970.1|Bo5g065580.1|Bo7g041220.1	fgenesh2_kg.1__3284__AT1G30880.1
1059	AT3G05590	Bra001156|Bra039423|Bra040533	Bo1g150480.1|Bo3g059020.1|Bo5g145240.1	fgenesh2_kg.3__551__AT3G05590.1
1060	AT1G19970	Bra025786|Bra012200|Bra016483	Bo5g029100.1|Bo7g061920.1|Bo8g069920.1	fgenesh1_pm.C_scaffold_1001705
1061	AT3G56960	Bra014660|Bra003258|Bra007288	Bo4g112610.1|Bo6g072470.1|Bo8g091310.1	Al_scaffold_0005_2603
1062	AT5G18930	Bra023699|Bra006485|Bra002194	Bo3g013430.1|Bo9g154470.1|Bo00629s110.1	fgenesh2_kg.6__1910__AT5G18930.1
1063	AT5G19140	Bra023707|Bra006495|Bra002216	Bo2g017730.1|Bo3g013530.1|Bo9g153990.1	fgenesh2_kg.6__1933__AT5G19140.1
1064	AT5G45880	Bra021996|Bra025047|Bra017586	Bo2g127480.1|Bo7g073920.1|Bo9g062850.1	fgenesh2_kg.8__210__AT5G45880.1
1065	AT5G45775	Bra021990|Bra025058|Bra017591	Bo2g127430.1|Bo7g073810.1|Bo9g062760.1	scaffold_800277.1
1066	AT1G48330	Bra032252|Bra018723|Bra014130	Bo5g072590.1|Bo6g012220.1|Bo8g015140.1	fgenesh2_kg.1__3923__AT1G48330.1
1067	AT4G18905	Bra013360|Bra012568|Bra020985	Bo1g020030.1|Bo3g157410.1|Bo7g106360.1	fgenesh2_kg.7__2403__AT4G18905.1
1068	AT5G18550	Bra023683|Bra006465|Bra002167	Bo2g016570.1|Bo3g013210.1|Bo9g154780.1	fgenesh2_kg.6__1872__AT5G18550.1
1069	AT5G45340	Bra021965|Bra025083|Bra027602	Bo2g127090.1|Bo7g071430.1|Bo9g061360.1	Al_scaffold_0008_326
1070	AT5G06250	Bra005886|Bra001411|Bra034828	Bo3g003800.1|Bo3g064320.1|Bo5g136360.1	fgenesh2_kg.6__566__AT5G06250.2
1071	AT5G05010	Bra028774|Bra005835|Bra009404	Bo2g006780.1|Bo3g003130.1|Bo9g177470.1	scaffold_600450.1
1072	AT3G56850	Bra014668|Bra003253|Bra007274	Bo4g112690.1|Bo6g072380.1|Bo8g091160.1	scaffold_502836.1
1073	AT1G12260	Bra019750|Bra016783|Bra026981	Bo5g017120.1|Bo8g062650.1|Bo8g108300.1	fgenesh2_kg.1__1330__AT1G12260.1
1074	AT5G20490	Bra020105|Bra006561|Bra002304	Bo2g021860.1|Bo3g015200.1|Bo9g151870.1	Al_scaffold_0006_1977
1075	AT3G13910	Bra021516|Bra001527|Bra027388	Bo1g134780.1|Bo3g065810.1|Bo5g131920.1	fgenesh2_kg.3__1498__AT3G13910.1
1076	AT5G20680	Bra020121|Bra006571|Bra002320	Bo2g022070.1|Bo3g015290.1|Bo9g151620.1	scaffold_602168.1
1077	AT3G06868	Bra040297|Bra001222|Bra029609	Bo1g147660.1|Bo3g060880.1|Bo5g143120.1	fgenesh2_kg.3__708__AT3G06868.1
1078	AT1G76660	Bra008270|Bra003711|Bra015726	Bo2g091090.1|Bo6g083770.1|Bo6g120760.1	fgenesh2_kg.2__1955__AT1G76660.1
1079	AT5G20890	Bra020134|Bra006584|Bra002337	Bo2g023240.1|Bo3g015420.1|Bo9g150400.1	scaffold_602187.1
1080	AT2G46770	Bra040486|Bra004509|Bra003478	Bo4g006990.1|Bo4g197330.1|Bo6g079180.1	scaffold_403649.1
1081	AT5G21960	Bra020162|Bra006599|Bra002377	Bo2g023630.1|Bo3g015600.1|Bo9g149820.1	scaffold_602234.1
1082	AT5G21280	Bra020163|Bra006601|Bra002381	Bo2g023640.1|Bo3g015610.1|Bo9g149800.1	fgenesh2_kg.6__2178__AT5G21280.1
1083	AT3G52450	Bra012803|Bra033430|Bra006925	Bo4g125390.1|Bo7g101510.1|Bo8g080650.1	fgenesh2_kg.5__1604__AT3G52450.1
1084	AT5G22980	Bra020227|Bra006646|Bra002444	Bo2g024570.1|Bo3g017180.1|Bo9g147080.1	fgenesh2_kg.6__2286__AT5G22980.1
1085	AT2G35940	Bra023045|Bra017277|Bra005310	Bo3g029830.1|Bo4g036190.1|Bo4g185820.1	fgenesh2_kg.4__1624__AT2G35940.3
1086	AT4G21710	Bra013550|Bra038761|Bra020873	Bo1g024430.1|Bo3g162370.1|Bo7g107520.1	fgenesh2_kg.7__2136__AT4G21710.1
1087	AT3G57890	Bra014600|Bra003303|Bra007365	Bo4g109720.1|Bo6g073280.1|Bo8g092300.1	fgenesh2_kg.5__2233__AT3G57890.1
1088	AT3G23050	Bra023771|Bra001900|Bra033886	Bo1g103470.1|Bo3g081600.1|Bo5g093110.1	fgenesh1_pm.C_scaffold_3002040
1089	AT2G36100	Bra023049|Bra017259|Bra005298	Bo3g029910.1|Bo4g035060.1|Bo4g186010.1	fgenesh2_kg.4__1646__AT2G36100.1
1090	AT5G65207	Bra031873|Bra024364|Bra037808	Bo3g099440.1|Bo9g018550.1|Bo00615s200.1	fgenesh2_kg.8__2563__AT5G65207.1
1091	AT3G11420	Bra001402|Bra034844|Bra002039	Bo1g141060.1|Bo3g064170.1|Bo5g136590.1	fgenesh2_kg.3__1180__AT3G11420.1
1092	AT4G22860	Bra013651|Bra019351|Bra020830	Bo1g031780.1|Bo3g165660.1|Bo7g108290.1	fgenesh2_kg.7__2016__AT4G22860.1
1093	AT4G39410	Bra011861|Bra033616|Bra010683	Bo1g002540.1|Bo3g150120.1|Bo7g119200.1	fgenesh2_kg.7__152__AT4G39410.1
1094	AT4G39940	Bra011822|Bra017872|Bra010645	Bo1g002960.1|Bo3g152770.1|Bo7g118850.1	scaffold_700225.1
1095	AT3G11510	Bra001406|Bra034833|Bra002045	Bo1g141010.1|Bo3g064230.1|Bo5g136420.1	fgenesh2_kg.3__1191__AT3G11510.1
1096	AT1G52680	Bra030371|Bra018981|Bra030975	Bo3g182490.1|Bo6g030630.1|Bo6g039500.1	fgenesh2_kg.1__4347__AT1G52680.1
1097	AT3G55090	Bra014776|Bra003208|Bra007141	Bo4g117110.1|Bo6g068540.1|Bo8g088450.1	scaffold_502629.1
1098	AT1G55270	Bra037989|Bra011908|Bra030872	Bo3g184910.1|Bo6g034370.1|Bo6g051170.1	scaffold_105318.1
1099	AT4G28890	Bra011068|Bra024178|Bra010349	Bo1g017010.1|Bo7g113370.1|Bo8g054560.1	fgenesh2_kg.7__1301__AT4G28890.1
1100	AT3G13060	Bra001485|Bra034710|Bra039366	Bo1g138640.1|Bo3g065300.1|Bo5g132950.1	fgenesh2_kg.3__1376__AT3G13060.2
1101	AT5G47180	Bra022111|Bra024958|Bra017499	Bo2g132240.1|Bo7g077340.1|Bo9g069330.1	fgenesh2_kg.8__76__AT5G47180.2
1102	AT1G55330	Bra037993|Bra011914|Bra030868	Bo3g185090.1|Bo6g034440.1|Bo6g051260.1	scaffold_105324.1
1103	AT3G61580	Bra014430|Bra003457|Bra007615	Bo4g101220.1|Bo6g077830.1|Bo8g096080.1	scaffold_503403.1
1104	AT3G05200	Bra001139|Bra039454|Bra040642	Bo1g151720.1|Bo3g058810.1|Bo5g146570.1	fgenesh2_kg.3__508__AT3G05200.1
1105	AT1G04350	Bra030566|Bra032515|Bra015311	Bo5g004540.1|Bo8g002890.1|Bo8g115600.1	fgenesh2_kg.1__366__AT1G04350.1
1106	AT3G05620	Bra001157|Bra039419|Bra040532	Bo1g150470.1|Bo3g059030.1|Bo5g145180.1	scaffold_300618.1
1107	AT3G08040	Bra040047|Bra001283|Bra029694	Bo1g145050.1|Bo3g061600.1|Bo5g139810.1	fgenesh2_kg.3__847__AT3G08040.1
1108	AT5G11060	Bra028554|Bra006085|Bra009826	Bo2g010190.1|Bo3g006870.1|Bo7g096160.1	fgenesh2_kg.6__1072__AT5G11060.1
1109	AT5G02310	Bra028876|Bra005717|Bra009598	Bo2g002530.1|Bo3g001830.1|Bo9g184670.1	fgenesh2_kg.6__143__AT5G02310.1
1110	AT2G36530	Bra023072|Bra017231|Bra005261	Bo3g030160.1|Bo4g033430.1|Bo4g186340.1	scaffold_402272.1
1111	AT5G02760	Bra028865|Bra005755|Bra009569	Bo2g002710.1|Bo3g002040.1|Bo9g183410.1	scaffold_600195.1
1112	AT2G01110	Bra024905|Bra014342|Bra017466	Bo2g133760.1|Bo7g078040.1|Bo9g069770.1	fgenesh2_kg.5__9__AT2G01110.1
1113	AT5G02290	Bra028877|Bra005716|Bra009599	Bo2g002520.1|Bo3g001820.1|Bo9g184680.1	fgenesh2_kg.6__142__AT5G02290.2
1114	AT1G55365	Bra037996|Bra011915|Bra030865	Bo3g185140.1|Bo6g034480.1|Bo6g051310.1	scaffold_105328.1
1115	AT5G04080	Bra028804|Bra005792|Bra009487	Bo2g005370.1|Bo3g002610.1|Bo9g181410.1	scaffold_600350.1
1116	AT1G55900	Bra037095|Bra038026|Bra030827	Bo3g185680.1|Bo6g035860.1|Bo6g051540.1	fgenesh2_kg.1__4613__AT1G55900.1
1117	AT3G55380	Bra014751|Bra003210|Bra007157	Bo4g116780.1|Bo6g069580.1|Bo8g089690.1	scaffold_502660.1
1118	AT2G17700	Bra024497|Bra002078|Bra037258	Bo3g093640.1|Bo7g014160.1|Bo9g024660.1	scaffold_304088.1
1119	AT2G17950	Bra024485|Bra039894|Bra037245	Bo3g093850.1|Bo7g012820.1|Bo9g026310.1	scaffold_304120.1
1120	AT3G56190	Bra014705|Bra003231|Bra007224	Bo4g114270.1|Bo6g069970.1|Bo8g090610.1	fgenesh2_kg.5__2052__AT3G56190.1
1121	AT5G48500	Bra020695|Bra037483|Bra036167	Bo2g149990.1|Bo7g089280.1|Bo9g009520.1	fgenesh2_kg.8__727__AT5G48500.1
1122	AT5G48720	Bra020682|Bra037465|Bra036162	Bo2g150230.1|Bo7g089470.1|Bo9g009580.1	fgenesh2_kg.8__753__AT5G48720.1
1123	AT3G56240	Bra014702|Bra003234|Bra007230	Bo4g115290.1|Bo6g070060.1|Bo8g090660.1	fgenesh2_kg.5__2056__AT3G56240.1
1124	AT4G38960	Bra033588|Bra010718|Bra031180	Bo3g149680.1|Bo7g119480.1|Bo8g101850.1	scaffold_700091.1
1125	AT1G67250	Bra034011|Bra004098|Bra004211	Bo2g055630.1|Bo6g099050.1|Bo6g103660.1	scaffold_201527.1
1126	AT5G62000	Bra029293|Bra010048|Bra035910	Bo2g161810.1|Bo3g108130.1|Bo9g014770.1	scaffold_802850.1
1127	AT4G34100	Bra011487|Bra017626|Bra034602	Bo1g007660.1|Bo3g169200.1|Bo7g116610.1	fgenesh1_pm.C_scaffold_7000563
1128	AT4G34120	Bra011489|Bra017627|Bra034605	Bo1g007640.1|Bo3g169130.1|Bo7g116620.1	fgenesh2_kg.7__695__AT4G34120.1
1129	AT1G13830	Bra019700|Bra016724|Bra026880	Bo5g017880.1|Bo8g065690.1|Bo8g107210.1	fgenesh2_kg.1__1496__AT1G13830.1
1130	AT1G67260	Bra034010|Bra004097|Bra004212	Bo2g055640.1|Bo6g099040.1|Bo6g103670.1	fgenesh1_pg.C_scaffold_2001059
1131	AT1G67310	Bra034007|Bra004096|Bra004217	Bo2g055720.1|Bo6g099030.1|Bo6g103720.1	fgenesh1_pm.C_scaffold_2000778
1132	AT2G20280	Bra036459|Bra036689|Bra031113	Bo7g003780.1|Bo8g102420.1|Bo9g028120.1	fgenesh2_kg.3__3143__AT2G20280.1
1133	AT1G69120	Bra038326|Bra004007|Bra004361	Bo2g062650.1|Bo6g095760.1|Bo6g108600.1	fgenesh2_kg.2__1169__AT1G69120.1
1134	AT2G02070	Bra026617|Bra024834|Bra017424	Bo2g134910.1|Bo7g080180.1|Bo9g071560.1	scaffold_500135.1
1135	AT3G21700	Bra023865|Bra001841|Bra031299	Bo1g105700.1|Bo3g078750.1|Bo5g098820.1	fgenesh2_kg.3__2392__AT3G21700.3
1136	AT1G14750	Bra026191|Bra016681|Bra026807	Bo5g019980.1|Bo8g066230.1|Bo8g106580.1	fgenesh2_kg.1__1616__AT1G14750.1
1137	AT1G21200	Bra025881|Bra003704|Bra016429	Bo5g033090.1|Bo6g083700.1|Bo7g059580.1	fgenesh2_kg.1__2312__AT1G21200.1
1138	AT5G26320	Bra020540|Bra009895|Bra036573	Bo2g156130.1|Bo7g095360.1|Bo9g011000.1	scaffold_602762.1
1139	AT2G02060	Bra026618|Bra024836|Bra017425	Bo2g134900.1|Bo7g080160.1|Bo9g071530.1	fgenesh2_kg.5__121__AT2G02060.1
1140	AT4G39140	Bra011873|Bra033599|Bra010702	Bo1g002410.1|Bo3g149910.1|Bo7g119360.1	fgenesh2_kg.7__118__AT4G39140.3
1141	AT4G00910	Bra008542|Bra000933|Bra037402	Bo2g099050.1|Bo3g053350.1|Bo9g003890.1	fgenesh1_pg.C_scaffold_6003333
1142	AT2G01430	Bra026666|Bra024888|Bra017451	Bo2g134170.1|Bo7g078330.1|Bo9g070030.1	fgenesh1_pg.C_scaffold_5000031
1143	AT1G51355	Bra030445|Bra018904|Bra014270	Bo3g179670.1|Bo5g082610.1|Bo6g025940.1	fgenesh2_kg.1__4200__AT1G51355.1
1144	AT3G49210	Bra029939|Bra018001|Bra019583	Bo1g078720.1|Bo3g110790.1|Bo8g077590.1	fgenesh2_kg.5__1271__AT3G49210.1
1145	AT5G52890	Bra022616|Bra029102|Bra003100	Bo2g047360.1|Bo3g023010.1|Bo9g108610.1	scaffold_801740.1
1146	AT1G26480	Bra012455|Bra016273|Bra024713	Bo3g137280.1|Bo5g042790.1|Bo7g054070.1	fgenesh1_pm.C_scaffold_1002121
1147	AT5G53190	Bra022636|Bra029090|Bra003075	Bo2g046070.1|Bo3g022880.1|Bo9g110900.1	fgenesh2_kg.8__1208__AT5G53190.1
1148	AT4G36040	Bra011656|Bra017744|Bra010502	Bo1g005990.1|Bo3g156840.1|Bo7g117750.1	scaffold_700501.1
1149	AT4G16520	Bra038481|Bra012710|Bra040738	Bo1g053610.1|Bo7g104500.1|Bo8g044730.1	scaffold_702834.1
1150	AT3G22930	Bra023786|Bra001892|Bra033898	Bo1g103630.1|Bo3g081480.1|Bo5g093350.1	fgenesh2_kg.3__2503__AT3G22930.1
1151	AT1G71450	Bra007975|Bra003924|Bra016136	Bo2g072910.1|Bo6g094210.1|Bo6g113020.1	fgenesh2_kg.2__1406__AT1G71450.1
1152	AT5G16120	Bra023553|Bra006340|Bra008644	Bo2g012940.1|Bo3g010870.1|Bo9g163460.1	fgenesh2_kg.6__1594__AT5G16120.2
1153	AT3G12780	Bra001470|Bra034729|Bra039342	Bo1g138960.1|Bo3g065130.1|Bo5g133150.1	fgenesh2_kg.3__1342__AT3G12780.1
1154	AT2G38120	Bra000039|Bra017136|Bra005136	Bo3g032190.1|Bo4g029760.1|Bo4g187410.1	fgenesh2_kg.4__1879__AT2G38120.1
1155	AT5G55730	Bra035589|Bra028962|Bra002878	Bo2g037720.1|Bo3g021380.1|Bo9g120990.1	fgenesh2_kg.8__1475__AT5G55730.1
1156	AT1G73030	Bra008067|Bra003859|Bra016022	Bo2g079240.1|Bo6g088100.1|Bo6g116430.1	fgenesh2_kg.2__1563__AT1G73030.1
1157	AT3G49910	Bra029984|Bra012916|Bra036038	Bo1g081340.1|Bo7g099120.1|Bo8g079180.1	scaffold_502012.1
1158	AT1G22400	Bra012324|Bra016382|Bra031387	Bo5g037520.1|Bo7g058160.1|Bo8g071410.1	fgenesh1_pm.C_scaffold_1001901
1159	AT3G59280	Bra014546|Bra003369|Bra007441	Bo4g107940.1|Bo6g076350.1|Bo8g093180.1	scaffold_503133.1
1160	AT5G66570	Bra031813|Bra012083|Bra037164	Bo2g167690.1|Bo7g064820.1|Bo9g021880.1	scaffold_803471.1
1161	AT4G37750	Bra011782|Bra017852|Bra010610	Bo1g003450.1|Bo3g153310.1|Bo7g118740.1	scaffold_700297.1
1162	AT1G22540	Bra012334|Bra016375|Bra024520	Bo5g038660.1|Bo7g057870.1|Bo8g071540.1	fgenesh2_kg.1__2448__AT1G22540.1
1163	AT3G18710	Bra037568|Bra001717|Bra022347	Bo1g116350.1|Bo3g071710.1|Bo5g117170.1	fgenesh2_kg.3__2078__AT3G18710.1
1164	AT3G03860	Bra036429|Bra001092|Bra031969	Bo1g153470.1|Bo3g057200.1|Bo5g148630.1	fgenesh2_kg.3__339__AT3G03860.1
1165	AT3G50910	Bra038867|Bra012880|Bra036850	Bo1g060640.1|Bo7g100610.1|Bo8g080370.1	Al_scaffold_0005_1956
1166	AT4G11420	Bra033145|Bra000743|Bra035219	Bo2g108840.1|Bo3g045300.1|Bo9g092550.1	fgenesh2_kg.6__3105__AT4G11420.1
1167	AT5G65670	Bra031850|Bra024406|Bra037824	Bo2g168230.1|Bo3g097860.1|Bo9g018860.1	fgenesh2_kg.8__2616__AT5G65670.1
1168	AT1G18840	Bra025690|Bra016536|Bra031052	Bo5g025910.1|Bo8g068150.1|Bo8g103040.1	fgenesh1_pg.C_scaffold_1001707
1169	AT5G53200	Bra026297|Bra022637|Bra029089	Bo2g046050.1|Bo3g022870.1|Bo9g110930.1	fgenesh1_pg.C_scaffold_8001350
1170	AT1G14320	Bra019662|Bra016706|Bra026839	Bo5g019420.1|Bo8g066000.1|Bo8g106860.1	scaffold_101601.1
1171	AT5G18270	Bra023669|Bra006449|Bra002148	Bo2g015440.1|Bo3g013050.1|Bo9g157320.1	fgenesh1_pm.C_scaffold_6001462
1172	AT5G26730	Bra020531|Bra009905|Bra036584	Bo2g156250.1|Bo7g095230.1|Bo9g010890.1	fgenesh1_pg.C_scaffold_6002251
1173	AT4G23630	Bra013717|Bra019285|Bra010539	Bo1g036900.1|Bo3g155370.1|Bo7g108930.1	scaffold_701976.1
1174	AT4G23700	Bra013724|Bra019276|Bra010543	Bo1g037110.1|Bo3g154320.1|Bo7g109020.1	fgenesh2_kg.7__1930__AT4G23700.1
1175	AT5G60210	Bra020260|Bra006674|Bra002503	Bo2g025050.1|Bo3g017510.1|Bo9g141210.1	fgenesh2_kg.8__1975__AT5G60210.1
1176	AT3G04510	Bra040137|Bra001109|Bra040188	Bo1g152070.1|Bo3g057460.1|Bo5g148130.1	fgenesh2_kg.3__408__AT3G04510.1
1177	AT1G17290	Bra025984|Bra016607|Bra026675	Bo5g023670.1|Bo8g067070.1|Bo8g104970.1	scaffold_101927.1
1178	AT5G07210	Bra028705|Bra005928|Bra009284	Bo2g007540.1|Bo3g004250.1|Bo9g175250.1	fgenesh1_pm.C_scaffold_6000557
1179	AT4G24440	Bra013802|Bra019228|Bra010490	Bo1g038970.1|Bo7g109530.1|Bo8g050310.1	scaffold_701886.1
1180	AT4G39950	Bra011821|Bra017871|Bra010644	Bo1g002970.1|Bo3g152800.1|Bo7g118840.1	fgenesh2_kg.7__213__AT4G39950.1
1181	AT5G25610	Bra020508|Bra009854|Bra036546	Bo2g158560.1|Bo7g095790.1|Bo9g011300.1	fgenesh2_kg.6__2554__AT5G25610.1
1182	AT5G25620	Bra020509|Bra009856|Bra036547	Bo2g158550.1|Bo7g095780.1|Bo9g011290.1	scaffold_602684.1
1183	AT1G08420	Bra018626|Bra030724|Bra031626	Bo5g008990.1|Bo8g055750.1|Bo8g112480.1	scaffold_100867.1
1184	AT5G28640	Bra020616|Bra010002|Bra036131	Bo2g152880.1|Bo7g093130.1|Bo9g010000.1	scaffold_603000.1
1185	AT2G33460	Bra022942|Bra021854|Bra005494	Bo3g027340.1|Bo4g043690.1|Bo4g181970.1	fgenesh1_pg.C_scaffold_4001438
1186	AT1G69580	Bra007867|Bra003993|Bra004397	Bo2g064200.1|Bo6g095380.1|Bo6g109120.1	fgenesh2_kg.2__1223__AT1G69580.2
1187	AT3G09500	Bra034070|Bra001306|Bra029771	Bo1g144460.1|Bo3g061970.1|Bo5g139240.1	fgenesh1_pg.C_scaffold_3000852
1188	AT5G60850	Bra029352|Bra013003|Bra035956	Bo2g161140.1|Bo7g098050.1|Bo9g014360.1	scaffold_802724.1
1189	AT3G15000	Bra021584|Bra001578|Bra027285	Bo1g129840.1|Bo3g066530.1|Bo5g127510.1	fgenesh2_kg.3__1627__AT3G15000.1
1190	AT3G07270	Bra040368|Bra020689|Bra029634	Bo1g147480.1|Bo2g150140.1|Bo5g141720.1	fgenesh2_kg.3__747__AT3G07270.1
1191	AT5G65590	Bra031853|Bra024399|Bra037822	Bo2g168270.1|Bo3g097960.1|Bo9g018800.1	fgenesh2_kg.8__2607__AT5G65590.1
1192	AT3G57660	Bra014613|Bra003294|Bra007345	Bo4g111010.1|Bo6g073100.1|Bo8g092060.1	fgenesh2_kg.5__2208__AT3G57660.1
1193	AT1G06900	Bra030665|Bra031544|Bra015536	Bo5g007810.1|Bo8g007250.1|Bo8g114380.1	scaffold_100685.1
1194	AT1G07470	Bra030684|Bra031577|Bra015582	Bo5g008240.1|Bo8g009620.1|Bo8g114060.1	fgenesh2_kg.1__725__AT1G07480.2
1195	AT3G58030	Bra014591|Bra003314|Bra007375	Bo6g074410.1|Bo8g092380.1|Bo00895s050.1	fgenesh2_kg.5__2246__AT3G58030.2
1196	AT4G17520	Bra040161|Bra012659|Bra021044	Bo1g017610.1|Bo7g105160.1|Bo8g049530.1	fgenesh2_kg.7__2557__AT4G17520.1
1197	AT5G47210	Bra022114|Bra024955|Bra017496	Bo2g132260.1|Bo7g077370.1|Bo9g069370.1	fgenesh2_kg.8__73__AT5G47210.1
1198	AT4G10310	Bra033189|Bra000707|Bra037910	Bo2g110470.1|Bo3g044660.1|Bo9g088230.1	fgenesh2_kg.6__3008__AT4G10310.1
1199	AT3G58060	Bra014588|Bra003316|Bra007377	Bo6g074430.1|Bo8g092400.1|Bo00895s030.1	Al_scaffold_0005_2722
1200	AT3G07560	Bra040014|Bra001257|Bra029657	Bo1g147300.1|Bo3g061330.1|Bo5g141380.1	fgenesh2_kg.3__780__AT3G07560.1
1201	AT2G47710	Bra000458|Bra021440|Bra004435	Bo3g039740.1|Bo4g002360.1|Bo4g199770.1	scaffold_403747.1
1202	AT3G50070	Bra029992|Bra012909|Bra036051	Bo1g083500.1|Bo7g099190.1|Bo8g079480.1	scaffold_502033.1
1203	AT5G46210	Bra022023|Bra025031|Bra017569	Bo2g129860.1|Bo7g074140.1|Bo9g063040.1	scaffold_800214.1
1204	AT3G07620	Bra040019|Bra001261|Bra029663	Bo1g147250.1|Bo3g061370.1|Bo5g141330.1	Al_scaffold_0003_788
1205	AT2G37590	Bra000008|Bra017171|Bra005181	Bo3g031830.1|Bo4g030400.1|Bo4g187060.1	scaffold_402404.1
1206	AT1G26620	Bra012449|Bra016281|Bra024703	Bo3g137100.1|Bo5g042710.1|Bo7g054130.1	Al_scaffold_0001_2641
1207	AT1G27030	Bra012432|Bra016303|Bra024666	Bo5g041510.1|Bo7g054450.1|Bo8g076280.1	fgenesh2_kg.1__2653__AT1G27020.1
1208	AT4G18710	Bra013341|Bra012581|Bra020994	Bo1g019860.1|Bo3g157270.1|Bo7g106220.1	scaffold_702548.1
1209	AT4G37260	Bra011749|Bra017813|Bra010593	Bo1g004900.1|Bo3g153550.1|Bo7g118450.1	fgenesh2_kg.4__260__AT2G23290.1
1210	AT3G59920	Bra014523|Bra003395|Bra007493	Bo4g106480.1|Bo6g076740.1|Bo8g094710.1	fgenesh2_kg.5__2448__AT3G59920.1
1211	AT1G02790	Bra030510|Bra032585|Bra033347	Bo5g003380.1|Bo8g001120.1|Bo8g117310.1	scaffold_100214.1
1212	AT2G27710	Bra000501|Bra034363|Bra012004	Bo3g040390.1|Bo4g074260.1|Bo4g164780.1	Al_scaffold_0004_1218
1213	AT1G27120	Bra012423|Bra016308|Bra024660	Bo5g041470.1|Bo7g054580.1|Bo8g076230.1	fgenesh2_kg.1__2645__AT1G27120.1
1214	AT5G44020	Bra033713|Bra027521|Bra036007	Bo2g120820.1|Bo7g066960.1|Bo9g059510.1	scaffold_800624.1
1215	AT1G54020	Bra037955|Bra030912|Bra014371	Bo3g184430.1|Bo6g032900.1|Bo6g050810.1	fgenesh2_kg.1__4482__AT1G54010.1
1216	AT1G26870	Bra004403|Bra016294|Bra024677	Bo5g045190.1|Bo6g109250.1|Bo8g076410.1	fgenesh1_pg.C_scaffold_1002274
1217	AT3G28500	Bra033049|Bra025339|Bra039054	Bo2g146340.1|Bo7g091370.1|Bo9g008500.1	fgenesh2_kg.5__617__AT3G28500.1
1218	AT1G21970	Bra012301|Bra016397|Bra031356	Bo5g035040.1|Bo7g060050.1|Bo8g071210.1	fgenesh2_kg.1__2386__AT1G21970.1
1219	AT1G07140	Bra030675|Bra031555|Bra015554	Bo5g007970.1|Bo8g008420.1|Bo8g114260.1	fgenesh1_pg.C_scaffold_1000578
1220	AT1G34180	Bra034436|Bra036744|Bra028039	Bo5g085440.1|Bo6g044390.1|Bo8g027120.1	fgenesh2_kg.1__3525__AT1G34180.1
1221	AT1G15420	Bra026131|Bra016659|Bra026762	Bo5g020890.1|Bo8g066470.1|Bo8g106030.1	fgenesh2_kg.1__1697__AT1G15420.1
1222	AT1G21140	Bra025879|Bra012271|Bra016431	Bo5g033050.1|Bo7g059590.1|Bo8g070670.1	scaffold_102364.1
1223	AT3G18810	Bra037558|Bra001723|Bra022359	Bo1g116160.1|Bo3g071770.1|Bo5g117010.1	scaffold_302227.1
1224	AT5G63780	Bra029202|Bra038662|Bra037753	Bo3g103070.1|Bo9g017850.1|Bo9g174210.1	fgenesh2_kg.8__2382__AT5G63780.1
1225	AT3G20570	Bra023942|Bra001794|Bra035769	Bo1g036930.1|Bo1g108820.1|Bo5g108530.1	fgenesh2_kg.3__2284__AT3G20570.1
1226	AT2G45290	Bra000384|Bra040319|Bra004899	Bo3g037700.1|Bo4g024480.1|Bo4g195440.1	fgenesh2_kg.4__2723__AT2G45300.1
1227	AT1G75950	Bra008231|Bra003735|Bra015801	Bo2g086550.1|Bo6g085070.1|Bo6g119980.1	fgenesh1_pg.C_scaffold_2001868
1228	AT1G14080	Bra019683|Bra016712|Bra026861	Bo5g018160.1|Bo8g065860.1|Bo8g107050.1	fgenesh1_pm.C_scaffold_1001189
1229	AT4G12350	Bra013633|Bra019368|Bra020837	Bo1g028520.1|Bo3g165540.1|Bo7g108060.1	fgenesh1_pm.C_scaffold_6002571
1230	AT3G51290	Bra038892|Bra012858|Bra036819	Bo1g059260.1|Bo7g100890.1|Bo8g081690.1	scaffold_502181.1
1231	AT2G46140	Bra000414|Bra039288|Bra004565	Bo3g039100.1|Bo4g012520.1|Bo4g196060.1	fgenesh2_kg.4__2819__AT2G46140.1
1232	AT5G44480	Bra033746|Bra027557|Bra039512	Bo2g124430.1|Bo7g067580.1|Bo9g060020.1	Al_scaffold_0008_517
1233	AT1G78410	Bra025998|Bra003642|Bra035035	Bo5g023520.1|Bo6g081600.1|Bo6g122020.1	fgenesh2_kg.2__2136__AT1G78410.1
1234	AT5G22380	Bra020188|Bra006624|Bra002408	Bo2g023870.1|Bo3g016870.1|Bo9g148540.1	fgenesh2_kg.6__2228__AT5G22380.1
1235	AT5G49280	Bra020651|Bra037422|Bra036146	Bo7g092640.1|Bo9g009750.1|Bo00847s040.1	fgenesh2_kg.8__805__AT5G49280.1
1236	AT4G23530	Bra013706|Bra019298|Bra020816	Bo1g035780.1|Bo3g165840.1|Bo7g108860.1	scaffold_701986.1
1237	AT1G69620	Bra007871|Bra003991|Bra004402	Bo2g064250.1|Bo6g095360.1|Bo6g109190.1	scaffold_201821.1
1238	AT1G55920	Bra037094|Bra038031|Bra030821	Bo3g185740.1|Bo6g035890.1|Bo6g051550.1	fgenesh2_kg.1__4616__AT1G55920.1
1239	AT1G13080	Bra019808|Bra016740|Bra026930	Bo5g016350.1|Bo8g065200.1|Bo8g107710.1	fgenesh2_kg.1__1416__AT1G13100.1
1240	AT4G29000	Bra011075|Bra024171|Bra010348	Bo1g016960.1|Bo7g003920.1|Bo7g113450.1	fgenesh2_kg.7__1291__AT4G29000.1
1241	AT1G71400	Bra007978|Bra003925|Bra016141	Bo2g072860.1|Bo6g094240.1|Bo6g112970.1	fgenesh2_kg.2__1401__AT1G71400.1
1242	AT5G62890	Bra029239|Bra010129|Bra035875	Bo2g165400.1|Bo3g107030.1|Bo9g015280.1	fgenesh2_kg.8__2290__AT5G62890.1
1243	AT5G60830	Bra029353|Bra013005|Bra035957	Bo2g161130.1|Bo7g098020.1|Bo9g014350.1	fgenesh2_kg.8__2046__AT5G60830.1
1244	AT4G24120	Bra013764|Bra019246|Bra010549	Bo1g037550.1|Bo3g154250.1|Bo7g109330.1	fgenesh2_kg.7__1884__AT4G24120.1
1245	AT5G11560	Bra023330|Bra006106|Bra008953	Bo2g010500.1|Bo3g007110.1|Bo9g170090.1	fgenesh2_kg.6__1127__AT5G11560.1
1246	AT3G59800	Bra014526|Bra004785|Bra007477	Bo4g106500.1|Bo6g076690.1|Bo8g094570.1	fgenesh2_kg.5__2436__AT3G59800.1
1247	AT2G01300	Bra024891|Bra014327|Bra017460	Bo2g134060.1|Bo7g078180.1|Bo9g069900.1	scaffold_500026.1
1248	AT5G12050	Bra023361|Bra006139|Bra008918	Bo2g010800.1|Bo3g007450.1|Bo9g169660.1	fgenesh2_kg.6__1182__AT5G12050.1
1249	AT4G30810	Bra011224|Bra024042|Bra010272	Bo1g011840.1|Bo3g175370.1|Bo7g114800.1	fgenesh2_kg.7__1106__AT4G30810.1
1250	AT2G36320	Bra023061|Bra005282|Bra006949	Bo3g030050.1|Bo4g034790.1|Bo8g082270.1	scaffold_402246.1
1251	AT2G19520	Bra036717|Bra031085|Bra040678	Bo7g005750.1|Bo8g102680.1|Bo9g027720.1	scaffold_303900.1
1252	AT1G55340	Bra037994|Bra011913|Bra030867	Bo3g185100.1|Bo6g034460.1|Bo6g051270.1	fgenesh2_kg.1__4546__AT1G55340.1
1253	AT3G23390	Bra023728|Bra001911|Bra014945	Bo1g101930.1|Bo3g081770.1|Bo7g040570.1	fgenesh2_kg.3__2555__AT3G23390.1
1254	AT5G67420	Bra031833|Bra012164|Bra037847	Bo2g168020.1|Bo7g063630.1|Bo9g019150.1	fgenesh2_kg.8__2670__AT5G67420.1
1255	AT4G29410	Bra011106|Bra024145|Bra010329	Bo1g016400.1|Bo3g178160.1|Bo7g113770.1	fgenesh2_kg.7__1250__AT4G29410.1
1256	AT2G01250	Bra024895|Bra014334|Bra017461	Bo2g133940.1|Bo7g078140.1|Bo9g069890.1	fgenesh1_pm.C_scaffold_5000015
1257	AT4G35020	Bra011578|Bra013051|Bra001994	Bo1g006800.1|Bo3g091640.1|Bo7g016350.1	fgenesh2_kg.7__588__AT4G35020.1
1258	AT1G67340	Bra034004|Bra004092|Bra004220	Bo2g055790.1|Bo6g099000.1|Bo6g103740.1	scaffold_201543.1
1259	AT5G13360	Bra023406|Bra006196|Bra008836	Bo2g011210.1|Bo3g009110.1|Bo9g166800.1	scaffold_601348.1
1260	AT1G79210	Bra008402|Bra003618|Bra035099	Bo2g095110.1|Bo6g081130.1|Bo6g122660.1	scaffold_202899.1
1261	AT3G18740	Bra037566|Bra001719|Bra022351	Bo1g116310.1|Bo3g071720.1|Bo5g117130.1	fgenesh2_kg.3__2081__AT3G18740.1
1262	AT3G19820	Bra038233|Bra022459|Bra018838	Bo1g112360.1|Bo3g074520.1|Bo5g112490.1	fgenesh2_kg.3__2201__AT3G19820.2
1263	AT1G20190	Bra025800|Bra012218|Bra016473	Bo5g050590.1|Bo7g061700.1|Bo8g070040.1	fgenesh2_kg.1__2203__AT1G20190.1
1264	AT2G18160	Bra024478|Bra039631|Bra037235	Bo3g093980.1|Bo7g011520.1|Bo9g026190.1	fgenesh2_kg.3__3423__AT2G18162.1
1265	AT2G32300	Bra022883|Bra021778|Bra005582	Bo3g026630.1|Bo4g045890.1|Bo4g177880.1	fgenesh2_kg.4__1220__AT2G32300.1
1266	AT4G38970	Bra011884|Bra033589|Bra010717	Bo1g002260.1|Bo3g149690.1|Bo7g119470.1	fgenesh2_kg.7__100__AT4G38970.1
1267	AT5G15160	Bra023508|Bra006286|Bra008716	Bo2g012420.1|Bo3g010130.1|Bo00958s010.1	scaffold_601543.1
1268	AT5G15200	Bra023511|Bra006289|Bra008713	Bo2g012450.1|Bo3g010160.1|Bo00958s040.1	fgenesh2_kg.6__1496__AT5G15200.1
1269	AT1G48260	Bra032246|Bra018716|Bra014124	Bo5g072530.1|Bo6g011100.1|Bo8g016250.1	scaffold_104434.1
1270	AT5G15830	Bra023540|Bra006324|Bra008670	Bo2g012800.1|Bo3g010750.1|Bo9g163740.1	fgenesh2_kg.6__1562__AT5G15830.1
1271	AT3G13810	Bra021510|Bra001523|Bra027394	Bo1g134920.1|Bo3g065750.1|Bo6g033280.1	fgenesh2_kg.3__1485__AT3G13810.1
1272	AT5G57000	Bra035642|Bra006840|Bra002774	Bo2g032830.1|Bo3g019520.1|Bo9g129590.1	fgenesh2_kg.8__1606__AT5G57000.2
1273	AT4G35090	Bra011584|Bra017693|Bra034674	Bo1g006740.1|Bo3g167210.1|Bo7g117190.1	fgenesh2_kg.7__577__AT4G35090.1
1274	AT1G09560	Bra020014|Bra030785|Bra031671	Bo5g009980.1|Bo8g058650.1|Bo8g111070.1	Al_scaffold_0001_916
1275	AT5G28490	Bra020610|Bra009997|Bra036134	Bo2g152940.1|Bo7g093200.1|Bo9g009940.1	fgenesh2_kg.6__2784__AT5G28490.1
1276	AT3G16570	Bra001636|Bra012764|Bra022168	Bo3g068450.1|Bo5g124840.1|Bo7g103990.1	scaffold_301945.1
1277	AT4G26300	Bra026449|Bra019115|Bra010435	Bo1g043100.1|Bo7g110810.1|Bo8g051250.1	fgenesh1_pm.C_scaffold_7001275
1278	AT5G28590	Bra020612|Bra009999|Bra036133	Bo2g152920.1|Bo7g093180.1|Bo9g009960.1	fgenesh2_kg.6__2787__AT5G28590.1
1279	AT4G39770	Bra011835|Bra033634|Bra010658	Bo1g002810.1|Bo3g152600.1|Bo7g119030.1	Al_scaffold_0007_184
1280	AT3G06330	Bra040227|Bra001193|Bra020758	Bo1g149020.1|Bo3g060520.1|Bo5g143610.1	fgenesh2_kg.3__634__AT3G06330.1
1281	AT1G61520	Bra031427|Bra027083|Bra038584	Bo1g098190.1|Bo4g086780.1|Bo9g042070.1	fgenesh2_kg.2__304__AT1G61520.1
1282	AT4G34990	Bra011576|Bra013055|Bra017685	Bo1g006820.1|Bo3g091600.1|Bo7g117140.1	scaffold_700628.1
1283	AT5G18560	Bra023684|Bra006466|Bra002168	Bo2g016580.1|Bo3g013220.1|Bo9g154770.1	fgenesh2_kg.6__1873__AT5G18560.1
1284	AT3G58040	Bra014589|Bra003315|Bra007376	Bo6g074420.1|Bo8g092390.1|Bo00895s040.1	scaffold_502978.1
1285	AT5G58530	Bra020363|Bra006760|Bra002640	Bo2g028510.1|Bo3g018650.1|Bo9g135260.1	fgenesh2_kg.8__1789__AT5G58530.1
1286	AT3G52300	Bra012809|Bra033442|Bra006918	Bo4g125520.1|Bo7g102650.1|Bo8g080790.1	fgenesh2_kg.5__1588__AT3G52300.1
1287	AT5G54500	Bra022724|Bra029025|Bra002982	Bo2g041750.1|Bo3g022100.1|Bo9g117430.1	fgenesh2_kg.8__1347__AT5G54500.1
1288	AT2G17040	Bra013034|Bra002018|Bra037283	Bo3g092020.1|Bo7g015050.1|Bo9g024360.1	fgenesh2_kg.3__3291__AT2G17040.1
1289	AT2G34180	Bra021897|Bra005447|Bra010841	Bo3g143850.1|Bo4g041140.1|Bo4g182430.1	scaffold_402002.1
1290	AT1G09970	Bra018468|Bra019971|Bra031693	Bo5g010440.1|Bo8g059030.1|Bo8g110830.1	scaffold_101044.1
1291	AT3G55960	Bra017027|Bra003224|Bra007203	Bo4g188840.1|Bo6g069880.1|Bo8g090330.1	scaffold_502734.1
1292	AT1G30850	Bra014894|Bra039870|Bra023146	Bo2g120940.1|Bo5g065550.1|Bo7g041240.1	scaffold_103451.1
1293	AT3G55430	Bra014747|Bra003212|Bra007162	Bo4g116730.1|Bo6g069610.1|Bo8g089750.1	fgenesh2_kg.5__1962__AT3G55430.1
1294	AT5G53160	Bra022634|Bra029093|Bra003077	Bo2g046090.1|Bo3g022900.1|Bo9g109880.1	scaffold_801786.1
1295	AT1G17380	Bra025977|Bra016604|Bra030986	Bo5g023780.1|Bo8g067140.1|Bo8g104890.1	fgenesh1_pm.C_scaffold_1001486
1296	AT5G24890	Bra020475|Bra009802|Bra036527	Bo2g159150.1|Bo7g096400.1|Bo9g011540.1	scaffold_602594.1
1297	AT5G19990	Bra020079|Bra006529|Bra002279	Bo2g018540.1|Bo3g013930.1|Bo9g152170.1	fgenesh2_kg.6__2031__AT5G20000.1
1298	AT1G31040	Bra014899|Bra038403|Bra023155	Bo2g121040.1|Bo5g065650.1|Bo7g041160.1	fgenesh1_pm.C_scaffold_1002523
1299	AT2G42870	Bra000276|Bra016854|Bra004712	Bo3g036220.1|Bo4g017230.1|Bo4g192810.1	scaffold_403164.1
1300	AT1G24575	Bra012500|Bra010970|Bra032790	Bo3g140100.1|Bo5g043720.1|Bo7g050290.1	fgenesh2_kg.1__2844__AT1G24575.1
1301	AT1G11310	Bra019869|Bra016840|Bra031763	Bo5g013630.1|Bo8g059930.1|Bo8g108960.1	fgenesh2_kg.1__1220__AT1G11310.1
1302	AT3G07100	Bra040361|Bra001235|Bra029622	Bo1g147560.1|Bo3g061030.1|Bo5g141860.1	fgenesh2_kg.3__730__AT3G07100.1
1303	AT5G67390	Bra031831|Bra012162|Bra037111	Bo2g168000.1|Bo7g063660.1|Bo9g020190.1	fgenesh1_pg.C_scaffold_8002607
1304	AT2G30740	Bra022812|Bra021663|Bra018295	Bo3g024800.1|Bo4g053980.1|Bo4g173390.1	Al_scaffold_0004_1504
1305	AT5G07200	Bra028706|Bra005927|Bra009285	Bo2g007530.1|Bo3g004240.1|Bo9g175240.1	fgenesh2_kg.6__677__AT5G07200.1
1306	AT5G04390	Bra028791|Bra005803|Bra009457	Bo2g006530.1|Bo3g002780.1|Bo9g180060.1	scaffold_600380.1
1307	AT5G54730	Bra022741|Bra029008|Bra002960	Bo2g041550.1|Bo3g021890.1|Bo9g117710.1	fgenesh2_kg.8__1367__AT5G54730.1
1308	AT4G28400	Bra040157|Bra026259|Bra024205	Bo1g017570.1|Bo1g051480.1|Bo7g112080.1	fgenesh2_kg.7__1364__AT4G28400.1
1309	AT5G62340	Bra029267|Bra010075|Bra035897	Bo2g164070.1|Bo3g107720.1|Bo9g014930.1	scaffold_802892.1
1310	AT5G06800	Bra028717|Bra005912|Bra009230	Bo2g007410.1|Bo3g004040.1|Bo9g175820.1	fgenesh2_kg.6__627__AT5G06800.1
1311	AT3G07300	Bra040371|Bra001245|Bra029637	Bo1g147450.1|Bo3g061160.1|Bo5g141650.1	fgenesh2_kg.3__752__AT3G07300.2
1312	AT1G09640	Bra020005|Bra030790|Bra031676	Bo5g010060.1|Bo8g058750.1|Bo8g111020.1	fgenesh2_kg.1__1017__AT1G09640.1
1313	AT5G22290	Bra020182|Bra006619|Bra002403	Bo2g023820.1|Bo3g016820.1|Bo9g106070.1	scaffold_602275.1
1314	AT5G61790	Bra029308|Bra019613|Bra035913	Bo2g161640.1|Bo3g109360.1|Bo9g014740.1	fgenesh1_pg.C_scaffold_8002171
1315	AT5G22250	Bra020179|Bra006616|Bra002400	Bo2g023790.1|Bo3g015800.1|Bo9g106050.1	fgenesh2_kg.6__2209__AT5G22250.1
1316	AT3G04940	Bra040115|Bra001131|Bra040417	Bo3g058700.1|Bo5g146880.1|Bo7g093340.1	scaffold_300520.1
1317	AT4G23550	Bra013708|Bra019297|Bra020814	Bo1g035810.1|Bo3g165850.1|Bo7g108870.1	fgenesh2_kg.7__1947__AT4G23550.1
1318	AT1G69920	Bra007889|Bra003971|Bra016253	Bo2g065760.1|Bo6g095020.1|Bo6g110590.1	scaffold_2200004.1
1319	AT4G12410	Bra000772|Bra018478|Bra029452	Bo2g104990.1|Bo3g045670.1|Bo9g079660.1	scaffold_603690.1
1320	AT2G36160	Bra023052|Bra017258|Bra005296	Bo3g029950.1|Bo4g035000.1|Bo4g185980.1	fgenesh2_kg.4__1651__AT2G36160.1
1321	AT3G11630	Bra038667|Bra001415|Bra034824	Bo1g139920.1|Bo3g064490.1|Bo5g136300.1	scaffold_301335.1
1322	AT1G14980	Bra026173|Bra016677|Bra026789	Bo5g020390.1|Bo8g063730.1|Bo8g106320.1	fgenesh2_kg.1__1640__AT1G14980.1
1323	AT3G07010	Bra020672|Bra029614|Bra036155	Bo2g150310.1|Bo5g141950.1|Bo9g009650.1	fgenesh2_kg.3__722__AT3G07010.1
1324	AT4G22950	Bra013662|Bra019343|Bra020826	Bo1g031900.1|Bo3g165710.1|Bo7g108370.1	fgenesh2_kg.7__2003__AT4G22950.1
1325	AT4G24220	Bra013777|Bra019241|Bra010499	Bo1g037710.1|Bo7g109410.1|Bo8g050090.1	scaffold_701910.1
1326	AT4G24280	Bra013786|Bra019231|Bra010498	Bo1g038850.1|Bo7g109490.1|Bo8g050270.1	fgenesh2_kg.7__1856__AT4G24280.1
1327	AT4G39780	Bra011833|Bra017879|Bra010657	Bo1g002840.1|Bo3g152610.1|Bo7g119000.1	fgenesh2_kg.7__195__AT4G39780.1
1328	AT3G14680	Bra021572|Bra001560|Bra027322	Bo1g131100.1|Bo3g066310.1|Bo5g129010.1	fgenesh2_kg.3__1583__AT3G14660.1
1329	AT4G11150	Bra033155|Bra000737|Bra035248	Bo2g108970.1|Bo3g045170.1|Bo9g091080.1	fgenesh2_kg.6__3087__AT4G11150.1
1330	AT5G06600	Bra028727|Bra005900|Bra009210	Bo2g007280.1|Bo3g003920.1|Bo9g176000.1	fgenesh2_kg.6__604__AT5G06600.1
1331	AT2G40000	Bra000158|Bra017040|Bra004994	Bo3g034610.1|Bo4g025670.1|Bo4g188730.1	fgenesh2_kg.4__2100__AT2G40000.1
1332	AT2G36380	Bra023065|Bra017241|Bra005269	Bo3g030080.1|Bo4g034640.1|Bo4g186210.1	fgenesh2_kg.4__1673__AT2G36380.1
1333	AT4G29680	Bra011128|Bra024138|Bra010320	Bo1g016210.1|Bo3g177080.1|Bo7g113840.1	fgenesh2_kg.7__1227__AT4G29680.1
1334	AT1G72880	Bra008057|Bra003865|Bra016030	Bo2g079140.1|Bo6g089210.1|Bo6g116340.1	fgenesh2_kg.2__1553__AT1G72880.1
1335	AT1G22190	Bra003659|Bra015634|Bra031371	Bo5g037400.1|Bo6g081850.1|Bo6g121730.1	fgenesh2_kg.1__2408__AT1G22190.1
1336	AT1G10770	Bra018422|Bra019903|Bra031748	Bo5g013270.1|Bo8g059660.1|Bo8g109270.1	fgenesh2_kg.1__1166__AT1G10770.1
1337	AT5G03840	Bra028815|Bra005783|Bra009508	Bo2g005260.1|Bo9g181670.1|Bo00983s080.1	fgenesh2_kg.6__297__AT5G03840.1
1338	AT1G52110	Bra030402|Bra018940|Bra014308	Bo3g181200.1|Bo6g026480.1|Bo6g040070.1	fgenesh2_kg.1__4276__AT1G52030.1
1339	AT1G49950	Bra018818|Bra014227|Bra039650	Bo3g178250.1|Bo5g076530.1|Bo6g018740.1	fgenesh2_kg.1__4077__AT1G49950.2
1340	AT3G05100	Bra001137|Bra039463|Bra009981	Bo1g151790.1|Bo3g058790.1|Bo5g146700.1	fgenesh1_pm.C_scaffold_3000394
1341	AT5G10140	Bra028599|Bra006051|Bra009055	Bo2g166500.1|Bo3g005470.1|Bo9g173370.1	scaffold_601028.1
1342	AT1G50010	Bra018825|Bra014232|Bra039648	Bo3g178280.1|Bo5g077580.1|Bo6g019810.1	fgenesh2_kg.1__4090__AT1G50010.1
1343	AT3G05280	Bra001143|Bra039447|Bra040644	Bo1g151700.1|Bo3g058910.1|Bo5g145510.1	fgenesh2_kg.3__517__AT3G05280.1
1344	AT1G50200	Bra018836|Bra014242|Bra039645	Bo3g178370.1|Bo5g077660.1|Bo6g020980.1	fgenesh2_kg.1__4106__AT1G50200.1
1345	AT5G10840	Bra028565|Bra006079|Bra009005	Bo2g010070.1|Bo3g006790.1|Bo9g171700.1	scaffold_601101.1
1346	AT4G32270	Bra011331|Bra023960|Bra040072	Bo1g010600.1|Bo7g115660.1|Bo00911s030.1	fgenesh2_kg.7__939__AT4G32270.1
1347	AT3G12700	Bra038745|Bra001466|Bra034741	Bo1g139020.1|Bo3g065100.1|Bo5g133230.1	fgenesh2_kg.3__1333__AT3G12700.1
1348	AT3G19260	Bra037534|Bra001740|Bra022406	Bo1g114850.1|Bo3g073060.1|Bo5g115360.1	fgenesh1_pm.C_scaffold_3001698
1349	AT1G53940	Bra039701|Bra030916|Bra014375	Bo3g184320.1|Bo6g032840.1|Bo6g050780.1	fgenesh1_pm.C_scaffold_1003483
1350	AT3G17630	Bra021259|Bra001672|Bra022226	Bo1g119390.1|Bo3g069010.1|Bo5g122820.1	Al_scaffold_0003_1853
1351	AT1G31880	Bra033869|Bra035521|Bra023219	Bo5g048350.1|Bo5g091840.1|Bo8g030320.1	fgenesh2_kg.1__3330__AT1G31880.1
1352	AT5G57015	Bra035646|Bra006839|Bra002771	Bo2g032810.1|Bo3g019510.1|Bo9g130600.1	scaffold_802263.1
1353	AT5G12120	Bra023363|Bra006141|Bra008914	Bo2g010820.1|Bo3g007540.1|Bo9g169620.1	fgenesh2_kg.6__1189__AT5G12120.1
1354	AT1G19960	Bra025785|Bra012199|Bra016485	Bo5g029090.1|Bo7g061970.1|Bo8g069900.1	fgenesh2_kg.1__2174__AT1G19960.1
1355	AT1G78380	Bra008357|Bra003647|Bra035032	Bo2g093380.1|Bo6g081610.1|Bo6g121980.1	fgenesh1_pm.C_scaffold_2001774
1356	AT5G27540	Bra020586|Bra009952|Bra036628	Bo2g155330.1|Bo7g093670.1|Bo9g010410.1	fgenesh2_kg.6__2708__AT5G27540.1
1357	AT1G44100	Bra032199|Bra014020|Bra036939	Bo5g070870.1|Bo6g003200.1|Bo8g021950.1	fgenesh2_kg.1__3752__AT1G44100.1
1358	AT4G32390	Bra011343|Bra034256|Bra007795	Bo1g010490.1|Bo4g158600.1|Bo8g099160.1	scaffold_400691.1
1359	AT4G33680	Bra011461|Bra036989|Bra034580	Bo1g007930.1|Bo3g170540.1|Bo7g116310.1	fgenesh2_kg.7__745__AT4G33680.1
1360	AT2G31230	Bra022832|Bra021712|Bra018271	Bo3g025110.1|Bo4g052480.1|Bo4g176080.1	fgenesh2_kg.4__1110__AT2G31230.1
1361	AT4G35080	Bra011583|Bra034673|Bra037287	Bo1g006750.1|Bo3g167220.1|Bo9g024260.1	scaffold_700619.1
1362	AT3G52470	Bra012801|Bra033428|Bra006927	Bo4g125380.1|Bo7g101530.1|Bo8g081960.1	fgenesh2_kg.5__1606__AT3G52470.1
1363	AT1G29250	Bra030127|Bra010843|Bra032296	Bo3g143830.1|Bo5g058510.1|Bo7g045680.1	fgenesh2_kg.1__3085__AT1G29250.1
1364	AT5G13330	Bra023404|Bra006195|Bra008835	Bo2g011200.1|Bo3g009120.1|Bo9g167820.1	fgenesh2_kg.6__1285__AT5G13330.1
1365	AT2G37390	Bra017191|Bra005201|Bra007008	Bo4g030610.1|Bo4g186890.1|Bo8g082910.1	Al_scaffold_0004_2257
1366	AT3G56220	Bra014704|Bra003232|Bra007228	Bo4g115280.1|Bo6g069980.1|Bo8g090640.1	fgenesh2_kg.5__2055__AT3G56220.1
1367	AT5G13500	Bra023417|Bra008825|Bra008826	Bo2g011340.1|Bo3g009220.1|Bo9g166710.1	fgenesh2_kg.6__1305__AT5G13500.1
1368	AT5G13650	Bra023427|Bra006209|Bra008811	Bo2g011460.1|Bo3g009290.1|Bo9g166590.1	scaffold_601374.1
1369	AT5G13740	Bra023432|Bra006212|Bra008804	Bo2g011530.1|Bo3g009320.1|Bo9g166480.1	fgenesh2_kg.6__1329__AT5G13740.1
1370	AT5G61420	Bra029311|Bra012961|Bra035929	Bo2g161590.1|Bo7g098590.1|Bo9g014610.1	scaffold_802785.1
1371	AT1G28070	Bra030071|Bra010906|Bra032869	Bo3g143030.1|Bo7g048500.1|Bo00579s050.1	fgenesh2_kg.1__2961__AT1G28070.1
1372	AT5G26710	Bra020529|Bra009906|Bra036585	Bo2g156270.1|Bo7g095190.1|Bo9g010880.1	fgenesh2_kg.6__2625__AT5G26710.1
1373	AT3G05960	Bra040241|Bra001175|Bra020794	Bo1g150170.1|Bo3g060320.1|Bo5g144920.1	fgenesh1_pm.C_scaffold_3000473
1374	AT1G73210	Bra008081|Bra003853|Bra016012	Bo6g087960.1|Bo6g116510.1|Bo00796s060.1	fgenesh2_kg.2__1582__AT1G73210.1
1375	AT2G34790	Bra022992|Bra021930|Bra005392	Bo3g028050.1|Bo4g039290.1|Bo4g182860.1	scaffold_402067.1
1376	AT3G28100	Bra033037|Bra025320|Bra039062	Bo2g146150.1|Bo7g091150.1|Bo9g008410.1	Al_scaffold_0005_693
1377	AT2G41905	Bra000244|Bra016902|Bra004658	Bo3g035840.1|Bo4g014600.1|Bo4g191210.1	fgenesh2_kg.4__2334__AT2G41905.1
1378	AT5G53550	Bra022660|Bra029062|Bra003047	Bo2g044680.1|Bo3g022560.1|Bo9g111420.1	Al_scaffold_0008_1748
1379	AT5G15190	Bra023510|Bra006288|Bra008714	Bo2g012440.1|Bo3g010150.1|Bo00958s030.1	fgenesh2_kg.6__1495__AT5G15190.1
1380	AT1G61560	Bra031426|Bra027082|Bra038585	Bo1g098200.1|Bo4g086790.1|Bo9g042030.1	fgenesh1_pm.C_scaffold_2000254
1381	AT2G02040	Bra026620|Bra024838|Bra017428	Bo2g134880.1|Bo7g080140.1|Bo9g071490.1	fgenesh2_kg.5__119__AT2G02040.1
1382	AT1G32060	Bra033861|Bra035516|Bra023235	Bo5g048540.1|Bo5g091640.1|Bo8g030240.1	scaffold_103559.1
1383	AT3G59780	Bra014527|Bra003389|Bra007475	Bo4g106510.1|Bo6g076670.1|Bo8g094550.1	Al_scaffold_0005_2897
1384	AT3G23380	Bra023729|Bra001910|Bra014944	Bo1g101960.1|Bo3g081760.1|Bo7g040580.1	fgenesh1_pm.C_scaffold_3002072
1385	AT1G32200	Bra033846|Bra035512|Bra023248	Bo5g048790.1|Bo5g089440.1|Bo8g030160.1	fgenesh2_kg.1__3362__AT1G32200.1
1386	AT5G56240	Bra035611|Bra028942|Bra002832	Bo2g036460.1|Bo3g021150.1|Bo9g123680.1	fgenesh2_kg.8__1529__AT5G56240.1
1387	AT5G16890	Bra023587|Bra006378|Bra008584	Bo2g013340.1|Bo3g012300.1|Bo9g161690.1	scaffold_601734.1
1388	AT3G23530	Bra023723|Bra001914|Bra014951	Bo1g101850.1|Bo3g081820.1|Bo7g040420.1	Al_scaffold_0003_2526
1389	AT3G23770	Bra028343|Bra001918|Bra014979	Bo1g101350.1|Bo3g081890.1|Bo7g039070.1	fgenesh2_kg.3__2593__AT3G23770.1
1390	AT3G23820	Bra028348|Bra001923|Bra014987	Bo1g101240.1|Bo3g081930.1|Bo7g038960.1	scaffold_302896.1
1391	AT1G31330	Bra014908|Bra038418|Bra023176	Bo5g065930.1|Bo7g040990.1|Bo8g032440.1	fgenesh2_kg.1__3594__AT1G31330.1
1392	AT1G22100	Bra012306|Bra016388|Bra031365	Bo5g035190.1|Bo7g060110.1|Bo8g071310.1	fgenesh1_pm.C_scaffold_1001878
1393	AT3G02580	Bra021428|Bra001055|Bra039180	Bo1g156260.1|Bo3g055740.1|Bo5g152600.1	fgenesh2_kg.3__197__AT3G02590.1
1394	AT1G12680	Bra019780|Bra016765|Bra026964	Bo5g016710.1|Bo8g064900.1|Bo8g108060.1	fgenesh2_kg.1__1373__AT1G12680.1
1395	AT1G10060	Bra018464|Bra019963|Bra031699	Bo5g010550.1|Bo8g059080.1|Bo8g110790.1	Al_scaffold_0001_981
1396	AT5G18020	Bra023653|Bra006433|Bra002131	Bo2g014240.1|Bo3g012870.1|Bo9g157560.1	scaffold_601864.1
1397	AT4G16400	Bra038454|Bra012723|Bra040577	Bo1g054830.1|Bo7g104370.1|Bo8g043600.1	fgenesh1_pm.C_scaffold_7002100
1398	AT4G17950	Bra013270|Bra012630|Bra021027	Bo1g018060.1|Bo7g105610.1|Bo8g049830.1	scaffold_702647.1
1399	AT3G05420	Bra001147|Bra039439|Bra040219	Bo1g151580.1|Bo3g058930.1|Bo5g145420.1	fgenesh2_kg.3__531__AT3G05420.2
1400	AT3G51590	Bra038907|Bra012848|Bra036788	Bo1g059060.1|Bo7g101000.1|Bo8g081440.1	fgenesh2_kg.5__1503__AT3G51590.1
1401	AT4G37310	Bra011756|Bra017819|Bra010597	Bo1g003680.1|Bo3g153480.1|Bo7g118500.1	fgenesh2_kg.7__319__AT4G37340.1
1402	AT5G58320	Bra020375|Bra006773|Bra002661	Bo2g028660.1|Bo3g018800.1|Bo9g134970.1	fgenesh2_kg.8__1760__AT5G58320.1
1403	AT3G54800	Bra014786|Bra003193|Bra007098	Bo4g118380.1|Bo6g068250.1|Bo8g085920.1	fgenesh2_kg.5__1882__AT3G54800.1
1404	AT3G06830	Bra040293|Bra001219|Bra029607	Bo1g147700.1|Bo3g060850.1|Bo5g143140.1	fgenesh2_kg.3__703__AT3G06830.1
1405	AT1G78020	Bra008341|Bra003661|Bra015639	Bo2g093130.1|Bo6g081870.1|Bo6g121690.1	fgenesh2_kg.2__2094__AT1G78020.1
1406	AT5G21274	Bra020155|Bra006595|Bra002368	Bo2g023510.1|Bo3g015550.1|Bo9g149940.1	fgenesh2_kg.6__2164__AT5G21274.1
1407	AT1G18750	Bra025685|Bra016544|Bra031049	Bo5g025850.1|Bo8g068060.1|Bo8g104060.1	fgenesh2_kg.1__2055__AT1G18750.1
1408	AT1G69870	Bra007886|Bra003979|Bra016259	Bo2g064700.1|Bo6g095120.1|Bo6g110490.1	fgenesh2_kg.22__7__AT1G69870.1
1409	AT3G24160	Bra028355|Bra001930|Bra015007	Bo1g101140.1|Bo3g082030.1|Bo7g037600.1	scaffold_302923.1
1410	AT4G18690	Bra013338|Bra012582|Bra020997	Bo1g019810.1|Bo3g157210.1|Bo7g106200.1	fgenesh1_pm.C_scaffold_7001895
1411	AT2G39460	Bra000135|Bra017070|Bra005038	Bo3g034340.1|Bo4g026350.1|Bo4g188210.1	fgenesh1_pm.C_scaffold_4001690
1412	AT5G03850	Bra028814|Bra005784|Bra009507	Bo2g005270.1|Bo9g181660.1|Bo00983s070.1	fgenesh1_pm.C_scaffold_6000255
1413	AT5G22950	Bra020226|Bra006645|Bra002443	Bo2g024560.1|Bo3g017170.1|Bo00916s010.1	fgenesh2_kg.6__2284__AT5G22950.1
1414	AT5G20720	Bra020124|Bra006572|Bra002326	Bo2g023100.1|Bo3g015300.1|Bo9g151540.1	fgenesh2_kg.6__2112__AT5G20720.2
1415	AT4G04750	Bra018505|Bra000805|Bra029515	Bo2g104510.1|Bo3g048380.1|Bo9g077810.1	Al_scaffold_0006_3539
1416	AT4G01070	Bra008540|Bra000942|Bra037386	Bo2g098930.1|Bo3g054450.1|Bo9g003740.1	fgenesh2_kg.6__3597__AT4G01070.1
1417	AT5G52020	Bra022573|Bra029147|Bra028291	Bo2g048150.1|Bo3g023490.1|Bo9g104780.1	scaffold_801641.1
1418	AT3G05220	Bra001140|Bra039452|Bra040643	Bo1g151710.1|Bo3g058840.1|Bo5g146550.1	scaffold_300563.1
1419	AT3G47940	Bra033783|Bra018099|Bra019519	Bo1g072540.1|Bo3g113820.1|Bo3g136960.1	fgenesh2_kg.5__1149__AT3G47940.1
1420	AT1G27310	Bra030035|Bra010953|Bra032818	Bo3g141430.1|Bo5g051930.1|Bo7g049990.1	Al_scaffold_0001_2803
1421	AT3G04380	Bra040138|Bra001104|Bra040197	Bo1g152080.1|Bo3g057340.1|Bo5g148200.1	fgenesh2_kg.3__399__AT3G04380.1
1422	AT5G62430	Bra029261|Bra018141|Bra010082	Bo2g164130.1|Bo3g107650.1|Bo3g134590.1	scaffold_802907.1
1423	AT5G62880	Bra029240|Bra010128|Bra035878	Bo2g165370.1|Bo3g107020.1|Bo9g015230.1	fgenesh2_kg.8__2286__AT5G62880.1
1424	AT5G63530	Bra029215|Bra038642|Bra035839	Bo2g165750.1|Bo3g103320.1|Bo9g017730.1	fgenesh2_kg.8__2357__AT5G63530.2
1425	AT3G27010	Bra032973|Bra025244|Bra039096	Bo2g140240.1|Bo7g084120.1|Bo9g008110.1	fgenesh2_kg.5__478__AT3G27010.1
1426	AT5G44005	Bra033712|Bra027519|Bra036005	Bo2g120790.1|Bo7g066940.1|Bo9g059480.1	scaffold_800626.1
1427	AT1G33980	Bra034457|Bra036737|Bra028017	Bo5g086600.1|Bo6g046670.1|Bo8g027230.1	fgenesh2_kg.1__3507__AT1G33980.1
1428	AT1G80040	Bra008498|Bra003547|Bra035200	Bo2g097340.1|Bo6g080140.1|Bo6g125770.1	scaffold_203067.1
1429	AT3G02470	Bra021431|Bra001046|Bra039176	Bo1g157340.1|Bo3g055620.1|Bo5g152620.1	fgenesh2_kg.3__182__AT3G02468.1
1430	AT2G18900	Bra024455|Bra038829|Bra038557	Bo3g096330.1|Bo7g009410.1|Bo9g027420.1	fgenesh2_kg.3__3542__AT2G18900.1
1431	AT5G10720	Bra028573|Bra006075|Bra009011	Bo2g010000.1|Bo3g006750.1|Bo9g171880.1	scaffold_601087.1
1432	AT3G13340	Bra001501|Bra034687|Bra039386	Bo1g138410.1|Bo3g065480.1|Bo5g132620.1	scaffold_301529.1
1433	AT3G19030	Bra037542|Bra001732|Bra022380	Bo1g115950.1|Bo3g071960.1|Bo5g115730.1	fgenesh2_kg.3__2122__AT3G19030.1
1434	AT1G62450	Bra036660|Bra027043|Bra034515	Bo4g093050.1|Bo9g028460.1|Bo9g037320.1	fgenesh2_kg.2__228__AT1G62450.1
1435	AT2G41940	Bra016900|Bra003317|Bra007378	Bo4g191230.1|Bo6g074460.1|Bo8g092410.1	scaffold_403039.1
1436	AT3G16857	Bra021207|Bra001643|Bra022183	Bo1g123000.1|Bo3g068550.1|Bo5g123620.1	fgenesh2_kg.3__1853__AT3G16857.2
1437	AT3G08700	Bra040055|Bra001347|Bra029711	Bo1g144930.1|Bo3g062450.1|Bo5g139930.1	Al_scaffold_0003_857
1438	AT4G30790	Bra011222|Bra024043|Bra010273	Bo1g011880.1|Bo3g175410.1|Bo7g114790.1	fgenesh2_kg.7__1108__AT4G30790.1
1439	AT2G01610	Bra026646|Bra024869|Bra017437	Bo2g134450.1|Bo7g078590.1|Bo9g070270.1	scaffold_500072.1
1440	AT2G16530	Bra013064|Bra001979|Bra037297	Bo3g091400.1|Bo7g018580.1|Bo9g024140.1	fgenesh2_kg.3__3243__AT2G16530.2
1441	AT3G47960	Bra033782|Bra018096|Bra019521	Bo1g076800.1|Bo3g113800.1|Bo3g137030.1	fgenesh1_pm.C_scaffold_5000944
1442	AT1G05270	Bra030608|Bra032473|Bra015405	Bo5g005390.1|Bo8g004510.1|Bo8g115190.1	scaffold_100503.1
1443	AT4G15000	Bra036919|Bra023843|Bra001857	Bo1g105320.1|Bo3g080050.1|Bo5g098200.1	fgenesh2_kg.3__2437__AT3G22230.1
1444	AT4G04490	Bra018493|Bra000796|Bra029500	Bo2g104710.1|Bo3g048470.1|Bo9g077990.1	fgenesh2_kg.6__3232__AT4G04510.1
1445	AT5G14790	Bra023488|Bra006269|Bra008736	Bo2g012210.1|Bo3g009900.1|Bo9g165630.1	fgenesh2_kg.6__1460__AT5G14790.1
1446	AT5G54160	Bra022700|Bra029041|Bra003009	Bo2g041880.1|Bo3g022270.1|Bo9g115100.1	fgenesh2_kg.8__1313__AT5G54160.1
1447	AT3G60750	Bra014473|Bra003426|Bra007555	Bo4g104820.1|Bo6g077220.1|Bo8g095470.1	fgenesh2_kg.5__2540__AT3G60750.1
1448	AT2G01600	Bra026647|Bra024871|Bra017439	Bo2g134420.1|Bo7g078570.1|Bo9g070240.1	scaffold_500070.1
1449	AT4G12310	Bra000769|Bra018471|Bra029445	Bo2g105190.1|Bo3g045640.1|Bo9g094260.1	fgenesh2_kg.6__3170__AT4G12310.1
1450	AT4G01100	Bra000944|Bra037383|Bra007623	Bo2g098900.1|Bo3g054470.1|Bo9g003710.1	fgenesh2_kg.6__3594__AT4G01100.1
1451	AT1G12320	Bra019758|Bra016780|Bra026975	Bo5g016960.1|Bo8g108250.1|Bo00758s080.1	fgenesh2_kg.1__1335__AT1G12320.1
1452	AT4G36470	Bra011685|Bra017763|Bra010556	Bo1g005630.1|Bo3g154150.1|Bo7g117980.1	fgenesh2_kg.7__420__AT4G36470.1
1453	AT2G45760	Bra000402|Bra039316|Bra004936	Bo3g038980.1|Bo4g024960.1|Bo4g195780.1	fgenesh2_kg.4__2774__AT2G45760.1
1454	AT3G28360	Bra033043|Bra025326|Bra039055	Bo2g146290.1|Bo7g091240.1|Bo9g008470.1	scaffold_500802.1
1455	AT5G03300	Bra028842|Bra005735|Bra009536	Bo2g003960.1|Bo3g002270.1|Bo9g183040.1	scaffold_600253.1
1456	AT2G01150	Bra024902|Bra014339|Bra017465	Bo2g133790.1|Bo7g078070.1|Bo9g069830.1	fgenesh2_kg.5__14__AT2G01150.1
1457	AT4G32610	Bra011361|Bra037050|Bra040088	Bo1g010220.1|Bo3g172290.1|Bo7g115790.1	fgenesh1_pm.C_scaffold_7000699
1458	AT4G30780	Bra011221|Bra024044|Bra010274	Bo1g011890.1|Bo3g175400.1|Bo7g114780.1	fgenesh2_kg.7__1109__AT4G30780.1
1459	AT1G44170	Bra032205|Bra014022|Bra036943	Bo5g070930.1|Bo6g003300.1|Bo8g021910.1	fgenesh2_kg.1__3759__AT1G44170.2
1460	AT3G13120	Bra001489|Bra034704|Bra039347	Bo1g138600.1|Bo3g065340.1|Bo5g132910.1	fgenesh2_kg.3__1389__AT3G13120.1
1461	AT3G61415	Bra014438|Bra003448|Bra007602	Bo4g101390.1|Bo6g077680.1|Bo8g095930.1	fgenesh2_kg.5__2607__AT3G61415.1
1462	AT1G12610	Bra019777|Bra016763|Bra026963	Bo5g016750.1|Bo8g064940.1|Bo8g108050.1	fgenesh2_kg.1__1363__AT1G12610.1
1463	AT4G31590	Bra011284|Bra023993|Bra010229	Bo1g011170.1|Bo3g173850.1|Bo7g115290.1	fgenesh2_kg.7__1013__AT4G31590.1
1464	AT1G02810	Bra030511|Bra032583|Bra033348	Bo5g003390.1|Bo8g001160.1|Bo8g117280.1	fgenesh1_pg.C_scaffold_1000172
1465	AT5G57830	Bra020409|Bra006798|Bra002693	Bo2g029020.1|Bo3g019090.1|Bo9g133560.1	fgenesh2_kg.8__1695__AT5G57830.1
1466	AT2G32930	Bra022919|Bra021817|Bra005543	Bo3g027010.1|Bo4g045440.1|Bo4g179520.1	fgenesh1_pg.C_scaffold_4001392
1467	AT5G27420	Bra020591|Bra009962|Bra036631	Bo2g155250.1|Bo7g093560.1|Bo9g010350.1	scaffold_602899.1
1468	AT2G25170	Bra011311|Bra023974|Bra007814	Bo1g010840.1|Bo7g115490.1|Bo8g099350.1	fgenesh1_pg.C_scaffold_4000458
1469	AT5G61600	Bra029319|Bra012938|Bra035919	Bo2g161480.1|Bo7g098860.1|Bo9g014660.1	fgenesh2_kg.8__2143__AT5G61600.1
1470	AT5G58290	Bra020378|Bra006775|Bra002662	Bo2g028690.1|Bo3g018820.1|Bo9g134960.1	fgenesh2_kg.8__1755__AT5G58290.1
1471	AT2G34480	Bra022978|Bra021915|Bra005423	Bo3g027750.1|Bo4g039810.1|Bo4g182640.1	fgenesh2_kg.4__1470__AT2G34480.1
1472	AT3G59480	Bra014540|Bra003378|Bra007452	Bo4g107710.1|Bo6g076480.1|Bo8g093290.1	fgenesh2_kg.5__2405__AT3G59480.1
1473	AT1G30400	Bra014879|Bra010773|Bra032385	Bo3g149010.1|Bo5g062910.1|Bo7g043590.1	fgenesh2_kg.1__3217__AT1G30400.2
1474	AT3G07120	Bra040362|Bra001236|Bra029623	Bo1g147550.1|Bo3g061040.1|Bo5g141840.1	fgenesh2_kg.3__733__AT3G07120.1
1475	AT5G06700	Bra028721|Bra005906|Bra009218	Bo2g007350.1|Bo3g003960.1|Bo9g175910.1	fgenesh2_kg.6__615__AT5G06700.1
1476	AT5G59480	Bra020315|Bra006716|Bra002563	Bo2g026710.1|Bo3g018100.1|Bo9g139450.1	scaffold_802579.1
1477	AT5G55180	Bra035561|Bra028988|Bra002927	Bo2g041160.1|Bo3g021660.1|Bo9g120190.1	fgenesh2_kg.8__1419__AT5G55180.1
1478	AT1G17060	Bra026005|Bra016621|Bra026692	Bo5g023420.1|Bo8g066930.1|Bo8g105180.1	fgenesh2_kg.1__1858__AT1G17060.1
1479	AT4G21910	Bra013572|Bra038748|Bra020862	Bo1g025720.1|Bo3g164010.1|Bo7g107630.1	fgenesh1_pm.C_scaffold_7001650
1480	AT5G08330	Bra005984|Bra026506|Bra009338	Bo3g004850.1|Bo9g014260.1|Bo9g174490.1	scaffold_600839.1
1481	AT3G56750	Bra004601|Bra003250|Bra007268	Bo4g012980.1|Bo6g072340.1|Bo8g091050.1	fgenesh2_kg.5__2106__AT3G56750.1
1482	AT4G14770	Bra036900|Bra001884|Bra033919	Bo1g057470.1|Bo3g081390.1|Bo5g094500.1	fgenesh2_kg.7__2853__AT4G14770.1
1483	AT5G18480	Bra040140|Bra023678|Bra006462	Bo1g152110.1|Bo2g016530.1|Bo3g013180.1	fgenesh2_kg.6__1862__AT5G18480.1
1484	AT4G22540	Bra013624|Bra019374|Bra020844	Bo1g028380.1|Bo3g164360.1|Bo7g107980.1	fgenesh2_kg.7__2048__AT4G22540.1
1485	AT1G13440	Bra019722|Bra016729|Bra026904	Bo5g017500.1|Bo8g065470.1|Bo8g107420.1	fgenesh2_kg.1__1453__AT1G13440.1
1486	AT1G73410	Bra008096|Bra015992|Bra016575	Bo2g080540.1|Bo6g116800.1|Bo8g067590.1	Al_scaffold_0002_2037
1487	AT3G50060	Bra029990|Bra012910|Bra036048	Bo1g082480.1|Bo7g099180.1|Bo8g079430.1	fgenesh2_kg.5__1356__AT3G50060.1
1488	AT1G52300	Bra030393|Bra027192|Bra018960	Bo3g181070.1|Bo6g027750.1|Bo6g039770.1	scaffold_105027.1
1489	AT1G76160	Bra008241|Bra025818|Bra015781	Bo2g087670.1|Bo5g030280.1|Bo6g120180.1	scaffold_202568.1
1490	AT4G27870	Bra026302|Bra019021|Bra010393	Bo1g050930.1|Bo7g111700.1|Bo8g052910.1	fgenesh1_pm.C_scaffold_7001132
1491	AT4G36670	Bra011698|Bra017771|Bra010567	Bo1g005490.1|Bo3g153990.1|Bo7g118090.1	fgenesh2_kg.7__402__AT4G36670.1
1492	AT1G14120	Bra019678|Bra016708|Bra026857	Bo5g019230.1|Bo8g065930.1|Bo8g107020.1	fgenesh1_pg.C_scaffold_1001271
1493	AT4G39650	Bra011846|Bra033631|Bra010672	Bo1g002720.1|Bo3g151360.1|Bo7g119050.1	fgenesh2_kg.7__176__AT4G39640.1
1494	AT2G32260	Bra022881|Bra005578|Bra032470	Bo3g026600.1|Bo4g045840.1|Bo8g115160.1	fgenesh2_kg.4__1214__AT2G32260.1
1495	AT4G01060	Bra008539|Bra000941|Bra037388	Bo2g098940.1|Bo3g054440.1|Bo9g003750.1	fgenesh1_pm.C_scaffold_6002892
1496	AT4G16380	Bra038451|Bra012724|Bra040575	Bo1g054860.1|Bo7g104360.1|Bo8g043570.1	fgenesh2_kg.7__2680__AT4G16380.2
1497	AT5G57910	Bra020404|Bra006793|Bra002685	Bo2g028980.1|Bo3g019050.1|Bo9g133590.1	fgenesh1_pm.C_scaffold_8001424
1498	AT5G40780	Bra025547|Bra028477|Bra039087	Bo4g140500.1|Bo6g064750.1|Bo9g008200.1	scaffold_703892.1
1499	AT5G10120	Bra028601|Bra006050|Bra024354	Bo2g009710.1|Bo3g005460.1|Bo3g100500.1	fgenesh2_kg.6__972__AT5G10120.1
1500	AT5G66920	Bra012117|Bra037137|Bra036800	Bo2g167860.1|Bo7g064290.1|Bo9g021530.1	Al_scaffold_0008_3230
1501	AT5G60800	Bra020229|Bra006647|Bra002450	Bo2g024600.1|Bo3g017220.1|Bo9g147040.1	fgenesh2_kg.8__2044__AT5G60800.1
1502	AT3G18400	Bra037585|Bra001705|Bra022319	Bo1g117610.1|Bo3g071500.1|Bo01320s020.1	Al_scaffold_0003_1942
1503	AT3G01240	Bra040502|Bra001013|Bra039133	Bo1g158740.1|Bo3g055250.1|Bo5g156320.1	fgenesh2_kg.3__105__AT3G01240.1
1504	AT5G49330	Bra020647|Bra037419|Bra036145	Bo7g092680.1|Bo9g009760.1|Bo00847s090.1	scaffold_801313.1
1505	AT2G28720	Bra000483|Bra035677|Bra011930	Bo3g040070.1|Bo4g069220.1|Bo4g166700.1	scaffold_401326.1
1506	AT2G32060	Bra022878|Bra021773|Bra005635	Bo3g026570.1|Bo4g046210.1|Bo4g177820.1	fgenesh1_pm.C_scaffold_4001008
1507	AT4G12600	Bra000781|Bra018487|Bra029464	Bo2g104860.1|Bo3g048760.1|Bo9g078510.1	fgenesh2_kg.6__3195__AT4G12600.1
1508	AT5G53510	Bra022658|Bra029064|Bra003050	Bo2g044700.1|Bo3g022580.1|Bo9g111330.1	fgenesh1_pm.C_scaffold_8001049
1509	AT5G40150	Bra033040|Bra025604|Bra039059	Bo2g146230.1|Bo4g139700.1|Bo9g008430.1	scaffold_703993.1
1510	AT5G24920	Bra011294|Bra023987|Bra009804	Bo1g011020.1|Bo7g096330.1|Bo7g115370.1	fgenesh2_kg.6__2486__AT5G24920.1
1511	AT5G60390	Bra020251|Bra006661|Bra002483	Bo2g024960.1|Bo3g017380.1|Bo9g142520.1	fgenesh2_kg.8__1993__AT5G60390.1
1512	AT3G16060	Bra021158|Bra001624|Bra027194	Bo1g124780.1|Bo3g068250.1|Bo5g126460.1	scaffold_301876.1
1513	AT1G74510	Bra008155|Bra003796|Bra015905	Bo2g082170.1|Bo6g086940.1|Bo6g118810.1	fgenesh2_kg.2__1716__AT1G74510.1
1514	AT3G28910	Bra033067|Bra025361|Bra039040	Bo2g146540.1|Bo7g087170.1|Bo9g008700.1	fgenesh2_kg.5__652__AT3G28910.1
1515	AT1G17190	Bra025994|Bra016615|Bra026681	Bo5g023570.1|Bo8g066990.1|Bo8g105070.1	fgenesh2_kg.1__1876__AT1G17190.1
1516	AT3G29200	Bra033090|Bra025383|Bra036217	Bo2g147850.1|Bo7g087350.1|Bo9g008840.1	fgenesh2_kg.5__681__AT3G29200.1
1517	AT3G48270	Bra029893|Bra018069|Bra019538	Bo1g075770.1|Bo1g077120.1|Bo3g113580.1	fgenesh2_kg.5__1181__AT3G48280.1
1518	AT4G34580	Bra011544|Bra017663|Bra034638	Bo1g007150.1|Bo3g168770.1|Bo3g169300.1	Al_scaffold_0007_594
1519	AT3G49080	Bra029932|Bra018011|Bra019577	Bo1g078610.1|Bo3g110860.1|Bo8g077530.1	scaffold_501867.1
1520	AT3G07890	Bra040038|Bra001275|Bra029685	Bo1g146140.1|Bo3g061530.1|Bo5g140110.1	scaffold_300930.1
1521	AT5G47140	Bra022107|Bra024961|Bra017501	Bo2g132210.1|Bo7g077300.1|Bo9g069320.1	fgenesh1_pg.C_scaffold_8000066
1522	AT3G05950	Bra040243|Bra001173|Bra020798	Bo1g150190.1|Bo3g060270.1|Bo5g144950.1	fgenesh2_kg.3__593__AT3G05950.1
1523	AT5G15820	Bra021467|Bra023539|Bra008671	Bo1g157420.1|Bo2g012780.1|Bo9g163760.1	scaffold_601615.1
1524	AT4G29260	Bra011091|Bra024150|Bra010332	Bo1g016620.1|Bo3g178190.1|Bo7g113670.1	Al_scaffold_0007_1193
1525	AT1G17790	Bra025948|Bra016586|Bra031004	Bo8g067470.1|Bo8g104630.1|Bo00831s130.1	fgenesh1_pm.C_scaffold_1001524
1526	AT1G28570	Bra030107|Bra010857|Bra032915	Bo3g143670.1|Bo5g057110.1|Bo7g046950.1	Al_scaffold_0001_2947
1527	AT4G17470	Bra026257|Bra012662|Bra021051	Bo1g051490.1|Bo7g105130.1|Bo8g049430.1	fgenesh2_kg.7__2562__AT4G17483.1
1528	AT4G39110	Bra011875|Bra033598|Bra010704	Bo1g002370.1|Bo3g149940.1|Bo7g119370.1	scaffold_700110.1
1529	AT4G28730	Bra011056|Bra024182|Bra010351	Bo1g017160.1|Bo7g113290.1|Bo8g054490.1	fgenesh2_kg.7__1317__AT4G28730.1
1530	AT1G22490	Bra012329|Bra016377|Bra040856	Bo5g038570.1|Bo7g057920.1|Bo8g071490.1	fgenesh1_pg.C_scaffold_1002057
1531	AT4G30640	Bra011205|Bra024054|Bra010279	Bo1g012040.1|Bo3g175470.1|Bo7g114690.1	fgenesh1_pm.C_scaffold_7000879
1532	AT3G52430	Bra012805|Bra033431|Bra006922	Bo4g125410.1|Bo7g102600.1|Bo8g080690.1	scaffold_502313.1
1533	AT1G15210	Bra026157|Bra003527|Bra016669	Bo5g020620.1|Bo6g079920.1|Bo8g066280.1	fgenesh2_kg.1__1667__AT1G15210.1
1534	AT3G11100	Bra034165|Bra034866|Bra009119	Bo1g141220.1|Bo5g136850.1|Bo9g177060.1	scaffold_301280.1
1535	AT4G02500	Bra018545|Bra000877|Bra036262	Bo2g101790.1|Bo3g052500.1|Bo9g005870.1	fgenesh2_kg.6__3450__AT4G02500.1
1536	AT1G26600	Bra012451|Bra016279|Bra024705	Bo3g137120.1|Bo5g042730.1|Bo7g054110.1	fgenesh2_kg.1__2703__AT1G26600.1
1537	AT4G02830	Bra018527|Bra000861|Bra036237	Bo2g101970.1|Bo3g052260.1|Bo9g006100.1	fgenesh2_kg.6__3409__AT4G02830.1
1538	AT3G49790	Bra029972|Bra012922|Bra036028	Bo1g080120.1|Bo7g099080.1|Bo8g079050.1	fgenesh2_kg.5__1332__AT3G49790.1
1539	AT5G59310	Bra020322|Bra006721|Bra006736	Bo2g026820.1|Bo3g018250.1|Bo9g137220.1	Al_scaffold_0008_2426
1540	AT4G11560	Bra033142|Bra000747|Bra035216	Bo2g108780.1|Bo3g045340.1|Bo9g092580.1	scaffold_603555.1
1541	AT3G58560	Bra014566|Bra003344|Bra007403	Bo4g108350.1|Bo6g074930.1|Bo8g092730.1	scaffold_503041.1
1542	AT4G25640	Bra013906|Bra019147|Bra010453	Bo1g040360.1|Bo7g110470.1|Bo8g050940.1	scaffold_701753.1
1543	AT2G35620	Bra023017|Bra017306|Bra005319	Bo3g028390.1|Bo4g037330.1|Bo4g183450.1	scaffold_402171.1
1544	AT2G35240	Bra023005|Bra017328|Bra005357	Bo3g028230.1|Bo4g038800.1|Bo4g183140.1	scaffold_402124.1
1545	AT5G11900	Bra023348|Bra006126|Bra008928	Bo2g010700.1|Bo3g007340.1|Bo9g169780.1	fgenesh2_kg.6__1164__AT5G11900.1
1546	AT1G80520	Bra026110|Bra003571|Bra035174	Bo5g021240.1|Bo6g080470.1|Bo6g124480.1	scaffold_203014.1
1547	AT1G02410	Bra030501|Bra032603|Bra033325	Bo3g001130.1|Bo5g003150.1|Bo8g117470.1	scaffold_100176.1
1548	AT2G37750	Bra000017|Bra017157|Bra005164	Bo3g031940.1|Bo4g030220.1|Bo4g187180.1	fgenesh2_kg.4__1837__AT2G37750.1
1549	AT5G08130	Bra029354|Bra005969|Bra009322	Bo2g161110.1|Bo3g004690.1|Bo9g174770.1	scaffold_600819.1
1550	AT2G37620	Bra000010|Bra017166|Bra005178	Bo3g031870.1|Bo4g030350.1|Bo4g187100.1	fgenesh1_pm.C_scaffold_4001522
1551	AT4G19120	Bra013374|Bra012557|Bra020975	Bo1g020220.1|Bo3g158580.1|Bo7g106470.1	scaffold_702491.1
1552	AT4G26150	Bra035633|Bra006851|Bra002788	Bo2g033970.1|Bo3g019610.1|Bo9g127360.1	fgenesh2_kg.7__1630__AT4G26150.1
1553	AT2G28990	Bra000478|Bra035657|Bra028386	Bo4g065900.1|Bo4g167970.1|Bo8g113980.1	fgenesh2_kg.4__871__AT2G28940.2
1554	AT1G79340	Bra008407|Bra003613|Bra035108	Bo2g095190.1|Bo6g081070.1|Bo6g123750.1	fgenesh1_pg.C_scaffold_2002185
1555	AT2G41520	Bra000229|Bra016928|Bra004626	Bo3g035680.1|Bo4g013320.1|Bo4g190970.1	scaffold_402973.1
1556	AT4G20830	Bra013476|Bra038798|Bra020915	Bo1g022510.1|Bo3g162300.1|Bo7g107180.1	fgenesh1_pg.C_scaffold_7001869
1557	AT2G41640	Bra000233|Bra016922|Bra004634	Bo3g035720.1|Bo4g013360.1|Bo4g191020.1	fgenesh2_kg.4__2304__AT2G41640.1
1558	AT3G07060	Bra040358|Bra001233|Bra029618	Bo1g147580.1|Bo3g061010.1|Bo5g141910.1	scaffold_300829.1
1559	AT5G63990	Bra031940|Bra024256|Bra037760	Bo2g166000.1|Bo3g102810.1|Bo9g017940.1	fgenesh2_kg.8__2409__AT5G63990.1
1560	AT5G64340	Bra031922|Bra024286|Bra009385	Bo2g166180.1|Bo3g101410.1|Bo9g174000.1	fgenesh2_kg.8__2455__AT5G64342.1
1561	AT3G18410	Bra037584|Bra001706|Bra022320	Bo1g117590.1|Bo3g071510.1|Bo01320s030.1	fgenesh2_kg.3__2043__AT3G18410.1
1562	AT5G65800	Bra031846|Bra024420|Bra037829	Bo2g168080.1|Bo3g097680.1|Bo9g018940.1	fgenesh1_pm.C_scaffold_8002139
1563	AT5G43350	Bra033676|Bra027488|Bra035979	Bo2g119350.1|Bo7g065380.1|Bo9g059170.1	fgenesh2_kg.8__480__AT5G43350.1
1564	AT1G54270	Bra037977|Bra030893|Bra014365	Bo3g184600.1|Bo6g033170.1|Bo6g051030.1	Al_scaffold_0001_4877
1565	AT5G51120	Bra022536|Bra029186|Bra035726	Bo2g050610.1|Bo3g023850.1|Bo9g099000.1	scaffold_801545.1
1566	AT5G67360	Bra012157|Bra037115|Bra036803	Bo2g167970.1|Bo7g063680.1|Bo9g020260.1	fgenesh2_kg.8__2680__AT5G67360.1
1567	AT1G76180	Bra008242|Bra003732|Bra015779	Bo6g085040.1|Bo6g120200.1|Bo7g061580.1	scaffold_202570.1
1568	AT3G12660	Bra038741|Bra001464|Bra034746	Bo1g139060.1|Bo3g065080.1|Bo5g133330.1	fgenesh2_kg.3__1326__AT3G12660.1
1569	AT1G63010	Bra036635|Bra027004	Bo4g096460.1|Bo9g028800.1|Bo9g036610.1	fgenesh2_kg.2__178__AT1G63010.1
1570	AT2G39220	Bra000125|Bra017084|Bra005058	Bo3g034210.1|Bo4g026660.1	scaffold_402664.1
1571	AT3G55620	Bra014731|Bra007180	Bo4g115530.1|Bo6g069670.1|Bo8g090070.1	scaffold_502695.1
1572	AT1G77770	Bra008335|Bra003669	Bo2g093010.1|Bo6g082010.1|Bo6g121480.1	fgenesh2_kg.2__2073__AT1G77770.2
1573	AT2G28870	Bra000479|Bra035663|Bra011922	Bo3g040020.1|Bo4g068060.1	fgenesh2_kg.4__862__AT2G28870.1
1574	AT3G07490	Bra040379|Bra001254	Bo1g147310.1|Bo3g061290.1|Bo5g141480.1	scaffold_300885.1
1575	AT4G37930	Bra011796|Bra010622	Bo1g003290.1|Bo3g153100.1|Bo7g118820.1	fgenesh2_kg.7__254__AT4G37930.1
1576	AT1G74380	Bra008146|Bra003804|Bra015915	Bo6g087070.1|Bo6g118680.1	fgenesh2_kg.2__1701__AT1G74380.1
1577	AT3G07565	Bra040015|Bra001258|Bra029658	Bo1g147290.1|Bo3g061340.1	fgenesh2_kg.3__781__AT3G07565.3
1578	AT3G57280	Bra014634|Bra007316	Bo4g111280.1|Bo6g072800.1|Bo8g091690.1	fgenesh1_pm.C_scaffold_5001780
1579	AT1G15860	Bra026097|Bra016649|Bra026742	Bo5g021390.1|Bo8g066590.1|Bo8g105750.1	missing
1580	AT4G02460	Bra018549|Bra000879	Bo2g100540.1|Bo3g052520.1|Bo9g005800.1	fgenesh2_kg.6__3453__AT4G02460.1
1581	AT5G46860	Bra022073|Bra024989	Bo2g131650.1|Bo7g075890.1|Bo9g066700.1	fgenesh2_kg.8__107__AT5G46860.1
1582	AT5G55020	Bra035547|Bra028997|Bra002938	Bo3g021790.1|Bo9g119060.1	fgenesh2_kg.8__1401__AT5G55020.1
1583	AT5G52840	Bra022613|Bra029106|Bra003109	Bo2g047430.1|Bo3g023060.1	fgenesh2_kg.8__1164__AT5G52840.1
1584	AT1G68560	Bra004031|Bra004319	Bo2g061040.1|Bo6g096050.1|Bo6g107000.1	scaffold_201700.1
1585	AT3G57600	Bra014617|Bra007341	Bo4g111040.1|Bo6g073020.1|Bo8g092010.1	fgenesh2_kg.5__2201__AT3G57600.1
1586	AT2G33400	Bra021849|Bra005498	Bo3g027290.1|Bo4g043730.1|Bo4g181900.1	fgenesh2_kg.4__1343__AT2G33400.1
1587	AT2G33430	Bra021852|Bra005495	Bo3g027320.1|Bo4g043710.1|Bo4g181960.1	fgenesh2_kg.4__1346__AT2G33430.1
1588	AT1G26660	Bra012447|Bra016282|Bra024698	Bo3g137090.1|Bo5g042680.1|Bo7g054140.1	fgenesh1_pm.C_scaffold_1002104
1589	AT1G07110	Bra031553|Bra015552	Bo5g007940.1|Bo8g007370.1|Bo8g114280.1	fgenesh2_kg.1__686__AT1G07110.1
1590	AT3G52940	Bra019638|Bra028544|Bra006962	Bo4g122940.1|Bo6g067050.1|Bo8g082390.1	scaffold_502378.1
1591	AT3G53260	Bra039777|Bra003126|Bra006985	Bo6g067250.1|Bo8g082620.1	scaffold_502417.1
1592	AT4G01150	Bra008533|Bra000947|Bra037370	Bo2g098880.1|Bo3g054500.1|Bo9g003680.1	scaffold_604173.1
1593	AT1G70230	Bra003960|Bra016229	Bo2g068010.1|Bo6g094850.1|Bo6g110870.1	Al_scaffold_0002_1689
1594	AT4G31120	Bra024023|Bra010256	Bo1g011580.1|Bo3g175190.1|Bo7g114970.1	fgenesh2_kg.7__1066__AT4G31120.1
1595	AT4G31480	Bra024005|Bra010234	Bo1g011280.1|Bo3g173910.1|Bo7g115200.1	fgenesh2_kg.7__1022__AT4G31490.1
1596	AT4G34600	Bra017665|Bra034640	Bo1g007130.1|Bo3g168720.1|Bo7g116950.1	fgenesh1_pm.C_scaffold_7000507
1597	AT2G32670	Bra022893|Bra021804|Bra005568	Bo3g026730.1|Bo4g045730.1|Bo4g179290.1	fgenesh2_kg.4__1255__AT2G32670.1
1598	AT2G38080	Bra017139|Bra005140	Bo3g032150.1|Bo4g029820.1|Bo4g187380.1	fgenesh2_kg.4__1875__AT2G38080.1
1599	AT4G03190	Bra000842|Bra034191	Bo2g103350.1|Bo3g049940.1|Bo9g006350.1	fgenesh2_kg.6__3378__AT4G03190.1
1600	AT5G47120	Bra022106|Bra024963|Bra017502	Bo2g132200.1|Bo9g069310.1	fgenesh2_kg.8__82__AT5G47120.1
1601	AT3G08970	Bra040063|Bra001337|Bra029729	Bo1g144850.1|Bo3g062320.1|Bo5g139610.1	fgenesh2_kg.3__906__AT3G08970.1
1602	AT2G39960	Bra017043|Bra004998	Bo3g034580.1|Bo4g025730.1|Bo4g188700.1	fgenesh2_kg.4__2094__AT2G39960.1
1603	AT1G70790	Bra003940|Bra016186	Bo2g069570.1|Bo6g094530.1|Bo6g112400.1	fgenesh2_kg.2__1340__AT1G70790.2
1604	AT1G22520	Bra012332|Bra016083|Bra016376	Bo6g092650.1|Bo6g114700.1|Bo8g071530.1	fgenesh2_kg.1__2446__AT1G22520.1
1605	AT2G30020	Bra022772|Bra018346	Bo3g024260.1|Bo4g059910.1|Bo4g170690.1	fgenesh2_kg.4__971__AT2G30020.1
1606	AT5G04550	Bra028784|Bra009443	Bo2g006610.1|Bo3g002890.1|Bo9g178870.1	scaffold_600400.1
1607	AT5G04600	Bra028783|Bra009440	Bo2g006620.1|Bo3g002900.1|Bo9g178900.1	scaffold_600404.1
1608	AT1G72610	Bra003874|Bra016047	Bo2g076930.1|Bo6g091390.1|Bo6g116050.1	fgenesh2_kg.2__1523__AT1G72610.1
1609	AT1G72820	Bra003868|Bra016032	Bo2g079050.1|Bo6g090320.1|Bo6g116200.1	fgenesh2_kg.2__1548__AT1G72820.1
1610	AT5G04940	Bra028776|Bra005829|Bra009409	Bo2g006760.1|Bo9g177540.1	fgenesh2_kg.6__415__AT5G04940.2
1611	AT3G61300	Bra014445|Bra003444|Bra007593	Bo4g101450.1|Bo6g077610.1|Bo8g095850.1	fgenesh2_kg.5__2597__AT3G61300.1
1612	AT3G53920	Bra003159|Bra007034	Bo4g120510.1|Bo6g067680.1|Bo8g083240.1	Al_scaffold_0005_2291
1613	AT3G01220	Bra001016|Bra039135	Bo1g158730.1|Bo3g055280.1|Bo5g156340.1	scaffold_300109.1
1614	AT4G29510	Bra011118|Bra024143|Bra010325	Bo1g016300.1|Bo3g177120.1|Bo7g113780.1	fgenesh2_kg.7__1240__AT4G29510.1
1615	AT3G54130	Bra014839|Bra003171|Bra007049	Bo4g120240.1|Bo8g083420.1	fgenesh2_kg.5__1802__AT3G54130.1
1616	AT3G54210	Bra014830|Bra003176|Bra007055	Bo6g067930.1|Bo8g083490.1	fgenesh2_kg.5__1810__AT3G54210.1
1617	AT3G09735	Bra034084|Bra029784	Bo1g144300.1|Bo3g061880.1|Bo5g138130.1	fgenesh2_kg.3__997__AT3G09735.1
1618	AT3G54580	Bra014807|Bra003189	Bo4g119830.1|Bo6g068100.1|Bo8g084760.1	fgenesh1_pm.C_scaffold_5001536
1619	AT3G54690	Bra014799|Bra003192	Bo4g119750.1|Bo6g068210.1|Bo8g084850.1	fgenesh2_kg.5__1866__AT3G54690.1
1620	AT1G20500	Bra025823|Bra012233|Bra016463	Bo5g030330.1|Bo7g061540.1|Bo8g070180.1	fgenesh1_pm.C_scaffold_1001745
1621	AT2G33110	Bra022926|Bra021828|Bra005523	Bo3g027140.1|Bo4g181640.1	fgenesh2_kg.4__1308__AT2G33120.2
1622	AT2G47870	Bra021444|Bra004426	Bo3g039840.1|Bo4g002270.1|Bo4g200790.1	scaffold_403763.1
1623	AT1G20650	Bra025835|Bra016457	Bo5g030550.1|Bo7g061460.1|Bo8g070320.1	fgenesh2_kg.1__2253__AT1G20650.1
1624	AT4G37290	Bra011752|Bra017814|Bra010594	Bo1g004880.1|Bo7g118460.1	scaffold_700359.1
1625	AT3G20640	Bra023939|Bra001798|Bra035761	Bo1g108770.1|Bo3g076150.1	fgenesh1_pg.C_scaffold_3001981
1626	AT3G20920	Bra023912|Bra001807|Bra031243	Bo1g108470.1|Bo3g076280.1	fgenesh2_kg.3__2320__AT3G20920.1
1627	AT4G31320	Bra011258|Bra024013	Bo1g011440.1|Bo3g175010.1|Bo7g115050.1	fgenesh2_kg.7__1043__AT4G31320.1
1628	AT1G22130	Bra012308|Bra016386	Bo5g035250.1|Bo7g060150.1|Bo8g071330.1	Al_scaffold_0001_2320
1629	AT2G40480	Bra000190|Bra016990|Bra007233	Bo3g035020.1|Bo4g190230.1|Bo8g090700.1	fgenesh2_kg.4__2166__AT2G40480.1
1630	AT1G22230	Bra012315|Bra031374	Bo5g037430.1|Bo7g058290.1|Bo8g071370.1	fgenesh2_kg.1__2413__AT1G22230.1
1631	AT1G75080	Bra008177|Bra003772|Bra015868	Bo2g082480.1|Bo6g086560.1	fgenesh2_kg.2__1777__AT1G75080.2
1632	AT3G22260	Bra023840|Bra031344	Bo1g105260.1|Bo3g080070.1|Bo5g098170.1	fgenesh2_kg.3__2439__AT3G22260.1
1633	AT1G69900	Bra007888|Bra003975|Bra016254	Bo2g064730.1|Bo6g095090.1|Bo6g110530.1	fgenesh2_kg.22__5__AT1G69900.1
1634	AT1G20840	Bra025848|Bra016448	Bo5g030690.1|Bo7g061350.1|Bo8g070420.1	fgenesh2_kg.1__2274__AT1G20840.1
1635	AT5G26910	Bra020563|Bra036598	Bo2g155670.1|Bo7g094940.1|Bo9g010730.1	fgenesh2_kg.6__2654__AT5G26910.1
1636	AT3G22520	Bra023822|Bra001870|Bra039958	Bo1g105040.1|Bo3g080210.1|Bo5g096890.1	missing
1637	AT5G16470	Bra023567|Bra006357|Bra008621	Bo3g012060.1|Bo9g163190.1	fgenesh2_kg.6__1635__AT5G16470.1
1638	AT5G18130	Bra023665|Bra006441|Bra002136	Bo2g014290.1|Bo3g012980.1	fgenesh2_kg.6__1813__AT5G18130.1
1639	AT2G40730	Bra000201|Bra016976	Bo3g035120.1|Bo4g012740.1|Bo4g190370.1	scaffold_402867.1
1640	AT2G33510	Bra022943|Bra021859|Bra005489	Bo4g043650.1|Bo4g182010.1	scaffold_401926.1
1641	AT3G22620	Bra023816|Bra001875|Bra040832	Bo1g104990.1|Bo3g081320.1	fgenesh2_kg.3__2479__AT3G22620.1
1642	AT1G80920	Bra008430|Bra003592|Bra035143	Bo2g095520.1|Bo6g124140.1	fgenesh2_kg.2__2283__AT1G80920.1
1643	AT1G51700	Bra023888|Bra001822|Bra014297	Bo1g107170.1|Bo3g078490.1|Bo3g181400.1	scaffold_302540.1
1644	AT5G60410	Bra020249|Bra038290|Bra002481	Bo2g024930.1|Bo3g129870.1|Bo9g142540.1	fgenesh2_kg.8__2005__AT5G60410.5
1645	AT2G34070	Bra022965|Bra021892|Bra005457	Bo3g027570.1|Bo4g041200.1|Bo4g182380.1	missing
1646	AT2G46940	Bra000435|Bra004493|Bra007658	Bo3g039440.1|Bo4g006850.1|Bo8g097610.1	fgenesh2_kg.4__2924__AT2G46940.1
1647	AT1G25220	Bra012492|Bra010980|Bra032783	Bo3g139920.1|Bo5g043620.1	fgenesh2_kg.1__2814__AT5G57890.1
1648	AT5G26800	Bra009920|Bra036595	Bo2g155740.1|Bo7g094990.1|Bo9g010780.1	fgenesh1_pm.C_scaffold_6002124
1649	AT2G41180	Bra000216|Bra014675|Bra004604	Bo3g035430.1|Bo4g013010.1|Bo4g112780.1	fgenesh2_kg.4__2247__AT2G41180.1
1650	AT5G10430	Bra028587|Bra006060|Bra009032	Bo2g009870.1|Bo3g005610.1|Bo9g172120.1	missing
1651	AT5G10450	Bra028586|Bra006061	Bo2g009880.1|Bo3g005620.1|Bo9g172070.1	scaffold_601057.1
1652	AT3G23250	Bra023742|Bra001917|Bra014929	Bo1g102190.1|Bo3g081700.1|Bo7g040780.1	fgenesh2_kg.3__2539__AT3G23250.1
1653	AT5G10630	Bra028577|Bra006069|Bra009016	Bo2g009960.1|Bo3g006740.1	fgenesh1_pm.C_scaffold_6000823
1654	AT1G25280	Bra012486|Bra010985|Bra024763	Bo3g139820.1|Bo5g043430.1|Bo7g050520.1	missing
1655	AT3G60830	Bra003429|Bra007566	Bo4g103640.1|Bo6g077350.1|Bo8g095560.1	fgenesh2_kg.5__2549__AT3G60830.1
1656	AT3G54500	Bra003187|Bra007075	Bo4g119890.1|Bo6g068060.1|Bo8g083710.1	fgenesh2_kg.5__1844__AT3G54500.1
1657	AT5G20790	Bra020126|Bra006575|Bra002329	Bo2g023140.1|Bo3g015330.1	fgenesh2_kg.6__2118__AT5G20790.1
1658	AT5G11550	Bra023329|Bra008954	Bo2g010490.1|Bo3g007100.1|Bo9g170100.1	fgenesh2_kg.6__1126__AT5G11550.1
1659	AT1G78310	Bra008356|Bra035028	Bo2g093370.1|Bo6g081700.1|Bo6g121950.1	fgenesh2_kg.2__2129__AT1G78310.1
1660	AT5G11750	Bra023340|Bra006116|Bra008939	Bo3g007260.1|Bo9g169890.1	scaffold_601203.1
1661	AT3G57020	Bra014652|Bra003263|Bra007294	Bo4g112550.1|Bo6g072600.1|Bo8g091380.1	scaffold_502861.1
1662	AT5G11850	Bra023347|Bra006122|Bra008933	Bo2g010680.1|Bo3g007310.1|Bo9g169830.1	scaffold_601214.1
1663	AT1G69970	Bra007891|Bra016246	Bo2g066780.1|Bo6g095000.1|Bo6g110640.1	fgenesh2_kg.2__1253__AT1G69970.1
1664	AT5G11960	Bra023352|Bra006135|Bra008923	Bo2g010740.1|Bo3g007390.1|Bo9g169730.1	scaffold_601227.1
1665	AT4G23680	Bra013721|Bra019278|Bra010541	Bo1g037040.1|Bo7g108980.1	fgenesh2_kg.7__1933__AT4G23680.1
1666	AT3G23810	Bra028345|Bra001921|Bra014984	Bo1g101280.1|Bo3g081910.1|Bo7g039010.1	fgenesh2_kg.3__2594__AT3G23810.1
1667	AT2G34750	Bra022989|Bra021928|Bra005396	Bo4g039360.1|Bo4g182820.1	fgenesh2_kg.4__1499__AT2G34750.1
1668	AT2G34410	Bra022975|Bra021908|Bra005426	Bo3g027730.1|Bo4g039830.1|Bo4g182550.1	fgenesh2_kg.4__1459__AT2G34410.2
1669	AT1G21580	Bra017929|Bra012288|Bra016416	Bo5g034590.1|Bo8g070930.1	fgenesh1_pm.C_scaffold_1001829
1670	AT1G76410	Bra008257|Bra003720|Bra015751	Bo6g084910.1|Bo6g120450.1	fgenesh1_pm.C_scaffold_2001595
1671	AT1G14510	Bra026210|Bra016698|Bra026825	Bo5g019720.1|Bo8g066080.1	fgenesh2_kg.1__1579__AT1G14510.1
1672	AT4G36740	Bra017780|Bra010573	Bo1g005450.1|Bo3g153930.1|Bo7g118140.1	fgenesh2_kg.7__393__AT4G36740.1
1673	AT5G12960	Bra023384|Bra006171	Bo2g011010.1|Bo3g008910.1|Bo9g169170.1	scaffold_601302.1
1674	AT2G18690	Bra024459|Bra038814|Bra038546	Bo3g095300.1|Bo7g009720.1|Bo9g025790.1	fgenesh2_kg.3__3472__AT2G18690.1
1675	AT3G13870	Bra001525|Bra027391	Bo1g134820.1|Bo3g065780.1|Bo5g132000.1	fgenesh2_kg.3__1492__AT3G13870.1
1676	AT5G56710	Bra035629|Bra006860|Bra002798	Bo3g019720.1|Bo9g126240.1	fgenesh2_kg.8__1578__AT5G56710.1
1677	AT1G78420	Bra008360|Bra035036	Bo2g093430.1|Bo6g081580.1|Bo6g122030.1	scaffold_202813.1
1678	AT4G24770	Bra013832|Bra019210|Bra010483	Bo1g039300.1|Bo7g109740.1	fgenesh2_kg.7__1798__AT4G24770.1
1679	AT4G36110	Bra011662|Bra017747|Bra010501	Bo1g005930.1|Bo7g117780.1|Bo8g050070.1	fgenesh2_kg.7__453__AT4G36110.1
1680	AT1G70470	Bra007916|Bra003955|Bra016217	Bo2g068180.1|Bo6g111060.1	fgenesh2_kg.2__1297__AT1G70470.1
1681	AT3G03200	Bra021366|Bra032009|Bra008567	Bo1g154830.1|Bo5g150170.1	Al_scaffold_0003_260
1682	AT3G20670	Bra023937|Bra035755	Bo1g108740.1|Bo3g076160.1|Bo5g107390.1	scaffold_302470.1
1683	AT5G13570	Bra023421|Bra008818	Bo2g011370.1|Bo3g009260.1|Bo9g166660.1	fgenesh2_kg.6__1310__AT5G13570.1
1684	AT2G42310	Bra000255|Bra016884|Bra004680	Bo3g035980.1|Bo4g191420.1|Bo4g191460.1	scaffold_403080.1
1685	AT4G28610	Bra011042|Bra024188|Bra010355	Bo7g113230.1|Bo8g054450.1	fgenesh2_kg.7__1335__AT4G28610.1
1686	AT1G08010	Bra018665|Bra030709|Bra031608	Bo5g008670.1|Bo8g010900.1|Bo8g112710.1	fgenesh2_kg.1__806__AT1G08010.1
1687	AT3G58120	Bra000256|Bra003320|Bra007380	Bo3g036010.1|Bo4g108660.1|Bo8g092430.1	fgenesh2_kg.5__2254__AT3G58120.1
1688	AT5G13930	Bra023441|Bra006224|Bra008792	Bo3g009440.1|Bo9g166290.1	fgenesh2_kg.6__1353__AT5G13930.1
1689	AT5G13950	Bra023442|Bra006225|Bra008791	Bo2g011620.1|Bo3g009450.1|Bo9g166280.1	fgenesh2_kg.6__1354__AT5G13950.1
1690	AT4G36800	Bra011708|Bra017784|Bra010575	Bo3g153870.1|Bo7g118170.1	scaffold_700424.1
1691	AT4G30680	Bra011211|Bra024051|Bra010275	Bo1g011930.1|Bo7g114720.1	fgenesh1_pg.C_scaffold_7000919
1692	AT5G14360	Bra023460|Bra006251	Bo2g011810.1|Bo3g009750.1|Bo9g165980.1	fgenesh2_kg.6__1410__AT5G14360.1
1693	AT2G42610	Bra000269|Bra016865|Bra004711	Bo3g036160.1|Bo4g191720.1	scaffold_403135.1
1694	AT5G62150	Bra029284|Bra035908	Bo2g162880.1|Bo3g107980.1|Bo9g014800.1	scaffold_802866.1
1695	AT1G78870	Bra008383|Bra035071	Bo2g094720.1|Bo6g081480.1|Bo6g122370.1	scaffold_202860.1
1696	AT1G75390	Bra008192|Bra003755|Bra015847	Bo2g083760.1|Bo6g086380.1|Bo6g119550.1	scaffold_202483.1
1697	AT3G48510	Bra029231|Bra019549|Bra038625	Bo2g165510.1|Bo3g103500.1|Bo3g113340.1	fgenesh2_kg.5__1201__AT3G48510.1
1698	AT3G48660	Bra029911|Bra018044|Bra019556	Bo3g112270.1|Bo8g077180.1	fgenesh1_pm.C_scaffold_5001003
1699	AT2G42880	Bra000277|Bra004727	Bo3g036230.1|Bo4g017410.1|Bo4g192820.1	fgenesh2_kg.4__2446__AT2G42880.1
1700	AT3G48750	Bra029917|Bra018036	Bo1g078380.1|Bo3g111130.1|Bo8g077280.1	fgenesh2_kg.5__1221__AT3G48750.1
1701	AT3G48800	Bra029920|Bra018032|Bra019568	Bo1g078400.1|Bo3g111030.1|Bo8g077310.1	fgenesh2_kg.5__1226__AT3G48800.1
1702	AT1G08380	Bra018629|Bra030722|Bra031624	Bo8g011060.1|Bo8g112500.1	fgenesh2_kg.1__853__AT1G08380.1
1703	AT5G16510	Bra023571|Bra006359|Bra008616	Bo2g013120.1|Bo9g163130.1	fgenesh2_kg.6__1640__AT5G16510.2
1704	AT1G78955	Bra008387|Bra003630|Bra035078	Bo2g094840.1|Bo6g081420.1|Bo6g122450.1	fgenesh1_pm.C_scaffold_2001826
1705	AT1G15110	Bra026164|Bra016673|Bra026780	Bo5g020540.1|Bo8g063780.1|Bo8g106230.1	fgenesh2_kg.1__1653__AT1G15110.1
1706	AT5G56630	Bra006864|Bra002801	Bo2g034070.1|Bo3g019770.1|Bo9g126200.1	fgenesh2_kg.8__1570__AT5G56630.1
1707	AT2G43130	Bra000290|Bra004747	Bo3g036390.1|Bo4g019610.1|Bo4g194050.1	scaffold_403195.1
1708	AT3G11940	Bra038689|Bra001428|Bra034799	Bo3g064690.1|Bo5g135030.1	fgenesh2_kg.3__1244__AT3G11940.2
1709	AT1G76520	Bra008264|Bra003716|Bra015736	Bo2g090990.1|Bo6g084870.1	scaffold_202610.1
1710	AT1G08760	Bra018603|Bra031640	Bo5g009240.1|Bo8g057960.1|Bo8g112340.1	fgenesh2_kg.1__903__AT1G08760.1
1711	AT4G26840	Bra026399|Bra019083|Bra010425	Bo1g047750.1|Bo8g051440.1	fgenesh2_kg.7__1549__AT4G26840.1
1712	AT5G17870	Bra023644|Bra006425|Bra002113	Bo2g014050.1|Bo3g012810.1	fgenesh2_kg.6__1787__AT5G17870.1
1713	AT5G18110	Bra023664|Bra006439|Bra002134	Bo2g014280.1|Bo3g012960.1	fgenesh2_kg.6__1810__AT5G18110.1
1714	AT1G27530	Bra030054|Bra010932	Bo3g141650.1|Bo5g052120.1|Bo7g049760.1	fgenesh2_kg.1__2912__AT1G27530.1
1715	AT1G70940	Bra003938|Bra016173	Bo2g070690.1|Bo6g094450.1|Bo6g112590.1	Al_scaffold_0002_1774
1716	AT3G12260	Bra038706|Bra001444|Bra034766	Bo3g064840.1|Bo5g133540.1	fgenesh2_kg.3__1289__AT3G12260.1
1717	AT4G32070	Bra011320|Bra023964|Bra040066	Bo1g010720.1|Bo7g115610.1	fgenesh1_pg.C_scaffold_7000796
1718	AT3G12290	Bra038708|Bra001447|Bra001448	Bo1g139450.1|Bo3g064870.1|Bo5g133510.1	fgenesh2_kg.3__1292__AT3G12290.1
1719	AT5G19510	Bra020043|Bra006507|Bra002241	Bo3g013700.1|Bo9g153690.1	fgenesh2_kg.6__1978__AT5G19510.1
1720	AT5G54780	Bra022743|Bra029006	Bo2g041540.1|Bo3g021870.1|Bo9g117760.1	fgenesh2_kg.8__1375__AT5G54780.1
1721	AT5G19560	Bra020048|Bra006510|Bra002246	Bo2g018170.1|Bo3g013730.1	fgenesh2_kg.6__1984__AT5G19560.1
1722	AT4G27240	Bra026366|Bra022735	Bo1g048090.1|Bo2g041600.1|Bo9g117560.1	Al_scaffold_0007_1416
1723	AT1G71710	Bra007969|Bra003916|Bra016124	Bo6g094090.1|Bo6g113170.1|Bo7g080640.1	fgenesh1_pm.C_scaffold_2001172
1724	AT2G43640	Bra000316|Bra037694|Bra004775	Bo3g036740.1|Bo4g020940.1	fgenesh2_kg.4__2536__AT2G43640.1
1725	AT2G43710	Bra000321|Bra004778	Bo3g036780.1|Bo4g020990.1|Bo4g194560.1	scaffold_403271.1
1726	AT1G27970	Bra030069|Bra010910|Bra032859	Bo3g142990.1|Bo7g048520.1	fgenesh2_kg.1__2952__AT1G27970.1
1727	AT5G66940	Bra030010|Bra012119|Bra036082	Bo1g084780.1|Bo7g099320.1|Bo8g079910.1	scaffold_803422.1
1728	AT1G68740	Bra038357|Bra004017|Bra004334	Bo2g061160.1|Bo6g095920.1|Bo6g107200.1	missing
1729	AT1G15690	Bra026115|Bra016653	Bo5g021150.1|Bo8g066540.1|Bo8g105920.1	scaffold_101753.1
1730	AT4G27950	Bra026295|Bra010389	Bo1g051080.1|Bo7g111760.1|Bo8g053000.1	scaffold_701473.1
1731	AT3G10525	Bra028788|Bra005808|Bra009451	Bo2g006560.1|Bo3g002840.1|Bo9g178800.1	fgenesh2_kg.3__1087__AT3G10525.1
1732	AT5G20350	Bra020101|Bra006556|Bra002296	Bo2g021810.1|Bo3g015150.1|Bo9g151940.1	missing
1733	AT3G10770	Bra034145|Bra001379|Bra029867	Bo1g141470.1|Bo5g137140.1	scaffold_301240.1
1734	AT4G27970	Bra026294|Bra010388	Bo1g051110.1|Bo7g111780.1|Bo8g054030.1	fgenesh1_pg.C_scaffold_7001173
1735	AT3G10780	Bra034146|Bra001380|Bra029868	Bo1g141440.1|Bo5g137130.1	Al_scaffold_0003_1091
1736	AT3G50960	Bra038875|Bra012876|Bra036844	Bo1g060550.1|Bo7g100660.1|Bo8g080500.1	fgenesh1_pm.C_scaffold_5001201
1737	AT2G44340	Bra037658|Bra004825|Bra007505	Bo3g037250.1|Bo4g021580.1|Bo4g194910.1	fgenesh2_kg.4__2619__AT2G44340.1
1738	AT3G11200	Bra034169|Bra001393|Bra034860	Bo1g141160.1|Bo5g136750.1	fgenesh2_kg.3__1160__AT3G11200.1
1739	AT4G28140	Bra026280|Bra024222	Bo1g051230.1|Bo7g111910.1|Bo8g054130.1	fgenesh2_kg.7__1395__AT4G28140.1
1740	AT1G20090	Bra025791|Bra012210|Bra016477	Bo7g061840.1|Bo8g069990.1	fgenesh2_kg.1__2189__AT1G20090.1
1741	AT5G21160	Bra020153|Bra002362	Bo2g023490.1|Bo3g015530.1|Bo9g149970.1	fgenesh2_kg.6__2160__AT5G21160.1
1742	AT1G70920	Bra007952|Bra016174	Bo2g069680.1|Bo6g094480.1|Bo6g112570.1	fgenesh2_kg.2__1356__AT1G70920.1
1743	AT1G15820	Bra026099|Bra016650|Bra026745	Bo8g066580.1|Bo8g105860.1	fgenesh2_kg.1__1735__AT1G15820.1
1744	AT5G22270	Bra020180|Bra006617|Bra002402	Bo2g023800.1|Bo3g016800.1	fgenesh2_kg.6__2211__AT5G22270.1
1745	AT1G16030	Bra026084|Bra016644	Bo5g021500.1|Bo8g066630.1|Bo8g105670.1	fgenesh2_kg.1__1758__AT1G16030.1
1746	AT1G10586	Bra019918|Bra031721	Bo5g012080.1|Bo8g059520.1|Bo8g109420.1	fgenesh1_pm.C_scaffold_1000879
1747	AT1G18870	Bra025694|Bra025695|Bra016534	Bo5g025950.1|Bo8g068170.1|Bo8g103020.1	scaffold_102112.1
1748	AT3G60600	Bra014481|Bra003423|Bra007547	Bo4g104920.1|Bo6g077270.1|Bo8g095330.1	fgenesh1_pm.C_scaffold_5002054
1749	AT1G16610	Bra026037|Bra016637|Bra026712	Bo5g022030.1|Bo8g105400.1	fgenesh2_kg.1__1815__AT1G16610.2
1750	AT5G64130	Bra031932|Bra024270|Bra037764	Bo3g101600.1|Bo9g017970.1	fgenesh2_kg.8__2426__AT5G64130.1
1751	AT3G01310	Bra040509|Bra001008|Bra039129	Bo1g158810.1|Bo3g055190.1|Bo5g155280.1	fgenesh2_kg.3__97__AT3G01310.1
1752	AT5G46710	Bra022058|Bra025003|Bra017531	Bo2g131400.1|Bo7g075640.1|Bo9g065480.1	scaffold_800157.1
1753	AT1G29150	Bra010849|Bra032291	Bo3g143770.1|Bo5g058440.1|Bo7g045750.1	fgenesh1_pg.C_scaffold_1002584
1754	AT3G01390	Bra040512|Bra001007|Bra039121	Bo1g158860.1|Bo3g055180.1|Bo5g155190.1	missing
1755	AT4G18340	Bra013297|Bra012604	Bo1g019440.1|Bo3g156910.1|Bo7g105910.1	fgenesh2_kg.7__2464__AT4G18340.1
1756	AT2G01340	Bra026672|Bra024890|Bra017455	Bo7g078210.1|Bo9g069930.1	fgenesh1_pm.C_scaffold_5000024
1757	AT5G65220	Bra031870|Bra024367	Bo3g099400.1|Bo9g018580.1|Bo00615s170.1	scaffold_803253.1
1758	AT5G65300	Bra031867|Bra024376|Bra037811	Bo3g099350.1|Bo9g018600.1|Bo00615s130.1	fgenesh2_kg.8__2579__AT5G65300.1
1759	AT4G18440	Bra013309|Bra012596	Bo1g019590.1|Bo3g157010.1|Bo7g106000.1	fgenesh2_kg.7__2449__AT4G18440.1
1760	AT4G14800	Bra036904|Bra037068|Bra039714	Bo1g057400.1|Bo6g055870.1|Bo8g038360.1	fgenesh2_kg.7__2849__AT4G14800.1
1761	AT3G14940	Bra001575|Bra027293	Bo1g129870.1|Bo3g066500.1|Bo5g127590.1	fgenesh2_kg.3__1618__AT3G14940.1
1762	AT5G46020	Bra022010|Bra025044	Bo2g127680.1|Bo7g073970.1|Bo9g062860.1	fgenesh2_kg.8__195__AT5G46020.1
1763	AT1G76860	Bra008283|Bra003705|Bra015717	Bo6g083710.1|Bo6g120860.1	scaffold_202641.1
1764	AT2G45730	Bra000400|Bra039321	Bo3g038960.1|Bo4g024900.1|Bo4g195750.1	fgenesh2_kg.4__2769__AT2G45730.1
1765	AT5G62680	Bra029248|Bra010111|Bra035885	Bo3g107270.1|Bo9g015100.1	fgenesh2_kg.8__2266__AT5G62680.1
1766	AT3G27840	Bra033029|Bra025304|Bra039066	Bo2g145020.1|Bo7g090850.1	fgenesh2_kg.5__566__AT3G27840.1
1767	AT1G51610	Bra030434|Bra018918|Bra014293	Bo6g026110.1|Bo6g042580.1	scaffold_104930.1
1768	AT4G18610	Bra013330|Bra012584|Bra021000	Bo1g019730.1|Bo7g106150.1	scaffold_702560.1
1769	AT1G74710	Bra008165|Bra003789	Bo2g082320.1|Bo6g086860.1|Bo6g118920.1	fgenesh2_kg.2__1738__AT1G74710.1
1770	AT2G37430	Bra017188|Bra005197	Bo3g031720.1|Bo4g030570.1|Bo4g186920.1	fgenesh2_kg.4__1796__AT2G37430.1
1771	AT1G06040	Bra030635|Bra032441|Bra015469	Bo8g005920.1|Bo8g114810.1	fgenesh2_kg.1__570__AT1G06040.1
1772	AT3G28740	Bra033057|Bra025351|Bra039047	Bo2g146410.1|Bo9g008590.1	fgenesh2_kg.5__641__AT3G28740.1
1773	AT2G46600	Bra000430|Bra039271|Bra004524	Bo3g039350.1|Bo4g197210.1	scaffold_403630.1
1774	AT4G18960	Bra013364|Bra012564	Bo1g020110.1|Bo3g157480.1|Bo7g106400.1	scaffold_702516.1
1775	AT4G18170	Bra013289|Bra012614	Bo1g019260.1|Bo7g105800.1|Bo8g049940.1	fgenesh2_kg.7__2483__AT4G18170.1
1776	AT1G18070	Bra025932|Bra016571	Bo5g025060.1|Bo8g067640.1|Bo8g104540.1	fgenesh2_kg.1__1976__AT1G18070.1
1777	AT4G19210	Bra013385|Bra012553|Bra020966	Bo1g020360.1|Bo3g158690.1|Bo7g106520.1	missing
1778	AT2G35680	Bra023024|Bra017303|Bra005315	Bo3g028480.1|Bo4g036230.1	scaffold_402179.1
1779	AT4G19450	Bra013398|Bra012543|Bra020961	Bo1g021530.1|Bo7g106600.1	fgenesh2_kg.7__2349__AT4G19450.1
1780	AT4G19960	Bra013433|Bra012525|Bra020940	Bo1g022080.1|Bo7g106840.1	fgenesh2_kg.7__2312__AT4G19960.1
1781	AT3G29070	Bra033081|Bra036221	Bo2g147670.1|Bo7g087230.1|Bo9g008790.1	fgenesh2_kg.5__670__AT3G29070.1
1782	AT5G02890	Bra028859|Bra005747|Bra009559	Bo2g002770.1|Bo9g183300.1	fgenesh1_pm.C_scaffold_6000168
1783	AT2G35930	Bra023044|Bra017278|Bra005309	Bo3g029820.1|Bo4g036170.1|Bo4g185810.1	fgenesh2_kg.4__1623__AT2G35930.1
1784	AT3G14440	Bra021558|Bra001552|Bra027336	Bo3g066190.1|Bo5g130280.1	fgenesh2_kg.3__1569__AT3G14440.1
1785	AT5G03430	Bra028835|Bra005764|Bra009529	Bo2g004070.1|Bo3g002340.1	fgenesh2_kg.6__252__AT5G03430.1
1786	AT1G30110	Bra030188|Bra010797|Bra032360	Bo3g147590.1|Bo5g062410.1	fgenesh2_kg.1__3183__AT1G30110.1
1787	AT5G03790	Bra028820|Bra009510	Bo2g005230.1|Bo3g002560.1|Bo9g181710.1	Al_scaffold_0006_290
1788	AT1G50420	Bra018848|Bra014251	Bo3g179450.1|Bo5g078760.1|Bo6g022200.1	fgenesh2_kg.1__4122__AT1G50420.1
1789	AT3G15180	Bra021593|Bra001587|Bra027274	Bo1g129720.1|Bo3g066700.1|Bo5g127390.1	fgenesh2_kg.3__1651__AT3G15180.1
1790	AT3G15356	Bra021101|Bra027257	Bo1g128570.1|Bo3g066740.1|Bo5g127240.1	fgenesh2_kg.3__1669__AT3G15356.1
1791	AT3G15380	Bra021107|Bra001594|Bra027248	Bo1g128520.1|Bo3g066820.1|Bo5g127140.1	fgenesh2_kg.3__1677__AT3G15380.1
1792	AT5G47890	Bra020725|Bra037522	Bo2g149570.1|Bo7g088920.1|Bo9g009190.1	fgenesh2_kg.8__648__AT5G47890.1
1793	AT4G21380	Bra013522|Bra038767|Bra020891	Bo1g024110.1|Bo3g162590.1|Bo7g107400.1	scaffold_702281.1
1794	AT1G72220	Bra008016|Bra003887|Bra016079	Bo2g075440.1|Bo6g092610.1|Bo6g114740.1	scaffold_202146.1
1795	AT5G48230	Bra020710|Bra037501|Bra036182	Bo2g149790.1|Bo9g009320.1	fgenesh2_kg.8__692__AT5G48230.2
1796	AT2G36020	Bra023048|Bra017267|Bra005304	Bo4g035140.1|Bo4g185920.1	fgenesh2_kg.4__1636__AT2G36020.1
1797	AT3G16630	Bra021186|Bra022170	Bo1g123370.1|Bo3g068460.1|Bo5g123790.1	fgenesh2_kg.3__1829__AT3G16630.2
1798	AT2G30490	Bra022802|Bra021636|Bra018311	Bo3g024650.1|Bo4g173070.1	fgenesh2_kg.4__1021__AT2G30490.1
1799	AT1G61250	Bra031442|Bra027093	Bo1g098020.1|Bo4g086670.1|Bo9g042220.1	fgenesh2_kg.2__325__AT1G61250.1
1800	AT1G30870	Bra014895|Bra039872|Bra023149	Bo2g120960.1|Bo5g065570.1|Bo7g041230.1	fgenesh2_kg.1__3283__AT1G30870.1
1801	AT4G02520	Bra018543|Bra000875|Bra036259	Bo3g052480.1|Bo9g005900.1	fgenesh2_kg.6__3447__AT4G02520.1
1802	AT5G27770	Bra020575|Bra009943|Bra036614	Bo2g155450.1|Bo7g094770.1	fgenesh2_kg.6__2686__AT5G27770.1
1803	AT5G61630	Bra029321|Bra012935	Bo2g161460.1|Bo7g098890.1|Bo9g014680.1	fgenesh2_kg.8__2147__AT5G61630.1
1804	AT2G36200	Bra023054|Bra017256|Bra005294	Bo4g034980.1|Bo4g186040.1	fgenesh2_kg.4__1653__AT2G36200.1
1805	AT1G54120	Bra037965|Bra030903	Bo3g184500.1|Bo6g033050.1|Bo6g050910.1	fgenesh2_kg.1__4497__AT1G54120.1
1806	AT1G54160	Bra037968|Bra030899|Bra014368	Bo3g184530.1|Bo6g050970.1	Al_scaffold_0001_4860
1807	AT1G11890	Bra019723|Bra016806|Bra031788	Bo8g061440.1|Bo8g108590.1|Bo8g108600.1	scaffold_101295.1
1808	AT2G36400	Bra023066|Bra017240|Bra005268	Bo3g030090.1|Bo4g186220.1	fgenesh2_kg.4__1676__AT2G36400.1
1809	AT2G30630	Bra022810|Bra021655|Bra018300	Bo4g056230.1|Bo4g173320.1	fgenesh2_kg.4__1040__AT2G30630.1
1810	AT5G59720	Bra020295|Bra006697|Bra002539	Bo2g025510.1|Bo3g017800.1	fgenesh2_kg.8__1920__AT5G59720.1
1811	AT4G23060	Bra013672|Bra019337|Bra020822	Bo1g033060.1|Bo7g108440.1	fgenesh2_kg.7__1991__AT4G23060.1
1812	AT5G59613	Bra020305|Bra006702|Bra002547	Bo2g026590.1|Bo9g139560.1	fgenesh2_kg.8__1913__AT5G59613.1
1813	AT5G60880	Bra029351|Bra013001|Bra035955	Bo7g098080.1|Bo9g014370.1	scaffold_802727.1
1814	AT1G06210	Bra030641|Bra032432|Bra015484	Bo5g007340.1|Bo8g114700.1	fgenesh1_pm.C_scaffold_1000479
1815	AT5G65170	Bra031876|Bra024362|Bra037806	Bo3g099460.1|Bo9g018540.1	fgenesh2_kg.8__2558__AT5G65170.1
1816	AT5G60910	Bra029347|Bra012997	Bo2g161210.1|Bo7g098190.1|Bo9g014400.1	scaffold_802730.1
1817	AT2G32700	Bra022896|Bra005566	Bo3g026760.1|Bo4g045710.1|Bo4g179390.1	fgenesh2_kg.4__1261__AT2G32700.1
1818	AT3G18200	Bra021301|Bra001699|Bra018748	Bo1g117760.1|Bo3g071440.1|Bo6g015610.1	fgenesh2_kg.3__2016__AT3G18200.1
1819	AT1G12000	Bra019733|Bra016799	Bo5g017360.1|Bo8g062460.1|Bo8g108500.1	scaffold_101310.1
1820	AT1G06850	Bra030663|Bra031541	Bo5g007780.1|Bo8g007220.1|Bo8g114410.1	Al_scaffold_0001_623
1821	AT5G20810	Bra020127|Bra006576|Bra002330	Bo2g023160.1|Bo3g015340.1	fgenesh2_kg.6__2120__AT5G20810.1
1822	AT3G18550	Bra037579|Bra001710	Bo1g117490.1|Bo3g071560.1|Bo5g117410.1	scaffold_302193.1
1823	AT1G06760	Bra022809|Bra021654|Bra015524	Bo3g024770.1|Bo4g173310.1|Bo5g007710.1	fgenesh2_kg.1__652__AT1G06760.1
1824	AT4G29010	Bra011076|Bra024170|Bra010347	Bo7g113460.1|Bo8g054570.1	fgenesh2_kg.7__1290__AT4G29010.1
1825	AT2G33380	Bra022936|Bra021847|Bra005501	Bo3g027260.1|Bo4g181860.1	fgenesh2_kg.4__1339__AT2G33380.1
1826	AT1G71140	Bra007964|Bra003935|Bra016158	Bo6g094410.1|Bo6g112740.1|Bo7g080700.1	Al_scaffold_0002_1800
1827	AT4G29905	Bra011145|Bra024116	Bo1g014860.1|Bo3g175910.1|Bo7g114100.1	fgenesh2_kg.7__1200__AT4G29905.1
1828	AT5G50850	Bra022529|Bra022757|Bra035715	Bo2g050670.1|Bo3g024070.1|Bo9g097350.1	fgenesh1_pm.C_scaffold_8000817
1829	AT4G29930	Bra011152|Bra024115	Bo1g014720.1|Bo3g175860.1|Bo7g114110.1	fgenesh2_kg.7__1196__AT4G29930.1
1830	AT4G29960	Bra011155|Bra010309	Bo1g014690.1|Bo3g175830.1|Bo7g114120.1	fgenesh2_kg.7__1191__AT4G29960.1
1831	AT1G07080	Bra030670|Bra031551|Bra015550	Bo8g007360.1|Bo8g114300.1	fgenesh2_kg.1__684__AT1G07080.1
1832	AT5G52730	Bra022604|Bra029107|Bra003115	Bo2g047530.1|Bo3g023070.1|Bo9g108400.1	fgenesh2_kg.8__1156__AT5G52750.1
1833	AT5G52870	Bra022615|Bra029105|Bra003106	Bo2g047390.1|Bo3g023050.1|Bo9g108560.1	Al_scaffold_0008_1665
1834	AT3G19760	Bra038231|Bra022449	Bo1g112380.1|Bo3g074490.1|Bo5g113680.1	fgenesh2_kg.3__2193__AT3G19760.1
1835	AT2G33810	Bra022954|Bra021880|Bra005470	Bo3g027460.1|Bo4g042390.1	fgenesh2_kg.4__1394__AT2G33810.1
1836	AT5G22140	Bra020176|Bra006613|Bra002392	Bo2g023750.1|Bo9g149650.1	scaffold_602256.1
1837	AT4G30420	Bra011191|Bra024080|Bra010284	Bo3g175570.1|Bo7g114480.1	Al_scaffold_0007_1061
1838	missing	Bra007877|Bra003984|Bra016269	Bo2g064440.1|Bo6g095240.1|Bo6g110340.1	fgenesh2_kg.2__1237__AT1G66580.1
1839	AT1G07640	Bra030696|Bra031588	Bo5g008360.1|Bo8g010700.1|Bo8g112940.1	Al_scaffold_0001_706
1840	AT5G53590	Bra022663|Bra003044	Bo2g044620.1|Bo3g022550.1|Bo9g111470.1	fgenesh2_kg.8__1251__AT5G53588.1
1841	AT5G26860	Bra020562|Bra009924	Bo2g155680.1|Bo7g094950.1|Bo9g010740.1	fgenesh2_kg.6__2653__AT5G26860.1
1842	AT1G74910	Bra008171|Bra015883	Bo2g082390.1|Bo6g086760.1|Bo6g119110.1	scaffold_202432.1
1843	AT5G54600	Bra022734|Bra029017|Bra002973	Bo2g041610.1|Bo3g022020.1	fgenesh2_kg.8__1358__AT5G54600.1
1844	AT5G54690	Bra022739|Bra029010|Bra002963	Bo2g041570.1|Bo9g117640.1	fgenesh2_kg.8__1366__AT5G54690.1
1845	AT5G54770	Bra022742|Bra029007|Bra002957	Bo3g021880.1|Bo9g117740.1	scaffold_802014.1
1846	AT4G30960	Bra011236|Bra024032|Bra010263	Bo1g011750.1|Bo3g175290.1|Bo7g114880.1	missing
1847	AT4G31040	Bra011243|Bra024027	Bo1g011670.1|Bo3g175220.1|Bo7g114920.1	scaffold_701107.1
1848	AT4G31140	Bra011249|Bra024022	Bo1g011560.1|Bo3g175110.1|Bo7g114980.1	scaffold_701098.1
1849	AT3G53430	Bra039787|Bra003134|Bra006998	Bo6g067340.1|Bo8g082810.1	scaffold_502435.1
1850	AT4G31540	Bra011281|Bra023999|Bra010232	Bo1g011210.1|Bo3g173890.1	fgenesh2_kg.7__1016__AT4G31540.1
1851	AT5G55940	Bra035597|Bra028953|Bra002866	Bo3g021290.1|Bo9g121130.1	scaffold_802133.1
1852	AT1G69390	Bra038308|Bra004378	Bo2g063040.1|Bo6g095570.1|Bo6g108820.1	fgenesh2_kg.2__1196__AT1G69390.1
1853	AT5G26620	Bra020556|Bra036589	Bo2g155760.1|Bo7g095070.1|Bo9g010830.1	Al_scaffold_0006_2587
1854	AT3G05880	Bra040247|Bra001171	Bo1g150250.1|Bo3g060230.1|Bo7g095110.1	fgenesh1_pm.C_scaffold_3000465
1855	AT5G19090	Bra001184|Bra020774|Bra002209	Bo3g060430.1|Bo5g144740.1|Bo9g154220.1	fgenesh2_kg.6__1927__AT5G19090.2
1856	AT5G19000	Bra023700|Bra006489|Bra002200	Bo9g154360.1|Bo00629s080.1	fgenesh2_kg.6__1918__AT5G19000.1
1857	AT1G15400	Bra008489|Bra026134|Bra026765	Bo2g096200.1|Bo5g020860.1|Bo8g106040.1	fgenesh2_kg.1__1694__AT1G15400.2
1858	AT1G27730	Bra010922|Bra032845	Bo3g142840.1|Bo5g052290.1|Bo7g048650.1	fgenesh2_kg.1__2932__AT1G27730.1
1859	AT1G27760	Bra010918|Bra032849	Bo3g142910.1|Bo5g052340.1|Bo7g048590.1	fgenesh2_kg.1__2937__AT1G27760.3
1860	AT3G11550	Bra001409|Bra034831	Bo1g140980.1|Bo3g064280.1|Bo5g136390.1	fgenesh2_kg.3__1197__AT3G11550.1
1861	AT2G17800	Bra002093|Bra037248	Bo3g093760.1|Bo7g014000.1|Bo9g024740.1	fgenesh2_kg.3__3379__AT2G17800.1
1862	AT3G06070	Bra040235|Bra020780	Bo1g150090.1|Bo3g060400.1|Bo5g144800.1	Al_scaffold_0003_599
1863	AT5G57620	Bra020428|Bra006811	Bo2g030240.1|Bo3g019230.1|Bo9g133340.1	scaffold_802340.1
1864	AT1G19020	Bra025707|Bra016528|Bra031061	Bo5g027030.1|Bo8g102950.1	scaffold_102125.1
1865	AT2G35130	Bra023002|Bra017332|Bra005366	Bo3g028200.1|Bo4g039000.1|Bo4g183090.1	scaffold_402109.1
1866	AT5G57860	Bra020408|Bra006794	Bo2g029010.1|Bo3g019060.1|Bo9g133570.1	fgenesh2_kg.8__1698__AT5G57860.3
1867	AT2G37550	Bra000005|Bra017179|Bra005187	Bo3g031800.1|Bo4g030470.1	fgenesh2_kg.4__1810__AT2G37550.1
1868	AT1G27400	Bra030045|Bra010943|Bra032828	Bo3g141520.1|Bo5g052040.1|Bo7g049870.1	fgenesh2_kg.1__2897__AT1G27400.1
1869	AT5G58020	Bra020397|Bra002678	Bo2g028900.1|Bo3g018980.1|Bo9g133690.1	fgenesh2_kg.8__1724__AT5G58020.1
1870	AT3G13150	Bra001492|Bra039372	Bo1g138580.1|Bo3g065400.1|Bo5g132890.1	scaffold_301502.1
1871	AT1G03850	Bra030545|Bra032540|Bra015272	Bo5g004150.1|Bo8g115890.1	fgenesh2_kg.1__312__AT1G03850.2
1872	AT5G58230	Bra020379|Bra006778|Bra002667	Bo2g028700.1|Bo3g018870.1|Bo9g134840.1	fgenesh2_kg.8__1748__AT5G58230.1
1873	AT1G77520	Bra008313|Bra003681|Bra015664	Bo2g092580.1|Bo6g083290.1|Bo6g121370.1	fgenesh2_kg.2__2047__AT1G77520.1
1874	AT3G16460	Bra021179|Bra001631|Bra022160	Bo1g123460.1|Bo3g068400.1|Bo5g125020.1	fgenesh2_kg.3__1798__AT3G16420.1
1875	AT1G19360	Bra025734|Bra016507	Bo5g027420.1|Bo8g068500.1|Bo8g102760.1	fgenesh2_kg.1__2117__AT1G19360.1
1876	AT5G58350	Bra020372|Bra006771|Bra002658	Bo3g018780.1|Bo9g134990.1|Bo9g135000.1	fgenesh2_kg.8__1766__AT5G58350.1
1877	AT5G58510	Bra020366|Bra006763|Bra002641	Bo3g018670.1|Bo9g135240.1	fgenesh2_kg.8__1786__AT5G58510.1
1878	AT3G18520	Bra001708|Bra022329	Bo1g117500.1|Bo3g071540.1|Bo5g118460.1	fgenesh2_kg.3__2057__AT3G18520.1
1879	AT3G20360	Bra001786|Bra035787	Bo1g108940.1|Bo3g074940.1|Bo5g109720.1	fgenesh2_kg.3__2261__AT3G20360.1
1880	AT5G58920	Bra020344|Bra006740	Bo2g028270.1|Bo3g018450.1|Bo9g135770.1	scaffold_802504.1
1881	AT2G47160	Bra000442|Bra021386|Bra004476	Bo3g039540.1|Bo4g198480.1	fgenesh2_kg.4__2951__AT2G47160.1
1882	AT2G47360	Bra000449|Bra004462	Bo3g039650.1|Bo4g004640.1|Bo4g198570.1	scaffold_403712.1
1883	AT3G06620	Bra040281|Bra001204|Bra001205	Bo1g147830.1|Bo3g060650.1|Bo5g143340.1	fgenesh2_kg.3__670__AT3G06620.1
1884	AT5G59580	Bra020310|Bra002556	Bo2g026640.1|Bo3g018000.1|Bo9g139510.1	Al_scaffold_0008_2452
1885	AT1G04270	Bra032519|Bra015299	Bo5g004420.1|Bo8g002820.1|Bo8g115670.1	fgenesh2_kg.1__358__AT1G04270.1
1886	AT1G80380	Bra008476|Bra003564	Bo2g096020.1|Bo6g080370.1|Bo6g125600.1	Al_scaffold_0002_2757
1887	AT3G06780	Bra040291|Bra001217|Bra029605	Bo3g060830.1|Bo5g143160.1	scaffold_300793.1
1888	AT2G47650	Bra000457|Bra021438	Bo3g039730.1|Bo4g002410.1|Bo4g199740.1	fgenesh2_kg.4__3008__AT2G47650.1
1889	AT3G51120	Bra012868|Bra036836	Bo1g059360.1|Bo7g100770.1|Bo8g081870.1	scaffold_502165.1
1890	AT5G23540	Bra029375|Bra009693|Bra026492	Bo7g097590.1|Bo9g014060.1	fgenesh2_kg.6__2349__AT5G23540.1
1891	AT3G51260	Bra012861|Bra037183|Bra036824	Bo7g100850.1|Bo8g081740.1|Bo9g022110.1	scaffold_502177.1
1892	AT3G51380	Bra012855|Bra036812	Bo1g059230.1|Bo7g100930.1|Bo8g081600.1	fgenesh1_pm.C_scaffold_5001240
1893	AT1G19835	Bra025772|Bra016494	Bo5g027800.1|Bo7g062180.1|Bo8g069760.1	fgenesh1_pg.C_scaffold_1001798
1894	AT1G71900	Bra007993|Bra016102	Bo2g075100.1|Bo6g092890.1|Bo6g114380.1	fgenesh1_pm.C_scaffold_2001193
1895	AT5G25160	Bra020486|Bra009822|Bra036535	Bo2g159010.1|Bo9g011450.1	scaffold_602617.1
1896	AT3G13320	Bra001499|Bra034690|Bra039385	Bo1g138430.1|Bo5g132630.1	scaffold_301527.1
1897	AT3G52130	Bra012819|Bra033453|Bra006901	Bo7g101440.1|Bo8g080940.1	scaffold_502279.1
1898	AT5G01380	Bra028899|Bra005688	Bo2g001280.1|Bo3g001460.1|Bo9g186070.1	fgenesh2_kg.6__73__AT5G01380.1
1899	AT1G13130	Bra019811|Bra026925	Bo5g015320.1|Bo8g065220.1|Bo8g107610.1	fgenesh2_kg.1__1420__AT1G13130.1
1900	AT3G02970	Bra001070|Bra032025	Bo1g155020.1|Bo3g055920.1|Bo5g150320.1	fgenesh2_kg.3__244__AT3G02970.1
1901	AT1G55205	Bra037984|Bra030879|Bra014355	Bo3g184810.1|Bo6g033330.1|Bo6g051090.1	fgenesh2_kg.1__4531__AT1G55205.1
1902	missing	Bra023059|Bra017248|Bra005284	Bo3g030030.1|Bo4g034840.1|Bo4g186120.1	fgenesh2_kg.4__1664__AT2G36307.1
1903	AT5G67580	Bra031842|Bra024438|Bra037839	Bo2g168140.1|Bo3g096520.1|Bo9g019040.1	fgenesh1_pm.C_scaffold_8002157
1904	AT3G16240	Bra021171|Bra001626|Bra027181	Bo3g068310.1|Bo5g126310.1	fgenesh2_kg.3__1778__AT3G16240.1
1905	AT5G11500	Bra006101|Bra008957	Bo2g010420.1|Bo3g007060.1|Bo9g171140.1	scaffold_601170.1
1906	AT5G20740	Bra006573|Bra002328	Bo2g023130.1|Bo3g015320.1|Bo9g151520.1	fgenesh2_kg.6__2117__AT5G20740.1
1907	AT5G03420	Bra005763|Bra009530	Bo2g004050.1|Bo3g002330.1|Bo9g181990.1	fgenesh2_kg.6__251__AT5G03420.1
1908	AT5G59740	Bra006695|Bra002536	Bo2g025490.1|Bo3g017780.1|Bo9g140720.1	fgenesh1_pm.C_scaffold_8001587
1909	AT5G08240	Bra029360|Bra005978|Bra009332	Bo2g161020.1|Bo3g004790.1|Bo9g174620.1	Al_scaffold_0006_747
1910	AT5G08290	Bra005981|Bra009335	Bo2g008980.1|Bo3g004820.1|Bo9g174540.1	scaffold_600834.1
1911	AT5G63680	Bra038654|Bra037750	Bo2g165840.1|Bo3g103180.1|Bo9g017830.1	scaffold_803064.1
1912	AT3G09800	Bra001298|Bra029790	Bo1g144270.1|Bo3g061860.1|Bo5g138070.1	fgenesh2_kg.3__1004__AT3G09800.1
1913	AT5G02540	Bra005729|Bra009580	Bo2g002610.1|Bo3g001940.1|Bo9g183520.1	fgenesh2_kg.6__166__AT5G02540.1
1914	AT1G23410	Bra016346|Bra024598	Bo5g039570.1|Bo7g056190.1|Bo8g073810.1	fgenesh2_kg.1__2557__AT1G23410.1
1915	AT4G16447	Bra038465|Bra012717	Bo1g053760.1|Bo7g104420.1|Bo8g044640.1	fgenesh2_kg.7__2668__AT4G16447.1
1916	AT5G53350	Bra029073|Bra003063	Bo2g045880.1|Bo3g022690.1|Bo9g111130.1	scaffold_801813.1
1917	AT5G03150	Bra005741|Bra009549	Bo2g003880.1|Bo3g002200.1|Bo9g183170.1	fgenesh2_kg.6__219__AT5G03150.1
1918	AT2G20470	Bra036473|Bra036677|Bra031123	Bo7g003540.1|Bo8g102360.1|Bo9g028270.1	Al_scaffold_0003_3987
1919	AT5G64350	Bra024287|Bra037775	Bo2g166190.1|Bo3g101400.1|Bo9g018060.1	fgenesh2_kg.8__2457__AT5G64350.1
1920	AT4G16690	Bra038499|Bra040746	Bo1g053420.1|Bo7g104680.1|Bo8g045790.1	fgenesh2_kg.7__2641__AT4G16690.1
1921	AT4G16980	Bra040103|Bra021074	Bo1g053070.1|Bo7g104810.1|Bo8g046020.1	fgenesh2_kg.7__2613__AT4G16980.1
1922	AT5G48890	Bra037455|Bra036156	Bo2g150300.1|Bo7g089570.1|Bo9g009640.1	scaffold_801220.1
1923	AT5G66870	Bra012112|Bra037142	Bo2g167820.1|Bo7g064360.1|Bo9g021590.1	fgenesh2_kg.8__2729__AT5G66870.1
1924	AT4G17090	Bra026230|Bra012676	Bo1g052940.1|Bo7g104960.1|Bo8g046130.1	scaffold_702752.1
1925	AT5G66930	Bra012118|Bra037136	Bo2g167870.1|Bo7g064270.1|Bo9g020510.1	fgenesh2_kg.8__2722__AT5G66930.2
1926	AT5G67070	Bra012130|Bra037127|Bra036802	Bo2g167910.1|Bo7g064090.1|Bo9g020410.1	scaffold_803406.1
1927	AT4G17160	Bra026231|Bra012674|Bra021065	Bo1g052930.1|Bo7g104990.1	fgenesh1_pm.C_scaffold_7002039
1928	AT3G15730	Bra021132|Bra027209	Bo1g126040.1|Bo3g068020.1|Bo5g126670.1	fgenesh2_kg.3__1730__AT3G15730.1
1929	AT5G47370	Bra024948|Bra017489	Bo2g132320.1|Bo7g077560.1|Bo9g069490.1	fgenesh2_kg.8__61__AT5G47370.1
1930	missing	Bra011504|Bra017632|Bra034613	Bo1g007570.1|Bo3g169000.1|Bo7g116680.1	scaffold_700725.1
1931	missing	Bra033542|Bra012735|Bra038038	Bo1g055020.1|Bo7g104270.1|Bo8g043380.1	scaffold_702890.1
1932	missing	Bra022021|Bra025036|Bra017578	Bo2g129830.1|Bo7g074040.1|Bo9g062970.1	scaffold_800222.1
1933	AT5G16990	Bra023591|Bra006381|Bra008581	Bo2g013380.1|Bo3g012330.1	scaffold_601743.1
1934	AT1G34030	Bra000692|Bra034447|Bra028028	Bo3g044430.1|Bo5g086560.1|Bo6g046630.1	fgenesh2_kg.1__3511__AT1G34030.1
1935	AT3G21790	Bra023863|Bra001845|Bra031304	Bo1g105660.1|Bo3g078820.1|Bo5g098710.1	fgenesh1_pg.C_scaffold_3002091
1936	AT4G15990	Bra033523|Bra012748|Bra038048	Bo1g055240.1|Bo7g104150.1|Bo8g042240.1	scaffold_702913.1
1937	AT5G44610	Bra033754|Bra027560|Bra039517	Bo2g124450.1|Bo7g067740.1|Bo9g060050.1	scaffold_800527.1
1938	AT2G33835	Bra022958|Bra005468|Bra005469	Bo3g027480.1|Bo4g042370.1|Bo4g182270.1	scaffold_401971.1
1939	AT5G26360	Bra040242|Bra001174|Bra036576	Bo1g150180.1|Bo3g060300.1	fgenesh1_pm.C_scaffold_3000472
1940	AT3G63000	Bra040419|Bra003519	Bo4g098330.1|Bo6g079760.1|Bo8g098310.1	fgenesh2_kg.5__2796__AT3G63000.1
1941	AT5G46570	Bra013274|Bra025014	Bo1g019150.1|Bo7g075490.1|Bo7g105660.1	fgenesh2_kg.8__137__AT5G46570.1
1942	AT5G46795	Bra022064|Bra017525	Bo2g131470.1|Bo7g075750.1|Bo9g065580.1	fgenesh2_kg.8__114__AT5G46795.1
1943	AT1G29470	Bra030140|Bra010830|Bra032319	Bo3g144040.1|Bo5g059770.1|Bo7g045450.1	fgenesh2_kg.1__3113__AT1G29470.1
1944	AT1G20260	Bra025804|Bra012223|Bra016472	Bo5g050630.1|Bo7g061670.1|Bo8g070070.1	fgenesh2_kg.1__2210__AT1G20260.2
1945	AT5G44340	Bra033737|Bra027544|Bra039506	Bo2g124350.1|Bo7g067360.1|Bo9g059850.1	missing
1946	AT4G20940	Bra013485|Bra038793|Bra020876	Bo1g022630.1|Bo3g162870.1|Bo7g107240.1	fgenesh1_pm.C_scaffold_7001732
1947	AT1G14830	Bra026184|Bra016679|Bra026801	Bo5g020150.1|Bo8g063710.1|Bo8g106490.1	scaffold_101664.1
1948	AT3G16000	Bra021153|Bra001618|Bra027196	Bo1g124830.1|Bo3g068180.1|Bo5g126520.1	missing
1949	AT3G26020	Bra036352|Bra025178|Bra017338	Bo2g138870.1|Bo7g082350.1	scaffold_500486.1
1950	AT5G05440	Bra028758|Bra005853|Bra009113	Bo3g003330.1|Bo9g177120.1	fgenesh1_pm.C_scaffold_6000395
1951	AT4G21215	Bra013514|Bra038779	Bo1g023980.1|Bo3g162650.1|Bo7g107360.1	fgenesh2_kg.7__2193__AT4G21215.2
1952	AT4G39050	Bra033597|Bra010714	Bo1g002320.1|Bo3g149780.1|Bo7g119380.1	fgenesh1_pm.C_scaffold_7000084
1953	AT3G59500	Bra014538|Bra003379|Bra007455	Bo4g107890.1|Bo6g076490.1	fgenesh1_pg.C_scaffold_5002405
1954	AT3G29075	Bra033082|Bra025375|Bra036220	Bo2g147680.1|Bo7g087240.1|Bo9g008800.1	Al_scaffold_0005_826
1955	AT1G72210	Bra008017|Bra003886|Bra016080	Bo2g075510.1|Bo6g092570.1|Bo6g114730.1	fgenesh1_pg.C_scaffold_2001542
1956	AT3G11170	Bra001392|Bra034862	Bo1g141180.1|Bo3g064020.1|Bo5g136810.1	fgenesh2_kg.3__1157__AT3G11170.1
1957	AT4G21750	Bra013556|Bra038757|Bra020872	Bo1g025510.1|Bo3g163910.1|Bo7g107550.1	missing
1958	AT4G21790	Bra013560|Bra038754|Bra020871	Bo1g025550.1|Bo3g163920.1|Bo7g107580.1	fgenesh2_kg.7__2129__AT4G21790.1
1959	AT1G53190	Bra038109|Bra039659	Bo3g182820.1|Bo6g029340.1|Bo6g031250.1	fgenesh1_pm.C_scaffold_1003423
1960	AT1G23710	Bra007913|Bra016221|Bra024611	Bo2g068150.1|Bo5g039750.1|Bo6g111020.1	fgenesh2_kg.1__2587__AT1G23710.1
1961	AT4G09000	Bra008355|Bra003649|Bra035027	Bo2g093360.1|Bo6g081710.1|Bo6g121940.1	scaffold_603105.1
1962	AT1G50490	Bra030487|Bra018852|Bra014255	Bo3g179510.1|Bo6g022260.1	scaffold_104775.1
1963	AT1G51630	Bra030433|Bra018920	Bo3g181440.1|Bo6g026120.1|Bo6g042570.1	scaffold_104932.1
1964	AT3G17465	Bra021254|Bra022217	Bo1g120540.1|Bo3g068900.1|Bo5g123050.1	fgenesh2_kg.3__1925__AT3G17465.1
1965	AT2G40290	Bra000182|Bra017018|Bra004970	Bo3g034880.1|Bo4g025330.1|Bo4g188990.1	fgenesh2_kg.4__2143__AT2G40300.1
1966	AT2G03680	Bra026545|Bra025124|Bra017377	Bo2g137060.1|Bo9g074380.1	fgenesh1_pm.C_scaffold_5000209
1967	AT1G73590	Bra008105|Bra015983	Bo2g080660.1|Bo6g087700.1|Bo6g116850.1	fgenesh2_kg.2__1622__AT1G73590.1
1968	AT2G31500	Bra022843|Bra021727|Bra018237	Bo3g025230.1|Bo4g050820.1|Bo4g176270.1	scaffold_401686.1
1969	AT1G10120	Bra018461|Bra019962|Bra031700	Bo8g059100.1|Bo8g110780.1	scaffold_101064.1
1970	AT2G01970	Bra026623|Bra017431	Bo2g134810.1|Bo7g080130.1|Bo9g071440.1	scaffold_500119.1
1971	AT3G18390	Bra037586|Bra001704|Bra022314	Bo1g117630.1|Bo3g071490.1|Bo01320s010.1	scaffold_302176.1
1972	AT1G16180	Bra026073|Bra016641|Bra026729	Bo5g021620.1|Bo8g066650.1|Bo8g105610.1	fgenesh2_kg.1__1770__AT1G16180.1
1973	AT3G02250	Bra021472|Bra001038|Bra039166	Bo3g055560.1|Bo5g152750.1	scaffold_300160.1
1974	AT5G09590	Bra028628|Bra006027|Bra009392	Bo2g009430.1|Bo3g005200.1|Bo9g173940.1	fgenesh2_kg.6__907__AT5G09590.1
1975	AT2G45960	Bra039301|Bra004950	Bo3g039050.1|Bo4g025110.1|Bo4g195940.1	fgenesh2_kg.4__2797__AT2G45960.1
1976	AT2G02390	Bra026601|Bra024820|Bra017417	Bo7g080440.1|Bo9g071650.1	Al_scaffold_0005_144
1977	AT5G49360	Bra020646|Bra020632|Bra010038	Bo2g151530.1|Bo2g151700.1|Bo7g092700.1	scaffold_801317.1
1978	AT5G65380	Bra031862|Bra024379|Bra037814	Bo3g099280.1|Bo9g018660.1|Bo00615s060.1	fgenesh2_kg.8__2587__AT5G65380.1
1979	AT5G16030	Bra023549|Bra006337|Bra008655	Bo2g012910.1|Bo3g010840.1|Bo9g163570.1	Al_scaffold_0006_1509
1980	AT1G10350	Bra018443|Bra019942|Bra027838	Bo5g010790.1|Bo8g059350.1|Bo9g046480.1	fgenesh2_kg.1__1101__AT1G10350.1
1981	AT5G62240	Bra029272|Bra010068|Bra035901	Bo3g107810.1|Bo9g014880.1	fgenesh2_kg.8__2216__AT5G62240.1
1982	AT1G15880	Bra026095|Bra016648|Bra026741	Bo5g021410.1|Bo8g105740.1	fgenesh2_kg.1__1741__AT1G15880.1
1983	AT5G63220	Bra029233|Bra038617|Bra035850	Bo2g165470.1|Bo3g104660.1	fgenesh2_kg.8__2322__AT5G63220.1
1984	AT2G03520	Bra026547|Bra025118|Bra017381	Bo2g137040.1|Bo9g074240.1	fgenesh2_kg.5__253__AT2G03520.1
1985	AT5G63510	Bra029221|Bra038640|Bra035840	Bo2g165710.1|Bo9g017710.1	fgenesh2_kg.8__2354__AT5G63510.1
1986	AT4G29140	Bra011084|Bra024162|Bra010336	Bo1g016680.1|Bo7g113570.1	scaffold_701339.1
1987	AT5G44100	Bra027528|Bra032536	Bo7g067060.1|Bo8g115820.1|Bo9g059580.1	fgenesh2_kg.8__402__AT5G44100.1
1988	AT5G10060	Bra028602|Bra006046|Bra009058	Bo2g009690.1|Bo3g005410.1|Bo9g173460.1	fgenesh2_kg.6__965__AT5G10060.1
1989	AT1G27570	Bra030055|Bra010931|Bra032834	Bo3g141660.1|Bo5g052130.1|Bo7g049750.1	fgenesh1_pm.C_scaffold_1002260
1990	AT2G16280	Bra013081|Bra001974|Bra037304	Bo3g090160.1|Bo7g019710.1|Bo9g023960.1	scaffold_304257.1
1991	AT1G63500	Bra027800|Bra027646	Bo4g096700.1|Bo9g029110.1|Bo9g035510.1	scaffold_200167.1
1992	AT4G01430	Bra008546|Bra000925|Bra037413	Bo2g099100.1|Bo3g053140.1|Bo9g004010.1	fgenesh2_kg.6__3568__AT4G01430.1
1993	AT3G20340	Bra038264|Bra035790	Bo1g108950.1|Bo3g074870.1|Bo5g109740.1	scaffold_302417.1
1994	AT1G15930	Bra026093|Bra016647|Bra026739	Bo5g021430.1|Bo8g066600.1|Bo8g105720.1	fgenesh1_pm.C_scaffold_1001363
1995	AT1G29530	Bra030143|Bra010824|Bra032324	Bo3g144160.1|Bo5g059810.1	fgenesh2_kg.1__3115__AT1G29530.1
1996	AT2G34310	Bra022971|Bra021902|Bra005437	Bo4g039960.1|Bo4g182480.1	fgenesh2_kg.4__1433__AT2G34310.3
1997	AT3G06320	Bra023692|Bra002185	Bo3g013380.1|Bo9g154560.1|Bo00629s190.1	scaffold_601954.1
1998	AT5G59150	Bra020334|Bra002589	Bo2g026960.1|Bo3g018360.1|Bo9g137030.1	scaffold_802538.1
1999	AT3G28455	Bra033047|Bra025335	Bo2g146320.1|Bo7g091340.1|Bo9g008480.1	fgenesh2_kg.5__612__AT3G28455.1
2000	AT5G26594	Bra020537|Bra036579	Bo2g156190.1|Bo7g095290.1|Bo9g010940.1	Al_scaffold_0006_2560
[truncated: 22,001 more rows]
