# Supplementary material for: The contributions from the progenitor genomes of the mesopolyploid Brassiceae are evolutionarily distinct but functionally compatible
Source: Genome Res. 2021 May;31(5):799–810. doi: 10.1101/gr.270033.120 (PMC8092008; doi:10.1101/gr.270033.120)
Supplement: Supplemental Material [file supp_gr.270033.120_Supplemental_Data.zip › Brassica_oleracea_POInT_ancrec_geneorders.txt]

Brassica_oleracea
1	Bo1g001040
1	Bo1g002250
1	Bo1g002260
1	Bo1g002320
1	Bo1g002330
1	Bo1g002340
1	Bo1g002350
1	Bo1g002370
1	Bo1g002530
1	Bo1g002540
1	Bo1g002550
1	Bo1g002690
1	Bo1g002730
1	Bo1g002750
1	Bo1g002760
1	Bo1g002800
1	Bo1g002810
1	Bo1g002850
1	Bo1g002860
1	Bo1g002870
1	Bo1g002880
1	Bo1g003010
1	Bo1g003020
1	Bo1g003050
1	Bo1g003060
1	Bo1g003080
1	Bo1g003090
1	Bo1g003110
1	Bo1g003240
1	Bo1g003290
1	Bo1g003320
1	Bo1g003330
1	Bo1g003340
1	Bo1g003350
1	Bo1g003370
1	Bo1g003380
1	Bo1g003390
1	Bo1g003400
1	Bo1g003430
1	Bo1g003440
1	Bo1g003450
1	Bo1g003480
1	Bo1g003500
1	Bo1g003510
1	Bo1g003520
1	Bo1g003530
1	Bo1g003550
1	Bo1g003560
1	Bo1g003580
1	Bo1g003600
1	Bo1g003620
1	Bo1g004840
1	Bo1g004860
1	Bo1g004870
1	Bo1g004880
1	Bo1g004890
1	Bo1g004900
1	Bo1g004920
1	Bo1g004930
1	Bo1g004940
1	Bo1g004960
1	Bo1g004970
1	Bo1g004980
1	Bo1g005010
1	Bo1g005020
1	Bo1g005040
1	Bo1g005070
1	Bo1g005250
1	Bo1g005260
1	Bo1g005280
1	Bo1g005310
1	Bo1g005320
1	Bo1g005330
1	Bo1g005360
1	Bo1g005370
1	Bo1g005380
1	Bo1g005390
1	Bo1g005400
1	Bo1g005420
1	Bo1g005430
1	Bo1g005450
1	Bo1g005460
1	Bo1g005480
1	Bo1g005490
1	Bo1g005500
1	Bo1g005520
1	Bo1g005530
1	Bo1g005540
1	Bo1g005590
1	Bo1g005600
1	Bo1g005610
1	Bo1g005630
1	Bo1g005690
1	Bo1g005700
1	Bo1g005710
1	Bo1g005730
1	Bo1g005740
1	Bo1g005770
1	Bo1g005780
1	Bo1g005790
1	Bo1g005800
1	Bo1g005910
1	Bo1g005920
1	Bo1g005940
1	Bo1g005960
1	Bo1g005970
1	Bo1g005980
1	Bo1g006040
1	Bo1g006160
1	Bo1g006220
1	Bo1g006370
1	Bo1g006390
1	Bo1g006400
1	Bo1g006410
1	Bo1g006420
1	Bo1g006430
1	Bo1g006440
1	Bo1g006450
1	Bo1g006490
1	Bo1g006510
1	Bo1g006530
1	Bo1g006550
1	Bo1g006560
1	Bo1g006570
1	Bo1g006590
1	Bo1g006600
1	Bo1g006610
1	Bo1g006630
1	Bo1g006640
1	Bo1g006650
1	Bo1g006720
1	Bo1g006740
1	Bo1g006750
1	Bo1g006760
1	Bo1g006770
1	Bo1g006780
1	Bo1g006810
1	Bo1g006820
1	Bo1g006830
1	Bo1g006840
1	Bo1g006850
1	Bo1g006870
1	Bo1g006880
1	Bo1g006900
1	Bo1g006990
1	Bo1g007060
1	Bo1g007070
1	Bo1g007080
1	Bo1g007090
1	Bo1g007100
1	Bo1g007120
1	Bo1g007140
1	Bo1g007150
1	Bo1g007160
1	Bo1g007230
1	Bo1g007240
1	Bo1g007250
1	Bo1g007260
1	Bo1g007280
1	Bo1g007340
1	Bo1g007360
1	Bo1g007370
1	Bo1g007380
1	Bo1g007440
1	Bo1g007470
1	Bo1g007480
1	Bo1g007610
1	Bo1g007640
1	Bo1g007650
1	Bo1g007710
1	Bo1g007720
1	Bo1g007740
1	Bo1g007750
1	Bo1g007760
1	Bo1g007820
1	Bo1g007830
1	Bo1g007840
1	Bo1g007860
1	Bo1g007870
1	Bo1g007920
1	Bo1g007930
1	Bo1g008020
1	Bo1g008040
1	Bo1g008050
1	Bo1g008060
1	Bo1g008090
1	Bo1g008110
1	Bo1g008120
1	Bo1g008130
1	Bo1g008140
1	Bo1g008150
1	Bo1g008160
1	Bo1g008170
1	Bo1g008180
1	Bo1g008190
1	Bo1g008210
1	Bo1g008290
1	Bo1g008300
1	Bo1g008310
1	Bo1g008320
1	Bo1g008330
1	Bo1g008340
1	Bo1g008360
1	Bo1g008410
1	Bo1g008420
1	Bo1g008470
1	Bo1g008480
1	Bo1g008490
1	Bo1g008510
1	Bo1g008520
1	Bo1g008530
1	Bo1g008560
1	Bo1g008640
1	Bo1g008650
1	Bo1g008730
1	Bo1g009850
1	Bo1g009860
1	Bo1g009870
1	Bo1g009880
1	Bo1g009890
1	Bo1g009900
1	Bo1g009910
1	Bo1g009920
1	Bo1g009990
1	Bo1g010020
1	Bo1g010040
1	Bo1g010050
1	Bo1g010160
1	Bo1g010180
1	Bo1g010190
1	Bo1g010200
1	Bo1g010240
1	Bo1g010250
1	Bo1g010260
1	Bo1g010290
1	Bo1g010300
1	Bo1g010380
1	Bo1g010390
1	Bo1g010410
1	Bo1g010430
1	Bo1g010440
1	Bo1g010450
1	Bo1g010460
1	Bo1g010520
1	Bo1g010530
1	Bo1g010550
1	Bo1g010560
1	Bo1g010600
1	Bo1g010620
1	Bo1g010720
1	Bo1g010730
1	Bo1g010740
1	Bo1g010750
1	Bo1g010760
1	Bo1g010780
1	Bo1g010810
1	Bo1g010860
1	Bo1g010870
1	Bo1g010900
1	Bo1g010930
1	Bo1g010960
1	Bo1g010980
1	Bo1g010990
1	Bo1g011180
1	Bo1g011190
1	Bo1g011200
1	Bo1g011260
1	Bo1g011360
1	Bo1g011380
1	Bo1g011390
1	Bo1g011410
1	Bo1g011430
1	Bo1g011450
1	Bo1g011460
1	Bo1g011520
1	Bo1g011530
1	Bo1g011540
1	Bo1g011550
1	Bo1g011560
1	Bo1g011570
1	Bo1g011580
1	Bo1g011660
1	Bo1g011670
1	Bo1g011680
1	Bo1g011710
1	Bo1g011840
1	Bo1g011880
1	Bo1g011890
1	Bo1g011930
1	Bo1g011990
1	Bo1g012060
1	Bo1g012090
1	Bo1g012100
1	Bo1g013140
1	Bo1g013150
1	Bo1g013180
1	Bo1g013210
1	Bo1g013240
1	Bo1g013260
1	Bo1g014280
1	Bo1g014310
1	Bo1g014350
1	Bo1g014380
1	Bo1g014400
1	Bo1g014420
1	Bo1g014470
1	Bo1g014490
1	Bo1g014500
1	Bo1g014540
1	Bo1g014570
1	Bo1g014690
1	Bo1g014700
1	Bo1g014710
1	Bo1g014720
1	Bo1g014730
1	Bo1g014880
1	Bo1g014890
1	Bo1g014910
1	Bo1g014920
1	Bo1g014930
1	Bo1g014940
1	Bo1g014960
1	Bo1g016100
1	Bo1g016210
1	Bo1g016290
1	Bo1g016300
1	Bo1g016310
1	Bo1g016320
1	Bo1g016350
1	Bo1g016370
1	Bo1g016380
1	Bo1g016390
1	Bo1g016400
1	Bo1g016410
1	Bo1g016430
1	Bo1g016500
1	Bo1g016540
1	Bo1g016550
1	Bo1g016630
1	Bo1g016640
1	Bo1g016680
1	Bo1g016710
1	Bo1g016790
1	Bo1g016860
1	Bo1g016880
1	Bo1g016890
1	Bo1g016940
1	Bo1g016960
1	Bo1g017000
1	Bo1g017010
1	Bo1g017020
1	Bo1g017030
1	Bo1g017050
1	Bo1g017060
1	Bo1g017070
1	Bo1g017130
1	Bo1g017140
1	Bo1g017150
1	Bo1g017160
1	Bo1g017200
1	Bo1g017320
1	Bo1g017330
1	Bo1g017340
1	Bo1g017370
1	Bo1g017380
1	Bo1g017390
1	Bo1g017400
1	Bo1g017410
1	Bo1g017420
1	Bo1g017430
1	Bo1g017440
1	Bo1g017450
1	Bo1g017490
1	Bo1g017500
1	Bo1g017540
1	Bo1g017580
1	Bo1g017600
1	Bo1g017610
1	Bo1g017620
1	Bo1g017630
1	Bo1g017690
1	Bo1g017700
1	Bo1g017710
1	Bo1g017760
1	Bo1g017770
1	Bo1g017850
1	Bo1g017860
1	Bo1g017890
1	Bo1g017900
1	Bo1g017920
1	Bo1g017930
1	Bo1g017970
1	Bo1g017990
1	Bo1g018000
1	Bo1g018010
1	Bo1g018020
1	Bo1g018040
1	Bo1g018050
1	Bo1g018060
1	Bo1g018070
1	Bo1g019230
1	Bo1g019240
1	Bo1g019260
1	Bo1g019440
1	Bo1g019470
1	Bo1g019480
1	Bo1g019500
1	Bo1g019570
1	Bo1g019590
1	Bo1g019610
1	Bo1g019620
1	Bo1g019660
1	Bo1g019670
1	Bo1g019680
1	Bo1g019690
1	Bo1g019710
1	Bo1g019720
1	Bo1g019730
1	Bo1g019750
1	Bo1g019760
1	Bo1g019780
1	Bo1g019850
1	Bo1g019860
1	Bo1g019870
1	Bo1g019960
1	Bo1g019970
1	Bo1g020010
1	Bo1g020020
1	Bo1g020050
1	Bo1g020060
1	Bo1g020100
1	Bo1g020110
1	Bo1g020140
1	Bo1g020150
1	Bo1g020160
1	Bo1g020220
1	Bo1g020240
1	Bo1g020260
1	Bo1g020300
1	Bo1g020310
1	Bo1g020360
1	Bo1g020370
1	Bo1g021420
1	Bo1g021430
1	Bo1g021440
1	Bo1g021530
1	Bo1g021540
1	Bo1g021730
1	Bo1g021740
1	Bo1g021780
1	Bo1g021820
1	Bo1g021830
1	Bo1g021850
1	Bo1g021940
1	Bo1g021950
1	Bo1g021970
1	Bo1g022000
1	Bo1g022040
1	Bo1g022080
1	Bo1g022090
1	Bo1g022130
1	Bo1g022140
1	Bo1g022160
1	Bo1g022170
1	Bo1g022230
1	Bo1g022240
1	Bo1g022280
1	Bo1g022290
1	Bo1g022350
1	Bo1g022390
1	Bo1g022430
1	Bo1g022440
1	Bo1g022460
1	Bo1g022510
1	Bo1g022530
1	Bo1g022560
1	Bo1g022570
1	Bo1g022630
1	Bo1g022660
1	Bo1g023800
1	Bo1g023820
1	Bo1g023900
1	Bo1g023930
1	Bo1g023940
1	Bo1g023950
1	Bo1g023970
1	Bo1g023980
1	Bo1g024020
1	Bo1g024040
1	Bo1g024080
1	Bo1g024090
1	Bo1g024150
1	Bo1g024170
1	Bo1g024180
1	Bo1g024190
1	Bo1g024230
1	Bo1g024260
1	Bo1g024270
1	Bo1g024340
1	Bo1g024360
1	Bo1g024370
1	Bo1g024430
1	Bo1g025510
1	Bo1g025520
1	Bo1g025530
1	Bo1g025550
1	Bo1g025590
1	Bo1g025600
1	Bo1g025630
1	Bo1g025640
1	Bo1g025660
1	Bo1g025790
1	Bo1g025800
1	Bo1g025810
1	Bo1g025820
1	Bo1g025830
1	Bo1g025840
1	Bo1g025880
1	Bo1g026920
1	Bo1g026980
1	Bo1g026990
1	Bo1g027000
1	Bo1g027010
1	Bo1g027100
1	Bo1g027120
1	Bo1g027130
1	Bo1g027150
1	Bo1g027160
1	Bo1g027180
1	Bo1g027200
1	Bo1g027220
1	Bo1g027230
1	Bo1g027240
1	Bo1g027250
1	Bo1g027260
1	Bo1g028370
1	Bo1g028380
1	Bo1g028390
1	Bo1g028410
1	Bo1g028510
1	Bo1g028540
1	Bo1g028550
1	Bo1g028580
1	Bo1g029610
1	Bo1g030640
1	Bo1g030650
1	Bo1g030680
1	Bo1g030730
1	Bo1g031770
1	Bo1g031780
1	Bo1g031800
1	Bo1g031810
1	Bo1g031820
1	Bo1g031860
1	Bo1g031870
1	Bo1g031900
1	Bo1g034480
1	Bo1g034530
1	Bo1g034540
1	Bo1g034550
1	Bo1g034560
1	Bo1g034640
1	Bo1g034650
1	Bo1g035760
1	Bo1g035780
1	Bo1g035790
1	Bo1g035810
1	Bo1g036810
1	Bo1g036820
1	Bo1g036850
1	Bo1g036860
1	Bo1g036890
1	Bo1g036900
1	Bo1g036910
1	Bo1g036990
1	Bo1g037000
1	Bo1g037090
1	Bo1g037110
1	Bo1g037120
1	Bo1g037210
1	Bo1g037230
1	Bo1g037260
1	Bo1g037280
1	Bo1g037300
1	Bo1g037320
1	Bo1g037330
1	Bo1g037360
1	Bo1g037390
1	Bo1g037400
1	Bo1g037430
1	Bo1g037460
1	Bo1g037470
1	Bo1g037500
1	Bo1g037530
1	Bo1g037540
1	Bo1g037550
1	Bo1g037570
1	Bo1g037580
1	Bo1g037590
1	Bo1g037600
1	Bo1g037610
1	Bo1g037660
1	Bo1g037670
1	Bo1g037680
1	Bo1g037690
1	Bo1g037710
1	Bo1g037730
1	Bo1g037740
1	Bo1g037760
1	Bo1g037780
1	Bo1g037820
1	Bo1g037840
1	Bo1g038860
1	Bo1g038870
1	Bo1g038890
1	Bo1g038940
1	Bo1g038950
1	Bo1g038960
1	Bo1g038970
1	Bo1g038990
1	Bo1g039000
1	Bo1g039010
1	Bo1g039020
1	Bo1g039040
1	Bo1g039060
1	Bo1g039080
1	Bo1g039100
1	Bo1g039110
1	Bo1g039140
1	Bo1g039160
1	Bo1g039170
1	Bo1g039180
1	Bo1g039190
1	Bo1g039200
1	Bo1g039220
1	Bo1g039230
1	Bo1g039240
1	Bo1g039260
1	Bo1g039280
1	Bo1g039300
1	Bo1g039320
1	Bo1g039330
1	Bo1g039380
1	Bo1g039400
1	Bo1g039420
1	Bo1g039440
1	Bo1g039450
1	Bo1g039470
1	Bo1g039480
1	Bo1g039490
1	Bo1g039550
1	Bo1g039630
1	Bo1g039640
1	Bo1g039650
1	Bo1g039660
1	Bo1g039700
1	Bo1g039710
1	Bo1g039720
1	Bo1g039730
1	Bo1g039740
1	Bo1g039750
1	Bo1g039770
1	Bo1g039920
1	Bo1g039930
1	Bo1g039940
1	Bo1g039980
1	Bo1g039990
1	Bo1g040020
1	Bo1g040030
1	Bo1g040040
1	Bo1g040070
1	Bo1g040100
1	Bo1g040150
1	Bo1g040230
1	Bo1g040290
1	Bo1g040330
1	Bo1g040340
1	Bo1g040350
1	Bo1g040360
1	Bo1g040370
1	Bo1g040380
1	Bo1g040390
1	Bo1g040420
1	Bo1g040440
1	Bo1g040490
1	Bo1g040520
1	Bo1g040540
1	Bo1g040550
1	Bo1g040670
1	Bo1g040680
1	Bo1g040690
1	Bo1g040700
1	Bo1g040710
1	Bo1g041860
1	Bo1g041870
1	Bo1g041890
1	Bo1g042900
1	Bo1g043080
1	Bo1g043100
1	Bo1g043150
1	Bo1g043170
1	Bo1g044210
1	Bo1g045220
1	Bo1g045230
1	Bo1g045320
1	Bo1g045340
1	Bo1g045370
1	Bo1g046420
1	Bo1g046430
1	Bo1g046470
1	Bo1g046510
1	Bo1g046520
1	Bo1g046650
1	Bo1g046660
1	Bo1g046670
1	Bo1g047720
1	Bo1g047750
1	Bo1g047760
1	Bo1g047770
1	Bo1g047790
1	Bo1g047800
1	Bo1g047820
1	Bo1g047830
1	Bo1g047840
1	Bo1g047850
1	Bo1g047860
1	Bo1g047870
1	Bo1g047890
1	Bo1g047900
1	Bo1g047910
1	Bo1g047930
1	Bo1g047940
1	Bo1g047950
1	Bo1g048090
1	Bo1g048130
1	Bo1g048170
1	Bo1g048190
1	Bo1g048200
1	Bo1g048210
1	Bo1g048220
1	Bo1g048230
1	Bo1g048240
1	Bo1g048280
1	Bo1g048290
1	Bo1g048300
1	Bo1g048310
1	Bo1g049320
1	Bo1g049330
1	Bo1g049340
1	Bo1g049360
1	Bo1g049390
1	Bo1g049400
1	Bo1g049410
1	Bo1g049420
1	Bo1g049430
1	Bo1g049440
1	Bo1g049480
1	Bo1g049500
1	Bo1g049510
1	Bo1g049540
1	Bo1g049550
1	Bo1g049590
1	Bo1g050780
1	Bo1g050810
1	Bo1g050820
1	Bo1g050850
1	Bo1g050880
1	Bo1g050890
1	Bo1g050900
1	Bo1g050980
1	Bo1g050990
1	Bo1g051020
1	Bo1g051030
1	Bo1g051090
1	Bo1g051110
1	Bo1g051120
1	Bo1g051140
1	Bo1g051150
1	Bo1g051170
1	Bo1g051230
1	Bo1g051250
1	Bo1g051270
1	Bo1g051280
1	Bo1g051300
1	Bo1g051330
1	Bo1g051350
1	Bo1g051360
1	Bo1g051380
1	Bo1g051390
1	Bo1g051520
1	Bo1g051540
1	Bo1g051580
1	Bo1g051790
1	Bo1g051800
1	Bo1g051830
1	Bo1g052850
1	Bo1g052870
1	Bo1g052880
1	Bo1g052890
1	Bo1g052910
1	Bo1g052940
1	Bo1g052960
1	Bo1g052980
1	Bo1g052990
1	Bo1g053010
1	Bo1g053020
1	Bo1g053030
1	Bo1g053040
1	Bo1g053050
1	Bo1g053060
1	Bo1g053090
1	Bo1g053210
1	Bo1g053220
1	Bo1g053250
1	Bo1g053280
1	Bo1g053330
1	Bo1g053340
1	Bo1g053350
1	Bo1g053420
1	Bo1g053460
1	Bo1g053470
1	Bo1g053490
1	Bo1g053750
1	Bo1g054780
1	Bo1g054790
1	Bo1g054830
1	Bo1g054860
1	Bo1g055000
1	Bo1g055010
1	Bo1g055040
1	Bo1g055050
1	Bo1g055100
1	Bo1g055110
1	Bo1g055120
1	Bo1g055160
1	Bo1g055170
1	Bo1g055280
1	Bo1g055330
1	Bo1g055400
1	Bo1g055430
1	Bo1g055460
1	Bo1g056560
1	Bo1g056620
1	Bo1g056630
1	Bo1g056640
1	Bo1g056690
1	Bo1g056700
1	Bo1g056830
1	Bo1g056890
1	Bo1g056900
1	Bo1g057240
1	Bo1g057260
1	Bo1g057400
1	Bo1g057410
1	Bo1g057590
1	Bo1g057620
1	Bo1g057630
1	Bo1g057660
1	Bo1g059020
1	Bo1g059030
1	Bo1g059050
1	Bo1g059110
1	Bo1g059140
1	Bo1g059150
1	Bo1g059160
1	Bo1g059240
1	Bo1g059270
1	Bo1g059280
1	Bo1g059340
1	Bo1g059360
1	Bo1g060550
1	Bo1g060560
1	Bo1g060640
1	Bo1g061640
1	Bo1g070710
1	Bo1g070930
1	Bo1g070960
1	Bo1g070980
1	Bo1g071000
1	Bo1g072490
1	Bo1g075730
1	Bo1g076800
1	Bo1g076850
1	Bo1g076870
1	Bo1g076910
1	Bo1g076950
1	Bo1g076960
1	Bo1g076970
1	Bo1g077070
1	Bo1g077120
1	Bo1g078330
1	Bo1g078350
1	Bo1g078380
1	Bo1g078560
1	Bo1g078680
1	Bo1g078690
1	Bo1g078790
1	Bo1g078800
1	Bo1g080120
1	Bo1g080130
1	Bo1g080160
1	Bo1g080180
1	Bo1g081270
1	Bo1g081300
1	Bo1g081320
1	Bo1g081330
1	Bo1g081340
1	Bo1g081350
1	Bo1g082450
1	Bo1g082460
1	Bo1g082470
1	Bo1g082480
1	Bo1g083500
1	Bo1g084690
1	Bo1g084720
1	Bo1g084730
1	Bo1g084780
1	Bo1g084830
1	Bo1g084850
1	Bo1g084870
1	Bo1g087350
1	Bo1g087360
1	Bo1g087370
1	Bo1g098850
1	Bo1g098860
1	Bo1g099920
1	Bo1g101100
1	Bo1g101110
1	Bo1g101130
1	Bo1g101140
1	Bo1g101350
1	Bo1g101360
1	Bo1g101580
1	Bo1g101610
1	Bo1g101630
1	Bo1g101670
1	Bo1g101720
1	Bo1g101830
1	Bo1g101930
1	Bo1g101960
1	Bo1g102110
1	Bo1g103470
1	Bo1g103550
1	Bo1g103570
1	Bo1g103660
1	Bo1g103730
1	Bo1g103750
1	Bo1g103760
1	Bo1g103800
1	Bo1g103820
1	Bo1g104860
1	Bo1g104950
1	Bo1g104980
1	Bo1g104990
1	Bo1g105000
1	Bo1g105010
1	Bo1g105020
1	Bo1g105030
1	Bo1g105040
1	Bo1g105140
1	Bo1g105160
1	Bo1g105170
1	Bo1g105250
1	Bo1g105260
1	Bo1g105320
1	Bo1g105440
1	Bo1g105620
1	Bo1g105670
1	Bo1g105690
1	Bo1g105700
1	Bo1g105790
1	Bo1g105830
1	Bo1g107140
1	Bo1g107150
1	Bo1g107170
1	Bo1g107190
1	Bo1g107200
1	Bo1g108200
1	Bo1g108220
1	Bo1g108230
1	Bo1g108240
1	Bo1g108250
1	Bo1g108260
1	Bo1g108270
1	Bo1g108320
1	Bo1g108330
1	Bo1g108470
1	Bo1g108560
1	Bo1g108570
1	Bo1g108580
1	Bo1g108630
1	Bo1g108650
1	Bo1g108800
1	Bo1g108810
1	Bo1g108820
1	Bo1g108830
1	Bo1g108890
1	Bo1g108950
1	Bo1g108970
1	Bo1g108980
1	Bo1g109010
1	Bo1g110170
1	Bo1g110180
1	Bo1g110190
1	Bo1g110200
1	Bo1g110210
1	Bo1g111250
1	Bo1g111270
1	Bo1g111280
1	Bo1g112300
1	Bo1g112310
1	Bo1g112320
1	Bo1g113520
1	Bo1g113540
1	Bo1g113550
1	Bo1g113560
1	Bo1g114600
1	Bo1g114630
1	Bo1g114650
1	Bo1g114680
1	Bo1g114690
1	Bo1g114740
1	Bo1g114830
1	Bo1g114840
1	Bo1g114850
1	Bo1g114880
1	Bo1g114900
1	Bo1g114920
1	Bo1g115940
1	Bo1g115960
1	Bo1g115980
1	Bo1g116080
1	Bo1g116120
1	Bo1g116150
1	Bo1g116160
1	Bo1g116250
1	Bo1g116290
1	Bo1g116350
1	Bo1g116390
1	Bo1g117410
1	Bo1g117420
1	Bo1g117430
1	Bo1g117440
1	Bo1g117450
1	Bo1g117460
1	Bo1g117490
1	Bo1g117540
1	Bo1g117560
1	Bo1g117590
1	Bo1g117610
1	Bo1g117630
1	Bo1g117640
1	Bo1g117670
1	Bo1g117680
1	Bo1g118790
1	Bo1g118810
1	Bo1g118820
1	Bo1g118850
1	Bo1g118860
1	Bo1g118870
1	Bo1g118930
1	Bo1g118960
1	Bo1g119000
1	Bo1g119010
1	Bo1g119030
1	Bo1g119060
1	Bo1g119100
1	Bo1g119120
1	Bo1g119130
1	Bo1g119140
1	Bo1g119160
1	Bo1g119170
1	Bo1g119200
1	Bo1g119350
1	Bo1g119430
1	Bo1g120470
1	Bo1g121610
1	Bo1g121640
1	Bo1g122660
1	Bo1g122700
1	Bo1g122730
1	Bo1g122790
1	Bo1g122830
1	Bo1g122950
1	Bo1g122970
1	Bo1g122980
1	Bo1g123000
1	Bo1g123010
1	Bo1g123120
1	Bo1g123140
1	Bo1g123160
1	Bo1g123170
1	Bo1g123430
1	Bo1g123440
1	Bo1g123540
1	Bo1g123580
1	Bo1g123640
1	Bo1g123650
1	Bo1g123660
1	Bo1g123670
1	Bo1g123690
1	Bo1g123710
1	Bo1g124750
1	Bo1g124760
1	Bo1g124780
1	Bo1g124840
1	Bo1g124850
1	Bo1g124880
1	Bo1g124930
1	Bo1g124940
1	Bo1g124960
1	Bo1g126000
1	Bo1g126010
1	Bo1g126110
1	Bo1g126130
1	Bo1g127330
1	Bo1g128360
1	Bo1g128400
1	Bo1g128420
1	Bo1g128470
1	Bo1g128490
1	Bo1g128510
1	Bo1g128560
1	Bo1g128570
1	Bo1g128580
1	Bo1g128590
1	Bo1g129690
1	Bo1g129710
1	Bo1g129720
1	Bo1g129730
1	Bo1g129740
1	Bo1g129810
1	Bo1g129830
1	Bo1g129840
1	Bo1g129910
1	Bo1g131090
1	Bo1g131140
1	Bo1g132310
1	Bo1g133330
1	Bo1g134360
1	Bo1g134370
1	Bo1g134500
1	Bo1g134510
1	Bo1g134540
1	Bo1g134560
1	Bo1g134570
1	Bo1g134600
1	Bo1g134930
1	Bo1g134940
1	Bo1g134950
1	Bo1g134960
1	Bo1g135000
1	Bo1g135040
1	Bo1g136160
1	Bo1g136170
1	Bo1g138240
1	Bo1g138250
1	Bo1g138260
1	Bo1g138290
1	Bo1g138350
1	Bo1g138420
1	Bo1g138430
1	Bo1g138540
1	Bo1g138560
1	Bo1g138580
1	Bo1g138600
1	Bo1g138640
1	Bo1g138650
1	Bo1g138770
1	Bo1g138780
1	Bo1g138810
1	Bo1g138820
1	Bo1g138940
1	Bo1g138960
1	Bo1g138970
1	Bo1g138980
1	Bo1g139010
1	Bo1g139020
1	Bo1g139030
1	Bo1g139040
1	Bo1g139050
1	Bo1g139070
1	Bo1g139090
1	Bo1g139110
1	Bo1g139120
1	Bo1g139140
1	Bo1g139230
1	Bo1g139320
1	Bo1g139340
1	Bo1g139420
1	Bo1g139460
1	Bo1g139470
1	Bo1g139510
1	Bo1g139520
1	Bo1g139530
1	Bo1g139540
1	Bo1g139550
1	Bo1g139560
1	Bo1g139580
1	Bo1g139600
1	Bo1g139690
1	Bo1g139700
1	Bo1g139710
1	Bo1g139730
1	Bo1g139750
1	Bo1g139760
1	Bo1g139770
1	Bo1g139780
1	Bo1g139790
1	Bo1g139800
1	Bo1g139820
1	Bo1g139830
1	Bo1g139840
1	Bo1g139860
1	Bo1g139870
1	Bo1g139880
1	Bo1g139890
1	Bo1g139910
1	Bo1g139920
1	Bo1g140970
1	Bo1g140980
1	Bo1g141010
1	Bo1g141030
1	Bo1g141040
1	Bo1g141050
1	Bo1g141060
1	Bo1g141070
1	Bo1g141080
1	Bo1g141100
1	Bo1g141120
1	Bo1g141140
1	Bo1g141150
1	Bo1g141160
1	Bo1g141170
1	Bo1g141200
1	Bo1g141210
1	Bo1g141360
1	Bo1g141370
1	Bo1g141380
1	Bo1g141410
1	Bo1g141440
1	Bo1g141470
1	Bo1g141510
1	Bo1g143800
1	Bo1g143960
1	Bo1g143990
1	Bo1g144020
1	Bo1g144030
1	Bo1g144210
1	Bo1g144240
1	Bo1g144250
1	Bo1g144260
1	Bo1g144280
1	Bo1g144290
1	Bo1g144310
1	Bo1g144340
1	Bo1g144370
1	Bo1g144380
1	Bo1g144420
1	Bo1g144460
1	Bo1g144640
1	Bo1g144650
1	Bo1g144660
1	Bo1g144670
1	Bo1g144680
1	Bo1g144800
1	Bo1g144890
1	Bo1g144900
1	Bo1g144920
1	Bo1g144940
1	Bo1g144980
1	Bo1g144990
1	Bo1g145010
1	Bo1g145030
1	Bo1g145040
1	Bo1g145050
1	Bo1g145060
1	Bo1g145070
1	Bo1g145100
1	Bo1g145110
1	Bo1g145120
1	Bo1g146130
1	Bo1g146140
1	Bo1g147150
1	Bo1g147160
1	Bo1g147190
1	Bo1g147200
1	Bo1g147210
1	Bo1g147220
1	Bo1g147230
1	Bo1g147240
1	Bo1g147260
1	Bo1g147280
1	Bo1g147290
1	Bo1g147300
1	Bo1g147310
1	Bo1g147320
1	Bo1g147400
1	Bo1g147450
1	Bo1g147480
1	Bo1g147540
1	Bo1g147560
1	Bo1g147570
1	Bo1g147580
1	Bo1g147590
1	Bo1g147610
1	Bo1g147660
1	Bo1g147670
1	Bo1g147690
1	Bo1g147700
1	Bo1g147710
1	Bo1g147720
1	Bo1g147730
1	Bo1g147770
1	Bo1g147780
1	Bo1g147810
1	Bo1g147840
1	Bo1g147850
1	Bo1g147870
1	Bo1g147890
1	Bo1g148950
1	Bo1g148960
1	Bo1g150120
1	Bo1g150140
1	Bo1g150160
1	Bo1g150170
1	Bo1g150190
1	Bo1g150220
1	Bo1g150270
1	Bo1g150290
1	Bo1g150310
1	Bo1g150370
1	Bo1g150400
1	Bo1g150410
1	Bo1g150420
1	Bo1g150480
1	Bo1g150530
1	Bo1g150540
1	Bo1g151540
1	Bo1g151550
1	Bo1g151570
1	Bo1g151580
1	Bo1g151630
1	Bo1g151650
1	Bo1g151660
1	Bo1g151690
1	Bo1g151700
1	Bo1g151720
1	Bo1g151740
1	Bo1g151760
1	Bo1g151840
1	Bo1g151960
1	Bo1g152010
1	Bo1g152020
1	Bo1g152030
1	Bo1g152040
1	Bo1g152070
1	Bo1g152180
1	Bo1g152190
1	Bo1g152220
1	Bo1g153230
1	Bo1g153240
1	Bo1g153300
1	Bo1g153420
1	Bo1g153430
1	Bo1g153450
1	Bo1g153460
1	Bo1g153470
1	Bo1g153500
1	Bo1g153510
1	Bo1g153530
1	Bo1g153580
1	Bo1g153650
1	Bo1g153660
1	Bo1g153670
1	Bo1g153680
1	Bo1g153690
1	Bo1g153700
1	Bo1g154710
1	Bo1g154790
1	Bo1g154800
1	Bo1g154810
1	Bo1g154820
1	Bo1g154830
1	Bo1g154840
1	Bo1g154850
1	Bo1g154860
1	Bo1g154900
1	Bo1g154910
1	Bo1g154920
1	Bo1g154950
1	Bo1g154970
1	Bo1g154980
1	Bo1g155010
1	Bo1g155040
1	Bo1g155060
1	Bo1g155090
1	Bo1g155100
1	Bo1g155110
1	Bo1g155120
1	Bo1g155130
1	Bo1g155140
1	Bo1g156170
1	Bo1g156180
1	Bo1g156210
1	Bo1g156230
1	Bo1g156270
1	Bo1g156290
1	Bo1g156300
1	Bo1g156310
1	Bo1g157440
1	Bo1g157450
1	Bo1g157460
1	Bo1g157470
1	Bo1g157500
1	Bo1g157520
1	Bo1g157530
1	Bo1g157540
1	Bo1g157550
1	Bo1g157570
1	Bo1g157580
1	Bo1g157620
1	Bo1g157630
1	Bo1g157650
1	Bo1g157680
1	Bo1g157700
1	Bo1g157710
1	Bo1g157720
1	Bo1g158780
1	Bo1g158790
1	Bo1g158810
1	Bo1g158860
1	Bo1g158870
1	Bo1g158900
1	Bo1g158910
1	Bo1g158920
1	Bo1g158930
1	Bo1g158950
2	Bo2g001290
2	Bo2g001300
2	Bo2g002340
2	Bo2g002350
2	Bo2g002360
2	Bo2g002390
2	Bo2g002400
2	Bo2g002430
2	Bo2g002450
2	Bo2g002500
2	Bo2g002510
2	Bo2g002520
2	Bo2g002530
2	Bo2g002550
2	Bo2g002590
2	Bo2g002710
2	Bo2g002720
2	Bo2g002740
2	Bo2g002750
2	Bo2g002760
2	Bo2g002770
2	Bo2g003940
2	Bo2g003950
2	Bo2g003960
2	Bo2g003970
2	Bo2g003980
2	Bo2g004040
2	Bo2g004070
2	Bo2g004140
2	Bo2g004170
2	Bo2g005240
2	Bo2g005260
2	Bo2g005280
2	Bo2g005300
2	Bo2g005310
2	Bo2g005360
2	Bo2g006570
2	Bo2g006580
2	Bo2g006590
2	Bo2g006600
2	Bo2g006610
2	Bo2g006620
2	Bo2g006660
2	Bo2g006670
2	Bo2g006760
2	Bo2g006770
2	Bo2g006780
2	Bo2g006860
2	Bo2g006870
2	Bo2g006890
2	Bo2g006900
2	Bo2g006920
2	Bo2g006940
2	Bo2g006950
2	Bo2g006960
2	Bo2g006970
2	Bo2g007020
2	Bo2g007050
2	Bo2g007060
2	Bo2g007090
2	Bo2g007110
2	Bo2g007120
2	Bo2g007200
2	Bo2g007260
2	Bo2g007270
2	Bo2g007280
2	Bo2g007330
2	Bo2g007340
2	Bo2g007350
2	Bo2g007370
2	Bo2g007410
2	Bo2g007490
2	Bo2g007530
2	Bo2g007540
2	Bo2g008570
2	Bo2g008580
2	Bo2g008630
2	Bo2g008640
2	Bo2g008650
2	Bo2g008720
2	Bo2g008740
2	Bo2g008750
2	Bo2g008760
2	Bo2g008840
2	Bo2g008850
2	Bo2g008880
2	Bo2g008890
2	Bo2g008930
2	Bo2g008940
2	Bo2g008950
2	Bo2g008960
2	Bo2g008970
2	Bo2g008990
2	Bo2g009060
2	Bo2g009080
2	Bo2g009090
2	Bo2g009110
2	Bo2g009130
2	Bo2g009140
2	Bo2g009270
2	Bo2g009440
2	Bo2g009450
2	Bo2g009460
2	Bo2g009590
2	Bo2g009600
2	Bo2g009620
2	Bo2g009630
2	Bo2g009640
2	Bo2g009670
2	Bo2g009720
2	Bo2g009730
2	Bo2g009740
2	Bo2g009760
2	Bo2g009770
2	Bo2g009810
2	Bo2g009820
2	Bo2g009850
2	Bo2g009880
2	Bo2g009890
2	Bo2g009900
2	Bo2g009920
2	Bo2g009960
2	Bo2g009970
2	Bo2g010000
2	Bo2g010010
2	Bo2g010030
2	Bo2g010050
2	Bo2g010060
2	Bo2g010090
2	Bo2g010320
2	Bo2g010330
2	Bo2g010340
2	Bo2g010360
2	Bo2g010420
2	Bo2g010430
2	Bo2g010440
2	Bo2g010480
2	Bo2g010500
2	Bo2g010520
2	Bo2g010540
2	Bo2g010560
2	Bo2g010570
2	Bo2g010580
2	Bo2g010640
2	Bo2g010650
2	Bo2g010670
2	Bo2g010680
2	Bo2g010730
2	Bo2g010740
2	Bo2g010760
2	Bo2g010770
2	Bo2g010800
2	Bo2g010810
2	Bo2g010830
2	Bo2g010840
2	Bo2g010850
2	Bo2g010860
2	Bo2g010890
2	Bo2g010910
2	Bo2g010920
2	Bo2g010930
2	Bo2g010940
2	Bo2g010950
2	Bo2g010970
2	Bo2g010980
2	Bo2g010990
2	Bo2g011020
2	Bo2g011030
2	Bo2g011040
2	Bo2g011060
2	Bo2g011070
2	Bo2g011090
2	Bo2g011100
2	Bo2g011110
2	Bo2g011120
2	Bo2g011130
2	Bo2g011140
2	Bo2g011150
2	Bo2g011160
2	Bo2g011170
2	Bo2g011180
2	Bo2g011200
2	Bo2g011240
2	Bo2g011250
2	Bo2g011260
2	Bo2g011270
2	Bo2g011290
2	Bo2g011300
2	Bo2g011320
2	Bo2g011330
2	Bo2g011340
2	Bo2g011360
2	Bo2g011370
2	Bo2g011390
2	Bo2g011400
2	Bo2g011440
2	Bo2g011450
2	Bo2g011460
2	Bo2g011470
2	Bo2g011500
2	Bo2g011510
2	Bo2g011520
2	Bo2g011530
2	Bo2g011540
2	Bo2g011550
2	Bo2g011560
2	Bo2g011570
2	Bo2g011640
2	Bo2g011650
2	Bo2g011670
2	Bo2g011700
2	Bo2g011770
2	Bo2g011790
2	Bo2g011800
2	Bo2g011810
2	Bo2g011820
2	Bo2g011830
2	Bo2g011840
2	Bo2g011850
2	Bo2g011870
2	Bo2g012130
2	Bo2g012140
2	Bo2g012160
2	Bo2g012170
2	Bo2g012200
2	Bo2g012210
2	Bo2g012220
2	Bo2g012260
2	Bo2g012270
2	Bo2g012280
2	Bo2g012290
2	Bo2g012360
2	Bo2g012370
2	Bo2g012380
2	Bo2g012390
2	Bo2g012410
2	Bo2g012420
2	Bo2g012430
2	Bo2g012440
2	Bo2g012450
2	Bo2g012460
2	Bo2g012470
2	Bo2g012630
2	Bo2g012640
2	Bo2g012650
2	Bo2g012680
2	Bo2g012690
2	Bo2g012700
2	Bo2g012770
2	Bo2g012800
2	Bo2g012820
2	Bo2g012890
2	Bo2g012950
2	Bo2g012960
2	Bo2g012980
2	Bo2g013010
2	Bo2g013050
2	Bo2g013060
2	Bo2g013070
2	Bo2g013090
2	Bo2g013100
2	Bo2g013110
2	Bo2g013130
2	Bo2g013140
2	Bo2g013150
2	Bo2g013170
2	Bo2g013190
2	Bo2g013210
2	Bo2g013220
2	Bo2g013240
2	Bo2g013270
2	Bo2g013280
2	Bo2g013340
2	Bo2g013350
2	Bo2g013360
2	Bo2g013370
2	Bo2g013390
2	Bo2g013400
2	Bo2g013480
2	Bo2g013490
2	Bo2g013500
2	Bo2g013550
2	Bo2g013560
2	Bo2g013600
2	Bo2g013640
2	Bo2g013680
2	Bo2g013700
2	Bo2g013720
2	Bo2g013730
2	Bo2g013750
2	Bo2g013770
2	Bo2g013780
2	Bo2g013790
2	Bo2g013800
2	Bo2g013830
2	Bo2g013840
2	Bo2g013850
2	Bo2g013860
2	Bo2g013880
2	Bo2g013900
2	Bo2g013910
2	Bo2g013970
2	Bo2g013990
2	Bo2g014000
2	Bo2g014090
2	Bo2g014100
2	Bo2g014120
2	Bo2g014280
2	Bo2g014290
2	Bo2g015370
2	Bo2g016500
2	Bo2g016510
2	Bo2g016550
2	Bo2g016560
2	Bo2g016570
2	Bo2g016620
2	Bo2g017730
2	Bo2g017740
2	Bo2g017790
2	Bo2g017800
2	Bo2g017820
2	Bo2g017830
2	Bo2g017930
2	Bo2g018010
2	Bo2g018020
2	Bo2g018070
2	Bo2g018080
2	Bo2g018100
2	Bo2g018110
2	Bo2g018140
2	Bo2g018150
2	Bo2g018160
2	Bo2g018170
2	Bo2g018190
2	Bo2g018200
2	Bo2g018210
2	Bo2g018220
2	Bo2g018230
2	Bo2g018260
2	Bo2g018270
2	Bo2g018280
2	Bo2g018310
2	Bo2g018330
2	Bo2g018380
2	Bo2g018450
2	Bo2g018480
2	Bo2g018490
2	Bo2g018500
2	Bo2g018510
2	Bo2g018520
2	Bo2g018550
2	Bo2g018560
2	Bo2g018600
2	Bo2g018610
2	Bo2g018620
2	Bo2g018630
2	Bo2g018660
2	Bo2g018680
2	Bo2g020730
2	Bo2g020750
2	Bo2g020760
2	Bo2g021810
2	Bo2g021820
2	Bo2g021830
2	Bo2g021870
2	Bo2g021880
2	Bo2g021890
2	Bo2g021900
2	Bo2g021940
2	Bo2g021950
2	Bo2g022030
2	Bo2g022070
2	Bo2g022080
2	Bo2g022090
2	Bo2g023100
2	Bo2g023110
2	Bo2g023140
2	Bo2g023160
2	Bo2g023170
2	Bo2g023180
2	Bo2g023200
2	Bo2g023210
2	Bo2g023240
2	Bo2g023250
2	Bo2g023260
2	Bo2g023270
2	Bo2g023290
2	Bo2g023340
2	Bo2g023350
2	Bo2g023360
2	Bo2g023370
2	Bo2g023380
2	Bo2g023430
2	Bo2g023440
2	Bo2g023460
2	Bo2g023480
2	Bo2g023490
2	Bo2g023500
2	Bo2g023530
2	Bo2g023580
2	Bo2g023600
2	Bo2g023630
2	Bo2g023640
2	Bo2g023650
2	Bo2g023660
2	Bo2g023670
2	Bo2g023680
2	Bo2g023800
2	Bo2g023810
2	Bo2g023820
2	Bo2g023840
2	Bo2g023850
2	Bo2g023860
2	Bo2g023870
2	Bo2g023880
2	Bo2g023890
2	Bo2g023900
2	Bo2g023930
2	Bo2g023950
2	Bo2g023960
2	Bo2g024090
2	Bo2g024120
2	Bo2g024450
2	Bo2g024460
2	Bo2g024480
2	Bo2g024510
2	Bo2g024530
2	Bo2g024550
2	Bo2g024560
2	Bo2g024570
2	Bo2g024660
2	Bo2g024670
2	Bo2g024680
2	Bo2g024770
2	Bo2g024930
2	Bo2g024940
2	Bo2g024950
2	Bo2g024970
2	Bo2g024980
2	Bo2g024990
2	Bo2g025000
2	Bo2g025050
2	Bo2g025060
2	Bo2g025140
2	Bo2g025150
2	Bo2g025180
2	Bo2g025190
2	Bo2g025230
2	Bo2g025250
2	Bo2g025260
2	Bo2g025290
2	Bo2g025300
2	Bo2g025310
2	Bo2g025320
2	Bo2g025330
2	Bo2g025380
2	Bo2g025390
2	Bo2g025400
2	Bo2g025410
2	Bo2g025460
2	Bo2g025470
2	Bo2g025490
2	Bo2g025500
2	Bo2g025520
2	Bo2g025530
2	Bo2g025570
2	Bo2g026630
2	Bo2g026640
2	Bo2g026650
2	Bo2g026660
2	Bo2g026670
2	Bo2g026720
2	Bo2g026730
2	Bo2g026810
2	Bo2g026910
2	Bo2g026920
2	Bo2g026930
2	Bo2g026960
2	Bo2g026980
2	Bo2g028200
2	Bo2g028230
2	Bo2g028240
2	Bo2g028250
2	Bo2g028260
2	Bo2g028270
2	Bo2g028400
2	Bo2g028420
2	Bo2g028460
2	Bo2g028520
2	Bo2g028530
2	Bo2g028540
2	Bo2g028560
2	Bo2g028570
2	Bo2g028650
2	Bo2g028660
2	Bo2g028670
2	Bo2g028680
2	Bo2g028690
2	Bo2g028720
2	Bo2g028730
2	Bo2g028750
2	Bo2g028760
2	Bo2g028790
2	Bo2g028810
2	Bo2g028820
2	Bo2g028870
2	Bo2g028880
2	Bo2g028890
2	Bo2g028900
2	Bo2g028920
2	Bo2g028930
2	Bo2g028940
2	Bo2g029000
2	Bo2g029010
2	Bo2g029020
2	Bo2g029030
2	Bo2g029040
2	Bo2g029050
2	Bo2g029080
2	Bo2g029110
2	Bo2g029160
2	Bo2g029180
2	Bo2g030190
2	Bo2g030230
2	Bo2g030240
2	Bo2g030260
2	Bo2g030320
2	Bo2g031330
2	Bo2g031360
2	Bo2g032370
2	Bo2g032400
2	Bo2g032410
2	Bo2g032440
2	Bo2g032450
2	Bo2g032460
2	Bo2g032470
2	Bo2g032480
2	Bo2g032490
2	Bo2g032590
2	Bo2g032620
2	Bo2g032650
2	Bo2g032660
2	Bo2g032750
2	Bo2g032760
2	Bo2g032800
2	Bo2g032810
2	Bo2g032820
2	Bo2g032830
2	Bo2g032890
2	Bo2g034040
2	Bo2g034070
2	Bo2g034130
2	Bo2g034150
2	Bo2g034160
2	Bo2g034170
2	Bo2g034190
2	Bo2g036410
2	Bo2g036440
2	Bo2g036460
2	Bo2g036470
2	Bo2g036480
[truncated: 11,928 more rows]
