# Supplementary material for: The contributions from the progenitor genomes of the mesopolyploid Brassiceae are evolutionarily distinct but functionally compatible
Source: Genome Res. 2021 May;31(5):799–810. doi: 10.1101/gr.270033.120 (PMC8092008; doi:10.1101/gr.270033.120)
Supplement: Supplemental Material [file supp_gr.270033.120_Supplemental_Data.zip › Brassica_oleracea_POInT_geneorders.txt]

Brassica_oleracea
1	Bo1g001040
1	Bo1g001060
1	Bo1g001080
1	Bo1g001090
1	Bo1g001100
1	Bo1g001140
1	Bo1g002170
1	Bo1g002220
1	Bo1g002230
1	Bo1g002240
1	Bo1g002250
1	Bo1g002260
1	Bo1g002280
1	Bo1g002310
1	Bo1g002320
1	Bo1g002330
1	Bo1g002340
1	Bo1g002350
1	Bo1g002370
1	Bo1g002400
1	Bo1g002410
1	Bo1g002420
1	Bo1g002470
1	Bo1g002530
1	Bo1g002540
1	Bo1g002550
1	Bo1g002560
1	Bo1g002570
1	Bo1g002590
1	Bo1g002690
1	Bo1g002700
1	Bo1g002730
1	Bo1g002750
1	Bo1g002760
1	Bo1g002790
1	Bo1g002800
1	Bo1g002810
1	Bo1g002850
1	Bo1g002860
1	Bo1g002870
1	Bo1g002880
1	Bo1g002920
1	Bo1g002950
1	Bo1g002970
1	Bo1g002990
1	Bo1g003010
1	Bo1g003020
1	Bo1g003050
1	Bo1g003060
1	Bo1g003080
1	Bo1g003090
1	Bo1g003110
1	Bo1g003130
1	Bo1g003150
1	Bo1g003170
1	Bo1g003180
1	Bo1g003190
1	Bo1g003200
1	Bo1g003210
1	Bo1g003230
1	Bo1g003240
1	Bo1g003290
1	Bo1g003300
1	Bo1g003310
1	Bo1g003320
1	Bo1g003330
1	Bo1g003340
1	Bo1g003350
1	Bo1g003370
1	Bo1g003380
1	Bo1g003390
1	Bo1g003400
1	Bo1g003430
1	Bo1g003440
1	Bo1g003450
1	Bo1g003460
1	Bo1g003480
1	Bo1g003500
1	Bo1g003510
1	Bo1g003520
1	Bo1g003530
1	Bo1g003550
1	Bo1g003560
1	Bo1g003580
1	Bo1g003600
1	Bo1g003620
1	Bo1g003650
1	Bo1g003680
1	Bo1g004770
1	Bo1g004780
1	Bo1g004840
1	Bo1g004860
1	Bo1g004870
1	Bo1g004880
1	Bo1g004890
1	Bo1g004900
1	Bo1g004920
1	Bo1g004930
1	Bo1g004940
1	Bo1g004960
1	Bo1g004970
1	Bo1g004980
1	Bo1g005010
1	Bo1g005020
1	Bo1g005040
1	Bo1g005070
1	Bo1g005080
1	Bo1g005200
1	Bo1g005210
1	Bo1g005230
1	Bo1g005250
1	Bo1g005260
1	Bo1g005280
1	Bo1g005290
1	Bo1g005300
1	Bo1g005310
1	Bo1g005320
1	Bo1g005330
1	Bo1g005360
1	Bo1g005370
1	Bo1g005380
1	Bo1g005390
1	Bo1g005400
1	Bo1g005420
1	Bo1g005430
1	Bo1g005450
1	Bo1g005460
1	Bo1g005480
1	Bo1g005490
1	Bo1g005500
1	Bo1g005520
1	Bo1g005530
1	Bo1g005540
1	Bo1g005560
1	Bo1g005580
1	Bo1g005590
1	Bo1g005600
1	Bo1g005610
1	Bo1g005630
1	Bo1g005660
1	Bo1g005670
1	Bo1g005680
1	Bo1g005690
1	Bo1g005700
1	Bo1g005710
1	Bo1g005720
1	Bo1g005730
1	Bo1g005740
1	Bo1g005770
1	Bo1g005780
1	Bo1g005790
1	Bo1g005800
1	Bo1g005910
1	Bo1g005920
1	Bo1g005940
1	Bo1g005960
1	Bo1g005970
1	Bo1g005980
1	Bo1g006040
1	Bo1g006080
1	Bo1g006090
1	Bo1g006110
1	Bo1g006120
1	Bo1g006130
1	Bo1g006140
1	Bo1g006150
1	Bo1g006160
1	Bo1g006220
1	Bo1g006250
1	Bo1g006270
1	Bo1g006280
1	Bo1g006330
1	Bo1g006340
1	Bo1g006370
1	Bo1g006390
1	Bo1g006400
1	Bo1g006410
1	Bo1g006420
1	Bo1g006430
1	Bo1g006440
1	Bo1g006450
1	Bo1g006490
1	Bo1g006510
1	Bo1g006530
1	Bo1g006550
1	Bo1g006560
1	Bo1g006570
1	Bo1g006590
1	Bo1g006600
1	Bo1g006610
1	Bo1g006630
1	Bo1g006640
1	Bo1g006650
1	Bo1g006670
1	Bo1g006680
1	Bo1g006700
1	Bo1g006720
1	Bo1g006740
1	Bo1g006750
1	Bo1g006760
1	Bo1g006770
1	Bo1g006780
1	Bo1g006810
1	Bo1g006820
1	Bo1g006830
1	Bo1g006840
1	Bo1g006850
1	Bo1g006870
1	Bo1g006880
1	Bo1g006900
1	Bo1g006910
1	Bo1g006930
1	Bo1g006950
1	Bo1g006970
1	Bo1g006990
1	Bo1g007060
1	Bo1g007070
1	Bo1g007080
1	Bo1g007090
1	Bo1g007100
1	Bo1g007120
1	Bo1g007140
1	Bo1g007150
1	Bo1g007160
1	Bo1g007230
1	Bo1g007240
1	Bo1g007250
1	Bo1g007260
1	Bo1g007270
1	Bo1g007280
1	Bo1g007340
1	Bo1g007360
1	Bo1g007370
1	Bo1g007380
1	Bo1g007400
1	Bo1g007410
1	Bo1g007420
1	Bo1g007440
1	Bo1g007470
1	Bo1g007480
1	Bo1g007500
1	Bo1g007530
1	Bo1g007540
1	Bo1g007550
1	Bo1g007560
1	Bo1g007590
1	Bo1g007610
1	Bo1g007620
1	Bo1g007640
1	Bo1g007650
1	Bo1g007700
1	Bo1g007710
1	Bo1g007720
1	Bo1g007740
1	Bo1g007750
1	Bo1g007760
1	Bo1g007780
1	Bo1g007810
1	Bo1g007820
1	Bo1g007830
1	Bo1g007840
1	Bo1g007860
1	Bo1g007870
1	Bo1g007900
1	Bo1g007920
1	Bo1g007930
1	Bo1g007960
1	Bo1g007970
1	Bo1g007980
1	Bo1g007990
1	Bo1g008020
1	Bo1g008040
1	Bo1g008050
1	Bo1g008060
1	Bo1g008090
1	Bo1g008110
1	Bo1g008120
1	Bo1g008130
1	Bo1g008140
1	Bo1g008150
1	Bo1g008160
1	Bo1g008170
1	Bo1g008180
1	Bo1g008190
1	Bo1g008210
1	Bo1g008220
1	Bo1g008230
1	Bo1g008240
1	Bo1g008280
1	Bo1g008290
1	Bo1g008300
1	Bo1g008310
1	Bo1g008320
1	Bo1g008330
1	Bo1g008340
1	Bo1g008360
1	Bo1g008410
1	Bo1g008420
1	Bo1g008440
1	Bo1g008450
1	Bo1g008460
1	Bo1g008470
1	Bo1g008480
1	Bo1g008490
1	Bo1g008510
1	Bo1g008520
1	Bo1g008530
1	Bo1g008560
1	Bo1g008620
1	Bo1g008630
1	Bo1g008640
1	Bo1g008650
1	Bo1g008730
1	Bo1g009850
1	Bo1g009860
1	Bo1g009870
1	Bo1g009880
1	Bo1g009890
1	Bo1g009900
1	Bo1g009910
1	Bo1g009920
1	Bo1g009990
1	Bo1g010020
1	Bo1g010040
1	Bo1g010050
1	Bo1g010090
1	Bo1g010110
1	Bo1g010120
1	Bo1g010150
1	Bo1g010160
1	Bo1g010180
1	Bo1g010190
1	Bo1g010200
1	Bo1g010240
1	Bo1g010250
1	Bo1g010260
1	Bo1g010290
1	Bo1g010300
1	Bo1g010340
1	Bo1g010350
1	Bo1g010360
1	Bo1g010370
1	Bo1g010380
1	Bo1g010390
1	Bo1g010410
1	Bo1g010430
1	Bo1g010440
1	Bo1g010450
1	Bo1g010460
1	Bo1g010510
1	Bo1g010520
1	Bo1g010530
1	Bo1g010550
1	Bo1g010560
1	Bo1g010580
1	Bo1g010600
1	Bo1g010620
1	Bo1g010630
1	Bo1g010640
1	Bo1g010660
1	Bo1g010670
1	Bo1g010680
1	Bo1g010720
1	Bo1g010730
1	Bo1g010740
1	Bo1g010750
1	Bo1g010760
1	Bo1g010780
1	Bo1g010810
1	Bo1g010820
1	Bo1g010830
1	Bo1g010860
1	Bo1g010870
1	Bo1g010900
1	Bo1g010930
1	Bo1g010960
1	Bo1g010980
1	Bo1g010990
1	Bo1g011000
1	Bo1g011040
1	Bo1g011060
1	Bo1g011120
1	Bo1g011140
1	Bo1g011160
1	Bo1g011170
1	Bo1g011180
1	Bo1g011190
1	Bo1g011200
1	Bo1g011260
1	Bo1g011280
1	Bo1g011290
1	Bo1g011330
1	Bo1g011340
1	Bo1g011350
1	Bo1g011360
1	Bo1g011380
1	Bo1g011390
1	Bo1g011410
1	Bo1g011430
1	Bo1g011450
1	Bo1g011460
1	Bo1g011510
1	Bo1g011520
1	Bo1g011530
1	Bo1g011540
1	Bo1g011550
1	Bo1g011560
1	Bo1g011570
1	Bo1g011580
1	Bo1g011640
1	Bo1g011660
1	Bo1g011670
1	Bo1g011680
1	Bo1g011710
1	Bo1g011730
1	Bo1g011740
1	Bo1g011770
1	Bo1g011790
1	Bo1g011800
1	Bo1g011810
1	Bo1g011820
1	Bo1g011840
1	Bo1g011880
1	Bo1g011890
1	Bo1g011910
1	Bo1g011930
1	Bo1g011990
1	Bo1g012050
1	Bo1g012060
1	Bo1g012070
1	Bo1g012090
1	Bo1g012100
1	Bo1g013140
1	Bo1g013150
1	Bo1g013180
1	Bo1g013210
1	Bo1g013240
1	Bo1g013260
1	Bo1g014280
1	Bo1g014310
1	Bo1g014340
1	Bo1g014350
1	Bo1g014380
1	Bo1g014400
1	Bo1g014420
1	Bo1g014470
1	Bo1g014490
1	Bo1g014500
1	Bo1g014540
1	Bo1g014570
1	Bo1g014590
1	Bo1g014600
1	Bo1g014640
1	Bo1g014690
1	Bo1g014700
1	Bo1g014710
1	Bo1g014720
1	Bo1g014730
1	Bo1g014880
1	Bo1g014890
1	Bo1g014910
1	Bo1g014920
1	Bo1g014930
1	Bo1g014940
1	Bo1g014960
1	Bo1g016100
1	Bo1g016130
1	Bo1g016210
1	Bo1g016290
1	Bo1g016300
1	Bo1g016310
1	Bo1g016320
1	Bo1g016340
1	Bo1g016350
1	Bo1g016370
1	Bo1g016380
1	Bo1g016390
1	Bo1g016400
1	Bo1g016410
1	Bo1g016430
1	Bo1g016500
1	Bo1g016530
1	Bo1g016540
1	Bo1g016550
1	Bo1g016600
1	Bo1g016630
1	Bo1g016640
1	Bo1g016670
1	Bo1g016680
1	Bo1g016710
1	Bo1g016790
1	Bo1g016860
1	Bo1g016880
1	Bo1g016890
1	Bo1g016910
1	Bo1g016940
1	Bo1g016960
1	Bo1g016990
1	Bo1g017000
1	Bo1g017010
1	Bo1g017020
1	Bo1g017030
1	Bo1g017050
1	Bo1g017060
1	Bo1g017070
1	Bo1g017120
1	Bo1g017130
1	Bo1g017140
1	Bo1g017150
1	Bo1g017160
1	Bo1g017200
1	Bo1g017260
1	Bo1g017290
1	Bo1g017300
1	Bo1g017310
1	Bo1g017320
1	Bo1g017330
1	Bo1g017340
1	Bo1g017350
1	Bo1g017370
1	Bo1g017380
1	Bo1g017390
1	Bo1g017400
1	Bo1g017410
1	Bo1g017420
1	Bo1g017430
1	Bo1g017440
1	Bo1g017450
1	Bo1g017490
1	Bo1g017500
1	Bo1g017510
1	Bo1g017540
1	Bo1g017580
1	Bo1g017600
1	Bo1g017610
1	Bo1g017620
1	Bo1g017630
1	Bo1g017650
1	Bo1g017690
1	Bo1g017700
1	Bo1g017710
1	Bo1g017720
1	Bo1g017760
1	Bo1g017770
1	Bo1g017790
1	Bo1g017800
1	Bo1g017810
1	Bo1g017850
1	Bo1g017860
1	Bo1g017890
1	Bo1g017900
1	Bo1g017920
1	Bo1g017930
1	Bo1g017970
1	Bo1g017990
1	Bo1g018000
1	Bo1g018010
1	Bo1g018020
1	Bo1g018040
1	Bo1g018050
1	Bo1g018060
1	Bo1g018070
1	Bo1g019130
1	Bo1g019180
1	Bo1g019190
1	Bo1g019200
1	Bo1g019210
1	Bo1g019220
1	Bo1g019230
1	Bo1g019240
1	Bo1g019260
1	Bo1g019290
1	Bo1g019330
1	Bo1g019440
1	Bo1g019470
1	Bo1g019480
1	Bo1g019500
1	Bo1g019570
1	Bo1g019590
1	Bo1g019610
1	Bo1g019620
1	Bo1g019660
1	Bo1g019670
1	Bo1g019680
1	Bo1g019690
1	Bo1g019710
1	Bo1g019720
1	Bo1g019730
1	Bo1g019750
1	Bo1g019760
1	Bo1g019780
1	Bo1g019810
1	Bo1g019850
1	Bo1g019860
1	Bo1g019870
1	Bo1g019880
1	Bo1g019890
1	Bo1g019910
1	Bo1g019960
1	Bo1g019970
1	Bo1g019980
1	Bo1g020010
1	Bo1g020020
1	Bo1g020030
1	Bo1g020050
1	Bo1g020060
1	Bo1g020100
1	Bo1g020110
1	Bo1g020140
1	Bo1g020150
1	Bo1g020160
1	Bo1g020180
1	Bo1g020190
1	Bo1g020200
1	Bo1g020220
1	Bo1g020240
1	Bo1g020260
1	Bo1g020300
1	Bo1g020310
1	Bo1g020360
1	Bo1g020370
1	Bo1g021420
1	Bo1g021430
1	Bo1g021440
1	Bo1g021450
1	Bo1g021480
1	Bo1g021530
1	Bo1g021540
1	Bo1g021620
1	Bo1g021630
1	Bo1g021690
1	Bo1g021730
1	Bo1g021740
1	Bo1g021780
1	Bo1g021820
1	Bo1g021830
1	Bo1g021850
1	Bo1g021940
1	Bo1g021950
1	Bo1g021960
1	Bo1g021970
1	Bo1g021980
1	Bo1g022000
1	Bo1g022040
1	Bo1g022060
1	Bo1g022080
1	Bo1g022090
1	Bo1g022130
1	Bo1g022140
1	Bo1g022150
1	Bo1g022160
1	Bo1g022170
1	Bo1g022190
1	Bo1g022200
1	Bo1g022230
1	Bo1g022240
1	Bo1g022280
1	Bo1g022290
1	Bo1g022350
1	Bo1g022390
1	Bo1g022430
1	Bo1g022440
1	Bo1g022460
1	Bo1g022510
1	Bo1g022530
1	Bo1g022560
1	Bo1g022570
1	Bo1g022590
1	Bo1g022630
1	Bo1g022660
1	Bo1g023740
1	Bo1g023800
1	Bo1g023820
1	Bo1g023830
1	Bo1g023880
1	Bo1g023900
1	Bo1g023930
1	Bo1g023940
1	Bo1g023950
1	Bo1g023970
1	Bo1g023980
1	Bo1g024000
1	Bo1g024010
1	Bo1g024020
1	Bo1g024040
1	Bo1g024080
1	Bo1g024090
1	Bo1g024130
1	Bo1g024150
1	Bo1g024170
1	Bo1g024180
1	Bo1g024190
1	Bo1g024220
1	Bo1g024230
1	Bo1g024260
1	Bo1g024270
1	Bo1g024300
1	Bo1g024310
1	Bo1g024330
1	Bo1g024340
1	Bo1g024360
1	Bo1g024370
1	Bo1g024430
1	Bo1g025510
1	Bo1g025520
1	Bo1g025530
1	Bo1g025550
1	Bo1g025590
1	Bo1g025600
1	Bo1g025630
1	Bo1g025640
1	Bo1g025660
1	Bo1g025730
1	Bo1g025740
1	Bo1g025790
1	Bo1g025800
1	Bo1g025810
1	Bo1g025820
1	Bo1g025830
1	Bo1g025840
1	Bo1g025880
1	Bo1g025900
1	Bo1g025910
1	Bo1g026920
1	Bo1g026980
1	Bo1g026990
1	Bo1g027000
1	Bo1g027010
1	Bo1g027050
1	Bo1g027100
1	Bo1g027120
1	Bo1g027130
1	Bo1g027150
1	Bo1g027160
1	Bo1g027180
1	Bo1g027200
1	Bo1g027220
1	Bo1g027230
1	Bo1g027240
1	Bo1g027250
1	Bo1g027260
1	Bo1g028370
1	Bo1g028380
1	Bo1g028390
1	Bo1g028410
1	Bo1g028500
1	Bo1g028510
1	Bo1g028520
1	Bo1g028540
1	Bo1g028550
1	Bo1g028580
1	Bo1g029610
1	Bo1g030620
1	Bo1g030640
1	Bo1g030650
1	Bo1g030680
1	Bo1g030730
1	Bo1g031760
1	Bo1g031770
1	Bo1g031780
1	Bo1g031790
1	Bo1g031800
1	Bo1g031810
1	Bo1g031820
1	Bo1g031860
1	Bo1g031870
1	Bo1g031900
1	Bo1g031970
1	Bo1g032020
1	Bo1g032040
1	Bo1g033050
1	Bo1g033060
1	Bo1g033070
1	Bo1g033120
1	Bo1g033180
1	Bo1g033210
1	Bo1g033280
1	Bo1g034410
1	Bo1g034440
1	Bo1g034460
1	Bo1g034480
1	Bo1g034530
1	Bo1g034540
1	Bo1g034550
1	Bo1g034560
1	Bo1g034640
1	Bo1g034650
1	Bo1g035760
1	Bo1g035780
1	Bo1g035790
1	Bo1g035810
1	Bo1g036810
1	Bo1g036820
1	Bo1g036850
1	Bo1g036860
1	Bo1g036890
1	Bo1g036900
1	Bo1g036910
1	Bo1g036990
1	Bo1g037000
1	Bo1g037040
1	Bo1g037090
1	Bo1g037110
1	Bo1g037120
1	Bo1g037130
1	Bo1g037140
1	Bo1g037180
1	Bo1g037200
1	Bo1g037210
1	Bo1g037230
1	Bo1g037260
1	Bo1g037280
1	Bo1g037300
1	Bo1g037320
1	Bo1g037330
1	Bo1g037360
1	Bo1g037390
1	Bo1g037400
1	Bo1g037430
1	Bo1g037460
1	Bo1g037470
1	Bo1g037500
1	Bo1g037530
1	Bo1g037540
1	Bo1g037550
1	Bo1g037570
1	Bo1g037580
1	Bo1g037590
1	Bo1g037600
1	Bo1g037610
1	Bo1g037660
1	Bo1g037670
1	Bo1g037680
1	Bo1g037690
1	Bo1g037710
1	Bo1g037730
1	Bo1g037740
1	Bo1g037760
1	Bo1g037780
1	Bo1g037820
1	Bo1g037840
1	Bo1g038860
1	Bo1g038870
1	Bo1g038890
1	Bo1g038900
1	Bo1g038920
1	Bo1g038930
1	Bo1g038940
1	Bo1g038950
1	Bo1g038960
1	Bo1g038970
1	Bo1g038990
1	Bo1g039000
1	Bo1g039010
1	Bo1g039020
1	Bo1g039040
1	Bo1g039060
1	Bo1g039080
1	Bo1g039100
1	Bo1g039110
1	Bo1g039140
1	Bo1g039160
1	Bo1g039170
1	Bo1g039180
1	Bo1g039190
1	Bo1g039200
1	Bo1g039220
1	Bo1g039230
1	Bo1g039240
1	Bo1g039260
1	Bo1g039270
1	Bo1g039280
1	Bo1g039300
1	Bo1g039320
1	Bo1g039330
1	Bo1g039350
1	Bo1g039360
1	Bo1g039380
1	Bo1g039390
1	Bo1g039400
1	Bo1g039420
1	Bo1g039440
1	Bo1g039450
1	Bo1g039470
1	Bo1g039480
1	Bo1g039490
1	Bo1g039510
1	Bo1g039530
1	Bo1g039550
1	Bo1g039630
1	Bo1g039640
1	Bo1g039650
1	Bo1g039660
1	Bo1g039700
1	Bo1g039710
1	Bo1g039720
1	Bo1g039730
1	Bo1g039740
1	Bo1g039750
1	Bo1g039770
1	Bo1g039790
1	Bo1g039800
1	Bo1g039850
1	Bo1g039920
1	Bo1g039930
1	Bo1g039940
1	Bo1g039980
1	Bo1g039990
1	Bo1g040000
1	Bo1g040020
1	Bo1g040030
1	Bo1g040040
1	Bo1g040070
1	Bo1g040100
1	Bo1g040150
1	Bo1g040210
1	Bo1g040220
1	Bo1g040230
1	Bo1g040240
1	Bo1g040290
1	Bo1g040300
1	Bo1g040310
1	Bo1g040320
1	Bo1g040330
1	Bo1g040340
1	Bo1g040350
1	Bo1g040360
1	Bo1g040370
1	Bo1g040380
1	Bo1g040390
1	Bo1g040400
1	Bo1g040420
1	Bo1g040430
1	Bo1g040440
1	Bo1g040490
1	Bo1g040520
1	Bo1g040530
1	Bo1g040540
1	Bo1g040550
1	Bo1g040590
1	Bo1g040620
1	Bo1g040640
1	Bo1g040660
1	Bo1g040670
1	Bo1g040680
1	Bo1g040690
1	Bo1g040700
1	Bo1g040710
1	Bo1g041830
1	Bo1g041860
1	Bo1g041870
1	Bo1g041890
1	Bo1g042900
1	Bo1g042910
1	Bo1g042930
1	Bo1g042990
1	Bo1g043020
1	Bo1g043040
1	Bo1g043070
1	Bo1g043080
1	Bo1g043100
1	Bo1g043150
1	Bo1g043170
1	Bo1g044210
1	Bo1g045220
1	Bo1g045230
1	Bo1g045260
1	Bo1g045270
1	Bo1g045280
1	Bo1g045320
1	Bo1g045340
1	Bo1g045370
1	Bo1g045380
1	Bo1g046420
1	Bo1g046430
1	Bo1g046470
1	Bo1g046510
1	Bo1g046520
1	Bo1g046530
1	Bo1g046580
1	Bo1g046610
1	Bo1g046650
1	Bo1g046660
1	Bo1g046670
1	Bo1g047720
1	Bo1g047740
1	Bo1g047750
1	Bo1g047760
1	Bo1g047770
1	Bo1g047790
1	Bo1g047800
1	Bo1g047810
1	Bo1g047820
1	Bo1g047830
1	Bo1g047840
1	Bo1g047850
1	Bo1g047860
1	Bo1g047870
1	Bo1g047890
1	Bo1g047900
1	Bo1g047910
1	Bo1g047930
1	Bo1g047940
1	Bo1g047950
1	Bo1g047970
1	Bo1g048090
1	Bo1g048130
1	Bo1g048160
1	Bo1g048170
1	Bo1g048190
1	Bo1g048200
1	Bo1g048210
1	Bo1g048220
1	Bo1g048230
1	Bo1g048240
1	Bo1g048280
1	Bo1g048290
1	Bo1g048300
1	Bo1g048310
1	Bo1g049320
1	Bo1g049330
1	Bo1g049340
1	Bo1g049360
1	Bo1g049390
1	Bo1g049400
1	Bo1g049410
1	Bo1g049420
1	Bo1g049430
1	Bo1g049440
1	Bo1g049460
1	Bo1g049480
1	Bo1g049500
1	Bo1g049510
1	Bo1g049540
1	Bo1g049550
1	Bo1g049590
1	Bo1g050780
1	Bo1g050790
1	Bo1g050810
1	Bo1g050820
1	Bo1g050830
1	Bo1g050850
1	Bo1g050880
1	Bo1g050890
1	Bo1g050900
1	Bo1g050910
1	Bo1g050940
1	Bo1g050980
1	Bo1g050990
1	Bo1g051020
1	Bo1g051030
1	Bo1g051090
1	Bo1g051110
1	Bo1g051120
1	Bo1g051130
1	Bo1g051140
1	Bo1g051150
1	Bo1g051170
1	Bo1g051210
1	Bo1g051220
1	Bo1g051230
1	Bo1g051250
1	Bo1g051270
1	Bo1g051280
1	Bo1g051300
1	Bo1g051330
1	Bo1g051350
1	Bo1g051360
1	Bo1g051380
1	Bo1g051390
1	Bo1g051410
1	Bo1g051470
1	Bo1g051490
1	Bo1g051520
1	Bo1g051540
1	Bo1g051580
1	Bo1g051700
1	Bo1g051720
1	Bo1g051730
1	Bo1g051790
1	Bo1g051800
1	Bo1g051830
1	Bo1g052850
1	Bo1g052870
1	Bo1g052880
1	Bo1g052890
1	Bo1g052910
1	Bo1g052920
1	Bo1g052930
1	Bo1g052940
1	Bo1g052960
1	Bo1g052980
1	Bo1g052990
1	Bo1g053010
1	Bo1g053020
1	Bo1g053030
1	Bo1g053040
1	Bo1g053050
1	Bo1g053060
1	Bo1g053090
1	Bo1g053110
1	Bo1g053130
1	Bo1g053210
1	Bo1g053220
1	Bo1g053250
1	Bo1g053280
1	Bo1g053300
1	Bo1g053330
1	Bo1g053340
1	Bo1g053350
1	Bo1g053420
1	Bo1g053460
1	Bo1g053470
1	Bo1g053490
1	Bo1g053520
1	Bo1g053530
1	Bo1g053580
1	Bo1g053610
1	Bo1g053620
1	Bo1g053690
1	Bo1g053700
1	Bo1g053720
1	Bo1g053750
1	Bo1g054780
1	Bo1g054790
1	Bo1g054830
1	Bo1g054860
1	Bo1g054880
1	Bo1g054890
1	Bo1g054910
1	Bo1g054920
1	Bo1g054930
1	Bo1g054940
1	Bo1g055000
1	Bo1g055010
1	Bo1g055040
1	Bo1g055050
1	Bo1g055100
1	Bo1g055110
1	Bo1g055120
1	Bo1g055160
1	Bo1g055170
1	Bo1g055240
1	Bo1g055280
1	Bo1g055330
1	Bo1g055390
1	Bo1g055400
1	Bo1g055430
1	Bo1g055460
1	Bo1g055530
1	Bo1g056560
1	Bo1g056620
1	Bo1g056630
1	Bo1g056640
1	Bo1g056650
1	Bo1g056690
1	Bo1g056700
1	Bo1g056710
1	Bo1g056740
1	Bo1g056830
1	Bo1g056890
1	Bo1g056900
1	Bo1g057010
1	Bo1g057050
1	Bo1g057090
1	Bo1g057110
1	Bo1g057150
1	Bo1g057200
1	Bo1g057240
1	Bo1g057260
1	Bo1g057270
1	Bo1g057280
1	Bo1g057340
1	Bo1g057350
1	Bo1g057360
1	Bo1g057380
1	Bo1g057400
1	Bo1g057410
1	Bo1g057470
1	Bo1g057480
1	Bo1g057490
1	Bo1g057530
1	Bo1g057590
1	Bo1g057620
1	Bo1g057630
1	Bo1g057660
1	Bo1g057690
1	Bo1g057750
1	Bo1g057760
1	Bo1g058860
1	Bo1g058910
1	Bo1g058950
1	Bo1g058960
1	Bo1g058970
1	Bo1g058990
1	Bo1g059000
1	Bo1g059020
1	Bo1g059030
1	Bo1g059050
1	Bo1g059060
1	Bo1g059100
1	Bo1g059110
1	Bo1g059140
1	Bo1g059150
1	Bo1g059160
1	Bo1g059170
1	Bo1g059240
1	Bo1g059270
1	Bo1g059280
1	Bo1g059340
1	Bo1g059360
1	Bo1g060470
1	Bo1g060480
1	Bo1g060490
1	Bo1g060520
1	Bo1g060540
1	Bo1g060550
1	Bo1g060560
1	Bo1g060570
1	Bo1g060640
1	Bo1g061640
1	Bo1g063730
1	Bo1g063840
1	Bo1g063850
1	Bo1g063950
1	Bo1g063960
1	Bo1g065050
1	Bo1g065070
1	Bo1g065080
1	Bo1g065170
1	Bo1g065190
1	Bo1g065210
1	Bo1g065230
1	Bo1g066240
1	Bo1g067270
1	Bo1g067300
1	Bo1g067400
1	Bo1g067420
1	Bo1g067430
1	Bo1g068500
1	Bo1g070710
1	Bo1g070790
1	Bo1g070830
1	Bo1g070870
1	Bo1g070880
1	Bo1g070910
1	Bo1g070930
1	Bo1g070960
1	Bo1g070980
1	Bo1g071000
1	Bo1g071130
1	Bo1g072200
1	Bo1g072220
1	Bo1g072250
1	Bo1g072290
1	Bo1g072350
1	Bo1g072410
1	Bo1g072450
1	Bo1g072490
1	Bo1g073600
1	Bo1g073610
1	Bo1g074670
1	Bo1g074680
1	Bo1g075690
1	Bo1g075730
1	Bo1g076800
1	Bo1g076850
1	Bo1g076870
1	Bo1g076910
1	Bo1g076950
1	Bo1g076960
1	Bo1g076970
1	Bo1g077000
1	Bo1g077040
1	Bo1g077070
1	Bo1g077120
1	Bo1g078280
1	Bo1g078300
1	Bo1g078330
1	Bo1g078350
1	Bo1g078380
1	Bo1g078390
1	Bo1g078400
1	Bo1g078430
1	Bo1g078470
1	Bo1g078480
1	Bo1g078490
1	Bo1g078560
1	Bo1g078680
1	Bo1g078690
1	Bo1g078720
1	Bo1g078790
1	Bo1g078800
1	Bo1g078860
1	Bo1g078870
1	Bo1g078910
1	Bo1g078950
1	Bo1g078990
1	Bo1g079000
1	Bo1g079010
1	Bo1g079020
1	Bo1g080120
1	Bo1g080130
1	Bo1g080160
1	Bo1g080180
1	Bo1g080190
1	Bo1g080200
1	Bo1g080240
1	Bo1g081270
1	Bo1g081300
1	Bo1g081320
1	Bo1g081330
1	Bo1g081340
1	Bo1g081350
1	Bo1g082420
1	Bo1g082450
1	Bo1g082460
1	Bo1g082470
1	Bo1g082480
1	Bo1g083500
1	Bo1g084610
1	Bo1g084640
1	Bo1g084690
1	Bo1g084720
1	Bo1g084730
1	Bo1g084780
1	Bo1g084790
1	Bo1g084830
1	Bo1g084850
1	Bo1g084870
1	Bo1g086120
1	Bo1g086160
1	Bo1g086180
1	Bo1g086230
1	Bo1g086260
1	Bo1g087310
1	Bo1g087320
1	Bo1g087350
1	Bo1g087360
1	Bo1g087370
1	Bo1g087520
1	Bo1g087530
1	Bo1g087550
1	Bo1g087560
1	Bo1g087620
1	Bo1g087660
1	Bo1g087710
1	Bo1g087730
1	Bo1g087770
1	Bo1g087780
1	Bo1g087840
1	Bo1g087870
1	Bo1g087900
1	Bo1g087910
1	Bo1g087930
1	Bo1g087940
1	Bo1g087980
1	Bo1g088040
1	Bo1g089120
1	Bo1g090160
1	Bo1g090170
1	Bo1g090190
1	Bo1g090200
1	Bo1g090210
1	Bo1g090240
1	Bo1g090250
1	Bo1g090260
1	Bo1g090330
1	Bo1g090350
1	Bo1g090360
1	Bo1g090370
1	Bo1g090390
1	Bo1g090400
1	Bo1g090460
1	Bo1g090470
1	Bo1g090480
1	Bo1g091570
1	Bo1g091590
1	Bo1g091620
1	Bo1g091640
1	Bo1g091680
1	Bo1g091710
1	Bo1g091720
1	Bo1g091740
1	Bo1g091770
1	Bo1g092880
1	Bo1g092890
1	Bo1g093070
1	Bo1g093100
1	Bo1g093110
1	Bo1g093130
1	Bo1g093150
1	Bo1g093170
1	Bo1g093180
1	Bo1g094200
1	Bo1g094240
1	Bo1g094270
1	Bo1g094320
1	Bo1g094390
1	Bo1g094460
1	Bo1g094490
1	Bo1g094540
1	Bo1g094580
1	Bo1g094610
1	Bo1g094670
1	Bo1g094680
1	Bo1g094710
1	Bo1g094720
1	Bo1g095720
1	Bo1g095760
1	Bo1g095780
1	Bo1g097990
1	Bo1g098000
1	Bo1g098010
1	Bo1g098020
1	Bo1g098080
1	Bo1g098110
1	Bo1g098130
1	Bo1g098140
1	Bo1g098190
1	Bo1g098200
1	Bo1g098220
1	Bo1g098240
1	Bo1g098250
1	Bo1g098330
1	Bo1g098360
1	Bo1g098370
1	Bo1g098400
1	Bo1g098440
1	Bo1g098450
1	Bo1g098470
1	Bo1g098490
1	Bo1g098500
1	Bo1g098520
1	Bo1g098570
1	Bo1g098580
1	Bo1g098630
1	Bo1g098640
1	Bo1g098670
1	Bo1g098680
1	Bo1g098690
1	Bo1g098730
1	Bo1g098760
1	Bo1g098770
1	Bo1g098850
1	Bo1g098860
1	Bo1g099890
1	Bo1g099920
1	Bo1g101100
1	Bo1g101110
1	Bo1g101130
1	Bo1g101140
1	Bo1g101160
1	Bo1g101170
1	Bo1g101240
1	Bo1g101280
1	Bo1g101350
1	Bo1g101360
1	Bo1g101450
1	Bo1g101470
1	Bo1g101480
1	Bo1g101510
1	Bo1g101580
1	Bo1g101610
1	Bo1g101630
1	Bo1g101670
1	Bo1g101690
1	Bo1g101720
1	Bo1g101810
1	Bo1g101830
1	Bo1g101850
1	Bo1g101920
1	Bo1g101930
1	Bo1g101960
1	Bo1g102110
1	Bo1g102190
1	Bo1g102210
1	Bo1g102220
1	Bo1g102270
1	Bo1g102280
1	Bo1g102290
1	Bo1g102320
1	Bo1g102390
1	Bo1g103440
1	Bo1g103470
1	Bo1g103500
1	Bo1g103550
1	Bo1g103570
1	Bo1g103660
1	Bo1g103720
1	Bo1g103730
1	Bo1g103750
1	Bo1g103760
1	Bo1g103800
1	Bo1g103820
1	Bo1g104860
1	Bo1g104900
1	Bo1g104920
1	Bo1g104950
1	Bo1g104960
1	Bo1g104980
1	Bo1g104990
1	Bo1g105000
1	Bo1g105010
1	Bo1g105020
1	Bo1g105030
1	Bo1g105040
1	Bo1g105080
1	Bo1g105100
1	Bo1g105140
1	Bo1g105160
1	Bo1g105170
1	Bo1g105190
1	Bo1g105200
1	Bo1g105250
1	Bo1g105260
1	Bo1g105320
1	Bo1g105440
1	Bo1g105530
1	Bo1g105540
1	Bo1g105550
1	Bo1g105560
1	Bo1g105570
1	Bo1g105580
1	Bo1g105610
1	Bo1g105620
1	Bo1g105660
1	Bo1g105670
1	Bo1g105690
1	Bo1g105700
1	Bo1g105790
1	Bo1g105830
1	Bo1g105880
1	Bo1g105890
1	Bo1g105900
1	Bo1g107040
1	Bo1g107080
1	Bo1g107090
1	Bo1g107100
1	Bo1g107140
1	Bo1g107150
1	Bo1g107170
1	Bo1g107190
1	Bo1g107200
1	Bo1g108200
1	Bo1g108220
1	Bo1g108230
1	Bo1g108240
1	Bo1g108250
1	Bo1g108260
1	Bo1g108270
1	Bo1g108280
1	Bo1g108320
1	Bo1g108330
1	Bo1g108470
1	Bo1g108500
1	Bo1g108560
1	Bo1g108570
1	Bo1g108580
1	Bo1g108630
1	Bo1g108650
1	Bo1g108670
1	Bo1g108680
1	Bo1g108690
1	Bo1g108700
1	Bo1g108730
1	Bo1g108740
1	Bo1g108750
1	Bo1g108770
1	Bo1g108800
1	Bo1g108810
1	Bo1g108820
1	Bo1g108830
1	Bo1g108840
1	Bo1g108890
1	Bo1g108900
1	Bo1g108930
1	Bo1g108950
1	Bo1g108970
1	Bo1g108980
1	Bo1g109010
1	Bo1g110120
1	Bo1g110170
1	Bo1g110180
1	Bo1g110190
1	Bo1g110200
1	Bo1g110210
1	Bo1g111250
1	Bo1g111270
1	Bo1g111280
1	Bo1g112300
1	Bo1g112310
1	Bo1g112320
1	Bo1g112340
1	Bo1g112360
1	Bo1g112370
1	Bo1g112380
1	Bo1g112390
1	Bo1g112400
1	Bo1g112430
1	Bo1g112440
1	Bo1g112490
1	Bo1g112510
1	Bo1g113510
1	Bo1g113520
1	Bo1g113530
1	Bo1g113540
1	Bo1g113550
1	Bo1g113560
1	Bo1g114600
1	Bo1g114630
1	Bo1g114650
1	Bo1g114680
1	Bo1g114690
1	Bo1g114740
1	Bo1g114770
1	Bo1g114830
1	Bo1g114840
1	Bo1g114850
1	Bo1g114880
1	Bo1g114900
1	Bo1g114920
1	Bo1g115940
1	Bo1g115960
1	Bo1g115980
1	Bo1g116080
1	Bo1g116120
1	Bo1g116150
1	Bo1g116160
1	Bo1g116250
1	Bo1g116290
1	Bo1g116300
1	Bo1g116310
1	Bo1g116350
1	Bo1g116390
1	Bo1g117410
1	Bo1g117420
1	Bo1g117430
1	Bo1g117440
1	Bo1g117450
1	Bo1g117460
1	Bo1g117490
1	Bo1g117540
1	Bo1g117560
1	Bo1g117590
1	Bo1g117610
1	Bo1g117630
1	Bo1g117640
1	Bo1g117650
1	Bo1g117660
1	Bo1g117670
1	Bo1g117680
1	Bo1g118790
1	Bo1g118810
1	Bo1g118820
1	Bo1g118850
1	Bo1g118860
1	Bo1g118870
1	Bo1g118880
1	Bo1g118900
1	Bo1g118930
1	Bo1g118960
1	Bo1g118990
1	Bo1g119000
1	Bo1g119010
1	Bo1g119030
1	Bo1g119060
1	Bo1g119080
1	Bo1g119090
1	Bo1g119100
1	Bo1g119120
1	Bo1g119130
1	Bo1g119140
1	Bo1g119160
1	Bo1g119170
1	Bo1g119200
1	Bo1g119260
1	Bo1g119310
1	Bo1g119350
1	Bo1g119390
1	Bo1g119430
1	Bo1g120470
1	Bo1g120480
1	Bo1g121540
1	Bo1g121610
1	Bo1g121640
1	Bo1g122660
1	Bo1g122700
1	Bo1g122730
1	Bo1g122790
1	Bo1g122830
1	Bo1g122870
1	Bo1g122900
1	Bo1g122910
1	Bo1g122920
1	Bo1g122950
1	Bo1g122970
1	Bo1g122980
1	Bo1g123000
1	Bo1g123010
1	Bo1g123120
1	Bo1g123140
1	Bo1g123160
1	Bo1g123170
1	Bo1g123240
1	Bo1g123310
1	Bo1g123320
1	Bo1g123330
1	Bo1g123360
1	Bo1g123430
1	Bo1g123440
1	Bo1g123450
1	Bo1g123490
1	Bo1g123520
1	Bo1g123540
1	Bo1g123580
1	Bo1g123620
1	Bo1g123640
1	Bo1g123650
1	Bo1g123660
1	Bo1g123670
1	Bo1g123690
1	Bo1g123710
1	Bo1g124750
1	Bo1g124760
1	Bo1g124780
1	Bo1g124810
1	Bo1g124840
1	Bo1g124850
1	Bo1g124880
1	Bo1g124930
1	Bo1g124940
1	Bo1g124960
1	Bo1g126000
1	Bo1g126010
1	Bo1g126030
1	Bo1g126040
1	Bo1g126050
1	Bo1g126060
1	Bo1g126080
1	Bo1g126090
1	Bo1g126110
1	Bo1g126120
1	Bo1g126130
1	Bo1g126150
1	Bo1g127310
1	Bo1g127330
1	Bo1g128360
1	Bo1g128400
1	Bo1g128420
1	Bo1g128450
1	Bo1g128470
1	Bo1g128490
1	Bo1g128500
1	Bo1g128510
1	Bo1g128560
1	Bo1g128570
1	Bo1g128580
1	Bo1g128590
1	Bo1g129690
1	Bo1g129710
1	Bo1g129720
1	Bo1g129730
1	Bo1g129740
1	Bo1g129810
1	Bo1g129830
1	Bo1g129840
1	Bo1g129860
1	Bo1g129870
1	Bo1g129880
1	Bo1g129910
1	Bo1g130000
1	Bo1g130010
1	Bo1g130020
1	Bo1g130040
1	Bo1g131050
1	Bo1g131090
1	Bo1g131140
1	Bo1g132310
1	Bo1g133310
1	Bo1g133330
1	Bo1g134360
1	Bo1g134370
1	Bo1g134400
1	Bo1g134500
1	Bo1g134510
1	Bo1g134520
1	Bo1g134540
1	Bo1g134560
1	Bo1g134570
1	Bo1g134600
1	Bo1g134610
1	Bo1g134620
1	Bo1g134650
1	Bo1g134660
1	Bo1g134670
1	Bo1g134680
1	Bo1g134740
1	Bo1g134760
1	Bo1g134770
1	Bo1g134780
1	Bo1g134790
1	Bo1g134800
1	Bo1g134820
1	Bo1g134920
1	Bo1g134930
1	Bo1g134940
1	Bo1g134950
1	Bo1g134960
1	Bo1g135000
1	Bo1g135040
1	Bo1g136160
1	Bo1g136170
1	Bo1g138240
1	Bo1g138250
1	Bo1g138260
1	Bo1g138280
1	Bo1g138290
1	Bo1g138300
1	Bo1g138350
1	Bo1g138360
1	Bo1g138420
1	Bo1g138430
1	Bo1g138450
1	Bo1g138490
1	Bo1g138500
1	Bo1g138510
1	Bo1g138520
1	Bo1g138530
1	Bo1g138540
1	Bo1g138560
1	Bo1g138580
1	Bo1g138600
1	Bo1g138610
1	Bo1g138620
1	Bo1g138630
1	Bo1g138640
1	Bo1g138650
1	Bo1g138720
1	Bo1g138750
1	Bo1g138760
1	Bo1g138770
1	Bo1g138780
1	Bo1g138800
1	Bo1g138810
1	Bo1g138820
1	Bo1g138940
1	Bo1g138960
1	Bo1g138970
1	Bo1g138980
1	Bo1g138990
1	Bo1g139010
1	Bo1g139020
1	Bo1g139030
1	Bo1g139040
1	Bo1g139050
1	Bo1g139070
1	Bo1g139090
1	Bo1g139110
1	Bo1g139120
1	Bo1g139140
1	Bo1g139210
1	Bo1g139230
1	Bo1g139320
1	Bo1g139340
1	Bo1g139420
1	Bo1g139460
1	Bo1g139470
1	Bo1g139510
1	Bo1g139520
1	Bo1g139530
1	Bo1g139540
1	Bo1g139550
1	Bo1g139560
1	Bo1g139580
1	Bo1g139600
1	Bo1g139630
1	Bo1g139690
1	Bo1g139700
1	Bo1g139710
1	Bo1g139730
1	Bo1g139750
1	Bo1g139760
1	Bo1g139770
1	Bo1g139780
1	Bo1g139790
1	Bo1g139800
1	Bo1g139820
1	Bo1g139830
1	Bo1g139840
1	Bo1g139850
1	Bo1g139860
1	Bo1g139870
1	Bo1g139880
1	Bo1g139890
1	Bo1g139910
1	Bo1g139920
1	Bo1g140970
1	Bo1g140980
1	Bo1g141010
1	Bo1g141030
1	Bo1g141040
1	Bo1g141050
1	Bo1g141060
1	Bo1g141070
1	Bo1g141080
1	Bo1g141100
1	Bo1g141110
1	Bo1g141120
1	Bo1g141140
1	Bo1g141150
1	Bo1g141160
1	Bo1g141170
1	Bo1g141200
1	Bo1g141210
1	Bo1g141310
1	Bo1g141360
1	Bo1g141370
1	Bo1g141380
1	Bo1g141400
1	Bo1g141410
1	Bo1g141430
1	Bo1g141440
1	Bo1g141470
1	Bo1g141510
1	Bo1g141540
1	Bo1g141550
1	Bo1g142590
1	Bo1g143670
1	Bo1g143680
1	Bo1g143770
1	Bo1g143780
1	Bo1g143790
1	Bo1g143800
1	Bo1g143840
1	Bo1g143880
1	Bo1g143950
1	Bo1g143960
1	Bo1g143990
1	Bo1g144000
1	Bo1g144010
1	Bo1g144020
1	Bo1g144030
1	Bo1g144210
1	Bo1g144240
1	Bo1g144250
1	Bo1g144260
1	Bo1g144270
1	Bo1g144280
1	Bo1g144290
1	Bo1g144310
1	Bo1g144340
1	Bo1g144370
1	Bo1g144380
1	Bo1g144390
1	Bo1g144400
1	Bo1g144410
1	Bo1g144420
1	Bo1g144460
1	Bo1g144480
1	Bo1g144510
1	Bo1g144580
1	Bo1g144640
1	Bo1g144650
1	Bo1g144660
1	Bo1g144670
1	Bo1g144680
1	Bo1g144690
1	Bo1g144700
1	Bo1g144710
1	Bo1g144730
1	Bo1g144750
1	Bo1g144780
1	Bo1g144800
1	Bo1g144830
1	Bo1g144850
1	Bo1g144880
1	Bo1g144890
1	Bo1g144900
1	Bo1g144920
1	Bo1g144930
1	Bo1g144940
1	Bo1g144980
1	Bo1g144990
1	Bo1g145010
1	Bo1g145030
1	Bo1g145040
1	Bo1g145050
1	Bo1g145060
1	Bo1g145070
1	Bo1g145100
1	Bo1g145110
1	Bo1g145120
1	Bo1g146120
1	Bo1g146130
1	Bo1g146140
1	Bo1g147150
1	Bo1g147160
1	Bo1g147190
[truncated: 21,042 more rows]
