# Supplementary material for: The contributions from the progenitor genomes of the mesopolyploid Brassiceae are evolutionarily distinct but functionally compatible
Source: Genome Res. 2021 May;31(5):799–810. doi: 10.1101/gr.270033.120 (PMC8092008; doi:10.1101/gr.270033.120)
Supplement: Supplemental Material [file supp_gr.270033.120_Supplemental_Data.zip › Brassica_rapa_POInT_ancrec_geneorders.txt]

Brassica_rapa
1	Bra005673
1	Bra005674
1	Bra005676
1	Bra005677
1	Bra005678
1	Bra005679
1	Bra005689
1	Bra005690
1	Bra005694
1	Bra005696
1	Bra005698
1	Bra005700
1	Bra005701
1	Bra005703
1	Bra005704
1	Bra005716
1	Bra005717
1	Bra005721
1	Bra005722
1	Bra005724
1	Bra005725
1	Bra005726
1	Bra005727
1	Bra005737
1	Bra005738
1	Bra005747
1	Bra005748
1	Bra005749
1	Bra005751
1	Bra005755
1	Bra005762
1	Bra005764
1	Bra005770
1	Bra005771
1	Bra005772
1	Bra005775
1	Bra005776
1	Bra005777
1	Bra005778
1	Bra005783
1	Bra005787
1	Bra005788
1	Bra005789
1	Bra005809
1	Bra005816
1	Bra005818
1	Bra005819
1	Bra005821
1	Bra005823
1	Bra005824
1	Bra005825
1	Bra005828
1	Bra005829
1	Bra005831
1	Bra005833
1	Bra005834
1	Bra005836
1	Bra005838
1	Bra005845
1	Bra005846
1	Bra005848
1	Bra005849
1	Bra005850
1	Bra005862
1	Bra005863
1	Bra005867
1	Bra005868
1	Bra005871
1	Bra005872
1	Bra005873
1	Bra005874
1	Bra005890
1	Bra005894
1	Bra005895
1	Bra005897
1	Bra005899
1	Bra005900
1	Bra005901
1	Bra005906
1	Bra005907
1	Bra005912
1	Bra005913
1	Bra005914
1	Bra005922
1	Bra005927
1	Bra005928
1	Bra005931
1	Bra005932
1	Bra005934
1	Bra005935
1	Bra005941
1	Bra005948
1	Bra005968
1	Bra005969
1	Bra005973
1	Bra005974
1	Bra005975
1	Bra005976
1	Bra005977
1	Bra005978
1	Bra005979
1	Bra005980
1	Bra005982
1	Bra005990
1	Bra005991
1	Bra005994
1	Bra005997
1	Bra005998
1	Bra006000
1	Bra006003
1	Bra006004
1	Bra006007
1	Bra006008
1	Bra006009
1	Bra006010
1	Bra006029
1	Bra006038
1	Bra006039
1	Bra006040
1	Bra006042
1	Bra006043
1	Bra006051
1	Bra006052
1	Bra006058
1	Bra006061
1	Bra006062
1	Bra006066
1	Bra006069
1	Bra006070
1	Bra006074
1	Bra006078
1	Bra006079
1	Bra006084
1	Bra006092
1	Bra006097
1	Bra006099
1	Bra006100
1	Bra006101
1	Bra006102
1	Bra006103
1	Bra006107
1	Bra006110
1	Bra006113
1	Bra006116
1	Bra006117
1	Bra006118
1	Bra006119
1	Bra006121
1	Bra006122
1	Bra006123
1	Bra006124
1	Bra006126
1	Bra006127
1	Bra006129
1	Bra006136
1	Bra006138
1	Bra006139
1	Bra006140
1	Bra006142
1	Bra006143
1	Bra006147
1	Bra006148
1	Bra006149
1	Bra006150
1	Bra006151
1	Bra006156
1	Bra006157
1	Bra006158
1	Bra006159
1	Bra006160
1	Bra006164
1	Bra006165
1	Bra006166
1	Bra006167
1	Bra006168
1	Bra006169
1	Bra006173
1	Bra006178
1	Bra006180
1	Bra006182
1	Bra006190
1	Bra006191
1	Bra006192
1	Bra006193
1	Bra006195
1	Bra006197
1	Bra006198
1	Bra006200
1	Bra006201
1	Bra006202
1	Bra006203
1	Bra006204
1	Bra006205
1	Bra006206
1	Bra006210
1	Bra006211
1	Bra006212
1	Bra006214
1	Bra006215
1	Bra006218
1	Bra006222
1	Bra006224
1	Bra006225
1	Bra006227
1	Bra006229
1	Bra006232
1	Bra006233
1	Bra006234
1	Bra006235
1	Bra006236
1	Bra006237
1	Bra006239
1	Bra006243
1	Bra006244
1	Bra006245
1	Bra006247
1	Bra006248
1	Bra006249
1	Bra006251
1	Bra006252
1	Bra006253
1	Bra006254
1	Bra006256
1	Bra006258
1	Bra006259
1	Bra006260
1	Bra006265
1	Bra006269
1	Bra006271
1	Bra006275
1	Bra006279
1	Bra006280
1	Bra006283
1	Bra006284
1	Bra006286
1	Bra006287
1	Bra006288
1	Bra006289
1	Bra006290
1	Bra006292
1	Bra006294
1	Bra006295
1	Bra006306
1	Bra006314
1	Bra006315
1	Bra006321
1	Bra006322
1	Bra006323
1	Bra006324
1	Bra006334
1	Bra006335
1	Bra006336
1	Bra006342
1	Bra006343
1	Bra006344
1	Bra006346
1	Bra006347
1	Bra006348
1	Bra006351
1	Bra006352
1	Bra006356
1	Bra006357
1	Bra006358
1	Bra006360
1	Bra006361
1	Bra006363
1	Bra006364
1	Bra006365
1	Bra006367
1	Bra006370
1	Bra006372
1	Bra006377
1	Bra006378
1	Bra006379
1	Bra006382
1	Bra006391
1	Bra006394
1	Bra006395
1	Bra006404
1	Bra006406
1	Bra006407
1	Bra006413
1	Bra006418
1	Bra006419
1	Bra006420
1	Bra006422
1	Bra006423
1	Bra006424
1	Bra006427
1	Bra006428
1	Bra006429
1	Bra006443
1	Bra006445
1	Bra006446
1	Bra006448
1	Bra006461
1	Bra006464
1	Bra006465
1	Bra006467
1	Bra006469
1	Bra006470
1	Bra006472
1	Bra006475
1	Bra006481
1	Bra006483
1	Bra006485
1	Bra006488
1	Bra006495
1	Bra006496
1	Bra006500
1	Bra006502
1	Bra006503
1	Bra006504
1	Bra006505
1	Bra006507
1	Bra006508
1	Bra006510
1	Bra006511
1	Bra006512
1	Bra006513
1	Bra006514
1	Bra006515
1	Bra006516
1	Bra006519
1	Bra006524
1	Bra006525
1	Bra006529
1	Bra006531
1	Bra006535
1	Bra006536
1	Bra006537
1	Bra006539
1	Bra006541
1	Bra006543
1	Bra006544
1	Bra006545
1	Bra006546
1	Bra006547
1	Bra006549
1	Bra006550
1	Bra006551
1	Bra006554
1	Bra006555
1	Bra006557
1	Bra006558
1	Bra006560
1	Bra006563
1	Bra006567
1	Bra006571
1	Bra006572
1	Bra006573
1	Bra006575
1	Bra006576
1	Bra006577
1	Bra006578
1	Bra006579
1	Bra006580
1	Bra006581
1	Bra006584
1	Bra006588
1	Bra006591
1	Bra006594
1	Bra006596
1	Bra006597
1	Bra006598
1	Bra006599
1	Bra006600
1	Bra006601
1	Bra006602
1	Bra006603
1	Bra006605
1	Bra006606
1	Bra006607
1	Bra006608
1	Bra006609
1	Bra006615
1	Bra006617
1	Bra006618
1	Bra006619
1	Bra006620
1	Bra006621
1	Bra006622
1	Bra006623
1	Bra006624
1	Bra006626
1	Bra006627
1	Bra006628
1	Bra006641
1	Bra006642
1	Bra006644
1	Bra006645
1	Bra006646
1	Bra006649
1	Bra006654
1	Bra006661
1	Bra006667
1	Bra006669
1	Bra006673
1	Bra006674
1	Bra006675
1	Bra006676
1	Bra006684
1	Bra006685
1	Bra006686
1	Bra006688
1	Bra006689
1	Bra006690
1	Bra006693
1	Bra006694
1	Bra006695
1	Bra006696
1	Bra006698
1	Bra006699
1	Bra006707
1	Bra006709
1	Bra006716
1	Bra006726
1	Bra006727
1	Bra006730
1	Bra006732
1	Bra006734
1	Bra006737
1	Bra006738
1	Bra006739
1	Bra006740
1	Bra006741
1	Bra006747
1	Bra006748
1	Bra006750
1	Bra006752
1	Bra006762
1	Bra006763
1	Bra006764
1	Bra006767
1	Bra006768
1	Bra006770
1	Bra006772
1	Bra006773
1	Bra006774
1	Bra006775
1	Bra006776
1	Bra006780
1	Bra006782
1	Bra006783
1	Bra006784
1	Bra006785
1	Bra006786
1	Bra006787
1	Bra006788
1	Bra006791
1	Bra006794
1	Bra006796
1	Bra006798
1	Bra006801
1	Bra006803
1	Bra006806
1	Bra006807
1	Bra006808
1	Bra006809
1	Bra006810
1	Bra006811
1	Bra006812
1	Bra006813
1	Bra006815
1	Bra006816
1	Bra006817
1	Bra006818
1	Bra006820
1	Bra006821
1	Bra006824
1	Bra006825
1	Bra006826
1	Bra006827
1	Bra006830
1	Bra006831
1	Bra006833
1	Bra006834
1	Bra006835
1	Bra006836
1	Bra006838
1	Bra006839
1	Bra006840
1	Bra006857
1	Bra006858
1	Bra006859
1	Bra006860
1	Bra006861
1	Bra006864
1	Bra006865
1	Bra006866
1	Bra006868
1	Bra006869
1	Bra028921
1	Bra028922
1	Bra028936
1	Bra028937
1	Bra028938
1	Bra028939
1	Bra028940
1	Bra028942
1	Bra028943
1	Bra028947
1	Bra028953
1	Bra028955
1	Bra028961
1	Bra028962
1	Bra028964
1	Bra028966
1	Bra028969
1	Bra028974
1	Bra028975
1	Bra028976
1	Bra028977
1	Bra028979
1	Bra028986
1	Bra028987
1	Bra028988
1	Bra028991
1	Bra028992
1	Bra028993
1	Bra028994
1	Bra028997
1	Bra028998
1	Bra029005
1	Bra029006
1	Bra029007
1	Bra029008
1	Bra029017
1	Bra029018
1	Bra029019
1	Bra029020
1	Bra029021
1	Bra029023
1	Bra029025
1	Bra029028
1	Bra029030
1	Bra029031
1	Bra029038
1	Bra029039
1	Bra029041
1	Bra029043
1	Bra029055
1	Bra029063
1	Bra029065
1	Bra029066
1	Bra029069
1	Bra029071
1	Bra029072
1	Bra029073
1	Bra029074
1	Bra029075
1	Bra029076
1	Bra029079
1	Bra029084
1	Bra029085
1	Bra029088
1	Bra029093
1	Bra029096
1	Bra029099
1	Bra029100
1	Bra029101
1	Bra029104
1	Bra029105
1	Bra029111
1	Bra029112
1	Bra029114
1	Bra029116
1	Bra029132
1	Bra029133
1	Bra029149
1	Bra029151
1	Bra029157
1	Bra029158
1	Bra029170
1	Bra029171
1	Bra029175
1	Bra029183
1	Bra029184
1	Bra029185
1	Bra029187
1	Bra029188
1	Bra022755
1	Bra022756
1	Bra022757
1	Bra022758
1	Bra022759
1	Bra022762
1	Bra022763
1	Bra022765
1	Bra022772
1	Bra022773
1	Bra022774
1	Bra022775
1	Bra022776
1	Bra022779
1	Bra022780
1	Bra022781
1	Bra022783
1	Bra022784
1	Bra022785
1	Bra022786
1	Bra022801
1	Bra022802
1	Bra022804
1	Bra022805
1	Bra022806
1	Bra022808
1	Bra022811
1	Bra022814
1	Bra022815
1	Bra022817
1	Bra022827
1	Bra022828
1	Bra022829
1	Bra022830
1	Bra022837
1	Bra022838
1	Bra022844
1	Bra022845
1	Bra022846
1	Bra022860
1	Bra022861
1	Bra022862
1	Bra022866
1	Bra022867
1	Bra022887
1	Bra022893
1	Bra022896
1	Bra022897
1	Bra022898
1	Bra022899
1	Bra022900
1	Bra022901
1	Bra022908
1	Bra022916
1	Bra022917
1	Bra022918
1	Bra022921
1	Bra022924
1	Bra022926
1	Bra022927
1	Bra022928
1	Bra022931
1	Bra022934
1	Bra022935
1	Bra022936
1	Bra022937
1	Bra022938
1	Bra022939
1	Bra022943
1	Bra022945
1	Bra022946
1	Bra022947
1	Bra022955
1	Bra022959
1	Bra022960
1	Bra022963
1	Bra022964
1	Bra022965
1	Bra022978
1	Bra022981
1	Bra022982
1	Bra022993
1	Bra022997
1	Bra023001
1	Bra023003
1	Bra023013
1	Bra023014
1	Bra023015
1	Bra023017
1	Bra023018
1	Bra023024
1	Bra023025
1	Bra023026
1	Bra023027
1	Bra023029
1	Bra023030
1	Bra023031
1	Bra023040
1	Bra023041
1	Bra023044
1	Bra023045
1	Bra023046
1	Bra023047
1	Bra023048
1	Bra023049
1	Bra023052
1	Bra023053
1	Bra023054
1	Bra023055
1	Bra023056
1	Bra023060
1	Bra023061
1	Bra023066
1	Bra023067
1	Bra023068
1	Bra023069
1	Bra023083
1	Bra023084
1	Bra023085
1	Bra023088
1	Bra023089
1	Bra023091
1	Bra023094
1	Bra023096
1	Bra023098
1	Bra023099
1	Bra023101
1	Bra023104
1	Bra023107
1	Bra023108
1	Bra023111
1	Bra023112
1	Bra023113
1	Bra023115
1	Bra000001
1	Bra000007
1	Bra000008
1	Bra000009
1	Bra000014
1	Bra000022
1	Bra000023
1	Bra000027
1	Bra000029
1	Bra000030
1	Bra000031
1	Bra000033
1	Bra000034
1	Bra000035
1	Bra000036
1	Bra000037
1	Bra000038
1	Bra000039
1	Bra000041
1	Bra000053
1	Bra000055
1	Bra000056
1	Bra000057
1	Bra000058
1	Bra000060
1	Bra000062
1	Bra000064
1	Bra000065
1	Bra000067
1	Bra000077
1	Bra000079
1	Bra000081
1	Bra000084
1	Bra000088
1	Bra000089
1	Bra000090
1	Bra000091
1	Bra000092
1	Bra000096
1	Bra000097
1	Bra000098
1	Bra000100
1	Bra000105
1	Bra000106
1	Bra000108
1	Bra000109
1	Bra000119
1	Bra000120
1	Bra000121
1	Bra000124
1	Bra000125
1	Bra000126
1	Bra000127
1	Bra000128
1	Bra000129
1	Bra000133
1	Bra000135
1	Bra000136
1	Bra000143
1	Bra000145
1	Bra000149
1	Bra000150
1	Bra000151
1	Bra000152
1	Bra000154
1	Bra000155
1	Bra000156
1	Bra000157
1	Bra000159
1	Bra000162
1	Bra000163
1	Bra000164
1	Bra000166
1	Bra000167
1	Bra000168
1	Bra000169
1	Bra000170
1	Bra000173
1	Bra000177
1	Bra000180
1	Bra000181
1	Bra000182
1	Bra000183
1	Bra000187
1	Bra000188
1	Bra000190
1	Bra000191
1	Bra000195
1	Bra000196
1	Bra000198
1	Bra000209
1	Bra000210
1	Bra000211
1	Bra000212
1	Bra000213
1	Bra000217
1	Bra000218
1	Bra000219
1	Bra000220
1	Bra000224
1	Bra000227
1	Bra000230
1	Bra000231
1	Bra000232
1	Bra000233
1	Bra000237
1	Bra000238
1	Bra000243
1	Bra000245
1	Bra000250
1	Bra000251
1	Bra000253
1	Bra000257
1	Bra000260
1	Bra000267
1	Bra000268
1	Bra000272
1	Bra000277
1	Bra000279
1	Bra000280
1	Bra000282
1	Bra000283
1	Bra000284
1	Bra000286
1	Bra000289
1	Bra000290
1	Bra000291
1	Bra000293
1	Bra000294
1	Bra000300
1	Bra000301
1	Bra000302
1	Bra000303
1	Bra000304
1	Bra000305
1	Bra000307
1	Bra000338
1	Bra000339
1	Bra000341
1	Bra000343
1	Bra000350
1	Bra000351
1	Bra000353
1	Bra000355
1	Bra000356
1	Bra000357
1	Bra000358
1	Bra000359
1	Bra000361
1	Bra000362
1	Bra000363
1	Bra000364
1	Bra000366
1	Bra000369
1	Bra000385
1	Bra000386
1	Bra000390
1	Bra000393
1	Bra000394
1	Bra000396
1	Bra000397
1	Bra000399
1	Bra000400
1	Bra000401
1	Bra000403
1	Bra000404
1	Bra000407
1	Bra000408
1	Bra000409
1	Bra000414
1	Bra000417
1	Bra000418
1	Bra000420
1	Bra000421
1	Bra000422
1	Bra000423
1	Bra000424
1	Bra000427
1	Bra000429
1	Bra000435
1	Bra000436
1	Bra000439
1	Bra000442
1	Bra000447
1	Bra000448
1	Bra000449
1	Bra000454
1	Bra000457
1	Bra000458
1	Bra000460
1	Bra000473
1	Bra000474
1	Bra000479
1	Bra000480
1	Bra000483
1	Bra000491
1	Bra000492
1	Bra000493
1	Bra000494
1	Bra000495
1	Bra000506
1	Bra000507
1	Bra000508
1	Bra000509
1	Bra000511
1	Bra000519
1	Bra000628
1	Bra000629
1	Bra000663
1	Bra000666
1	Bra000667
1	Bra000672
1	Bra000674
1	Bra000703
1	Bra000704
1	Bra000707
1	Bra000708
1	Bra000709
1	Bra000710
1	Bra000731
1	Bra000741
1	Bra000743
1	Bra000747
1	Bra000760
1	Bra000772
1	Bra000773
1	Bra000781
1	Bra000782
1	Bra000792
1	Bra000793
1	Bra000794
1	Bra000805
1	Bra000807
1	Bra000808
1	Bra000819
1	Bra000820
1	Bra000821
1	Bra000824
1	Bra000825
1	Bra000837
1	Bra000838
1	Bra000839
1	Bra000844
1	Bra000846
1	Bra000849
1	Bra000850
1	Bra000857
1	Bra000860
1	Bra000861
1	Bra000862
1	Bra000863
1	Bra000864
1	Bra000871
1	Bra000872
1	Bra000873
1	Bra000874
1	Bra000875
1	Bra000877
1	Bra000878
1	Bra000881
1	Bra000882
1	Bra000883
1	Bra000884
1	Bra000887
1	Bra000896
1	Bra000897
1	Bra000898
1	Bra000899
1	Bra000901
1	Bra000902
1	Bra000918
1	Bra000919
1	Bra000920
1	Bra000927
1	Bra000928
1	Bra000929
1	Bra000930
1	Bra000931
1	Bra000932
1	Bra000933
1	Bra000935
1	Bra000937
1	Bra000938
1	Bra000940
1	Bra000943
1	Bra000944
1	Bra000945
1	Bra000955
1	Bra000960
1	Bra000962
1	Bra000963
1	Bra000965
1	Bra000970
1	Bra000971
1	Bra000972
1	Bra000973
1	Bra000976
1	Bra000987
1	Bra000988
1	Bra000989
1	Bra000993
1	Bra000997
1	Bra000998
1	Bra000999
1	Bra001006
1	Bra001007
1	Bra001008
1	Bra001009
1	Bra001010
1	Bra001011
1	Bra001018
1	Bra001020
1	Bra001021
1	Bra001022
1	Bra001025
1	Bra001026
1	Bra001027
1	Bra001030
1	Bra001031
1	Bra001034
1	Bra001035
1	Bra001037
1	Bra001038
1	Bra001050
1	Bra001051
1	Bra001052
1	Bra001055
1	Bra001056
1	Bra001058
1	Bra001059
1	Bra001060
1	Bra001061
1	Bra001063
1	Bra001064
1	Bra001065
1	Bra001066
1	Bra001068
1	Bra001070
1	Bra001071
1	Bra001072
1	Bra001073
1	Bra001075
1	Bra001080
1	Bra001082
1	Bra001083
1	Bra001087
1	Bra001089
1	Bra001090
1	Bra001091
1	Bra001092
1	Bra001094
1	Bra001095
1	Bra001096
1	Bra001099
1	Bra001100
1	Bra001101
1	Bra001102
1	Bra001106
1	Bra001108
1	Bra001109
1	Bra001110
1	Bra001111
1	Bra001114
1	Bra001115
1	Bra001129
1	Bra001131
1	Bra001132
1	Bra001138
1	Bra001139
1	Bra001141
1	Bra001143
1	Bra001146
1	Bra001147
1	Bra001148
1	Bra001151
1	Bra001152
1	Bra001154
1	Bra001156
1	Bra001158
1	Bra001164
1	Bra001169
1	Bra001170
1	Bra001172
1	Bra001176
1	Bra001177
1	Bra001186
1	Bra001196
1	Bra001197
1	Bra001198
1	Bra001200
1	Bra001201
1	Bra001202
1	Bra001204
1	Bra001205
1	Bra001208
1	Bra001211
1	Bra001212
1	Bra001214
1	Bra001215
1	Bra001216
1	Bra001218
1	Bra001220
1	Bra001221
1	Bra001222
1	Bra001223
1	Bra001229
1	Bra001230
1	Bra001232
1	Bra001233
1	Bra001234
1	Bra001235
1	Bra001245
1	Bra001250
1	Bra001254
1	Bra001257
1	Bra001258
1	Bra001259
1	Bra001260
1	Bra001262
1	Bra001263
1	Bra001264
1	Bra001265
1	Bra001266
1	Bra001267
1	Bra001270
1	Bra001271
1	Bra001273
1	Bra001274
1	Bra001275
1	Bra001277
1	Bra001278
1	Bra001279
1	Bra001280
1	Bra001282
1	Bra001284
1	Bra001285
1	Bra001286
1	Bra001289
1	Bra001290
1	Bra001291
1	Bra001292
1	Bra001294
1	Bra001295
1	Bra001297
1	Bra001300
1	Bra001301
1	Bra001306
1	Bra001308
1	Bra001320
1	Bra001322
1	Bra001323
1	Bra001334
1	Bra001335
1	Bra001338
1	Bra001339
1	Bra001346
1	Bra001348
1	Bra001349
1	Bra001350
1	Bra001355
1	Bra001356
1	Bra001357
1	Bra001367
1	Bra001376
1	Bra001379
1	Bra001380
1	Bra001381
1	Bra001382
1	Bra001384
1	Bra001390
1	Bra001391
1	Bra001396
1	Bra001397
1	Bra001399
1	Bra001401
1	Bra001402
1	Bra001406
1	Bra001407
1	Bra001408
1	Bra001409
1	Bra001410
1	Bra001412
1	Bra001414
1	Bra001415
1	Bra001418
1	Bra001420
1	Bra001421
1	Bra001422
1	Bra001423
1	Bra001424
1	Bra001426
1	Bra001427
1	Bra001428
1	Bra001429
1	Bra001431
1	Bra001436
1	Bra001437
1	Bra001438
1	Bra001439
1	Bra001443
1	Bra001444
1	Bra001445
1	Bra001446
1	Bra001447
1	Bra001448
1	Bra001449
1	Bra001450
1	Bra001458
1	Bra001459
1	Bra001462
1	Bra001465
1	Bra001466
1	Bra001467
1	Bra001468
1	Bra001470
1	Bra001471
1	Bra001472
1	Bra001474
1	Bra001475
1	Bra001476
1	Bra001477
1	Bra001482
1	Bra001484
1	Bra001487
1	Bra001489
1	Bra001499
1	Bra001500
1	Bra001501
1	Bra001502
1	Bra001505
1	Bra001506
1	Bra001507
1	Bra001510
1	Bra001512
1	Bra001513
1	Bra001514
1	Bra001518
1	Bra001520
1	Bra001521
1	Bra001535
1	Bra001537
1	Bra001538
1	Bra001539
1	Bra001541
1	Bra001543
1	Bra001544
1	Bra001545
1	Bra001546
1	Bra001552
1	Bra001554
1	Bra001559
1	Bra001566
1	Bra001569
1	Bra001570
1	Bra001571
1	Bra001572
1	Bra001577
1	Bra001578
1	Bra001579
1	Bra001582
1	Bra001583
1	Bra001585
1	Bra001586
1	Bra001587
1	Bra001588
1	Bra001589
1	Bra001590
1	Bra001591
1	Bra001592
1	Bra001593
1	Bra001594
1	Bra001595
1	Bra001597
1	Bra001598
1	Bra001599
1	Bra001602
1	Bra001603
1	Bra001606
1	Bra001607
1	Bra001608
1	Bra001609
1	Bra001613
1	Bra001614
1	Bra001617
1	Bra001618
1	Bra001620
1	Bra001624
1	Bra001625
1	Bra001629
1	Bra001633
1	Bra001634
1	Bra001635
1	Bra001641
1	Bra001642
1	Bra001643
1	Bra001654
1	Bra001660
1	Bra001661
1	Bra001662
1	Bra001663
1	Bra001669
1	Bra001670
1	Bra001671
1	Bra001672
1	Bra001674
1	Bra001681
1	Bra001683
1	Bra001684
1	Bra001686
1	Bra001691
1	Bra001693
1	Bra001694
1	Bra001695
1	Bra001699
1	Bra001700
1	Bra001701
1	Bra001702
1	Bra001704
1	Bra001705
1	Bra001706
1	Bra001707
1	Bra001709
1	Bra001710
1	Bra001711
1	Bra001712
1	Bra001713
1	Bra001714
1	Bra001715
1	Bra001717
1	Bra001720
1	Bra001721
1	Bra001723
1	Bra001724
1	Bra001725
1	Bra001726
1	Bra001729
1	Bra001730
1	Bra001733
1	Bra001734
1	Bra001735
1	Bra001736
1	Bra001737
1	Bra001738
1	Bra001740
1	Bra001741
1	Bra001742
1	Bra001746
1	Bra001748
1	Bra001754
1	Bra001755
1	Bra001762
1	Bra001765
1	Bra001767
1	Bra001768
1	Bra001769
1	Bra001770
1	Bra001771
1	Bra001772
1	Bra001783
1	Bra001784
1	Bra001789
1	Bra001790
1	Bra001793
1	Bra001794
1	Bra001795
1	Bra001796
1	Bra001802
1	Bra001804
1	Bra001806
1	Bra001807
1	Bra001809
1	Bra001810
1	Bra001811
1	Bra001812
1	Bra001814
1	Bra001815
1	Bra001816
1	Bra001819
1	Bra001822
1	Bra001825
1	Bra001826
1	Bra001827
1	Bra001841
1	Bra001842
1	Bra001843
1	Bra001857
1	Bra001862
1	Bra001863
1	Bra001864
1	Bra001866
1	Bra001867
1	Bra001868
1	Bra001870
1	Bra001872
1	Bra001873
1	Bra001874
1	Bra001875
1	Bra001876
1	Bra001877
1	Bra001882
1	Bra001885
1	Bra001886
1	Bra001888
1	Bra001889
1	Bra001894
1	Bra001896
1	Bra001897
1	Bra001900
1	Bra001909
1	Bra001910
1	Bra001911
1	Bra001912
1	Bra001918
1	Bra001927
1	Bra001928
1	Bra001929
1	Bra001930
1	Bra001931
1	Bra001941
1	Bra001943
1	Bra001944
1	Bra001945
1	Bra001946
1	Bra013252
1	Bra013249
1	Bra013239
1	Bra013233
1	Bra013232
1	Bra013230
1	Bra013229
1	Bra013228
1	Bra013094
1	Bra013091
1	Bra013028
1	Bra013027
1	Bra013026
1	Bra013022
1	Bra013020
1	Bra013018
1	Bra013016
1	Bra013015
1	Bra013013
1	Bra013012
1	Bra013005
1	Bra013002
1	Bra013001
1	Bra013000
1	Bra012997
1	Bra012996
1	Bra012995
1	Bra012990
1	Bra012989
1	Bra012987
1	Bra012985
1	Bra012981
1	Bra012980
1	Bra012974
1	Bra012972
1	Bra012971
1	Bra012965
1	Bra012964
1	Bra012961
1	Bra012960
1	Bra012959
1	Bra012958
1	Bra012948
1	Bra012946
1	Bra012944
1	Bra012942
1	Bra012940
1	Bra012938
1	Bra012937
1	Bra012936
1	Bra012935
1	Bra012934
1	Bra012933
1	Bra012917
1	Bra012916
1	Bra012914
1	Bra012913
1	Bra012911
1	Bra012910
1	Bra012909
1	Bra012901
1	Bra012900
1	Bra012896
1	Bra012887
1	Bra012885
1	Bra012884
1	Bra012882
1	Bra012881
1	Bra012880
1	Bra012879
1	Bra012876
1	Bra012875
1	Bra012874
1	Bra012873
1	Bra012872
1	Bra012868
1	Bra012867
1	Bra012866
1	Bra012865
1	Bra012864
1	Bra012863
1	Bra012861
1	Bra012860
1	Bra012859
1	Bra012855
1	Bra012854
1	Bra012853
1	Bra012851
1	Bra012845
1	Bra012843
1	Bra012842
1	Bra012838
1	Bra012831
1	Bra012829
1	Bra012827
1	Bra012824
1	Bra012825
1	Bra012822
1	Bra012820
1	Bra012819
1	Bra012816
1	Bra012815
1	Bra012814
1	Bra012813
1	Bra012807
1	Bra012806
1	Bra012803
1	Bra012800
1	Bra012799
1	Bra012793
1	Bra012791
1	Bra012790
1	Bra012789
1	Bra012782
1	Bra012781
1	Bra012779
1	Bra012777
1	Bra012775
1	Bra012774
1	Bra012773
1	Bra012772
1	Bra012770
1	Bra012767
1	Bra012765
1	Bra012758
1	Bra012755
1	Bra012754
1	Bra012753
1	Bra012752
1	Bra012744
1	Bra012742
1	Bra012741
1	Bra012739
1	Bra012737
1	Bra012734
1	Bra012733
1	Bra012731
1	Bra012725
1	Bra012724
1	Bra012723
1	Bra012722
1	Bra012719
1	Bra012718
1	Bra012716
1	Bra012715
1	Bra012701
1	Bra012700
1	Bra012697
1	Bra012696
1	Bra012694
1	Bra012684
1	Bra012683
1	Bra012682
1	Bra012676
1	Bra012675
1	Bra012673
1	Bra012672
1	Bra012671
1	Bra012670
1	Bra012664
1	Bra012663
1	Bra012660
1	Bra012659
1	Bra012658
1	Bra012657
1	Bra012655
1	Bra012653
1	Bra012650
1	Bra012649
1	Bra012643
1	Bra012642
1	Bra012641
1	Bra012640
1	Bra012639
1	Bra012638
1	Bra012637
1	Bra012636
1	Bra012635
1	Bra012634
1	Bra012632
1	Bra012630
1	Bra012615
1	Bra012614
1	Bra012612
1	Bra012604
1	Bra012602
1	Bra012596
1	Bra012594
1	Bra012591
1	Bra012590
1	Bra012588
1	Bra012587
1	Bra012586
1	Bra012585
1	Bra012584
1	Bra012583
1	Bra012581
1	Bra012580
1	Bra012578
1	Bra012577
1	Bra012575
1	Bra012571
1	Bra012570
1	Bra012567
1	Bra012566
1	Bra012564
1	Bra012563
1	Bra012560
1	Bra012559
1	Bra012557
1	Bra012555
1	Bra012554
1	Bra012553
1	Bra012551
1	Bra012543
1	Bra012542
1	Bra012536
1	Bra012535
1	Bra012532
1	Bra012531
1	Bra012530
1	Bra012528
1	Bra012526
1	Bra012524
1	Bra012523
1	Bra012522
1	Bra038807
1	Bra038804
1	Bra038803
1	Bra038802
1	Bra038800
1	Bra038799
1	Bra038797
1	Bra038796
1	Bra038794
1	Bra038793
1	Bra038792
1	Bra038791
1	Bra038787
1	Bra038786
1	Bra038785
1	Bra038784
1	Bra038782
1	Bra038780
1	Bra038779
1	Bra038775
1	Bra038774
1	Bra038772
1	Bra038769
1	Bra038764
1	Bra038763
1	Bra038762
1	Bra038761
1	Bra038759
1	Bra038758
1	Bra038757
1	Bra038756
1	Bra038754
1	Bra038750
1	Bra019408
1	Bra019407
1	Bra019406
1	Bra019395
1	Bra019390
1	Bra019387
1	Bra019386
1	Bra019384
1	Bra019383
1	Bra019380
1	Bra019379
1	Bra019378
1	Bra019374
1	Bra019370
1	Bra019366
1	Bra019362
1	Bra019361
1	Bra019359
1	Bra019357
1	Bra019356
1	Bra019351
1	Bra019349
1	Bra019348
1	Bra019347
1	Bra019346
1	Bra019344
1	Bra019343
1	Bra019310
1	Bra019306
1	Bra019305
1	Bra019304
1	Bra019302
1	Bra019301
1	Bra019300
1	Bra019299
1	Bra019298
1	Bra019297
1	Bra019296
1	Bra019295
1	Bra019294
1	Bra019285
1	Bra019284
1	Bra019282
1	Bra019277
1	Bra019276
1	Bra019275
1	Bra019261
1	Bra019259
1	Bra019258
1	Bra019257
1	Bra019256
1	Bra019255
1	Bra019254
1	Bra019252
1	Bra019251
1	Bra019249
1	Bra019248
1	Bra019247
1	Bra019246
1	Bra019245
1	Bra019244
1	Bra019243
1	Bra019242
1	Bra019241
1	Bra019240
1	Bra019239
1	Bra019237
1	Bra019235
1	Bra019231
1	Bra019229
1	Bra019228
1	Bra019227
1	Bra019225
1	Bra019223
1	Bra019222
1	Bra019221
1	Bra019220
1	Bra019219
1	Bra019218
1	Bra019216
1	Bra019215
1	Bra019214
1	Bra019213
1	Bra019212
1	Bra019210
1	Bra019208
1	Bra019203
1	Bra019200
1	Bra019199
1	Bra019196
1	Bra019194
1	Bra019193
1	Bra019192
1	Bra019191
1	Bra019190
1	Bra019189
1	Bra019188
1	Bra019187
1	Bra019186
1	Bra019185
1	Bra019181
1	Bra019180
1	Bra019178
1	Bra019176
1	Bra019174
1	Bra019173
1	Bra019172
1	Bra019171
1	Bra019170
1	Bra019166
1	Bra019165
1	Bra019162
1	Bra019156
1	Bra019155
1	Bra019150
1	Bra019149
1	Bra019148
1	Bra019147
1	Bra019145
1	Bra019144
1	Bra019143
1	Bra019141
1	Bra019139
1	Bra019136
1	Bra019135
1	Bra019134
1	Bra019133
1	Bra019126
1	Bra019122
1	Bra019121
1	Bra019115
1	Bra019112
1	Bra019110
1	Bra019108
1	Bra019106
1	Bra019105
1	Bra019100
1	Bra019098
1	Bra019095
1	Bra019094
1	Bra019085
1	Bra019084
1	Bra019083
1	Bra019082
1	Bra019078
1	Bra019077
1	Bra019076
1	Bra019075
1	Bra019071
1	Bra019070
1	Bra019068
1	Bra019062
1	Bra019060
1	Bra019058
1	Bra019057
1	Bra019054
1	Bra019053
1	Bra019052
1	Bra019051
1	Bra019050
1	Bra019049
1	Bra019048
1	Bra019047
1	Bra019045
1	Bra019044
1	Bra019040
1	Bra019039
1	Bra019037
1	Bra019032
1	Bra019028
1	Bra019027
1	Bra019024
1	Bra019020
1	Bra019019
1	Bra024235
1	Bra024234
1	Bra024232
1	Bra024223
1	Bra024222
1	Bra024221
1	Bra024219
1	Bra024218
1	Bra024217
1	Bra024216
1	Bra024215
1	Bra024214
1	Bra024213
1	Bra024212
1	Bra024211
1	Bra024210
1	Bra024208
1	Bra024207
1	Bra024205
1	Bra024204
1	Bra024202
1	Bra024200
1	Bra024199
1	Bra024198
1	Bra024197
1	Bra024194
1	Bra024191
1	Bra024188
1	Bra024187
1	Bra024183
1	Bra024180
1	Bra024179
1	Bra024178
1	Bra024177
1	Bra024170
1	Bra024169
1	Bra024165
1	Bra024164
1	Bra024163
1	Bra024162
1	Bra024161
1	Bra024153
1	Bra024152
1	Bra024145
1	Bra024144
1	Bra024143
1	Bra024139
1	Bra024138
1	Bra024137
1	Bra024135
1	Bra024125
1	Bra024120
1	Bra024119
1	Bra024115
1	Bra024108
1	Bra024107
1	Bra024105
1	Bra024102
1	Bra024097
1	Bra024094
1	Bra024090
1	Bra024088
1	Bra024086
1	Bra024084
1	Bra024077
1	Bra024075
1	Bra024072
1	Bra024071
1	Bra024069
1	Bra024067
1	Bra024063
1	Bra024061
1	Bra024060
1	Bra024059
1	Bra024051
1	Bra024049
1	Bra024044
1	Bra024043
1	Bra024042
1	Bra024028
1	Bra024027
1	Bra024024
1	Bra024023
1	Bra024022
1	Bra024021
1	Bra024020
1	Bra024018
1	Bra024017
1	Bra024016
1	Bra024015
1	Bra024012
1	Bra024000
1	Bra023998
1	Bra023997
1	Bra023995
1	Bra023985
1	Bra023984
1	Bra023983
1	Bra023982
1	Bra023981
1	Bra023979
1	Bra023978
1	Bra023975
1	Bra023968
1	Bra023966
1	Bra023965
1	Bra023964
1	Bra023960
1	Bra023959
1	Bra023957
1	Bra023956
1	Bra023955
1	Bra023954
1	Bra023953
1	Bra023952
1	Bra037051
1	Bra037045
1	Bra037043
1	Bra037042
1	Bra037041
1	Bra037040
1	Bra037039
1	Bra037037
1	Bra037033
1	Bra037031
1	Bra037030
1	Bra037028
1	Bra037021
[truncated: 11,869 more rows]
