# Supplementary material for: The contributions from the progenitor genomes of the mesopolyploid Brassiceae are evolutionarily distinct but functionally compatible
Source: Genome Res. 2021 May;31(5):799–810. doi: 10.1101/gr.270033.120 (PMC8092008; doi:10.1101/gr.270033.120)
Supplement: Supplemental Material [file supp_gr.270033.120_Supplemental_Data.zip › Brassica_rapa_POInT_geneorders.txt]

Brassica_rapa
1	Bra005659
1	Bra005662
1	Bra005666
1	Bra005667
1	Bra005669
1	Bra005672
1	Bra005673
1	Bra005674
1	Bra005676
1	Bra005677
1	Bra005678
1	Bra005679
1	Bra005680
1	Bra005682
1	Bra005683
1	Bra005686
1	Bra005687
1	Bra005689
1	Bra005690
1	Bra005691
1	Bra005692
1	Bra005693
1	Bra005694
1	Bra005695
1	Bra005696
1	Bra005697
1	Bra005698
1	Bra005700
1	Bra005701
1	Bra005703
1	Bra005704
1	Bra005705
1	Bra005706
1	Bra005708
1	Bra005710
1	Bra005711
1	Bra005712
1	Bra005716
1	Bra005717
1	Bra005721
1	Bra005722
1	Bra005724
1	Bra005725
1	Bra005726
1	Bra005727
1	Bra005728
1	Bra005729
1	Bra005733
1	Bra005736
1	Bra005737
1	Bra005738
1	Bra005740
1	Bra005741
1	Bra005747
1	Bra005748
1	Bra005749
1	Bra005751
1	Bra005755
1	Bra005759
1	Bra005762
1	Bra005763
1	Bra005764
1	Bra005765
1	Bra005766
1	Bra005767
1	Bra005770
1	Bra005771
1	Bra005772
1	Bra005775
1	Bra005776
1	Bra005777
1	Bra005778
1	Bra005779
1	Bra005780
1	Bra005781
1	Bra005783
1	Bra005787
1	Bra005788
1	Bra005789
1	Bra005794
1	Bra005795
1	Bra005797
1	Bra005798
1	Bra005799
1	Bra005801
1	Bra005802
1	Bra005803
1	Bra005804
1	Bra005805
1	Bra005806
1	Bra005808
1	Bra005809
1	Bra005810
1	Bra005812
1	Bra005814
1	Bra005816
1	Bra005818
1	Bra005819
1	Bra005821
1	Bra005822
1	Bra005823
1	Bra005824
1	Bra005825
1	Bra005827
1	Bra005828
1	Bra005829
1	Bra005831
1	Bra005832
1	Bra005833
1	Bra005834
1	Bra005835
1	Bra005836
1	Bra005838
1	Bra005842
1	Bra005844
1	Bra005845
1	Bra005846
1	Bra005848
1	Bra005849
1	Bra005850
1	Bra005854
1	Bra005855
1	Bra005857
1	Bra005860
1	Bra005862
1	Bra005863
1	Bra005864
1	Bra005866
1	Bra005867
1	Bra005868
1	Bra005871
1	Bra005872
1	Bra005873
1	Bra005874
1	Bra005880
1	Bra005882
1	Bra005883
1	Bra005884
1	Bra005890
1	Bra005893
1	Bra005894
1	Bra005895
1	Bra005897
1	Bra005898
1	Bra005899
1	Bra005900
1	Bra005901
1	Bra005906
1	Bra005907
1	Bra005912
1	Bra005913
1	Bra005914
1	Bra005916
1	Bra005921
1	Bra005922
1	Bra005923
1	Bra005924
1	Bra005925
1	Bra005927
1	Bra005928
1	Bra005929
1	Bra005930
1	Bra005931
1	Bra005932
1	Bra005933
1	Bra005934
1	Bra005935
1	Bra005936
1	Bra005941
1	Bra005945
1	Bra005948
1	Bra005949
1	Bra005951
1	Bra005952
1	Bra005953
1	Bra005954
1	Bra005957
1	Bra005960
1	Bra005961
1	Bra005968
1	Bra005969
1	Bra005973
1	Bra005974
1	Bra005975
1	Bra005976
1	Bra005977
1	Bra005978
1	Bra005979
1	Bra005980
1	Bra005982
1	Bra005986
1	Bra005990
1	Bra005991
1	Bra005994
1	Bra005997
1	Bra005998
1	Bra006000
1	Bra006003
1	Bra006004
1	Bra006007
1	Bra006008
1	Bra006009
1	Bra006010
1	Bra006012
1	Bra006013
1	Bra006015
1	Bra006016
1	Bra006017
1	Bra006018
1	Bra006019
1	Bra006020
1	Bra006021
1	Bra006022
1	Bra006024
1	Bra006026
1	Bra006027
1	Bra006029
1	Bra006031
1	Bra006034
1	Bra006035
1	Bra006038
1	Bra006039
1	Bra006040
1	Bra006041
1	Bra006042
1	Bra006043
1	Bra006044
1	Bra006045
1	Bra006047
1	Bra006051
1	Bra006052
1	Bra006053
1	Bra006056
1	Bra006057
1	Bra006058
1	Bra006061
1	Bra006062
1	Bra006066
1	Bra006069
1	Bra006070
1	Bra006074
1	Bra006078
1	Bra006079
1	Bra006083
1	Bra006084
1	Bra006085
1	Bra006088
1	Bra006090
1	Bra006091
1	Bra006092
1	Bra006096
1	Bra006097
1	Bra006099
1	Bra006100
1	Bra006101
1	Bra006102
1	Bra006103
1	Bra006107
1	Bra006110
1	Bra006111
1	Bra006113
1	Bra006116
1	Bra006117
1	Bra006118
1	Bra006119
1	Bra006121
1	Bra006122
1	Bra006123
1	Bra006124
1	Bra006126
1	Bra006127
1	Bra006129
1	Bra006136
1	Bra006138
1	Bra006139
1	Bra006140
1	Bra006142
1	Bra006143
1	Bra006147
1	Bra006148
1	Bra006149
1	Bra006150
1	Bra006151
1	Bra006152
1	Bra006154
1	Bra006156
1	Bra006157
1	Bra006158
1	Bra006159
1	Bra006160
1	Bra006164
1	Bra006165
1	Bra006166
1	Bra006167
1	Bra006168
1	Bra006169
1	Bra006171
1	Bra006173
1	Bra006175
1	Bra006176
1	Bra006178
1	Bra006180
1	Bra006182
1	Bra006190
1	Bra006191
1	Bra006192
1	Bra006193
1	Bra006194
1	Bra006195
1	Bra006196
1	Bra006197
1	Bra006198
1	Bra006200
1	Bra006201
1	Bra006202
1	Bra006203
1	Bra006204
1	Bra006205
1	Bra006206
1	Bra006208
1	Bra006210
1	Bra006211
1	Bra006212
1	Bra006213
1	Bra006214
1	Bra006215
1	Bra006218
1	Bra006219
1	Bra006220
1	Bra006222
1	Bra006224
1	Bra006225
1	Bra006227
1	Bra006229
1	Bra006232
1	Bra006233
1	Bra006234
1	Bra006235
1	Bra006236
1	Bra006237
1	Bra006239
1	Bra006240
1	Bra006242
1	Bra006243
1	Bra006244
1	Bra006245
1	Bra006246
1	Bra006247
1	Bra006248
1	Bra006249
1	Bra006251
1	Bra006252
1	Bra006253
1	Bra006254
1	Bra006256
1	Bra006258
1	Bra006259
1	Bra006260
1	Bra006261
1	Bra006262
1	Bra006263
1	Bra006265
1	Bra006269
1	Bra006270
1	Bra006271
1	Bra006272
1	Bra006273
1	Bra006274
1	Bra006275
1	Bra006276
1	Bra006278
1	Bra006279
1	Bra006280
1	Bra006283
1	Bra006284
1	Bra006286
1	Bra006287
1	Bra006288
1	Bra006289
1	Bra006290
1	Bra006292
1	Bra006294
1	Bra006295
1	Bra006297
1	Bra006299
1	Bra006300
1	Bra006301
1	Bra006303
1	Bra006305
1	Bra006306
1	Bra006309
1	Bra006314
1	Bra006315
1	Bra006316
1	Bra006318
1	Bra006319
1	Bra006320
1	Bra006321
1	Bra006322
1	Bra006323
1	Bra006324
1	Bra006333
1	Bra006334
1	Bra006335
1	Bra006336
1	Bra006337
1	Bra006338
1	Bra006339
1	Bra006340
1	Bra006341
1	Bra006342
1	Bra006343
1	Bra006344
1	Bra006346
1	Bra006347
1	Bra006348
1	Bra006351
1	Bra006352
1	Bra006355
1	Bra006356
1	Bra006357
1	Bra006358
1	Bra006360
1	Bra006361
1	Bra006363
1	Bra006364
1	Bra006365
1	Bra006367
1	Bra006370
1	Bra006371
1	Bra006372
1	Bra006374
1	Bra006375
1	Bra006377
1	Bra006378
1	Bra006379
1	Bra006381
1	Bra006382
1	Bra006383
1	Bra006391
1	Bra006392
1	Bra006393
1	Bra006394
1	Bra006395
1	Bra006404
1	Bra006406
1	Bra006407
1	Bra006412
1	Bra006413
1	Bra006418
1	Bra006419
1	Bra006420
1	Bra006422
1	Bra006423
1	Bra006424
1	Bra006427
1	Bra006428
1	Bra006429
1	Bra006443
1	Bra006445
1	Bra006446
1	Bra006448
1	Bra006449
1	Bra006450
1	Bra006454
1	Bra006455
1	Bra006456
1	Bra006457
1	Bra006459
1	Bra006461
1	Bra006463
1	Bra006464
1	Bra006465
1	Bra006467
1	Bra006469
1	Bra006470
1	Bra006472
1	Bra006475
1	Bra006477
1	Bra006481
1	Bra006483
1	Bra006485
1	Bra006488
1	Bra006489
1	Bra006490
1	Bra006491
1	Bra006492
1	Bra006493
1	Bra006495
1	Bra006496
1	Bra006497
1	Bra006498
1	Bra006500
1	Bra006502
1	Bra006503
1	Bra006504
1	Bra006505
1	Bra006507
1	Bra006508
1	Bra006510
1	Bra006511
1	Bra006512
1	Bra006513
1	Bra006514
1	Bra006515
1	Bra006516
1	Bra006517
1	Bra006519
1	Bra006520
1	Bra006522
1	Bra006524
1	Bra006525
1	Bra006529
1	Bra006530
1	Bra006531
1	Bra006535
1	Bra006536
1	Bra006537
1	Bra006539
1	Bra006541
1	Bra006543
1	Bra006544
1	Bra006545
1	Bra006546
1	Bra006547
1	Bra006549
1	Bra006550
1	Bra006551
1	Bra006553
1	Bra006554
1	Bra006555
1	Bra006557
1	Bra006558
1	Bra006559
1	Bra006560
1	Bra006563
1	Bra006565
1	Bra006566
1	Bra006567
1	Bra006571
1	Bra006572
1	Bra006573
1	Bra006575
1	Bra006576
1	Bra006577
1	Bra006578
1	Bra006579
1	Bra006580
1	Bra006581
1	Bra006584
1	Bra006585
1	Bra006586
1	Bra006587
1	Bra006588
1	Bra006591
1	Bra006594
1	Bra006596
1	Bra006597
1	Bra006598
1	Bra006599
1	Bra006600
1	Bra006601
1	Bra006602
1	Bra006603
1	Bra006605
1	Bra006606
1	Bra006607
1	Bra006608
1	Bra006609
1	Bra006612
1	Bra006613
1	Bra006615
1	Bra006617
1	Bra006618
1	Bra006619
1	Bra006620
1	Bra006621
1	Bra006622
1	Bra006623
1	Bra006624
1	Bra006625
1	Bra006626
1	Bra006627
1	Bra006628
1	Bra006633
1	Bra006634
1	Bra006635
1	Bra006636
1	Bra006638
1	Bra006640
1	Bra006641
1	Bra006642
1	Bra006644
1	Bra006645
1	Bra006646
1	Bra006648
1	Bra006649
1	Bra006654
1	Bra006655
1	Bra006661
1	Bra006667
1	Bra006668
1	Bra006669
1	Bra006670
1	Bra006672
1	Bra006673
1	Bra006674
1	Bra006675
1	Bra006676
1	Bra006680
1	Bra006684
1	Bra006685
1	Bra006686
1	Bra006688
1	Bra006689
1	Bra006690
1	Bra006693
1	Bra006694
1	Bra006695
1	Bra006696
1	Bra006698
1	Bra006699
1	Bra006707
1	Bra006709
1	Bra006710
1	Bra006716
1	Bra006718
1	Bra006722
1	Bra006725
1	Bra006726
1	Bra006727
1	Bra006730
1	Bra006732
1	Bra006734
1	Bra006737
1	Bra006738
1	Bra006739
1	Bra006740
1	Bra006741
1	Bra006743
1	Bra006744
1	Bra006745
1	Bra006747
1	Bra006748
1	Bra006749
1	Bra006750
1	Bra006752
1	Bra006762
1	Bra006763
1	Bra006764
1	Bra006767
1	Bra006768
1	Bra006769
1	Bra006770
1	Bra006772
1	Bra006773
1	Bra006774
1	Bra006775
1	Bra006776
1	Bra006778
1	Bra006780
1	Bra006782
1	Bra006783
1	Bra006784
1	Bra006785
1	Bra006786
1	Bra006787
1	Bra006788
1	Bra006789
1	Bra006791
1	Bra006793
1	Bra006794
1	Bra006796
1	Bra006798
1	Bra006801
1	Bra006803
1	Bra006806
1	Bra006807
1	Bra006808
1	Bra006809
1	Bra006810
1	Bra006811
1	Bra006812
1	Bra006813
1	Bra006814
1	Bra006815
1	Bra006816
1	Bra006817
1	Bra006818
1	Bra006820
1	Bra006821
1	Bra006824
1	Bra006825
1	Bra006826
1	Bra006827
1	Bra006828
1	Bra006829
1	Bra006830
1	Bra006831
1	Bra006833
1	Bra006834
1	Bra006835
1	Bra006836
1	Bra006838
1	Bra006839
1	Bra006840
1	Bra006843
1	Bra006849
1	Bra006850
1	Bra006851
1	Bra006852
1	Bra006853
1	Bra006855
1	Bra006857
1	Bra006858
1	Bra006859
1	Bra006860
1	Bra006861
1	Bra006863
1	Bra006864
1	Bra006865
1	Bra006866
1	Bra006868
1	Bra006869
1	Bra028921
1	Bra028922
1	Bra028927
1	Bra028933
1	Bra028934
1	Bra028935
1	Bra028936
1	Bra028937
1	Bra028938
1	Bra028939
1	Bra028940
1	Bra028941
1	Bra028942
1	Bra028943
1	Bra028944
1	Bra028947
1	Bra028948
1	Bra028949
1	Bra028950
1	Bra028953
1	Bra028955
1	Bra028956
1	Bra028958
1	Bra028959
1	Bra028961
1	Bra028962
1	Bra028964
1	Bra028966
1	Bra028969
1	Bra028970
1	Bra028972
1	Bra028973
1	Bra028974
1	Bra028975
1	Bra028976
1	Bra028977
1	Bra028979
1	Bra028981
1	Bra028982
1	Bra028984
1	Bra028985
1	Bra028986
1	Bra028987
1	Bra028988
1	Bra028991
1	Bra028992
1	Bra028993
1	Bra028994
1	Bra028997
1	Bra028998
1	Bra028999
1	Bra029000
1	Bra029001
1	Bra029002
1	Bra029005
1	Bra029006
1	Bra029007
1	Bra029008
1	Bra029010
1	Bra029011
1	Bra029012
1	Bra029017
1	Bra029018
1	Bra029019
1	Bra029020
1	Bra029021
1	Bra029023
1	Bra029025
1	Bra029028
1	Bra029030
1	Bra029031
1	Bra029033
1	Bra029034
1	Bra029038
1	Bra029039
1	Bra029041
1	Bra029043
1	Bra029047
1	Bra029055
1	Bra029056
1	Bra029057
1	Bra029059
1	Bra029063
1	Bra029065
1	Bra029066
1	Bra029067
1	Bra029068
1	Bra029069
1	Bra029071
1	Bra029072
1	Bra029073
1	Bra029074
1	Bra029075
1	Bra029076
1	Bra029079
1	Bra029084
1	Bra029085
1	Bra029088
1	Bra029091
1	Bra029093
1	Bra029096
1	Bra029099
1	Bra029100
1	Bra029101
1	Bra029104
1	Bra029105
1	Bra029106
1	Bra029111
1	Bra029112
1	Bra029113
1	Bra029114
1	Bra029116
1	Bra029117
1	Bra029118
1	Bra029119
1	Bra029121
1	Bra029127
1	Bra029128
1	Bra029129
1	Bra029131
1	Bra029132
1	Bra029133
1	Bra029137
1	Bra029139
1	Bra029140
1	Bra029141
1	Bra029142
1	Bra029145
1	Bra029146
1	Bra029149
1	Bra029151
1	Bra029154
1	Bra029155
1	Bra029157
1	Bra029158
1	Bra029160
1	Bra029163
1	Bra029164
1	Bra029166
1	Bra029168
1	Bra029169
1	Bra029170
1	Bra029171
1	Bra029175
1	Bra029176
1	Bra029178
1	Bra029182
1	Bra029183
1	Bra029184
1	Bra029185
1	Bra029187
1	Bra029188
1	Bra029193
1	Bra029194
1	Bra022746
1	Bra022748
1	Bra022749
1	Bra022750
1	Bra022751
1	Bra022753
1	Bra022754
1	Bra022755
1	Bra022756
1	Bra022757
1	Bra022758
1	Bra022759
1	Bra022761
1	Bra022762
1	Bra022763
1	Bra022765
1	Bra022766
1	Bra022767
1	Bra022768
1	Bra022772
1	Bra022773
1	Bra022774
1	Bra022775
1	Bra022776
1	Bra022779
1	Bra022780
1	Bra022781
1	Bra022783
1	Bra022784
1	Bra022785
1	Bra022786
1	Bra022787
1	Bra022788
1	Bra022789
1	Bra022792
1	Bra022793
1	Bra022794
1	Bra022795
1	Bra022796
1	Bra022801
1	Bra022802
1	Bra022804
1	Bra022805
1	Bra022806
1	Bra022808
1	Bra022809
1	Bra022811
1	Bra022812
1	Bra022814
1	Bra022815
1	Bra022817
1	Bra022818
1	Bra022824
1	Bra022827
1	Bra022828
1	Bra022829
1	Bra022830
1	Bra022831
1	Bra022832
1	Bra022834
1	Bra022837
1	Bra022838
1	Bra022839
1	Bra022841
1	Bra022842
1	Bra022844
1	Bra022845
1	Bra022846
1	Bra022852
1	Bra022853
1	Bra022856
1	Bra022857
1	Bra022859
1	Bra022860
1	Bra022861
1	Bra022862
1	Bra022863
1	Bra022865
1	Bra022866
1	Bra022867
1	Bra022871
1	Bra022873
1	Bra022874
1	Bra022875
1	Bra022878
1	Bra022880
1	Bra022881
1	Bra022882
1	Bra022883
1	Bra022885
1	Bra022887
1	Bra022888
1	Bra022889
1	Bra022891
1	Bra022893
1	Bra022896
1	Bra022897
1	Bra022898
1	Bra022899
1	Bra022900
1	Bra022901
1	Bra022903
1	Bra022907
1	Bra022908
1	Bra022916
1	Bra022917
1	Bra022918
1	Bra022921
1	Bra022923
1	Bra022924
1	Bra022926
1	Bra022927
1	Bra022928
1	Bra022931
1	Bra022933
1	Bra022934
1	Bra022935
1	Bra022936
1	Bra022937
1	Bra022938
1	Bra022939
1	Bra022941
1	Bra022943
1	Bra022945
1	Bra022946
1	Bra022947
1	Bra022952
1	Bra022955
1	Bra022959
1	Bra022960
1	Bra022963
1	Bra022964
1	Bra022965
1	Bra022967
1	Bra022969
1	Bra022973
1	Bra022974
1	Bra022975
1	Bra022976
1	Bra022978
1	Bra022979
1	Bra022980
1	Bra022981
1	Bra022982
1	Bra022983
1	Bra022984
1	Bra022985
1	Bra022987
1	Bra022989
1	Bra022990
1	Bra022992
1	Bra022993
1	Bra022994
1	Bra022997
1	Bra022999
1	Bra023001
1	Bra023002
1	Bra023003
1	Bra023006
1	Bra023012
1	Bra023013
1	Bra023014
1	Bra023015
1	Bra023017
1	Bra023018
1	Bra023020
1	Bra023021
1	Bra023024
1	Bra023025
1	Bra023026
1	Bra023027
1	Bra023029
1	Bra023030
1	Bra023031
1	Bra023033
1	Bra023035
1	Bra023036
1	Bra023040
1	Bra023041
1	Bra023044
1	Bra023045
1	Bra023046
1	Bra023047
1	Bra023048
1	Bra023049
1	Bra023052
1	Bra023053
1	Bra023054
1	Bra023055
1	Bra023056
1	Bra023057
1	Bra023060
1	Bra023061
1	Bra023066
1	Bra023067
1	Bra023068
1	Bra023069
1	Bra023070
1	Bra023072
1	Bra023075
1	Bra023079
1	Bra023083
1	Bra023084
1	Bra023085
1	Bra023088
1	Bra023089
1	Bra023091
1	Bra023094
1	Bra023096
1	Bra023098
1	Bra023099
1	Bra023101
1	Bra023104
1	Bra023106
1	Bra023107
1	Bra023108
1	Bra023111
1	Bra023112
1	Bra023113
1	Bra023114
1	Bra023115
1	Bra000001
1	Bra000002
1	Bra000007
1	Bra000008
1	Bra000009
1	Bra000014
1	Bra000020
1	Bra000022
1	Bra000023
1	Bra000027
1	Bra000029
1	Bra000030
1	Bra000031
1	Bra000033
1	Bra000034
1	Bra000035
1	Bra000036
1	Bra000037
1	Bra000038
1	Bra000039
1	Bra000041
1	Bra000043
1	Bra000045
1	Bra000047
1	Bra000053
1	Bra000055
1	Bra000056
1	Bra000057
1	Bra000058
1	Bra000060
1	Bra000062
1	Bra000063
1	Bra000064
1	Bra000065
1	Bra000067
1	Bra000069
1	Bra000071
1	Bra000074
1	Bra000075
1	Bra000077
1	Bra000079
1	Bra000081
1	Bra000084
1	Bra000088
1	Bra000089
1	Bra000090
1	Bra000091
1	Bra000092
1	Bra000096
1	Bra000097
1	Bra000098
1	Bra000100
1	Bra000103
1	Bra000105
1	Bra000106
1	Bra000108
1	Bra000109
1	Bra000112
1	Bra000113
1	Bra000115
1	Bra000116
1	Bra000119
1	Bra000120
1	Bra000121
1	Bra000124
1	Bra000125
1	Bra000126
1	Bra000127
1	Bra000128
1	Bra000129
1	Bra000132
1	Bra000133
1	Bra000134
1	Bra000135
1	Bra000136
1	Bra000139
1	Bra000140
1	Bra000141
1	Bra000142
1	Bra000143
1	Bra000145
1	Bra000149
1	Bra000150
1	Bra000151
1	Bra000152
1	Bra000154
1	Bra000155
1	Bra000156
1	Bra000157
1	Bra000159
1	Bra000162
1	Bra000163
1	Bra000164
1	Bra000166
1	Bra000167
1	Bra000168
1	Bra000169
1	Bra000170
1	Bra000173
1	Bra000174
1	Bra000177
1	Bra000180
1	Bra000181
1	Bra000182
1	Bra000183
1	Bra000184
1	Bra000185
1	Bra000187
1	Bra000188
1	Bra000190
1	Bra000191
1	Bra000193
1	Bra000194
1	Bra000195
1	Bra000196
1	Bra000198
1	Bra000199
1	Bra000201
1	Bra000202
1	Bra000203
1	Bra000206
1	Bra000207
1	Bra000209
1	Bra000210
1	Bra000211
1	Bra000212
1	Bra000213
1	Bra000215
1	Bra000217
1	Bra000218
1	Bra000219
1	Bra000220
1	Bra000223
1	Bra000224
1	Bra000226
1	Bra000227
1	Bra000228
1	Bra000229
1	Bra000230
1	Bra000231
1	Bra000232
1	Bra000233
1	Bra000234
1	Bra000235
1	Bra000236
1	Bra000237
1	Bra000238
1	Bra000242
1	Bra000243
1	Bra000245
1	Bra000246
1	Bra000247
1	Bra000248
1	Bra000249
1	Bra000250
1	Bra000251
1	Bra000253
1	Bra000256
1	Bra000257
1	Bra000259
1	Bra000260
1	Bra000263
1	Bra000267
1	Bra000268
1	Bra000269
1	Bra000272
1	Bra000274
1	Bra000277
1	Bra000279
1	Bra000280
1	Bra000281
1	Bra000282
1	Bra000283
1	Bra000284
1	Bra000286
1	Bra000288
1	Bra000289
1	Bra000290
1	Bra000291
1	Bra000293
1	Bra000294
1	Bra000296
1	Bra000297
1	Bra000298
1	Bra000300
1	Bra000301
1	Bra000302
1	Bra000303
1	Bra000304
1	Bra000305
1	Bra000307
1	Bra000310
1	Bra000311
1	Bra000313
1	Bra000314
1	Bra000316
1	Bra000317
1	Bra000318
1	Bra000319
1	Bra000321
1	Bra000326
1	Bra000328
1	Bra000329
1	Bra000331
1	Bra000332
1	Bra000333
1	Bra000334
1	Bra000335
1	Bra000338
1	Bra000339
1	Bra000341
1	Bra000343
1	Bra000344
1	Bra000345
1	Bra000346
1	Bra000347
1	Bra000348
1	Bra000350
1	Bra000351
1	Bra000352
1	Bra000353
1	Bra000354
1	Bra000355
1	Bra000356
1	Bra000357
1	Bra000358
1	Bra000359
1	Bra000361
1	Bra000362
1	Bra000363
1	Bra000364
1	Bra000366
1	Bra000367
1	Bra000369
1	Bra000373
1	Bra000374
1	Bra000376
1	Bra000377
1	Bra000378
1	Bra000379
1	Bra000380
1	Bra000384
1	Bra000385
1	Bra000386
1	Bra000390
1	Bra000392
1	Bra000393
1	Bra000394
1	Bra000396
1	Bra000397
1	Bra000398
1	Bra000399
1	Bra000400
1	Bra000401
1	Bra000403
1	Bra000404
1	Bra000407
1	Bra000408
1	Bra000409
1	Bra000414
1	Bra000415
1	Bra000416
1	Bra000417
1	Bra000418
1	Bra000420
1	Bra000421
1	Bra000422
1	Bra000423
1	Bra000424
1	Bra000427
1	Bra000429
1	Bra000432
1	Bra000433
1	Bra000434
1	Bra000435
1	Bra000436
1	Bra000438
1	Bra000439
1	Bra000441
1	Bra000442
1	Bra000445
1	Bra000447
1	Bra000448
1	Bra000449
1	Bra000452
1	Bra000453
1	Bra000454
1	Bra000457
1	Bra000458
1	Bra000460
1	Bra000462
1	Bra000464
1	Bra000466
1	Bra000469
1	Bra000472
1	Bra000473
1	Bra000474
1	Bra000476
1	Bra000478
1	Bra000479
1	Bra000480
1	Bra000481
1	Bra000483
1	Bra000484
1	Bra000485
1	Bra000486
1	Bra000487
1	Bra000490
1	Bra000491
1	Bra000492
1	Bra000493
1	Bra000494
1	Bra000495
1	Bra000496
1	Bra000497
1	Bra000498
1	Bra000500
1	Bra000501
1	Bra000505
1	Bra000506
1	Bra000507
1	Bra000508
1	Bra000509
1	Bra000511
1	Bra000515
1	Bra000516
1	Bra000517
1	Bra000518
1	Bra000519
1	Bra000521
1	Bra000522
1	Bra000523
1	Bra000526
1	Bra000528
1	Bra000529
1	Bra000531
1	Bra000532
1	Bra000533
1	Bra000534
1	Bra000535
1	Bra000536
1	Bra000537
1	Bra000538
1	Bra000541
1	Bra000542
1	Bra000543
1	Bra000547
1	Bra000548
1	Bra000549
1	Bra000550
1	Bra000551
1	Bra000552
1	Bra000553
1	Bra000554
1	Bra000557
1	Bra000558
1	Bra000559
1	Bra000562
1	Bra000579
1	Bra000582
1	Bra000583
1	Bra000584
1	Bra000587
1	Bra000588
1	Bra000589
1	Bra000590
1	Bra000593
1	Bra000596
1	Bra000598
1	Bra000599
1	Bra000600
1	Bra000601
1	Bra000602
1	Bra000603
1	Bra000604
1	Bra000605
1	Bra000606
1	Bra000609
1	Bra000610
1	Bra000612
1	Bra000613
1	Bra000614
1	Bra000615
1	Bra000616
1	Bra000619
1	Bra000620
1	Bra000621
1	Bra000625
1	Bra000628
1	Bra000629
1	Bra000634
1	Bra000635
1	Bra000636
1	Bra000637
1	Bra000638
1	Bra000639
1	Bra000642
1	Bra000644
1	Bra000646
1	Bra000655
1	Bra000656
1	Bra000657
1	Bra000660
1	Bra000661
1	Bra000662
1	Bra000663
1	Bra000666
1	Bra000667
1	Bra000672
1	Bra000674
1	Bra000675
1	Bra000676
1	Bra000678
1	Bra000681
1	Bra000682
1	Bra000683
1	Bra000684
1	Bra000685
1	Bra000687
1	Bra000688
1	Bra000689
1	Bra000690
1	Bra000692
1	Bra000693
1	Bra000694
1	Bra000696
1	Bra000698
1	Bra000699
1	Bra000700
1	Bra000703
1	Bra000704
1	Bra000705
1	Bra000706
1	Bra000707
1	Bra000708
1	Bra000709
1	Bra000710
1	Bra000711
1	Bra000712
1	Bra000714
1	Bra000715
1	Bra000716
1	Bra000717
1	Bra000721
1	Bra000724
1	Bra000725
1	Bra000728
1	Bra000731
1	Bra000736
1	Bra000737
1	Bra000738
1	Bra000739
1	Bra000741
1	Bra000742
1	Bra000743
1	Bra000744
1	Bra000747
1	Bra000748
1	Bra000749
1	Bra000752
1	Bra000754
1	Bra000755
1	Bra000756
1	Bra000757
1	Bra000759
1	Bra000760
1	Bra000761
1	Bra000762
1	Bra000766
1	Bra000767
1	Bra000768
1	Bra000772
1	Bra000773
1	Bra000774
1	Bra000775
1	Bra000777
1	Bra000781
1	Bra000782
1	Bra000785
1	Bra000787
1	Bra000788
1	Bra000789
1	Bra000791
1	Bra000792
1	Bra000793
1	Bra000794
1	Bra000795
1	Bra000796
1	Bra000799
1	Bra000802
1	Bra000803
1	Bra000805
1	Bra000807
1	Bra000808
1	Bra000809
1	Bra000810
1	Bra000814
1	Bra000816
1	Bra000818
1	Bra000819
1	Bra000820
1	Bra000821
1	Bra000824
1	Bra000825
1	Bra000826
1	Bra000827
1	Bra000835
1	Bra000837
1	Bra000838
1	Bra000839
1	Bra000840
1	Bra000842
1	Bra000844
1	Bra000846
1	Bra000847
1	Bra000849
1	Bra000850
1	Bra000853
1	Bra000854
1	Bra000855
1	Bra000857
1	Bra000860
1	Bra000861
1	Bra000862
1	Bra000863
1	Bra000864
1	Bra000865
1	Bra000868
1	Bra000869
1	Bra000871
1	Bra000872
1	Bra000873
1	Bra000874
1	Bra000875
1	Bra000877
1	Bra000878
1	Bra000879
1	Bra000881
1	Bra000882
1	Bra000883
1	Bra000884
1	Bra000887
1	Bra000891
1	Bra000893
1	Bra000895
1	Bra000896
1	Bra000897
1	Bra000898
1	Bra000899
1	Bra000901
1	Bra000902
1	Bra000903
1	Bra000908
1	Bra000909
1	Bra000911
1	Bra000912
1	Bra000914
1	Bra000915
1	Bra000918
1	Bra000919
1	Bra000920
1	Bra000923
1	Bra000927
1	Bra000928
1	Bra000929
1	Bra000930
1	Bra000931
1	Bra000932
1	Bra000933
1	Bra000935
1	Bra000937
1	Bra000938
1	Bra000939
1	Bra000940
1	Bra000943
1	Bra000944
1	Bra000945
1	Bra000946
1	Bra000947
1	Bra000948
1	Bra000949
1	Bra000950
1	Bra000951
1	Bra000952
1	Bra000953
1	Bra000954
1	Bra000955
1	Bra000958
1	Bra000959
1	Bra000960
1	Bra000961
1	Bra000962
1	Bra000963
1	Bra000965
1	Bra000966
1	Bra000967
1	Bra000969
1	Bra000970
1	Bra000971
1	Bra000972
1	Bra000973
1	Bra000976
1	Bra000977
1	Bra000978
1	Bra000981
1	Bra000983
1	Bra000987
1	Bra000988
1	Bra000989
1	Bra000990
1	Bra000991
1	Bra000993
1	Bra000996
1	Bra000997
1	Bra000998
1	Bra000999
1	Bra001004
1	Bra001005
1	Bra001006
1	Bra001007
1	Bra001008
1	Bra001009
1	Bra001010
1	Bra001011
1	Bra001015
1	Bra001016
1	Bra001018
1	Bra001020
1	Bra001021
1	Bra001022
1	Bra001023
1	Bra001025
1	Bra001026
1	Bra001027
1	Bra001030
1	Bra001031
1	Bra001034
1	Bra001035
1	Bra001036
1	Bra001037
1	Bra001038
1	Bra001039
1	Bra001040
1	Bra001044
1	Bra001048
1	Bra001050
1	Bra001051
1	Bra001052
1	Bra001055
1	Bra001056
1	Bra001058
1	Bra001059
1	Bra001060
1	Bra001061
1	Bra001063
1	Bra001064
1	Bra001065
1	Bra001066
1	Bra001068
1	Bra001070
1	Bra001071
1	Bra001072
1	Bra001073
1	Bra001075
1	Bra001078
1	Bra001079
1	Bra001080
1	Bra001082
1	Bra001083
1	Bra001084
1	Bra001085
1	Bra001087
1	Bra001089
1	Bra001090
1	Bra001091
1	Bra001092
1	Bra001094
1	Bra001095
1	Bra001096
1	Bra001098
1	Bra001099
1	Bra001100
1	Bra001101
1	Bra001102
1	Bra001104
1	Bra001105
1	Bra001106
1	Bra001108
1	Bra001109
1	Bra001110
1	Bra001111
1	Bra001114
1	Bra001115
1	Bra001116
1	Bra001117
1	Bra001118
1	Bra001120
1	Bra001122
1	Bra001124
1	Bra001125
1	Bra001126
1	Bra001127
1	Bra001128
1	Bra001129
1	Bra001131
1	Bra001132
1	Bra001133
1	Bra001134
1	Bra001136
1	Bra001137
1	Bra001138
1	Bra001139
1	Bra001141
1	Bra001143
1	Bra001146
1	Bra001147
1	Bra001148
1	Bra001151
1	Bra001152
1	Bra001154
1	Bra001156
1	Bra001157
1	Bra001158
1	Bra001159
1	Bra001164
1	Bra001168
1	Bra001169
1	Bra001170
1	Bra001172
1	Bra001173
1	Bra001176
1	Bra001177
1	Bra001179
1	Bra001180
1	Bra001182
1	Bra001183
1	Bra001184
1	Bra001185
1	Bra001186
1	Bra001189
1	Bra001191
1	Bra001193
1	Bra001195
1	Bra001196
1	Bra001197
1	Bra001198
1	Bra001200
1	Bra001201
1	Bra001202
1	Bra001203
1	Bra001204
1	Bra001205
1	Bra001208
1	Bra001211
1	Bra001212
1	Bra001214
1	Bra001215
1	Bra001216
1	Bra001218
1	Bra001220
1	Bra001221
1	Bra001222
1	Bra001223
1	Bra001225
1	Bra001229
1	Bra001230
1	Bra001232
1	Bra001233
1	Bra001234
1	Bra001235
1	Bra001239
1	Bra001240
1	Bra001241
1	Bra001242
1	Bra001245
1	Bra001246
1	Bra001247
1	Bra001248
1	Bra001250
1	Bra001254
1	Bra001257
1	Bra001258
1	Bra001259
1	Bra001260
1	Bra001261
1	Bra001262
1	Bra001263
1	Bra001264
1	Bra001265
1	Bra001266
1	Bra001267
1	Bra001270
1	Bra001271
1	Bra001273
1	Bra001274
1	Bra001275
1	Bra001277
1	Bra001278
1	Bra001279
1	Bra001280
1	Bra001281
1	Bra001282
1	Bra001284
1	Bra001285
1	Bra001286
1	Bra001288
1	Bra001289
1	Bra001290
1	Bra001291
1	Bra001292
1	Bra001294
1	Bra001295
1	Bra001297
1	Bra001298
1	Bra001300
1	Bra001301
1	Bra001302
1	Bra001304
1	Bra001306
1	Bra001307
1	Bra001308
1	Bra001314
1	Bra001315
1	Bra001316
1	Bra001317
1	Bra001320
1	Bra001322
1	Bra001323
1	Bra001324
1	Bra001325
1	Bra001333
1	Bra001334
1	Bra001335
1	Bra001336
1	Bra001337
1	Bra001338
1	Bra001339
1	Bra001341
1	Bra001342
1	Bra001346
1	Bra001347
1	Bra001348
1	Bra001349
1	Bra001350
1	Bra001355
1	Bra001356
1	Bra001357
1	Bra001359
1	Bra001365
1	Bra001367
1	Bra001369
1	Bra001372
1	Bra001374
1	Bra001375
1	Bra001376
1	Bra001379
1	Bra001380
1	Bra001381
1	Bra001382
1	Bra001383
1	Bra001384
1	Bra001390
1	Bra001391
1	Bra001396
1	Bra001397
1	Bra001399
1	Bra001401
1	Bra001402
1	Bra001406
1	Bra001407
1	Bra001408
1	Bra001409
1	Bra001410
1	Bra001411
1	Bra001412
1	Bra001414
1	Bra001415
1	Bra001416
1	Bra001418
1	Bra001420
1	Bra001421
1	Bra001422
1	Bra001423
1	Bra001424
1	Bra001426
1	Bra001427
1	Bra001428
1	Bra001429
1	Bra001430
1	Bra001431
1	Bra001435
1	Bra001436
1	Bra001437
1	Bra001438
1	Bra001439
1	Bra001443
1	Bra001444
1	Bra001445
1	Bra001446
1	Bra001447
[truncated: 20,775 more rows]
