# Supplementary material for: The contributions from the progenitor genomes of the mesopolyploid Brassiceae are evolutionarily distinct but functionally compatible
Source: Genome Res. 2021 May;31(5):799–810. doi: 10.1101/gr.270033.120 (PMC8092008; doi:10.1101/gr.270033.120)
Supplement: Supplemental Material [file supp_gr.270033.120_Supplemental_Data.zip › BrBoSaCh_WGT_3rate_G1Dom_M2Opt3_Top3.tre]

#NEXUS

Begin trees; 
 [!
>Tree from search_WGX_assigns (fixed tree)
>WGT_3_genome_distinct
>ToSingle1: 0.8145
>ToSingle2: 0.5802
>ToSingle3: 0.5193
>ToGen1Gen3: 0.6985
>ToGen2Gen3: 0.4973
>SwitchProb: 0.0289
>Final ln likelihood: -68856.7978
]
	Translate
	1 'Brassica_rapa',
	2 'Brassica_oleracea',
	3 'Sinapis_alba',
	4 'Crambe_hispanica_v3'
	;

tree PAUP_1 = [&R] (((1:0.168999,2:0.144246):0.0693571,4:0.500146):0.131332,3:0.240181):0.667353;
End;
