# Supplementary material for: The contributions from the progenitor genomes of the mesopolyploid Brassiceae are evolutionarily distinct but functionally compatible
Source: Genome Res. 2021 May;31(5):799–810. doi: 10.1101/gr.270033.120 (PMC8092008; doi:10.1101/gr.270033.120)
Supplement: Supplemental Material [file supp_gr.270033.120_Supplemental_Data.zip › Crambe_hispanica_v3_POInT_ancrec_geneorders.txt]

Crambe_hispanica_v3
1	maker-Cram_his_scaff8-augustus-gene-0.33
1	augustus_masked-Cram_his_scaff8-processed-gene-0.7
1	augustus_masked-Cram_his_scaff8-processed-gene-0.10
1	maker-Cram_his_scaff8-augustus-gene-0.43
1	maker-Cram_his_scaff8-augustus-gene-0.44
1	maker-Cram_his_scaff8-augustus-gene-0.34
1	augustus_masked-Cram_his_scaff8-processed-gene-3.0
1	maker-Cram_his_scaff8-augustus-gene-5.37
1	maker-Cram_his_scaff8-augustus-gene-5.39
1	maker-Cram_his_scaff8-augustus-gene-7.29
1	maker-Cram_his_scaff8-augustus-gene-7.30
1	snap_masked-Cram_his_scaff8-processed-gene-8.24
1	maker-Cram_his_scaff8-snap-gene-9.41
1	maker-Cram_his_scaff8-augustus-gene-10.31
1	maker-Cram_his_scaff8-augustus-gene-10.33
1	augustus_masked-Cram_his_scaff8-processed-gene-11.1
1	maker-Cram_his_scaff8-augustus-gene-11.27
1	maker-Cram_his_scaff8-augustus-gene-18.28
1	augustus_masked-Cram_his_scaff8-processed-gene-18.4
1	maker-Cram_his_scaff8-augustus-gene-18.31
1	maker-Cram_his_scaff8-augustus-gene-22.48
1	maker-Cram_his_scaff8-snap-gene-24.42
1	augustus_masked-Cram_his_scaff8-processed-gene-24.6
1	snap_masked-Cram_his_scaff8-processed-gene-24.25
1	maker-Cram_his_scaff8-augustus-gene-37.45
1	maker-Cram_his_scaff8-augustus-gene-37.46
1	maker-Cram_his_scaff8-augustus-gene-37.47
1	maker-Cram_his_scaff8-augustus-gene-38.27
1	maker-Cram_his_scaff8-augustus-gene-39.47
1	maker-Cram_his_scaff8-augustus-gene-39.48
1	maker-Cram_his_scaff8-snap-gene-41.37
1	maker-Cram_his_scaff8-augustus-gene-96.46
1	maker-Cram_his_scaff8-augustus-gene-97.46
1	maker-Cram_his_scaff8-augustus-gene-106.30
1	augustus_masked-Cram_his_scaff8-processed-gene-107.4
1	maker-Cram_his_scaff8-snap-gene-107.36
1	maker-Cram_his_scaff8-augustus-gene-108.35
1	maker-Cram_his_scaff8-augustus-gene-108.36
1	maker-Cram_his_scaff8-augustus-gene-113.44
1	augustus_masked-Cram_his_scaff8-processed-gene-113.8
1	maker-Cram_his_scaff8-snap-gene-117.44
1	maker-Cram_his_scaff8-snap-gene-119.46
1	maker-Cram_his_scaff8-augustus-gene-119.45
1	maker-Cram_his_scaff8-augustus-gene-120.23
1	maker-Cram_his_scaff8-snap-gene-120.30
1	maker-Cram_his_scaff8-augustus-gene-120.26
1	maker-Cram_his_scaff8-augustus-gene-121.22
1	maker-Cram_his_scaff8-snap-gene-122.54
1	snap_masked-Cram_his_scaff8-processed-gene-124.25
1	maker-Cram_his_scaff8-snap-gene-124.42
1	maker-Cram_his_scaff8-snap-gene-124.43
1	maker-Cram_his_scaff8-snap-gene-125.66
1	snap_masked-Cram_his_scaff8-processed-gene-126.26
1	maker-Cram_his_scaff8-augustus-gene-126.39
1	maker-Cram_his_scaff8-augustus-gene-126.40
1	maker-Cram_his_scaff8-augustus-gene-128.66
1	maker-Cram_his_scaff8-augustus-gene-128.67
1	augustus_masked-Cram_his_scaff8-processed-gene-156.7
1	maker-Cram_his_scaff8-snap-gene-157.38
1	maker-Cram_his_scaff8-augustus-gene-157.35
1	augustus_masked-Cram_his_scaff8-processed-gene-157.6
1	maker-Cram_his_scaff8-snap-gene-157.42
1	maker-Cram_his_scaff8-augustus-gene-159.56
1	maker-Cram_his_scaff8-augustus-gene-161.36
1	snap_masked-Cram_his_scaff8-processed-gene-161.13
1	maker-Cram_his_scaff8-augustus-gene-161.41
1	maker-Cram_his_scaff8-augustus-gene-162.30
1	maker-Cram_his_scaff8-augustus-gene-162.31
1	maker-Cram_his_scaff8-augustus-gene-163.43
1	augustus_masked-Cram_his_scaff8-processed-gene-166.1
1	maker-Cram_his_scaff8-augustus-gene-166.45
1	maker-Cram_his_scaff8-augustus-gene-166.48
1	maker-Cram_his_scaff8-augustus-gene-166.49
1	snap_masked-Cram_his_scaff8-processed-gene-166.42
1	maker-Cram_his_scaff8-augustus-gene-167.39
1	maker-Cram_his_scaff8-augustus-gene-169.44
1	maker-Cram_his_scaff8-augustus-gene-169.45
1	maker-Cram_his_scaff8-snap-gene-170.44
1	maker-Cram_his_scaff8-augustus-gene-170.38
1	snap_masked-Cram_his_scaff8-processed-gene-170.28
1	augustus_masked-Cram_his_scaff8-processed-gene-170.4
1	maker-Cram_his_scaff8-augustus-gene-172.37
1	maker-Cram_his_scaff8-augustus-gene-173.36
1	maker-Cram_his_scaff8-augustus-gene-173.35
1	maker-Cram_his_scaff8-augustus-gene-173.38
1	maker-Cram_his_scaff8-augustus-gene-173.39
1	maker-Cram_his_scaff8-augustus-gene-174.48
1	maker-Cram_his_scaff8-augustus-gene-175.30
1	snap_masked-Cram_his_scaff8-processed-gene-175.29
1	maker-Cram_his_scaff8-augustus-gene-176.28
1	maker-Cram_his_scaff8-augustus-gene-176.26
1	maker-Cram_his_scaff8-augustus-gene-176.27
1	maker-Cram_his_scaff8-augustus-gene-176.30
1	maker-Cram_his_scaff8-snap-gene-177.47
1	maker-Cram_his_scaff8-augustus-gene-177.37
1	maker-Cram_his_scaff8-augustus-gene-177.42
1	maker-Cram_his_scaff8-snap-gene-178.21
1	augustus_masked-Cram_his_scaff8-processed-gene-178.5
1	maker-Cram_his_scaff8-augustus-gene-178.20
1	maker-Cram_his_scaff8-snap-gene-180.30
1	maker-Cram_his_scaff8-augustus-gene-180.26
1	augustus_masked-Cram_his_scaff8-processed-gene-181.5
1	maker-Cram_his_scaff8-augustus-gene-184.19
1	maker-Cram_his_scaff8-augustus-gene-185.28
1	maker-Cram_his_scaff8-snap-gene-185.42
1	maker-Cram_his_scaff8-augustus-gene-186.30
1	maker-Cram_his_scaff8-snap-gene-186.44
1	maker-Cram_his_scaff8-snap-gene-187.34
1	augustus_masked-Cram_his_scaff8-processed-gene-187.4
1	snap_masked-Cram_his_scaff8-processed-gene-187.23
1	maker-Cram_his_scaff8-augustus-gene-188.38
1	maker-Cram_his_scaff8-augustus-gene-188.44
1	maker-Cram_his_scaff8-augustus-gene-188.41
1	maker-Cram_his_scaff8-augustus-gene-188.42
1	maker-Cram_his_scaff8-augustus-gene-188.43
1	maker-Cram_his_scaff8-augustus-gene-190.37
1	maker-Cram_his_scaff8-augustus-gene-193.42
1	maker-Cram_his_scaff8-augustus-gene-193.44
1	maker-Cram_his_scaff8-augustus-gene-194.37
1	maker-Cram_his_scaff8-snap-gene-194.42
1	maker-Cram_his_scaff8-augustus-gene-195.48
1	augustus_masked-Cram_his_scaff8-processed-gene-196.6
1	maker-Cram_his_scaff8-snap-gene-197.39
1	augustus_masked-Cram_his_scaff8-processed-gene-197.1
1	maker-Cram_his_scaff8-augustus-gene-197.36
1	maker-Cram_his_scaff8-augustus-gene-197.38
1	maker-Cram_his_scaff8-augustus-gene-198.39
1	augustus_masked-Cram_his_scaff8-processed-gene-199.3
1	maker-Cram_his_scaff8-augustus-gene-199.32
1	snap_masked-Cram_his_scaff8-processed-gene-199.24
1	maker-Cram_his_scaff8-augustus-gene-200.22
1	maker-Cram_his_scaff8-snap-gene-202.39
1	maker-Cram_his_scaff8-snap-gene-204.40
1	maker-Cram_his_scaff8-augustus-gene-204.31
1	maker-Cram_his_scaff8-augustus-gene-204.32
1	augustus_masked-Cram_his_scaff8-processed-gene-204.6
1	maker-Cram_his_scaff8-augustus-gene-204.33
1	maker-Cram_his_scaff8-snap-gene-205.17
1	maker-Cram_his_scaff8-snap-gene-206.48
1	maker-Cram_his_scaff8-augustus-gene-207.28
1	maker-Cram_his_scaff8-snap-gene-207.41
1	maker-Cram_his_scaff8-augustus-gene-207.34
1	maker-Cram_his_scaff8-snap-gene-207.46
1	snap_masked-Cram_his_scaff8-processed-gene-207.17
1	maker-Cram_his_scaff8-snap-gene-208.40
1	maker-Cram_his_scaff8-augustus-gene-208.36
1	maker-Cram_his_scaff8-augustus-gene-208.38
1	maker-Cram_his_scaff8-augustus-gene-208.39
1	maker-Cram_his_scaff8-augustus-gene-209.35
1	snap_masked-Cram_his_scaff8-processed-gene-210.26
1	augustus_masked-Cram_his_scaff8-processed-gene-210.5
1	maker-Cram_his_scaff8-snap-gene-211.42
1	maker-Cram_his_scaff8-augustus-gene-211.30
1	maker-Cram_his_scaff8-augustus-gene-211.31
1	augustus_masked-Cram_his_scaff8-processed-gene-211.4
1	maker-Cram_his_scaff8-augustus-gene-211.34
1	maker-Cram_his_scaff8-augustus-gene-213.42
1	maker-Cram_his_scaff8-augustus-gene-213.43
1	maker-Cram_his_scaff8-augustus-gene-214.63
1	maker-Cram_his_scaff8-augustus-gene-214.70
1	snap_masked-Cram_his_scaff8-processed-gene-214.43
1	maker-Cram_his_scaff8-augustus-gene-214.64
1	maker-Cram_his_scaff8-augustus-gene-214.65
1	snap_masked-Cram_his_scaff8-processed-gene-214.32
1	maker-Cram_his_scaff8-augustus-gene-214.76
1	augustus_masked-Cram_his_scaff8-processed-gene-214.22
1	snap_masked-Cram_his_scaff8-processed-gene-214.59
1	maker-Cram_his_scaff8-augustus-gene-215.46
1	maker-Cram_his_scaff8-augustus-gene-215.42
1	maker-Cram_his_scaff8-augustus-gene-215.47
1	maker-Cram_his_scaff8-augustus-gene-215.48
1	maker-Cram_his_scaff8-augustus-gene-215.49
1	maker-Cram_his_scaff8-augustus-gene-215.50
1	maker-Cram_his_scaff8-augustus-gene-216.50
1	maker-Cram_his_scaff8-augustus-gene-216.58
1	maker-Cram_his_scaff8-augustus-gene-216.56
1	augustus_masked-Cram_his_scaff8-processed-gene-216.17
1	maker-Cram_his_scaff8-augustus-gene-217.49
1	snap_masked-Cram_his_scaff8-processed-gene-217.31
1	maker-Cram_his_scaff8-augustus-gene-217.47
1	maker-Cram_his_scaff8-snap-gene-217.55
1	maker-Cram_his_scaff8-snap-gene-218.59
1	maker-Cram_his_scaff8-augustus-gene-218.45
1	maker-Cram_his_scaff8-augustus-gene-218.52
1	maker-Cram_his_scaff8-augustus-gene-219.45
1	maker-Cram_his_scaff8-augustus-gene-219.42
1	maker-Cram_his_scaff8-augustus-gene-219.46
1	maker-Cram_his_scaff8-augustus-gene-219.47
1	augustus_masked-Cram_his_scaff8-processed-gene-219.5
1	maker-Cram_his_scaff8-augustus-gene-219.44
1	maker-Cram_his_scaff8-augustus-gene-219.51
1	maker-Cram_his_scaff8-augustus-gene-220.37
1	maker-Cram_his_scaff8-augustus-gene-222.29
1	maker-Cram_his_scaff8-augustus-gene-222.28
1	maker-Cram_his_scaff8-snap-gene-222.33
1	maker-Cram_his_scaff8-snap-gene-223.58
1	maker-Cram_his_scaff8-augustus-gene-223.55
1	snap_masked-Cram_his_scaff8-processed-gene-223.41
1	maker-Cram_his_scaff8-augustus-gene-223.48
1	maker-Cram_his_scaff8-augustus-gene-224.45
1	maker-Cram_his_scaff8-augustus-gene-224.51
1	augustus_masked-Cram_his_scaff8-processed-gene-224.15
1	maker-Cram_his_scaff8-snap-gene-224.64
1	maker-Cram_his_scaff8-augustus-gene-225.39
1	snap_masked-Cram_his_scaff8-processed-gene-225.15
1	maker-Cram_his_scaff8-augustus-gene-225.47
1	maker-Cram_his_scaff8-augustus-gene-226.54
1	maker-Cram_his_scaff8-snap-gene-226.77
1	augustus_masked-Cram_his_scaff8-processed-gene-226.5
1	maker-Cram_his_scaff8-snap-gene-226.78
1	maker-Cram_his_scaff8-augustus-gene-226.56
1	maker-Cram_his_scaff8-augustus-gene-226.62
1	maker-Cram_his_scaff8-augustus-gene-226.57
1	maker-Cram_his_scaff8-augustus-gene-226.63
1	maker-Cram_his_scaff8-augustus-gene-226.58
1	maker-Cram_his_scaff8-snap-gene-227.41
1	maker-Cram_his_scaff8-augustus-gene-227.34
1	maker-Cram_his_scaff8-snap-gene-227.43
1	maker-Cram_his_scaff8-augustus-gene-227.37
1	maker-Cram_his_scaff8-augustus-gene-228.44
1	maker-Cram_his_scaff8-augustus-gene-228.54
1	maker-Cram_his_scaff8-augustus-gene-228.45
1	maker-Cram_his_scaff8-augustus-gene-228.47
1	snap_masked-Cram_his_scaff8-processed-gene-228.28
1	maker-Cram_his_scaff8-augustus-gene-228.49
1	maker-Cram_his_scaff8-augustus-gene-229.30
1	maker-Cram_his_scaff8-augustus-gene-229.28
1	maker-Cram_his_scaff8-augustus-gene-231.34
1	snap_masked-Cram_his_scaff8-processed-gene-231.24
1	maker-Cram_his_scaff8-snap-gene-232.52
1	maker-Cram_his_scaff8-augustus-gene-232.49
1	maker-Cram_his_scaff8-augustus-gene-232.50
1	maker-Cram_his_scaff8-augustus-gene-233.32
1	maker-Cram_his_scaff8-snap-gene-233.42
1	snap_masked-Cram_his_scaff8-processed-gene-233.27
1	augustus_masked-Cram_his_scaff8-processed-gene-233.4
1	snap_masked-Cram_his_scaff8-processed-gene-234.20
1	maker-Cram_his_scaff8-snap-gene-234.59
1	maker-Cram_his_scaff8-augustus-gene-234.47
1	maker-Cram_his_scaff8-augustus-gene-234.48
1	maker-Cram_his_scaff8-snap-gene-235.57
1	maker-Cram_his_scaff8-augustus-gene-236.22
1	maker-Cram_his_scaff8-augustus-gene-237.56
1	maker-Cram_his_scaff8-augustus-gene-237.57
1	maker-Cram_his_scaff8-augustus-gene-237.47
1	maker-Cram_his_scaff8-augustus-gene-237.48
1	maker-Cram_his_scaff8-augustus-gene-237.49
1	snap_masked-Cram_his_scaff8-processed-gene-237.28
1	maker-Cram_his_scaff8-augustus-gene-237.51
1	maker-Cram_his_scaff8-snap-gene-237.66
1	maker-Cram_his_scaff8-augustus-gene-237.53
1	snap_masked-Cram_his_scaff8-processed-gene-237.32
1	augustus_masked-Cram_his_scaff8-processed-gene-238.0
1	maker-Cram_his_scaff8-augustus-gene-238.20
1	maker-Cram_his_scaff8-augustus-gene-238.21
1	maker-Cram_his_scaff8-augustus-gene-239.37
1	augustus_masked-Cram_his_scaff8-processed-gene-239.3
1	maker-Cram_his_scaff8-augustus-gene-239.38
1	maker-Cram_his_scaff8-augustus-gene-239.39
1	maker-Cram_his_scaff8-augustus-gene-239.41
1	maker-Cram_his_scaff8-augustus-gene-240.38
1	maker-Cram_his_scaff8-snap-gene-240.41
1	maker-Cram_his_scaff8-augustus-gene-240.39
1	maker-Cram_his_scaff8-augustus-gene-240.34
1	augustus_masked-Cram_his_scaff8-processed-gene-240.10
1	maker-Cram_his_scaff8-augustus-gene-241.40
1	maker-Cram_his_scaff8-augustus-gene-241.44
1	maker-Cram_his_scaff8-augustus-gene-241.39
1	maker-Cram_his_scaff8-augustus-gene-241.45
1	maker-Cram_his_scaff8-augustus-gene-241.46
1	maker-Cram_his_scaff8-augustus-gene-241.47
1	maker-Cram_his_scaff8-augustus-gene-241.48
1	snap_masked-Cram_his_scaff8-processed-gene-242.32
1	maker-Cram_his_scaff8-snap-gene-242.55
1	maker-Cram_his_scaff8-augustus-gene-242.48
1	maker-Cram_his_scaff8-augustus-gene-242.43
1	maker-Cram_his_scaff8-augustus-gene-242.44
1	maker-Cram_his_scaff8-augustus-gene-242.45
1	augustus_masked-Cram_his_scaff8-processed-gene-242.12
1	augustus_masked-Cram_his_scaff8-processed-gene-246.7
1	maker-Cram_his_scaff8-augustus-gene-246.27
1	maker-Cram_his_scaff8-augustus-gene-246.34
1	maker-Cram_his_scaff8-augustus-gene-247.12
1	maker-Cram_his_scaff8-snap-gene-248.40
1	maker-Cram_his_scaff8-augustus-gene-248.32
1	maker-Cram_his_scaff8-snap-gene-248.44
1	maker-Cram_his_scaff8-augustus-gene-248.28
1	maker-Cram_his_scaff8-augustus-gene-248.29
1	maker-Cram_his_scaff8-augustus-gene-249.62
1	maker-Cram_his_scaff8-augustus-gene-249.68
1	maker-Cram_his_scaff8-augustus-gene-249.63
1	maker-Cram_his_scaff8-augustus-gene-249.71
1	maker-Cram_his_scaff8-augustus-gene-250.46
1	maker-Cram_his_scaff8-augustus-gene-250.47
1	snap_masked-Cram_his_scaff8-processed-gene-250.19
1	maker-Cram_his_scaff8-augustus-gene-250.49
1	maker-Cram_his_scaff8-augustus-gene-250.50
1	maker-Cram_his_scaff8-snap-gene-250.66
1	maker-Cram_his_scaff8-augustus-gene-250.52
1	maker-Cram_his_scaff8-augustus-gene-251.43
1	maker-Cram_his_scaff8-augustus-gene-251.44
1	snap_masked-Cram_his_scaff8-processed-gene-251.18
1	maker-Cram_his_scaff8-augustus-gene-251.57
1	snap_masked-Cram_his_scaff8-processed-gene-251.30
1	maker-Cram_his_scaff8-augustus-gene-251.52
1	maker-Cram_his_scaff8-augustus-gene-251.53
1	maker-Cram_his_scaff8-snap-gene-251.71
1	maker-Cram_his_scaff8-snap-gene-251.77
1	maker-Cram_his_scaff8-snap-gene-252.61
1	maker-Cram_his_scaff8-snap-gene-252.62
1	maker-Cram_his_scaff8-snap-gene-252.63
1	maker-Cram_his_scaff8-snap-gene-252.64
1	maker-Cram_his_scaff8-augustus-gene-253.59
1	maker-Cram_his_scaff8-snap-gene-253.67
1	maker-Cram_his_scaff8-augustus-gene-253.60
1	maker-Cram_his_scaff8-snap-gene-253.69
1	maker-Cram_his_scaff8-snap-gene-253.80
1	maker-Cram_his_scaff8-snap-gene-253.72
1	maker-Cram_his_scaff8-snap-gene-254.58
1	maker-Cram_his_scaff8-augustus-gene-254.45
1	maker-Cram_his_scaff8-augustus-gene-254.46
1	maker-Cram_his_scaff8-snap-gene-254.64
1	maker-Cram_his_scaff8-snap-gene-254.65
1	maker-Cram_his_scaff8-augustus-gene-254.50
1	maker-Cram_his_scaff8-augustus-gene-254.51
1	maker-Cram_his_scaff8-augustus-gene-257.72
1	maker-Cram_his_scaff8-augustus-gene-257.66
1	maker-Cram_his_scaff8-augustus-gene-257.73
1	maker-Cram_his_scaff8-augustus-gene-257.74
1	maker-Cram_his_scaff8-augustus-gene-257.75
1	maker-Cram_his_scaff8-augustus-gene-257.68
1	maker-Cram_his_scaff8-augustus-gene-257.79
1	maker-Cram_his_scaff8-augustus-gene-257.81
1	maker-Cram_his_scaff8-augustus-gene-257.82
1	maker-Cram_his_scaff8-augustus-gene-258.55
1	maker-Cram_his_scaff8-augustus-gene-258.49
1	maker-Cram_his_scaff8-augustus-gene-258.56
1	maker-Cram_his_scaff8-augustus-gene-258.57
1	snap_masked-Cram_his_scaff8-processed-gene-258.30
1	maker-Cram_his_scaff8-snap-gene-259.72
1	maker-Cram_his_scaff8-augustus-gene-259.60
1	maker-Cram_his_scaff8-augustus-gene-259.66
1	maker-Cram_his_scaff8-augustus-gene-259.57
1	snap_masked-Cram_his_scaff8-processed-gene-259.33
1	maker-Cram_his_scaff8-augustus-gene-259.58
1	maker-Cram_his_scaff8-augustus-gene-260.44
1	maker-Cram_his_scaff8-augustus-gene-260.50
1	maker-Cram_his_scaff8-snap-gene-260.70
1	maker-Cram_his_scaff8-augustus-gene-260.54
1	maker-Cram_his_scaff8-augustus-gene-260.55
1	maker-Cram_his_scaff8-augustus-gene-260.56
1	maker-Cram_his_scaff8-augustus-gene-260.47
1	maker-Cram_his_scaff8-augustus-gene-260.48
1	maker-Cram_his_scaff8-augustus-gene-260.57
1	maker-Cram_his_scaff8-augustus-gene-260.58
1	snap_masked-Cram_his_scaff8-processed-gene-261.24
1	maker-Cram_his_scaff8-snap-gene-261.90
1	maker-Cram_his_scaff8-augustus-gene-261.55
1	maker-Cram_his_scaff8-augustus-gene-261.56
1	snap_masked-Cram_his_scaff8-processed-gene-261.49
1	maker-Cram_his_scaff8-snap-gene-261.78
1	snap_masked-Cram_his_scaff8-processed-gene-261.34
1	maker-Cram_his_scaff8-augustus-gene-261.70
1	maker-Cram_his_scaff8-augustus-gene-261.71
1	maker-Cram_his_scaff8-augustus-gene-261.61
1	maker-Cram_his_scaff8-snap-gene-262.84
1	maker-Cram_his_scaff8-snap-gene-262.78
1	maker-Cram_his_scaff8-augustus-gene-262.70
1	maker-Cram_his_scaff8-augustus-gene-262.71
1	maker-Cram_his_scaff8-snap-gene-262.79
1	maker-Cram_his_scaff8-augustus-gene-263.55
1	maker-Cram_his_scaff8-augustus-gene-263.64
1	maker-Cram_his_scaff8-snap-gene-263.81
1	maker-Cram_his_scaff8-augustus-gene-263.56
1	maker-Cram_his_scaff8-augustus-gene-263.66
1	maker-Cram_his_scaff8-augustus-gene-263.67
1	maker-Cram_his_scaff8-augustus-gene-263.58
1	maker-Cram_his_scaff8-augustus-gene-263.59
1	maker-Cram_his_scaff8-augustus-gene-263.60
1	maker-Cram_his_scaff8-augustus-gene-263.61
1	snap_masked-Cram_his_scaff8-processed-gene-263.42
1	maker-Cram_his_scaff8-augustus-gene-263.68
1	maker-Cram_his_scaff8-augustus-gene-263.63
1	snap_masked-Cram_his_scaff8-processed-gene-264.24
1	maker-Cram_his_scaff8-snap-gene-264.66
1	maker-Cram_his_scaff8-snap-gene-264.71
1	maker-Cram_his_scaff8-augustus-gene-264.59
1	maker-Cram_his_scaff8-snap-gene-264.73
1	maker-Cram_his_scaff8-augustus-gene-264.62
1	maker-Cram_his_scaff8-augustus-gene-264.54
1	maker-Cram_his_scaff8-augustus-gene-264.64
1	maker-Cram_his_scaff8-augustus-gene-264.55
1	maker-Cram_his_scaff8-snap-gene-265.62
1	maker-Cram_his_scaff8-snap-gene-265.68
1	maker-Cram_his_scaff8-augustus-gene-265.47
1	maker-Cram_his_scaff8-augustus-gene-265.48
1	maker-Cram_his_scaff8-snap-gene-265.70
1	maker-Cram_his_scaff8-augustus-gene-265.57
1	maker-Cram_his_scaff8-augustus-gene-265.58
1	maker-Cram_his_scaff8-augustus-gene-265.59
1	maker-Cram_his_scaff8-augustus-gene-265.60
1	snap_masked-Cram_his_scaff8-processed-gene-266.16
1	snap_masked-Cram_his_scaff8-processed-gene-266.17
1	maker-Cram_his_scaff8-snap-gene-266.53
1	maker-Cram_his_scaff8-augustus-gene-266.38
1	maker-Cram_his_scaff8-augustus-gene-266.48
1	maker-Cram_his_scaff8-augustus-gene-266.39
1	maker-Cram_his_scaff8-augustus-gene-266.49
1	maker-Cram_his_scaff8-augustus-gene-266.40
1	maker-Cram_his_scaff8-augustus-gene-266.41
1	maker-Cram_his_scaff8-augustus-gene-266.42
1	maker-Cram_his_scaff8-augustus-gene-266.43
1	maker-Cram_his_scaff8-augustus-gene-266.50
1	maker-Cram_his_scaff8-augustus-gene-267.64
1	maker-Cram_his_scaff8-augustus-gene-267.72
1	snap_masked-Cram_his_scaff8-processed-gene-267.47
1	maker-Cram_his_scaff8-augustus-gene-267.74
1	maker-Cram_his_scaff8-augustus-gene-267.75
1	maker-Cram_his_scaff8-augustus-gene-267.77
1	maker-Cram_his_scaff8-augustus-gene-267.65
1	snap_masked-Cram_his_scaff8-processed-gene-267.52
1	maker-Cram_his_scaff8-augustus-gene-267.79
1	maker-Cram_his_scaff8-augustus-gene-267.68
1	maker-Cram_his_scaff8-augustus-gene-267.80
1	maker-Cram_his_scaff8-augustus-gene-267.81
1	maker-Cram_his_scaff8-augustus-gene-267.69
1	maker-Cram_his_scaff8-snap-gene-267.105
1	maker-Cram_his_scaff8-augustus-gene-268.75
1	maker-Cram_his_scaff8-snap-gene-268.84
1	maker-Cram_his_scaff8-augustus-gene-268.76
1	maker-Cram_his_scaff8-snap-gene-268.85
1	maker-Cram_his_scaff8-augustus-gene-268.70
1	maker-Cram_his_scaff8-augustus-gene-268.77
1	maker-Cram_his_scaff8-augustus-gene-268.78
1	maker-Cram_his_scaff8-augustus-gene-268.71
1	maker-Cram_his_scaff8-snap-gene-268.91
1	snap_masked-Cram_his_scaff8-processed-gene-268.60
1	maker-Cram_his_scaff8-augustus-gene-268.82
1	maker-Cram_his_scaff8-augustus-gene-269.52
1	maker-Cram_his_scaff8-augustus-gene-269.58
1	maker-Cram_his_scaff8-snap-gene-269.68
1	maker-Cram_his_scaff8-augustus-gene-269.59
1	maker-Cram_his_scaff8-augustus-gene-269.54
1	maker-Cram_his_scaff8-augustus-gene-270.51
1	maker-Cram_his_scaff8-snap-gene-270.68
1	maker-Cram_his_scaff8-augustus-gene-270.45
1	maker-Cram_his_scaff8-snap-gene-270.70
1	maker-Cram_his_scaff8-augustus-gene-270.46
1	maker-Cram_his_scaff8-augustus-gene-270.47
1	maker-Cram_his_scaff8-snap-gene-270.73
1	maker-Cram_his_scaff8-augustus-gene-270.57
1	maker-Cram_his_scaff8-augustus-gene-270.58
1	maker-Cram_his_scaff8-augustus-gene-271.42
1	maker-Cram_his_scaff8-augustus-gene-271.43
1	snap_masked-Cram_his_scaff8-processed-gene-271.35
1	maker-Cram_his_scaff8-snap-gene-271.56
1	maker-Cram_his_scaff8-augustus-gene-271.46
1	snap_masked-Cram_his_scaff8-processed-gene-271.38
1	maker-Cram_his_scaff8-augustus-gene-271.52
1	maker-Cram_his_scaff8-augustus-gene-271.47
1	maker-Cram_his_scaff8-snap-gene-271.65
1	maker-Cram_his_scaff8-augustus-gene-272.53
1	maker-Cram_his_scaff8-augustus-gene-272.48
1	snap_masked-Cram_his_scaff8-processed-gene-272.45
1	augustus_masked-Cram_his_scaff8-processed-gene-272.10
1	maker-Cram_his_scaff8-augustus-gene-272.60
1	snap_masked-Cram_his_scaff8-processed-gene-273.18
1	maker-Cram_his_scaff8-augustus-gene-273.47
1	maker-Cram_his_scaff8-snap-gene-273.61
1	snap_masked-Cram_his_scaff8-processed-gene-273.43
1	augustus_masked-Cram_his_scaff8-processed-gene-274.15
1	maker-Cram_his_scaff8-augustus-gene-274.68
1	maker-Cram_his_scaff8-augustus-gene-274.62
1	maker-Cram_his_scaff8-augustus-gene-274.72
1	maker-Cram_his_scaff8-augustus-gene-274.66
1	maker-Cram_his_scaff8-augustus-gene-274.73
1	maker-Cram_his_scaff8-augustus-gene-275.50
1	snap_masked-Cram_his_scaff8-processed-gene-275.21
1	maker-Cram_his_scaff8-augustus-gene-275.57
1	maker-Cram_his_scaff8-augustus-gene-275.58
1	maker-Cram_his_scaff8-snap-gene-275.76
1	snap_masked-Cram_his_scaff8-processed-gene-275.27
1	maker-Cram_his_scaff8-augustus-gene-275.63
1	maker-Cram_his_scaff8-augustus-gene-275.54
1	maker-Cram_his_scaff8-augustus-gene-275.64
1	maker-Cram_his_scaff8-augustus-gene-276.41
1	maker-Cram_his_scaff8-augustus-gene-276.35
1	maker-Cram_his_scaff8-augustus-gene-276.37
1	maker-Cram_his_scaff8-snap-gene-276.50
1	maker-Cram_his_scaff8-snap-gene-276.54
1	maker-Cram_his_scaff8-augustus-gene-276.43
1	maker-Cram_his_scaff8-augustus-gene-277.56
1	maker-Cram_his_scaff8-augustus-gene-277.59
1	augustus_masked-Cram_his_scaff8-processed-gene-277.8
1	maker-Cram_his_scaff8-augustus-gene-277.60
1	maker-Cram_his_scaff8-augustus-gene-277.65
1	maker-Cram_his_scaff8-augustus-gene-277.61
1	maker-Cram_his_scaff8-augustus-gene-278.58
1	maker-Cram_his_scaff8-augustus-gene-278.51
1	maker-Cram_his_scaff8-augustus-gene-278.52
1	maker-Cram_his_scaff8-augustus-gene-278.59
1	maker-Cram_his_scaff8-augustus-gene-278.60
1	maker-Cram_his_scaff8-augustus-gene-278.61
1	augustus_masked-Cram_his_scaff8-processed-gene-278.15
1	maker-Cram_his_scaff8-augustus-gene-278.63
1	maker-Cram_his_scaff8-augustus-gene-278.64
1	snap_masked-Cram_his_scaff8-processed-gene-278.50
1	maker-Cram_his_scaff8-augustus-gene-279.50
1	maker-Cram_his_scaff8-augustus-gene-279.51
1	maker-Cram_his_scaff8-augustus-gene-279.57
1	snap_masked-Cram_his_scaff8-processed-gene-279.30
1	augustus_masked-Cram_his_scaff8-processed-gene-279.16
1	maker-Cram_his_scaff8-augustus-gene-279.56
1	maker-Cram_his_scaff8-augustus-gene-279.59
1	maker-Cram_his_scaff8-augustus-gene-280.26
1	maker-Cram_his_scaff8-augustus-gene-280.30
1	maker-Cram_his_scaff8-augustus-gene-280.31
1	maker-Cram_his_scaff8-augustus-gene-280.32
1	maker-Cram_his_scaff8-augustus-gene-280.27
1	maker-Cram_his_scaff8-augustus-gene-280.33
1	maker-Cram_his_scaff8-augustus-gene-280.34
1	maker-Cram_his_scaff8-augustus-gene-280.29
1	snap_masked-Cram_his_scaff8-processed-gene-280.24
1	maker-Cram_his_scaff8-snap-gene-281.65
1	maker-Cram_his_scaff8-augustus-gene-281.54
1	maker-Cram_his_scaff8-snap-gene-281.69
1	maker-Cram_his_scaff8-augustus-gene-281.55
1	maker-Cram_his_scaff8-augustus-gene-282.74
1	snap_masked-Cram_his_scaff8-processed-gene-282.48
1	maker-Cram_his_scaff8-snap-gene-282.86
1	maker-Cram_his_scaff8-augustus-gene-282.76
1	snap_masked-Cram_his_scaff8-processed-gene-282.61
1	maker-Cram_his_scaff8-augustus-gene-283.41
1	snap_masked-Cram_his_scaff8-processed-gene-283.30
1	maker-Cram_his_scaff8-snap-gene-283.49
1	maker-Cram_his_scaff8-augustus-gene-284.42
1	snap_masked-Cram_his_scaff8-processed-gene-284.20
1	maker-Cram_his_scaff8-snap-gene-284.64
1	maker-Cram_his_scaff8-snap-gene-284.55
1	maker-Cram_his_scaff8-augustus-gene-284.45
1	snap_masked-Cram_his_scaff8-processed-gene-284.28
1	maker-Cram_his_scaff8-augustus-gene-284.47
1	maker-Cram_his_scaff8-snap-gene-285.59
1	augustus_masked-Cram_his_scaff8-processed-gene-285.10
1	maker-Cram_his_scaff8-augustus-gene-286.36
1	maker-Cram_his_scaff8-augustus-gene-287.30
1	augustus_masked-Cram_his_scaff8-processed-gene-287.6
1	snap_masked-Cram_his_scaff8-processed-gene-287.18
1	maker-Cram_his_scaff8-augustus-gene-288.48
1	maker-Cram_his_scaff8-augustus-gene-288.49
1	maker-Cram_his_scaff8-augustus-gene-288.56
1	maker-Cram_his_scaff8-augustus-gene-288.57
1	maker-Cram_his_scaff8-snap-gene-288.67
1	maker-Cram_his_scaff8-augustus-gene-288.59
1	maker-Cram_his_scaff8-snap-gene-288.68
1	snap_masked-Cram_his_scaff8-processed-gene-288.41
1	snap_masked-Cram_his_scaff8-processed-gene-288.26
1	maker-Cram_his_scaff8-augustus-gene-288.53
1	maker-Cram_his_scaff8-augustus-gene-288.54
1	snap_masked-Cram_his_scaff8-processed-gene-288.29
1	maker-Cram_his_scaff8-augustus-gene-288.61
1	maker-Cram_his_scaff8-snap-gene-288.82
1	maker-Cram_his_scaff8-augustus-gene-288.63
1	augustus_masked-Cram_his_scaff8-processed-gene-288.19
1	maker-Cram_his_scaff8-augustus-gene-288.55
1	maker-Cram_his_scaff8-augustus-gene-289.53
1	maker-Cram_his_scaff8-augustus-gene-289.57
1	maker-Cram_his_scaff8-augustus-gene-289.59
1	maker-Cram_his_scaff8-snap-gene-289.76
1	maker-Cram_his_scaff8-snap-gene-289.78
1	maker-Cram_his_scaff8-augustus-gene-289.65
1	maker-Cram_his_scaff8-augustus-gene-289.56
1	snap_masked-Cram_his_scaff8-processed-gene-289.36
1	maker-Cram_his_scaff8-augustus-gene-290.77
1	maker-Cram_his_scaff8-snap-gene-290.98
1	maker-Cram_his_scaff8-snap-gene-290.85
1	maker-Cram_his_scaff8-augustus-gene-290.80
1	maker-Cram_his_scaff8-snap-gene-290.101
1	maker-Cram_his_scaff8-augustus-gene-290.68
1	maker-Cram_his_scaff8-snap-gene-290.90
1	maker-Cram_his_scaff8-augustus-gene-290.71
1	maker-Cram_his_scaff8-snap-gene-290.93
1	maker-Cram_his_scaff8-augustus-gene-290.74
1	maker-Cram_his_scaff8-snap-gene-290.95
1	maker-Cram_his_scaff8-augustus-gene-290.76
1	maker-Cram_his_scaff8-augustus-gene-290.81
1	maker-Cram_his_scaff8-augustus-gene-291.35
1	snap_masked-Cram_his_scaff8-processed-gene-291.27
1	maker-Cram_his_scaff8-augustus-gene-291.41
1	maker-Cram_his_scaff8-augustus-gene-291.38
1	maker-Cram_his_scaff8-snap-gene-291.56
1	maker-Cram_his_scaff8-augustus-gene-291.45
1	maker-Cram_his_scaff8-augustus-gene-291.39
1	maker-Cram_his_scaff8-snap-gene-292.51
1	maker-Cram_his_scaff8-augustus-gene-292.43
1	maker-Cram_his_scaff8-augustus-gene-292.45
1	maker-Cram_his_scaff8-augustus-gene-292.46
1	maker-Cram_his_scaff8-augustus-gene-293.48
1	maker-Cram_his_scaff8-augustus-gene-293.54
1	snap_masked-Cram_his_scaff8-processed-gene-293.26
1	snap_masked-Cram_his_scaff8-processed-gene-293.41
1	maker-Cram_his_scaff8-augustus-gene-294.40
1	maker-Cram_his_scaff8-augustus-gene-294.33
1	maker-Cram_his_scaff8-augustus-gene-294.34
1	maker-Cram_his_scaff8-augustus-gene-295.32
1	maker-Cram_his_scaff8-augustus-gene-295.36
1	maker-Cram_his_scaff8-augustus-gene-295.34
1	maker-Cram_his_scaff8-augustus-gene-295.35
1	maker-Cram_his_scaff8-augustus-gene-295.38
1	maker-Cram_his_scaff8-augustus-gene-296.47
1	maker-Cram_his_scaff8-augustus-gene-296.55
1	maker-Cram_his_scaff8-augustus-gene-296.56
1	maker-Cram_his_scaff8-augustus-gene-296.49
1	maker-Cram_his_scaff8-augustus-gene-296.57
1	maker-Cram_his_scaff8-augustus-gene-296.58
1	maker-Cram_his_scaff8-augustus-gene-296.59
1	maker-Cram_his_scaff8-snap-gene-296.75
1	augustus_masked-Cram_his_scaff8-processed-gene-296.17
1	maker-Cram_his_scaff8-snap-gene-296.76
1	augustus_masked-Cram_his_scaff8-processed-gene-297.1
1	maker-Cram_his_scaff8-augustus-gene-297.11
1	maker-Cram_his_scaff8-augustus-gene-297.12
1	maker-Cram_his_scaff8-augustus-gene-298.44
1	maker-Cram_his_scaff8-augustus-gene-298.39
1	maker-Cram_his_scaff8-augustus-gene-301.40
1	maker-Cram_his_scaff8-augustus-gene-302.44
1	augustus_masked-Cram_his_scaff8-processed-gene-302.10
1	maker-Cram_his_scaff8-augustus-gene-302.46
1	maker-Cram_his_scaff8-augustus-gene-302.48
1	snap_masked-Cram_his_scaff8-processed-gene-303.19
1	maker-Cram_his_scaff8-augustus-gene-303.38
1	maker-Cram_his_scaff8-augustus-gene-303.43
1	maker-Cram_his_scaff8-augustus-gene-304.53
1	snap_masked-Cram_his_scaff8-processed-gene-304.23
1	maker-Cram_his_scaff8-snap-gene-304.59
1	maker-Cram_his_scaff8-augustus-gene-304.54
1	maker-Cram_his_scaff8-augustus-gene-304.51
1	maker-Cram_his_scaff8-snap-gene-304.61
1	maker-Cram_his_scaff8-augustus-gene-305.40
1	maker-Cram_his_scaff8-augustus-gene-305.47
1	snap_masked-Cram_his_scaff8-processed-gene-305.34
1	maker-Cram_his_scaff8-snap-gene-305.55
1	maker-Cram_his_scaff8-augustus-gene-305.50
1	maker-Cram_his_scaff8-augustus-gene-305.43
1	maker-Cram_his_scaff8-augustus-gene-306.54
1	maker-Cram_his_scaff8-snap-gene-306.70
1	maker-Cram_his_scaff8-augustus-gene-306.56
1	maker-Cram_his_scaff8-snap-gene-306.72
2	snap_masked-Cram_his_scaff13-processed-gene-7.14
2	snap_masked-Cram_his_scaff13-processed-gene-8.16
2	maker-Cram_his_scaff13-augustus-gene-8.45
2	maker-Cram_his_scaff13-augustus-gene-8.44
2	augustus_masked-Cram_his_scaff13-processed-gene-8.5
2	augustus_masked-Cram_his_scaff13-processed-gene-9.6
2	maker-Cram_his_scaff13-snap-gene-9.47
2	maker-Cram_his_scaff13-augustus-gene-10.48
2	maker-Cram_his_scaff13-augustus-gene-11.34
2	maker-Cram_his_scaff13-augustus-gene-11.33
2	maker-Cram_his_scaff13-snap-gene-13.49
2	maker-Cram_his_scaff13-augustus-gene-15.45
2	maker-Cram_his_scaff13-augustus-gene-18.39
2	snap_masked-Cram_his_scaff13-processed-gene-19.14
2	snap_masked-Cram_his_scaff13-processed-gene-19.16
2	snap_masked-Cram_his_scaff13-processed-gene-19.17
2	maker-Cram_his_scaff13-augustus-gene-19.39
2	maker-Cram_his_scaff13-augustus-gene-19.40
2	maker-Cram_his_scaff13-augustus-gene-20.41
2	maker-Cram_his_scaff13-augustus-gene-20.43
2	maker-Cram_his_scaff13-augustus-gene-22.46
2	maker-Cram_his_scaff13-snap-gene-23.43
2	maker-Cram_his_scaff13-augustus-gene-25.31
2	snap_masked-Cram_his_scaff13-processed-gene-25.22
2	augustus_masked-Cram_his_scaff13-processed-gene-30.1
2	maker-Cram_his_scaff13-augustus-gene-30.43
2	maker-Cram_his_scaff13-augustus-gene-30.47
2	maker-Cram_his_scaff13-augustus-gene-30.44
2	maker-Cram_his_scaff13-augustus-gene-30.48
2	augustus_masked-Cram_his_scaff13-processed-gene-32.0
2	maker-Cram_his_scaff13-augustus-gene-32.25
2	maker-Cram_his_scaff13-snap-gene-32.31
2	maker-Cram_his_scaff13-augustus-gene-32.28
2	maker-Cram_his_scaff13-augustus-gene-33.33
2	maker-Cram_his_scaff13-augustus-gene-33.34
2	maker-Cram_his_scaff13-augustus-gene-33.35
2	snap_masked-Cram_his_scaff13-processed-gene-35.35
2	maker-Cram_his_scaff13-augustus-gene-35.42
2	augustus_masked-Cram_his_scaff13-processed-gene-35.12
2	maker-Cram_his_scaff13-augustus-gene-35.46
2	maker-Cram_his_scaff13-snap-gene-36.44
2	maker-Cram_his_scaff13-augustus-gene-36.36
2	maker-Cram_his_scaff13-augustus-gene-36.38
2	augustus_masked-Cram_his_scaff13-processed-gene-36.11
2	snap_masked-Cram_his_scaff13-processed-gene-36.28
2	maker-Cram_his_scaff13-augustus-gene-36.42
2	maker-Cram_his_scaff13-augustus-gene-42.43
2	maker-Cram_his_scaff13-augustus-gene-43.29
2	augustus_masked-Cram_his_scaff13-processed-gene-43.4
2	maker-Cram_his_scaff13-augustus-gene-43.30
2	maker-Cram_his_scaff13-augustus-gene-45.38
2	maker-Cram_his_scaff13-augustus-gene-45.34
2	maker-Cram_his_scaff13-snap-gene-45.48
2	augustus_masked-Cram_his_scaff13-processed-gene-46.1
2	maker-Cram_his_scaff13-augustus-gene-46.30
2	maker-Cram_his_scaff13-augustus-gene-47.57
2	augustus_masked-Cram_his_scaff13-processed-gene-47.6
2	maker-Cram_his_scaff13-augustus-gene-47.54
2	maker-Cram_his_scaff13-augustus-gene-47.55
2	maker-Cram_his_scaff13-augustus-gene-47.58
2	maker-Cram_his_scaff13-augustus-gene-47.56
2	augustus_masked-Cram_his_scaff13-processed-gene-48.10
2	maker-Cram_his_scaff13-augustus-gene-48.51
2	maker-Cram_his_scaff13-snap-gene-48.58
2	maker-Cram_his_scaff13-augustus-gene-49.46
2	maker-Cram_his_scaff13-augustus-gene-50.20
2	snap_masked-Cram_his_scaff13-processed-gene-50.17
2	maker-Cram_his_scaff13-augustus-gene-50.22
2	maker-Cram_his_scaff13-augustus-gene-51.56
2	maker-Cram_his_scaff13-snap-gene-51.62
2	maker-Cram_his_scaff13-augustus-gene-51.58
2	maker-Cram_his_scaff13-augustus-gene-51.59
2	augustus_masked-Cram_his_scaff13-processed-gene-51.6
2	snap_masked-Cram_his_scaff13-processed-gene-51.42
2	augustus_masked-Cram_his_scaff13-processed-gene-52.7
2	maker-Cram_his_scaff13-augustus-gene-53.50
2	maker-Cram_his_scaff13-augustus-gene-57.36
2	maker-Cram_his_scaff13-augustus-gene-57.35
2	maker-Cram_his_scaff13-snap-gene-58.43
2	maker-Cram_his_scaff13-augustus-gene-58.38
2	maker-Cram_his_scaff13-augustus-gene-58.39
2	maker-Cram_his_scaff13-snap-gene-58.46
2	maker-Cram_his_scaff13-augustus-gene-59.34
2	maker-Cram_his_scaff13-augustus-gene-61.41
2	maker-Cram_his_scaff13-augustus-gene-61.43
2	maker-Cram_his_scaff13-snap-gene-62.31
2	maker-Cram_his_scaff13-augustus-gene-62.26
2	maker-Cram_his_scaff13-augustus-gene-62.28
2	augustus_masked-Cram_his_scaff13-processed-gene-62.7
2	maker-Cram_his_scaff13-augustus-gene-62.29
2	snap_masked-Cram_his_scaff13-processed-gene-62.21
2	augustus_masked-Cram_his_scaff13-processed-gene-63.8
2	maker-Cram_his_scaff13-augustus-gene-63.30
2	maker-Cram_his_scaff13-augustus-gene-63.33
2	snap_masked-Cram_his_scaff13-processed-gene-64.11
2	maker-Cram_his_scaff13-augustus-gene-64.37
2	maker-Cram_his_scaff13-augustus-gene-65.46
2	maker-Cram_his_scaff13-snap-gene-65.59
2	maker-Cram_his_scaff13-augustus-gene-65.47
2	augustus_masked-Cram_his_scaff13-processed-gene-65.4
2	maker-Cram_his_scaff13-augustus-gene-66.35
2	maker-Cram_his_scaff13-augustus-gene-66.34
2	augustus_masked-Cram_his_scaff13-processed-gene-66.3
2	maker-Cram_his_scaff13-augustus-gene-67.46
2	maker-Cram_his_scaff13-augustus-gene-67.48
2	maker-Cram_his_scaff13-augustus-gene-67.44
2	snap_masked-Cram_his_scaff13-processed-gene-67.39
2	maker-Cram_his_scaff13-augustus-gene-67.51
2	maker-Cram_his_scaff13-augustus-gene-68.31
2	augustus_masked-Cram_his_scaff13-processed-gene-68.8
2	maker-Cram_his_scaff13-augustus-gene-68.28
2	maker-Cram_his_scaff13-augustus-gene-68.32
2	snap_masked-Cram_his_scaff13-processed-gene-68.17
2	maker-Cram_his_scaff13-snap-gene-70.62
2	maker-Cram_his_scaff13-augustus-gene-71.41
2	maker-Cram_his_scaff13-augustus-gene-71.42
2	augustus_masked-Cram_his_scaff13-processed-gene-71.2
2	maker-Cram_his_scaff13-augustus-gene-71.45
2	maker-Cram_his_scaff13-augustus-gene-71.50
2	maker-Cram_his_scaff13-augustus-gene-71.51
2	maker-Cram_his_scaff13-snap-gene-71.64
2	maker-Cram_his_scaff13-augustus-gene-72.51
2	maker-Cram_his_scaff13-augustus-gene-72.52
2	maker-Cram_his_scaff13-snap-gene-72.66
2	maker-Cram_his_scaff13-augustus-gene-72.61
2	snap_masked-Cram_his_scaff13-processed-gene-73.24
2	maker-Cram_his_scaff13-augustus-gene-73.54
2	snap_masked-Cram_his_scaff13-processed-gene-73.28
2	maker-Cram_his_scaff13-augustus-gene-73.63
2	maker-Cram_his_scaff13-augustus-gene-76.41
2	maker-Cram_his_scaff13-augustus-gene-76.43
2	maker-Cram_his_scaff13-snap-gene-76.51
2	maker-Cram_his_scaff13-augustus-gene-77.47
2	maker-Cram_his_scaff13-snap-gene-77.63
2	maker-Cram_his_scaff13-augustus-gene-77.49
2	maker-Cram_his_scaff13-augustus-gene-77.50
2	maker-Cram_his_scaff13-augustus-gene-77.53
2	maker-Cram_his_scaff13-snap-gene-77.68
2	maker-Cram_his_scaff13-augustus-gene-77.56
2	maker-Cram_his_scaff13-augustus-gene-77.44
2	maker-Cram_his_scaff13-snap-gene-77.71
2	maker-Cram_his_scaff13-augustus-gene-79.54
2	maker-Cram_his_scaff13-snap-gene-80.36
2	maker-Cram_his_scaff13-augustus-gene-80.35
2	maker-Cram_his_scaff13-augustus-gene-81.41
2	maker-Cram_his_scaff13-augustus-gene-81.43
2	maker-Cram_his_scaff13-snap-gene-81.57
2	maker-Cram_his_scaff13-augustus-gene-81.47
2	snap_masked-Cram_his_scaff13-processed-gene-81.32
2	maker-Cram_his_scaff13-augustus-gene-81.49
2	augustus_masked-Cram_his_scaff13-processed-gene-81.7
2	maker-Cram_his_scaff13-snap-gene-81.68
2	maker-Cram_his_scaff13-augustus-gene-81.54
2	maker-Cram_his_scaff13-augustus-gene-82.54
2	maker-Cram_his_scaff13-augustus-gene-82.57
2	snap_masked-Cram_his_scaff13-processed-gene-82.20
2	maker-Cram_his_scaff13-augustus-gene-82.58
2	maker-Cram_his_scaff13-snap-gene-82.66
2	maker-Cram_his_scaff13-augustus-gene-82.49
2	maker-Cram_his_scaff13-augustus-gene-82.50
2	maker-Cram_his_scaff13-augustus-gene-82.60
2	maker-Cram_his_scaff13-augustus-gene-82.51
2	maker-Cram_his_scaff13-augustus-gene-82.61
2	maker-Cram_his_scaff13-augustus-gene-83.51
2	maker-Cram_his_scaff13-augustus-gene-83.49
2	maker-Cram_his_scaff13-augustus-gene-83.50
2	maker-Cram_his_scaff13-augustus-gene-83.53
2	maker-Cram_his_scaff13-augustus-gene-83.55
2	maker-Cram_his_scaff13-augustus-gene-84.49
2	augustus_masked-Cram_his_scaff13-processed-gene-84.3
2	maker-Cram_his_scaff13-snap-gene-84.71
2	maker-Cram_his_scaff13-augustus-gene-84.58
2	maker-Cram_his_scaff13-augustus-gene-84.59
2	maker-Cram_his_scaff13-augustus-gene-84.54
2	maker-Cram_his_scaff13-snap-gene-84.74
2	maker-Cram_his_scaff13-augustus-gene-85.61
2	maker-Cram_his_scaff13-augustus-gene-85.73
2	snap_masked-Cram_his_scaff13-processed-gene-85.50
2	maker-Cram_his_scaff13-augustus-gene-85.63
2	maker-Cram_his_scaff13-augustus-gene-85.64
2	maker-Cram_his_scaff13-augustus-gene-85.66
2	maker-Cram_his_scaff13-augustus-gene-85.76
2	maker-Cram_his_scaff13-augustus-gene-85.68
2	maker-Cram_his_scaff13-augustus-gene-85.69
2	maker-Cram_his_scaff13-augustus-gene-86.57
2	maker-Cram_his_scaff13-snap-gene-86.78
2	maker-Cram_his_scaff13-augustus-gene-86.59
2	maker-Cram_his_scaff13-snap-gene-86.79
2	maker-Cram_his_scaff13-augustus-gene-86.60
2	snap_masked-Cram_his_scaff13-processed-gene-86.50
2	augustus_masked-Cram_his_scaff13-processed-gene-86.17
2	snap_masked-Cram_his_scaff13-processed-gene-86.55
2	snap_masked-Cram_his_scaff13-processed-gene-86.56
2	maker-Cram_his_scaff13-augustus-gene-86.69
2	maker-Cram_his_scaff13-augustus-gene-87.39
2	snap_masked-Cram_his_scaff13-processed-gene-87.16
2	maker-Cram_his_scaff13-augustus-gene-87.45
2	maker-Cram_his_scaff13-augustus-gene-88.53
2	maker-Cram_his_scaff13-snap-gene-88.61
2	maker-Cram_his_scaff13-augustus-gene-88.55
2	maker-Cram_his_scaff13-augustus-gene-89.72
2	maker-Cram_his_scaff13-augustus-gene-89.74
2	maker-Cram_his_scaff13-augustus-gene-89.75
2	maker-Cram_his_scaff13-augustus-gene-89.76
2	maker-Cram_his_scaff13-augustus-gene-89.67
2	augustus_masked-Cram_his_scaff13-processed-gene-89.21
2	maker-Cram_his_scaff13-augustus-gene-90.33
2	maker-Cram_his_scaff13-augustus-gene-91.46
2	maker-Cram_his_scaff13-augustus-gene-91.52
2	maker-Cram_his_scaff13-augustus-gene-91.50
2	augustus_masked-Cram_his_scaff13-processed-gene-91.14
2	maker-Cram_his_scaff13-augustus-gene-91.51
2	maker-Cram_his_scaff13-augustus-gene-92.56
2	snap_masked-Cram_his_scaff13-processed-gene-92.26
2	maker-Cram_his_scaff13-augustus-gene-92.62
2	augustus_masked-Cram_his_scaff13-processed-gene-92.16
2	maker-Cram_his_scaff13-snap-gene-93.60
2	maker-Cram_his_scaff13-augustus-gene-93.49
2	maker-Cram_his_scaff13-augustus-gene-93.50
2	maker-Cram_his_scaff13-augustus-gene-93.51
2	maker-Cram_his_scaff13-augustus-gene-93.53
2	maker-Cram_his_scaff13-snap-gene-93.61
2	maker-Cram_his_scaff13-augustus-gene-93.54
2	maker-Cram_his_scaff13-augustus-gene-93.55
2	maker-Cram_his_scaff13-augustus-gene-93.46
2	maker-Cram_his_scaff13-augustus-gene-93.56
2	maker-Cram_his_scaff13-snap-gene-93.64
2	snap_masked-Cram_his_scaff13-processed-gene-94.11
2	snap_masked-Cram_his_scaff13-processed-gene-94.13
2	maker-Cram_his_scaff13-augustus-gene-94.30
2	maker-Cram_his_scaff13-augustus-gene-95.46
2	maker-Cram_his_scaff13-augustus-gene-96.47
2	maker-Cram_his_scaff13-augustus-gene-96.48
2	maker-Cram_his_scaff13-augustus-gene-97.44
2	maker-Cram_his_scaff13-snap-gene-97.57
2	maker-Cram_his_scaff13-augustus-gene-97.46
2	maker-Cram_his_scaff13-augustus-gene-98.51
2	maker-Cram_his_scaff13-snap-gene-98.72
2	maker-Cram_his_scaff13-augustus-gene-98.58
2	maker-Cram_his_scaff13-augustus-gene-98.60
2	maker-Cram_his_scaff13-augustus-gene-99.41
2	maker-Cram_his_scaff13-augustus-gene-99.42
2	maker-Cram_his_scaff13-augustus-gene-99.44
2	maker-Cram_his_scaff13-augustus-gene-99.47
2	maker-Cram_his_scaff13-augustus-gene-101.42
2	maker-Cram_his_scaff13-augustus-gene-101.48
2	maker-Cram_his_scaff13-snap-gene-101.63
2	maker-Cram_his_scaff13-augustus-gene-101.51
2	snap_masked-Cram_his_scaff13-processed-gene-101.35
2	maker-Cram_his_scaff13-augustus-gene-101.44
2	maker-Cram_his_scaff13-augustus-gene-101.46
2	maker-Cram_his_scaff13-augustus-gene-101.54
2	maker-Cram_his_scaff13-augustus-gene-101.55
2	maker-Cram_his_scaff13-augustus-gene-101.47
2	maker-Cram_his_scaff13-augustus-gene-101.56
2	maker-Cram_his_scaff13-snap-gene-102.53
2	maker-Cram_his_scaff13-augustus-gene-102.40
2	snap_masked-Cram_his_scaff13-processed-gene-102.29
2	maker-Cram_his_scaff13-augustus-gene-102.44
2	maker-Cram_his_scaff13-snap-gene-102.61
2	maker-Cram_his_scaff13-augustus-gene-102.49
2	maker-Cram_his_scaff13-augustus-gene-103.52
2	maker-Cram_his_scaff13-augustus-gene-103.47
2	maker-Cram_his_scaff13-snap-gene-103.70
2	maker-Cram_his_scaff13-snap-gene-103.67
2	maker-Cram_his_scaff13-augustus-gene-103.56
2	maker-Cram_his_scaff13-augustus-gene-103.51
2	maker-Cram_his_scaff13-augustus-gene-103.57
2	maker-Cram_his_scaff13-augustus-gene-103.61
2	maker-Cram_his_scaff13-augustus-gene-104.43
2	maker-Cram_his_scaff13-augustus-gene-104.50
2	maker-Cram_his_scaff13-snap-gene-104.54
2	maker-Cram_his_scaff13-augustus-gene-104.48
2	maker-Cram_his_scaff13-augustus-gene-105.29
2	maker-Cram_his_scaff13-augustus-gene-105.30
2	snap_masked-Cram_his_scaff13-processed-gene-105.15
2	maker-Cram_his_scaff13-snap-gene-106.78
2	maker-Cram_his_scaff13-augustus-gene-106.67
2	snap_masked-Cram_his_scaff13-processed-gene-106.52
2	maker-Cram_his_scaff13-augustus-gene-106.69
2	snap_masked-Cram_his_scaff13-processed-gene-106.57
2	snap_masked-Cram_his_scaff13-processed-gene-106.58
2	maker-Cram_his_scaff13-augustus-gene-106.71
2	snap_masked-Cram_his_scaff13-processed-gene-106.34
2	maker-Cram_his_scaff13-snap-gene-106.88
2	maker-Cram_his_scaff13-augustus-gene-108.51
2	maker-Cram_his_scaff13-snap-gene-108.63
2	maker-Cram_his_scaff13-snap-gene-108.55
2	maker-Cram_his_scaff13-augustus-gene-109.45
2	maker-Cram_his_scaff13-augustus-gene-109.46
2	maker-Cram_his_scaff13-augustus-gene-109.47
2	maker-Cram_his_scaff13-augustus-gene-109.49
2	maker-Cram_his_scaff13-augustus-gene-109.43
2	snap_masked-Cram_his_scaff13-processed-gene-110.17
2	maker-Cram_his_scaff13-augustus-gene-110.47
2	maker-Cram_his_scaff13-augustus-gene-110.55
2	maker-Cram_his_scaff13-augustus-gene-110.51
2	snap_masked-Cram_his_scaff13-processed-gene-110.44
2	maker-Cram_his_scaff13-augustus-gene-110.52
2	maker-Cram_his_scaff13-snap-gene-111.88
2	maker-Cram_his_scaff13-snap-gene-111.91
2	maker-Cram_his_scaff13-snap-gene-111.79
2	maker-Cram_his_scaff13-snap-gene-111.81
2	maker-Cram_his_scaff13-augustus-gene-111.64
2	maker-Cram_his_scaff13-augustus-gene-111.66
2	maker-Cram_his_scaff13-augustus-gene-111.77
2	maker-Cram_his_scaff13-augustus-gene-112.63
2	maker-Cram_his_scaff13-augustus-gene-112.53
2	snap_masked-Cram_his_scaff13-processed-gene-112.22
2	maker-Cram_his_scaff13-augustus-gene-112.55
2	maker-Cram_his_scaff13-augustus-gene-112.64
2	maker-Cram_his_scaff13-augustus-gene-112.65
2	snap_masked-Cram_his_scaff13-processed-gene-112.39
2	maker-Cram_his_scaff13-augustus-gene-112.56
2	maker-Cram_his_scaff13-augustus-gene-112.70
2	maker-Cram_his_scaff13-snap-gene-112.87
2	maker-Cram_his_scaff13-augustus-gene-113.54
2	maker-Cram_his_scaff13-augustus-gene-113.55
2	maker-Cram_his_scaff13-augustus-gene-113.56
2	maker-Cram_his_scaff13-augustus-gene-113.59
2	maker-Cram_his_scaff13-augustus-gene-113.60
2	maker-Cram_his_scaff13-augustus-gene-113.61
2	maker-Cram_his_scaff13-augustus-gene-113.62
2	maker-Cram_his_scaff13-augustus-gene-114.65
2	maker-Cram_his_scaff13-augustus-gene-114.79
2	maker-Cram_his_scaff13-augustus-gene-114.66
2	maker-Cram_his_scaff13-augustus-gene-114.67
2	maker-Cram_his_scaff13-augustus-gene-114.69
2	maker-Cram_his_scaff13-augustus-gene-114.70
2	maker-Cram_his_scaff13-augustus-gene-114.85
2	maker-Cram_his_scaff13-snap-gene-114.95
2	maker-Cram_his_scaff13-snap-gene-114.112
2	maker-Cram_his_scaff13-augustus-gene-114.74
2	maker-Cram_his_scaff13-augustus-gene-114.75
2	snap_masked-Cram_his_scaff13-processed-gene-114.48
2	maker-Cram_his_scaff13-augustus-gene-114.88
2	maker-Cram_his_scaff13-augustus-gene-115.56
2	maker-Cram_his_scaff13-snap-gene-115.86
2	maker-Cram_his_scaff13-augustus-gene-115.57
2	snap_masked-Cram_his_scaff13-processed-gene-115.38
2	maker-Cram_his_scaff13-augustus-gene-115.61
2	maker-Cram_his_scaff13-augustus-gene-115.63
2	maker-Cram_his_scaff13-augustus-gene-115.70
2	maker-Cram_his_scaff13-augustus-gene-115.71
2	maker-Cram_his_scaff13-augustus-gene-115.72
2	maker-Cram_his_scaff13-augustus-gene-115.73
2	maker-Cram_his_scaff13-augustus-gene-115.74
2	maker-Cram_his_scaff13-augustus-gene-115.64
2	maker-Cram_his_scaff13-snap-gene-115.95
2	maker-Cram_his_scaff13-augustus-gene-116.65
2	maker-Cram_his_scaff13-snap-gene-116.87
2	maker-Cram_his_scaff13-augustus-gene-116.77
2	maker-Cram_his_scaff13-snap-gene-116.89
2	maker-Cram_his_scaff13-snap-gene-116.91
2	maker-Cram_his_scaff13-augustus-gene-116.69
2	maker-Cram_his_scaff13-augustus-gene-116.79
2	maker-Cram_his_scaff13-augustus-gene-116.80
2	maker-Cram_his_scaff13-augustus-gene-116.71
2	maker-Cram_his_scaff13-snap-gene-116.109
2	maker-Cram_his_scaff13-snap-gene-117.81
2	maker-Cram_his_scaff13-augustus-gene-117.71
2	maker-Cram_his_scaff13-augustus-gene-117.63
2	maker-Cram_his_scaff13-snap-gene-117.84
2	maker-Cram_his_scaff13-augustus-gene-117.66
2	maker-Cram_his_scaff13-augustus-gene-117.80
2	maker-Cram_his_scaff13-snap-gene-118.80
2	maker-Cram_his_scaff13-augustus-gene-118.70
2	maker-Cram_his_scaff13-snap-gene-118.77
2	maker-Cram_his_scaff13-augustus-gene-118.61
2	maker-Cram_his_scaff13-augustus-gene-119.68
2	maker-Cram_his_scaff13-snap-gene-119.96
2	maker-Cram_his_scaff13-snap-gene-119.84
2	maker-Cram_his_scaff13-augustus-gene-119.63
2	maker-Cram_his_scaff13-augustus-gene-119.74
2	maker-Cram_his_scaff13-augustus-gene-119.75
2	maker-Cram_his_scaff13-augustus-gene-119.65
2	maker-Cram_his_scaff13-augustus-gene-119.66
2	maker-Cram_his_scaff13-augustus-gene-119.67
2	maker-Cram_his_scaff13-augustus-gene-120.73
2	maker-Cram_his_scaff13-augustus-gene-120.60
2	maker-Cram_his_scaff13-augustus-gene-120.61
2	maker-Cram_his_scaff13-augustus-gene-120.76
2	maker-Cram_his_scaff13-augustus-gene-120.67
2	snap_masked-Cram_his_scaff13-processed-gene-120.54
2	maker-Cram_his_scaff13-snap-gene-120.103
2	maker-Cram_his_scaff13-augustus-gene-120.79
2	maker-Cram_his_scaff13-augustus-gene-120.80
2	maker-Cram_his_scaff13-snap-gene-121.69
2	maker-Cram_his_scaff13-augustus-gene-121.59
2	maker-Cram_his_scaff13-augustus-gene-121.52
2	maker-Cram_his_scaff13-snap-gene-121.84
2	maker-Cram_his_scaff13-augustus-gene-121.61
2	maker-Cram_his_scaff13-augustus-gene-121.55
2	snap_masked-Cram_his_scaff13-processed-gene-121.43
2	snap_masked-Cram_his_scaff13-processed-gene-121.48
2	maker-Cram_his_scaff13-augustus-gene-123.69
2	snap_masked-Cram_his_scaff13-processed-gene-123.48
2	maker-Cram_his_scaff13-augustus-gene-123.66
2	maker-Cram_his_scaff13-snap-gene-123.91
2	maker-Cram_his_scaff13-augustus-gene-123.72
2	maker-Cram_his_scaff13-augustus-gene-123.74
2	maker-Cram_his_scaff13-augustus-gene-123.75
2	maker-Cram_his_scaff13-augustus-gene-123.68
2	maker-Cram_his_scaff13-augustus-gene-123.77
2	maker-Cram_his_scaff13-snap-gene-123.96
2	maker-Cram_his_scaff13-snap-gene-124.69
2	maker-Cram_his_scaff13-snap-gene-124.76
2	maker-Cram_his_scaff13-snap-gene-124.70
2	maker-Cram_his_scaff13-augustus-gene-124.55
2	maker-Cram_his_scaff13-augustus-gene-124.60
2	maker-Cram_his_scaff13-augustus-gene-124.61
2	snap_masked-Cram_his_scaff13-processed-gene-124.45
2	maker-Cram_his_scaff13-augustus-gene-124.63
2	maker-Cram_his_scaff13-augustus-gene-125.68
2	maker-Cram_his_scaff13-augustus-gene-125.71
2	maker-Cram_his_scaff13-snap-gene-125.95
2	maker-Cram_his_scaff13-augustus-gene-125.58
2	maker-Cram_his_scaff13-augustus-gene-125.60
2	maker-Cram_his_scaff13-augustus-gene-125.61
2	maker-Cram_his_scaff13-augustus-gene-125.73
2	maker-Cram_his_scaff13-augustus-gene-125.62
2	maker-Cram_his_scaff13-augustus-gene-125.63
2	maker-Cram_his_scaff13-augustus-gene-125.64
2	maker-Cram_his_scaff13-augustus-gene-125.74
2	maker-Cram_his_scaff13-augustus-gene-125.75
2	maker-Cram_his_scaff13-augustus-gene-125.77
2	maker-Cram_his_scaff13-snap-gene-125.102
2	maker-Cram_his_scaff13-augustus-gene-125.65
2	maker-Cram_his_scaff13-augustus-gene-125.66
2	maker-Cram_his_scaff13-augustus-gene-125.67
2	maker-Cram_his_scaff13-snap-gene-125.103
2	maker-Cram_his_scaff13-augustus-gene-126.46
2	maker-Cram_his_scaff13-snap-gene-126.65
2	maker-Cram_his_scaff13-augustus-gene-126.47
2	maker-Cram_his_scaff13-snap-gene-126.67
2	maker-Cram_his_scaff13-augustus-gene-126.53
2	snap_masked-Cram_his_scaff13-processed-gene-126.29
2	maker-Cram_his_scaff13-snap-gene-126.62
2	maker-Cram_his_scaff13-augustus-gene-126.56
2	maker-Cram_his_scaff13-augustus-gene-126.49
2	maker-Cram_his_scaff13-augustus-gene-126.57
2	maker-Cram_his_scaff13-augustus-gene-126.50
2	maker-Cram_his_scaff13-augustus-gene-126.58
2	maker-Cram_his_scaff13-augustus-gene-127.55
2	maker-Cram_his_scaff13-augustus-gene-127.56
2	maker-Cram_his_scaff13-augustus-gene-127.44
2	maker-Cram_his_scaff13-augustus-gene-127.57
2	maker-Cram_his_scaff13-augustus-gene-127.58
2	maker-Cram_his_scaff13-augustus-gene-127.60
2	maker-Cram_his_scaff13-augustus-gene-127.54
2	maker-Cram_his_scaff13-augustus-gene-128.77
2	maker-Cram_his_scaff13-snap-gene-128.103
2	maker-Cram_his_scaff13-augustus-gene-128.79
2	maker-Cram_his_scaff13-augustus-gene-128.86
2	maker-Cram_his_scaff13-augustus-gene-128.87
2	maker-Cram_his_scaff13-augustus-gene-128.68
2	maker-Cram_his_scaff13-augustus-gene-128.69
2	maker-Cram_his_scaff13-augustus-gene-128.71
2	maker-Cram_his_scaff13-augustus-gene-128.88
2	maker-Cram_his_scaff13-augustus-gene-128.72
2	maker-Cram_his_scaff13-snap-gene-128.113
2	maker-Cram_his_scaff13-augustus-gene-128.73
2	maker-Cram_his_scaff13-augustus-gene-128.75
2	maker-Cram_his_scaff13-augustus-gene-128.90
2	maker-Cram_his_scaff13-snap-gene-128.101
2	maker-Cram_his_scaff13-snap-gene-129.77
2	maker-Cram_his_scaff13-snap-gene-129.78
2	maker-Cram_his_scaff13-augustus-gene-129.54
2	maker-Cram_his_scaff13-augustus-gene-129.63
2	maker-Cram_his_scaff13-augustus-gene-129.64
2	maker-Cram_his_scaff13-augustus-gene-129.65
2	maker-Cram_his_scaff13-augustus-gene-129.66
2	maker-Cram_his_scaff13-snap-gene-129.74
2	maker-Cram_his_scaff13-augustus-gene-129.67
2	maker-Cram_his_scaff13-augustus-gene-129.69
2	maker-Cram_his_scaff13-augustus-gene-129.58
2	maker-Cram_his_scaff13-augustus-gene-129.70
2	maker-Cram_his_scaff13-augustus-gene-129.59
2	maker-Cram_his_scaff13-augustus-gene-130.46
2	snap_masked-Cram_his_scaff13-processed-gene-130.20
2	maker-Cram_his_scaff13-augustus-gene-130.39
2	maker-Cram_his_scaff13-augustus-gene-130.40
2	maker-Cram_his_scaff13-augustus-gene-130.48
2	maker-Cram_his_scaff13-augustus-gene-130.42
2	maker-Cram_his_scaff13-augustus-gene-130.49
2	maker-Cram_his_scaff13-augustus-gene-130.51
2	snap_masked-Cram_his_scaff13-processed-gene-130.29
2	maker-Cram_his_scaff13-augustus-gene-130.45
2	maker-Cram_his_scaff13-augustus-gene-131.35
2	maker-Cram_his_scaff13-augustus-gene-132.37
2	maker-Cram_his_scaff13-augustus-gene-132.38
2	maker-Cram_his_scaff13-augustus-gene-133.55
2	maker-Cram_his_scaff13-augustus-gene-133.48
2	maker-Cram_his_scaff13-augustus-gene-133.56
2	maker-Cram_his_scaff13-augustus-gene-133.50
2	maker-Cram_his_scaff13-augustus-gene-133.58
2	maker-Cram_his_scaff13-augustus-gene-133.51
2	snap_masked-Cram_his_scaff13-processed-gene-133.42
2	maker-Cram_his_scaff13-augustus-gene-133.52
2	snap_masked-Cram_his_scaff13-processed-gene-133.43
2	maker-Cram_his_scaff13-augustus-gene-133.61
2	maker-Cram_his_scaff13-snap-gene-133.71
2	snap_masked-Cram_his_scaff13-processed-gene-133.36
2	maker-Cram_his_scaff13-augustus-gene-133.63
2	snap_masked-Cram_his_scaff13-processed-gene-134.20
2	snap_masked-Cram_his_scaff13-processed-gene-134.21
2	maker-Cram_his_scaff13-augustus-gene-134.53
2	maker-Cram_his_scaff13-augustus-gene-134.54
2	maker-Cram_his_scaff13-augustus-gene-134.47
2	snap_masked-Cram_his_scaff13-processed-gene-134.27
2	maker-Cram_his_scaff13-augustus-gene-134.55
2	maker-Cram_his_scaff13-augustus-gene-134.50
2	maker-Cram_his_scaff13-augustus-gene-135.52
2	maker-Cram_his_scaff13-augustus-gene-135.46
2	maker-Cram_his_scaff13-augustus-gene-136.48
2	maker-Cram_his_scaff13-augustus-gene-136.49
2	maker-Cram_his_scaff13-augustus-gene-136.50
2	maker-Cram_his_scaff13-augustus-gene-136.51
2	maker-Cram_his_scaff13-snap-gene-136.58
2	maker-Cram_his_scaff13-snap-gene-136.66
2	maker-Cram_his_scaff13-augustus-gene-136.54
2	maker-Cram_his_scaff13-snap-gene-136.68
2	maker-Cram_his_scaff13-augustus-gene-136.55
2	snap_masked-Cram_his_scaff13-processed-gene-137.20
2	maker-Cram_his_scaff13-augustus-gene-137.38
2	maker-Cram_his_scaff13-augustus-gene-137.44
2	maker-Cram_his_scaff13-augustus-gene-137.45
2	maker-Cram_his_scaff13-augustus-gene-137.40
2	maker-Cram_his_scaff13-snap-gene-138.73
2	maker-Cram_his_scaff13-augustus-gene-138.66
2	maker-Cram_his_scaff13-snap-gene-138.84
2	maker-Cram_his_scaff13-augustus-gene-138.69
2	maker-Cram_his_scaff13-augustus-gene-139.51
2	maker-Cram_his_scaff13-augustus-gene-139.52
2	maker-Cram_his_scaff13-augustus-gene-139.66
2	maker-Cram_his_scaff13-augustus-gene-139.56
2	maker-Cram_his_scaff13-augustus-gene-139.57
2	maker-Cram_his_scaff13-snap-gene-139.80
2	maker-Cram_his_scaff13-augustus-gene-139.67
2	maker-Cram_his_scaff13-augustus-gene-139.68
2	maker-Cram_his_scaff13-augustus-gene-139.69
2	maker-Cram_his_scaff13-augustus-gene-139.60
2	maker-Cram_his_scaff13-augustus-gene-139.61
2	maker-Cram_his_scaff13-augustus-gene-139.63
2	maker-Cram_his_scaff13-augustus-gene-140.74
2	maker-Cram_his_scaff13-snap-gene-140.85
2	maker-Cram_his_scaff13-snap-gene-140.99
2	maker-Cram_his_scaff13-augustus-gene-140.76
2	maker-Cram_his_scaff13-augustus-gene-140.64
2	snap_masked-Cram_his_scaff13-processed-gene-140.52
2	maker-Cram_his_scaff13-augustus-gene-140.65
2	maker-Cram_his_scaff13-augustus-gene-140.78
2	maker-Cram_his_scaff13-snap-gene-140.89
2	maker-Cram_his_scaff13-snap-gene-140.88
2	maker-Cram_his_scaff13-augustus-gene-140.67
2	maker-Cram_his_scaff13-augustus-gene-140.68
2	maker-Cram_his_scaff13-augustus-gene-140.69
2	maker-Cram_his_scaff13-augustus-gene-140.80
2	maker-Cram_his_scaff13-augustus-gene-140.71
2	maker-Cram_his_scaff13-augustus-gene-140.72
2	maker-Cram_his_scaff13-augustus-gene-140.82
2	maker-Cram_his_scaff13-augustus-gene-140.84
2	maker-Cram_his_scaff13-augustus-gene-141.48
2	maker-Cram_his_scaff13-augustus-gene-141.59
2	maker-Cram_his_scaff13-augustus-gene-141.60
2	maker-Cram_his_scaff13-augustus-gene-141.49
2	snap_masked-Cram_his_scaff13-processed-gene-141.27
2	maker-Cram_his_scaff13-augustus-gene-141.62
2	maker-Cram_his_scaff13-augustus-gene-141.63
2	maker-Cram_his_scaff13-augustus-gene-141.66
2	maker-Cram_his_scaff13-snap-gene-142.79
2	maker-Cram_his_scaff13-augustus-gene-142.59
2	maker-Cram_his_scaff13-snap-gene-142.87
2	maker-Cram_his_scaff13-augustus-gene-142.68
2	maker-Cram_his_scaff13-augustus-gene-142.70
2	maker-Cram_his_scaff13-augustus-gene-142.71
2	maker-Cram_his_scaff13-augustus-gene-142.72
2	maker-Cram_his_scaff13-augustus-gene-142.73
2	maker-Cram_his_scaff13-augustus-gene-142.63
2	maker-Cram_his_scaff13-augustus-gene-142.75
2	maker-Cram_his_scaff13-snap-gene-142.98
2	maker-Cram_his_scaff13-augustus-gene-142.78
2	maker-Cram_his_scaff13-augustus-gene-143.56
2	maker-Cram_his_scaff13-augustus-gene-143.61
2	snap_masked-Cram_his_scaff13-processed-gene-143.45
2	snap_masked-Cram_his_scaff13-processed-gene-143.37
2	snap_masked-Cram_his_scaff13-processed-gene-143.46
2	maker-Cram_his_scaff13-augustus-gene-143.70
2	maker-Cram_his_scaff13-augustus-gene-143.71
2	snap_masked-Cram_his_scaff13-processed-gene-143.40
2	maker-Cram_his_scaff13-augustus-gene-143.73
2	maker-Cram_his_scaff13-augustus-gene-144.76
2	maker-Cram_his_scaff13-augustus-gene-144.78
2	maker-Cram_his_scaff13-augustus-gene-145.67
2	maker-Cram_his_scaff13-augustus-gene-145.58
2	maker-Cram_his_scaff13-augustus-gene-145.68
2	maker-Cram_his_scaff13-augustus-gene-145.59
2	maker-Cram_his_scaff13-augustus-gene-145.61
2	maker-Cram_his_scaff13-augustus-gene-145.69
2	maker-Cram_his_scaff13-augustus-gene-145.74
2	maker-Cram_his_scaff13-snap-gene-146.65
2	maker-Cram_his_scaff13-augustus-gene-146.50
2	maker-Cram_his_scaff13-augustus-gene-146.60
2	maker-Cram_his_scaff13-augustus-gene-146.53
2	maker-Cram_his_scaff13-augustus-gene-146.54
2	maker-Cram_his_scaff13-augustus-gene-146.62
2	maker-Cram_his_scaff13-augustus-gene-146.56
2	maker-Cram_his_scaff13-augustus-gene-146.64
2	maker-Cram_his_scaff13-augustus-gene-146.58
2	maker-Cram_his_scaff13-augustus-gene-147.48
2	maker-Cram_his_scaff13-augustus-gene-147.49
2	snap_masked-Cram_his_scaff13-processed-gene-147.19
2	maker-Cram_his_scaff13-snap-gene-147.68
2	maker-Cram_his_scaff13-augustus-gene-147.52
2	maker-Cram_his_scaff13-augustus-gene-147.54
2	maker-Cram_his_scaff13-augustus-gene-147.42
2	maker-Cram_his_scaff13-snap-gene-147.61
2	maker-Cram_his_scaff13-augustus-gene-147.45
2	maker-Cram_his_scaff13-augustus-gene-147.46
2	maker-Cram_his_scaff13-augustus-gene-147.58
2	maker-Cram_his_scaff13-augustus-gene-147.47
2	maker-Cram_his_scaff13-augustus-gene-148.56
2	snap_masked-Cram_his_scaff13-processed-gene-148.30
2	maker-Cram_his_scaff13-augustus-gene-148.62
2	maker-Cram_his_scaff13-augustus-gene-148.73
2	maker-Cram_his_scaff13-augustus-gene-148.63
2	maker-Cram_his_scaff13-augustus-gene-148.64
2	maker-Cram_his_scaff13-augustus-gene-148.65
2	maker-Cram_his_scaff13-augustus-gene-148.66
2	maker-Cram_his_scaff13-snap-gene-148.86
2	maker-Cram_his_scaff13-augustus-gene-148.74
2	maker-Cram_his_scaff13-augustus-gene-148.68
2	maker-Cram_his_scaff13-augustus-gene-149.55
2	maker-Cram_his_scaff13-augustus-gene-149.56
2	maker-Cram_his_scaff13-snap-gene-149.79
2	maker-Cram_his_scaff13-augustus-gene-149.45
2	maker-Cram_his_scaff13-augustus-gene-149.46
2	maker-Cram_his_scaff13-augustus-gene-149.47
2	maker-Cram_his_scaff13-snap-gene-149.80
2	maker-Cram_his_scaff13-augustus-gene-149.61
2	maker-Cram_his_scaff13-augustus-gene-149.62
2	maker-Cram_his_scaff13-augustus-gene-149.48
2	maker-Cram_his_scaff13-snap-gene-149.71
2	maker-Cram_his_scaff13-augustus-gene-149.51
2	maker-Cram_his_scaff13-snap-gene-149.83
2	maker-Cram_his_scaff13-augustus-gene-149.64
2	maker-Cram_his_scaff13-augustus-gene-149.65
2	maker-Cram_his_scaff13-augustus-gene-149.66
2	maker-Cram_his_scaff13-augustus-gene-149.52
2	maker-Cram_his_scaff13-augustus-gene-149.54
2	maker-Cram_his_scaff13-augustus-gene-150.68
2	maker-Cram_his_scaff13-augustus-gene-150.55
2	maker-Cram_his_scaff13-snap-gene-150.82
2	maker-Cram_his_scaff13-augustus-gene-150.58
2	maker-Cram_his_scaff13-augustus-gene-150.69
2	maker-Cram_his_scaff13-augustus-gene-150.60
2	maker-Cram_his_scaff13-augustus-gene-150.74
2	maker-Cram_his_scaff13-snap-gene-150.87
2	maker-Cram_his_scaff13-augustus-gene-150.62
2	maker-Cram_his_scaff13-augustus-gene-150.78
2	maker-Cram_his_scaff13-augustus-gene-150.79
2	maker-Cram_his_scaff13-augustus-gene-151.39
2	maker-Cram_his_scaff13-snap-gene-151.59
2	maker-Cram_his_scaff13-augustus-gene-151.50
2	maker-Cram_his_scaff13-augustus-gene-151.41
2	maker-Cram_his_scaff13-augustus-gene-151.42
2	maker-Cram_his_scaff13-augustus-gene-151.51
2	maker-Cram_his_scaff13-snap-gene-151.62
2	snap_masked-Cram_his_scaff13-processed-gene-151.36
2	maker-Cram_his_scaff13-snap-gene-151.74
2	maker-Cram_his_scaff13-augustus-gene-152.58
2	maker-Cram_his_scaff13-snap-gene-152.71
2	maker-Cram_his_scaff13-augustus-gene-152.59
2	maker-Cram_his_scaff13-augustus-gene-152.60
2	maker-Cram_his_scaff13-snap-gene-152.73
2	maker-Cram_his_scaff13-augustus-gene-152.61
2	maker-Cram_his_scaff13-augustus-gene-152.63
2	maker-Cram_his_scaff13-augustus-gene-152.64
2	maker-Cram_his_scaff13-augustus-gene-152.55
2	maker-Cram_his_scaff13-augustus-gene-152.66
2	maker-Cram_his_scaff13-augustus-gene-152.67
2	snap_masked-Cram_his_scaff13-processed-gene-152.50
2	maker-Cram_his_scaff13-augustus-gene-152.56
2	maker-Cram_his_scaff13-snap-gene-152.91
2	maker-Cram_his_scaff13-snap-gene-153.45
2	maker-Cram_his_scaff13-augustus-gene-153.43
2	maker-Cram_his_scaff13-snap-gene-153.55
2	maker-Cram_his_scaff13-augustus-gene-153.38
2	maker-Cram_his_scaff13-snap-gene-153.56
2	maker-Cram_his_scaff13-snap-gene-198.21
2	maker-Cram_his_scaff13-augustus-gene-199.45
3	maker-Cram_his_scaff0-augustus-gene-12.48
3	snap_masked-Cram_his_scaff0-processed-gene-14.19
3	augustus_masked-Cram_his_scaff0-processed-gene-16.4
3	snap_masked-Cram_his_scaff0-processed-gene-17.21
3	maker-Cram_his_scaff0-augustus-gene-31.51
3	maker-Cram_his_scaff0-augustus-gene-31.52
3	maker-Cram_his_scaff0-augustus-gene-31.53
3	maker-Cram_his_scaff0-augustus-gene-31.49
3	maker-Cram_his_scaff0-augustus-gene-40.48
3	maker-Cram_his_scaff0-snap-gene-41.58
3	maker-Cram_his_scaff0-snap-gene-41.59
3	maker-Cram_his_scaff0-snap-gene-41.60
3	maker-Cram_his_scaff0-augustus-gene-41.55
3	maker-Cram_his_scaff0-augustus-gene-43.52
3	maker-Cram_his_scaff0-augustus-gene-43.54
3	maker-Cram_his_scaff0-augustus-gene-43.55
3	maker-Cram_his_scaff0-augustus-gene-43.56
3	maker-Cram_his_scaff0-augustus-gene-44.55
3	maker-Cram_his_scaff0-augustus-gene-44.56
3	maker-Cram_his_scaff0-augustus-gene-46.50
3	maker-Cram_his_scaff0-augustus-gene-46.52
3	maker-Cram_his_scaff0-augustus-gene-55.44
3	maker-Cram_his_scaff0-augustus-gene-56.43
3	maker-Cram_his_scaff0-augustus-gene-56.44
3	maker-Cram_his_scaff0-augustus-gene-60.50
3	maker-Cram_his_scaff0-augustus-gene-60.46
3	snap_masked-Cram_his_scaff0-processed-gene-63.39
3	maker-Cram_his_scaff0-augustus-gene-63.54
3	maker-Cram_his_scaff0-augustus-gene-64.33
3	maker-Cram_his_scaff0-snap-gene-65.61
3	maker-Cram_his_scaff0-augustus-gene-66.37
3	maker-Cram_his_scaff0-augustus-gene-66.38
3	maker-Cram_his_scaff0-augustus-gene-66.39
3	maker-Cram_his_scaff0-augustus-gene-67.44
3	maker-Cram_his_scaff0-snap-gene-67.60
3	snap_masked-Cram_his_scaff0-processed-gene-67.32
3	maker-Cram_his_scaff0-augustus-gene-68.36
3	maker-Cram_his_scaff0-augustus-gene-68.38
3	maker-Cram_his_scaff0-augustus-gene-69.49
3	maker-Cram_his_scaff0-snap-gene-69.56
3	snap_masked-Cram_his_scaff0-processed-gene-69.29
3	maker-Cram_his_scaff0-augustus-gene-70.37
3	maker-Cram_his_scaff0-snap-gene-71.48
3	maker-Cram_his_scaff0-augustus-gene-71.43
3	maker-Cram_his_scaff0-augustus-gene-71.40
3	maker-Cram_his_scaff0-snap-gene-71.50
3	maker-Cram_his_scaff0-augustus-gene-71.44
3	maker-Cram_his_scaff0-augustus-gene-73.44
3	maker-Cram_his_scaff0-augustus-gene-73.50
3	maker-Cram_his_scaff0-augustus-gene-73.51
3	maker-Cram_his_scaff0-snap-gene-73.63
3	maker-Cram_his_scaff0-augustus-gene-73.53
3	maker-Cram_his_scaff0-augustus-gene-74.46
3	maker-Cram_his_scaff0-augustus-gene-74.50
3	snap_masked-Cram_his_scaff0-processed-gene-74.29
3	maker-Cram_his_scaff0-augustus-gene-74.51
3	maker-Cram_his_scaff0-augustus-gene-75.42
3	maker-Cram_his_scaff0-augustus-gene-75.43
3	maker-Cram_his_scaff0-augustus-gene-75.48
3	maker-Cram_his_scaff0-augustus-gene-75.49
3	maker-Cram_his_scaff0-augustus-gene-75.44
3	snap_masked-Cram_his_scaff0-processed-gene-75.31
3	augustus_masked-Cram_his_scaff0-processed-gene-77.1
3	maker-Cram_his_scaff0-augustus-gene-77.65
3	maker-Cram_his_scaff0-snap-gene-77.70
3	maker-Cram_his_scaff0-snap-gene-77.72
3	maker-Cram_his_scaff0-augustus-gene-77.66
3	maker-Cram_his_scaff0-augustus-gene-79.46
3	maker-Cram_his_scaff0-augustus-gene-79.47
3	maker-Cram_his_scaff0-augustus-gene-79.40
3	maker-Cram_his_scaff0-augustus-gene-79.48
3	maker-Cram_his_scaff0-augustus-gene-80.49
3	maker-Cram_his_scaff0-augustus-gene-80.51
3	maker-Cram_his_scaff0-augustus-gene-80.42
3	maker-Cram_his_scaff0-snap-gene-80.71
3	maker-Cram_his_scaff0-augustus-gene-80.43
3	snap_masked-Cram_his_scaff0-processed-gene-80.24
3	maker-Cram_his_scaff0-augustus-gene-80.48
3	maker-Cram_his_scaff0-augustus-gene-81.50
3	snap_masked-Cram_his_scaff0-processed-gene-81.48
3	maker-Cram_his_scaff0-augustus-gene-81.68
3	maker-Cram_his_scaff0-augustus-gene-82.59
3	snap_masked-Cram_his_scaff0-processed-gene-82.45
3	maker-Cram_his_scaff0-augustus-gene-83.36
3	snap_masked-Cram_his_scaff0-processed-gene-83.18
3	maker-Cram_his_scaff0-augustus-gene-83.40
3	maker-Cram_his_scaff0-augustus-gene-83.38
3	augustus_masked-Cram_his_scaff0-processed-gene-83.7
3	snap_masked-Cram_his_scaff0-processed-gene-84.13
3	snap_masked-Cram_his_scaff0-processed-gene-84.16
3	maker-Cram_his_scaff0-augustus-gene-84.35
3	snap_masked-Cram_his_scaff0-processed-gene-84.22
3	snap_masked-Cram_his_scaff0-processed-gene-84.23
3	maker-Cram_his_scaff0-snap-gene-87.57
3	maker-Cram_his_scaff0-augustus-gene-87.43
3	maker-Cram_his_scaff0-augustus-gene-87.49
3	maker-Cram_his_scaff0-snap-gene-88.24
3	snap_masked-Cram_his_scaff0-processed-gene-89.24
3	maker-Cram_his_scaff0-augustus-gene-90.30
3	augustus_masked-Cram_his_scaff0-processed-gene-90.8
3	maker-Cram_his_scaff0-augustus-gene-90.26
3	maker-Cram_his_scaff0-augustus-gene-93.29
3	maker-Cram_his_scaff0-augustus-gene-93.33
3	maker-Cram_his_scaff0-augustus-gene-93.31
3	snap_masked-Cram_his_scaff0-processed-gene-93.23
3	maker-Cram_his_scaff0-snap-gene-93.40
3	maker-Cram_his_scaff0-augustus-gene-95.44
3	maker-Cram_his_scaff0-augustus-gene-95.39
3	maker-Cram_his_scaff0-augustus-gene-95.45
3	augustus_masked-Cram_his_scaff0-processed-gene-95.3
3	maker-Cram_his_scaff0-augustus-gene-95.40
3	maker-Cram_his_scaff0-augustus-gene-96.17
3	maker-Cram_his_scaff0-augustus-gene-96.18
3	maker-Cram_his_scaff0-snap-gene-98.43
3	maker-Cram_his_scaff0-augustus-gene-98.36
3	maker-Cram_his_scaff0-augustus-gene-98.37
3	augustus_masked-Cram_his_scaff0-processed-gene-98.7
3	maker-Cram_his_scaff0-snap-gene-100.43
3	augustus_masked-Cram_his_scaff0-processed-gene-101.0
3	maker-Cram_his_scaff0-augustus-gene-101.37
3	maker-Cram_his_scaff0-augustus-gene-103.29
3	maker-Cram_his_scaff0-augustus-gene-103.27
3	maker-Cram_his_scaff0-augustus-gene-104.41
3	maker-Cram_his_scaff0-augustus-gene-132.42
3	maker-Cram_his_scaff0-snap-gene-140.57
3	snap_masked-Cram_his_scaff0-processed-gene-140.32
3	maker-Cram_his_scaff0-augustus-gene-142.44
3	maker-Cram_his_scaff0-augustus-gene-142.39
3	maker-Cram_his_scaff0-augustus-gene-142.45
3	maker-Cram_his_scaff0-augustus-gene-142.46
3	snap_masked-Cram_his_scaff0-processed-gene-143.14
3	snap_masked-Cram_his_scaff0-processed-gene-143.15
3	maker-Cram_his_scaff0-augustus-gene-143.46
3	maker-Cram_his_scaff0-snap-gene-143.51
3	augustus_masked-Cram_his_scaff0-processed-gene-145.4
3	snap_masked-Cram_his_scaff0-processed-gene-145.18
3	snap_masked-Cram_his_scaff0-processed-gene-146.20
3	maker-Cram_his_scaff0-augustus-gene-147.45
3	snap_masked-Cram_his_scaff0-processed-gene-147.41
3	augustus_masked-Cram_his_scaff0-processed-gene-147.10
3	maker-Cram_his_scaff0-augustus-gene-147.50
3	maker-Cram_his_scaff0-augustus-gene-151.37
3	maker-Cram_his_scaff0-augustus-gene-151.38
3	maker-Cram_his_scaff0-augustus-gene-152.46
3	maker-Cram_his_scaff0-snap-gene-152.49
3	snap_masked-Cram_his_scaff0-processed-gene-152.20
3	maker-Cram_his_scaff0-snap-gene-152.58
3	maker-Cram_his_scaff0-augustus-gene-154.47
3	maker-Cram_his_scaff0-augustus-gene-155.30
3	maker-Cram_his_scaff0-snap-gene-155.46
3	maker-Cram_his_scaff0-augustus-gene-155.35
3	snap_masked-Cram_his_scaff0-processed-gene-155.17
3	maker-Cram_his_scaff0-augustus-gene-155.36
3	augustus_masked-Cram_his_scaff0-processed-gene-155.10
3	maker-Cram_his_scaff0-augustus-gene-155.38
3	maker-Cram_his_scaff0-augustus-gene-155.34
3	maker-Cram_his_scaff0-augustus-gene-159.43
3	snap_masked-Cram_his_scaff0-processed-gene-159.34
3	augustus_masked-Cram_his_scaff0-processed-gene-160.10
3	maker-Cram_his_scaff0-snap-gene-160.42
3	maker-Cram_his_scaff0-augustus-gene-161.48
3	maker-Cram_his_scaff0-augustus-gene-161.49
3	maker-Cram_his_scaff0-augustus-gene-161.50
3	maker-Cram_his_scaff0-augustus-gene-161.54
3	maker-Cram_his_scaff0-augustus-gene-161.56
3	maker-Cram_his_scaff0-augustus-gene-161.57
3	snap_masked-Cram_his_scaff0-processed-gene-161.33
3	maker-Cram_his_scaff0-augustus-gene-161.52
3	maker-Cram_his_scaff0-augustus-gene-161.58
3	maker-Cram_his_scaff0-snap-gene-161.72
3	maker-Cram_his_scaff0-snap-gene-161.66
3	maker-Cram_his_scaff0-augustus-gene-162.55
3	maker-Cram_his_scaff0-snap-gene-162.68
3	maker-Cram_his_scaff0-augustus-gene-162.52
3	maker-Cram_his_scaff0-augustus-gene-162.58
3	maker-Cram_his_scaff0-snap-gene-162.66
3	snap_masked-Cram_his_scaff0-processed-gene-162.49
3	maker-Cram_his_scaff0-augustus-gene-163.52
3	maker-Cram_his_scaff0-augustus-gene-163.54
3	maker-Cram_his_scaff0-snap-gene-163.74
3	maker-Cram_his_scaff0-augustus-gene-163.56
3	maker-Cram_his_scaff0-snap-gene-163.67
3	maker-Cram_his_scaff0-augustus-gene-163.57
3	maker-Cram_his_scaff0-augustus-gene-163.60
3	maker-Cram_his_scaff0-augustus-gene-163.51
3	maker-Cram_his_scaff0-augustus-gene-164.37
3	maker-Cram_his_scaff0-snap-gene-164.42
3	maker-Cram_his_scaff0-snap-gene-164.46
3	maker-Cram_his_scaff0-snap-gene-164.44
3	maker-Cram_his_scaff0-augustus-gene-164.40
3	maker-Cram_his_scaff0-augustus-gene-165.44
3	maker-Cram_his_scaff0-augustus-gene-165.45
3	maker-Cram_his_scaff0-augustus-gene-166.37
3	augustus_masked-Cram_his_scaff0-processed-gene-166.4
3	maker-Cram_his_scaff0-snap-gene-166.43
3	snap_masked-Cram_his_scaff0-processed-gene-166.19
3	maker-Cram_his_scaff0-augustus-gene-167.43
3	maker-Cram_his_scaff0-snap-gene-167.62
3	maker-Cram_his_scaff0-augustus-gene-167.45
3	augustus_masked-Cram_his_scaff0-processed-gene-168.15
3	maker-Cram_his_scaff0-augustus-gene-168.52
3	maker-Cram_his_scaff0-augustus-gene-168.53
3	maker-Cram_his_scaff0-augustus-gene-169.45
3	maker-Cram_his_scaff0-augustus-gene-169.49
3	maker-Cram_his_scaff0-snap-gene-170.63
3	maker-Cram_his_scaff0-augustus-gene-170.55
3	maker-Cram_his_scaff0-augustus-gene-170.56
3	maker-Cram_his_scaff0-augustus-gene-170.57
3	maker-Cram_his_scaff0-augustus-gene-172.44
3	snap_masked-Cram_his_scaff0-processed-gene-173.24
3	maker-Cram_his_scaff0-snap-gene-173.68
3	maker-Cram_his_scaff0-augustus-gene-173.56
3	maker-Cram_his_scaff0-snap-gene-173.72
3	maker-Cram_his_scaff0-augustus-gene-173.59
3	maker-Cram_his_scaff0-augustus-gene-173.63
3	maker-Cram_his_scaff0-augustus-gene-174.64
3	maker-Cram_his_scaff0-augustus-gene-174.65
3	augustus_masked-Cram_his_scaff0-processed-gene-174.3
3	maker-Cram_his_scaff0-augustus-gene-174.67
3	maker-Cram_his_scaff0-snap-gene-174.90
3	maker-Cram_his_scaff0-augustus-gene-174.60
3	maker-Cram_his_scaff0-augustus-gene-174.71
3	maker-Cram_his_scaff0-augustus-gene-174.61
3	maker-Cram_his_scaff0-snap-gene-174.81
3	maker-Cram_his_scaff0-augustus-gene-174.62
3	maker-Cram_his_scaff0-augustus-gene-175.41
3	maker-Cram_his_scaff0-augustus-gene-175.44
3	snap_masked-Cram_his_scaff0-processed-gene-175.39
3	maker-Cram_his_scaff0-augustus-gene-176.43
3	maker-Cram_his_scaff0-augustus-gene-176.44
3	maker-Cram_his_scaff0-snap-gene-177.52
3	maker-Cram_his_scaff0-snap-gene-177.56
3	augustus_masked-Cram_his_scaff0-processed-gene-177.11
3	maker-Cram_his_scaff0-augustus-gene-177.49
3	maker-Cram_his_scaff0-augustus-gene-177.51
3	maker-Cram_his_scaff0-augustus-gene-177.46
3	maker-Cram_his_scaff0-snap-gene-178.69
3	maker-Cram_his_scaff0-augustus-gene-178.56
3	maker-Cram_his_scaff0-augustus-gene-178.51
3	maker-Cram_his_scaff0-snap-gene-178.71
3	maker-Cram_his_scaff0-augustus-gene-178.52
3	maker-Cram_his_scaff0-augustus-gene-178.58
3	maker-Cram_his_scaff0-snap-gene-178.73
3	snap_masked-Cram_his_scaff0-processed-gene-178.43
3	maker-Cram_his_scaff0-augustus-gene-178.61
3	maker-Cram_his_scaff0-augustus-gene-179.47
3	maker-Cram_his_scaff0-snap-gene-179.62
3	maker-Cram_his_scaff0-augustus-gene-179.56
3	maker-Cram_his_scaff0-augustus-gene-179.57
3	maker-Cram_his_scaff0-augustus-gene-179.58
3	augustus_masked-Cram_his_scaff0-processed-gene-179.16
3	maker-Cram_his_scaff0-augustus-gene-179.59
3	maker-Cram_his_scaff0-augustus-gene-179.60
3	maker-Cram_his_scaff0-snap-gene-180.99
3	snap_masked-Cram_his_scaff0-processed-gene-180.53
3	maker-Cram_his_scaff0-augustus-gene-180.78
3	maker-Cram_his_scaff0-snap-gene-180.86
3	maker-Cram_his_scaff0-augustus-gene-180.67
3	maker-Cram_his_scaff0-augustus-gene-180.81
3	maker-Cram_his_scaff0-augustus-gene-180.70
3	maker-Cram_his_scaff0-augustus-gene-180.71
3	maker-Cram_his_scaff0-augustus-gene-180.72
3	maker-Cram_his_scaff0-augustus-gene-180.84
3	maker-Cram_his_scaff0-augustus-gene-181.37
3	maker-Cram_his_scaff0-snap-gene-181.50
3	maker-Cram_his_scaff0-snap-gene-181.58
3	maker-Cram_his_scaff0-augustus-gene-182.37
3	maker-Cram_his_scaff0-augustus-gene-182.39
3	maker-Cram_his_scaff0-augustus-gene-182.40
3	maker-Cram_his_scaff0-augustus-gene-182.41
3	maker-Cram_his_scaff0-snap-gene-182.51
3	snap_masked-Cram_his_scaff0-processed-gene-183.40
3	augustus_masked-Cram_his_scaff0-processed-gene-183.13
3	maker-Cram_his_scaff0-augustus-gene-184.57
3	maker-Cram_his_scaff0-augustus-gene-184.70
3	maker-Cram_his_scaff0-augustus-gene-184.73
3	snap_masked-Cram_his_scaff0-processed-gene-184.33
3	maker-Cram_his_scaff0-augustus-gene-184.76
3	maker-Cram_his_scaff0-augustus-gene-184.77
3	maker-Cram_his_scaff0-augustus-gene-184.62
3	maker-Cram_his_scaff0-augustus-gene-184.78
3	maker-Cram_his_scaff0-augustus-gene-184.63
3	maker-Cram_his_scaff0-augustus-gene-184.69
3	maker-Cram_his_scaff0-augustus-gene-185.46
3	maker-Cram_his_scaff0-augustus-gene-185.48
3	snap_masked-Cram_his_scaff0-processed-gene-185.31
3	maker-Cram_his_scaff0-augustus-gene-185.50
3	maker-Cram_his_scaff0-snap-gene-185.66
3	snap_masked-Cram_his_scaff0-processed-gene-185.40
3	snap_masked-Cram_his_scaff0-processed-gene-185.41
3	maker-Cram_his_scaff0-augustus-gene-185.47
3	snap_masked-Cram_his_scaff0-processed-gene-185.43
3	maker-Cram_his_scaff0-augustus-gene-186.57
3	maker-Cram_his_scaff0-augustus-gene-186.50
3	maker-Cram_his_scaff0-augustus-gene-186.58
3	maker-Cram_his_scaff0-augustus-gene-186.51
3	maker-Cram_his_scaff0-augustus-gene-186.59
3	maker-Cram_his_scaff0-augustus-gene-186.61
3	maker-Cram_his_scaff0-augustus-gene-186.62
3	maker-Cram_his_scaff0-augustus-gene-186.52
3	augustus_masked-Cram_his_scaff0-processed-gene-187.2
3	maker-Cram_his_scaff0-augustus-gene-187.39
3	snap_masked-Cram_his_scaff0-processed-gene-187.24
3	maker-Cram_his_scaff0-augustus-gene-187.48
3	maker-Cram_his_scaff0-augustus-gene-187.40
3	maker-Cram_his_scaff0-augustus-gene-187.41
3	maker-Cram_his_scaff0-augustus-gene-187.49
3	maker-Cram_his_scaff0-augustus-gene-187.44
3	maker-Cram_his_scaff0-snap-gene-188.56
3	maker-Cram_his_scaff0-augustus-gene-188.47
3	maker-Cram_his_scaff0-augustus-gene-188.48
3	maker-Cram_his_scaff0-snap-gene-189.78
3	maker-Cram_his_scaff0-augustus-gene-189.50
3	maker-Cram_his_scaff0-snap-gene-189.69
3	maker-Cram_his_scaff0-snap-gene-189.72
3	maker-Cram_his_scaff0-augustus-gene-189.65
3	maker-Cram_his_scaff0-augustus-gene-189.59
3	maker-Cram_his_scaff0-augustus-gene-189.60
3	snap_masked-Cram_his_scaff0-processed-gene-190.17
3	maker-Cram_his_scaff0-augustus-gene-190.43
3	maker-Cram_his_scaff0-snap-gene-190.61
3	maker-Cram_his_scaff0-augustus-gene-190.46
3	maker-Cram_his_scaff0-snap-gene-190.63
3	maker-Cram_his_scaff0-augustus-gene-190.49
3	maker-Cram_his_scaff0-augustus-gene-190.50
3	maker-Cram_his_scaff0-augustus-gene-190.57
3	maker-Cram_his_scaff0-augustus-gene-190.51
3	maker-Cram_his_scaff0-augustus-gene-190.52
3	maker-Cram_his_scaff0-augustus-gene-190.53
3	maker-Cram_his_scaff0-augustus-gene-190.54
3	maker-Cram_his_scaff0-snap-gene-191.77
3	snap_masked-Cram_his_scaff0-processed-gene-191.37
3	maker-Cram_his_scaff0-augustus-gene-191.69
3	maker-Cram_his_scaff0-augustus-gene-191.64
3	maker-Cram_his_scaff0-augustus-gene-191.72
3	maker-Cram_his_scaff0-augustus-gene-191.73
3	maker-Cram_his_scaff0-augustus-gene-191.74
3	maker-Cram_his_scaff0-augustus-gene-191.65
3	maker-Cram_his_scaff0-augustus-gene-191.66
3	maker-Cram_his_scaff0-augustus-gene-191.76
3	snap_masked-Cram_his_scaff0-processed-gene-192.19
3	maker-Cram_his_scaff0-snap-gene-192.62
3	snap_masked-Cram_his_scaff0-processed-gene-192.21
3	maker-Cram_his_scaff0-augustus-gene-192.50
3	snap_masked-Cram_his_scaff0-processed-gene-192.22
3	snap_masked-Cram_his_scaff0-processed-gene-192.24
3	augustus_masked-Cram_his_scaff0-processed-gene-192.5
3	maker-Cram_his_scaff0-augustus-gene-192.48
3	maker-Cram_his_scaff0-snap-gene-192.65
3	maker-Cram_his_scaff0-snap-gene-192.66
3	maker-Cram_his_scaff0-snap-gene-192.67
3	maker-Cram_his_scaff0-augustus-gene-192.56
3	maker-Cram_his_scaff0-augustus-gene-192.59
3	maker-Cram_his_scaff0-augustus-gene-193.49
3	maker-Cram_his_scaff0-augustus-gene-193.53
3	maker-Cram_his_scaff0-augustus-gene-193.57
3	maker-Cram_his_scaff0-augustus-gene-193.58
3	maker-Cram_his_scaff0-augustus-gene-193.54
3	maker-Cram_his_scaff0-augustus-gene-193.55
3	maker-Cram_his_scaff0-augustus-gene-194.40
3	maker-Cram_his_scaff0-augustus-gene-194.44
3	maker-Cram_his_scaff0-augustus-gene-195.44
3	maker-Cram_his_scaff0-snap-gene-195.50
3	maker-Cram_his_scaff0-augustus-gene-195.38
3	maker-Cram_his_scaff0-augustus-gene-195.45
3	maker-Cram_his_scaff0-augustus-gene-195.39
3	maker-Cram_his_scaff0-augustus-gene-195.47
3	maker-Cram_his_scaff0-augustus-gene-196.37
3	maker-Cram_his_scaff0-augustus-gene-196.43
3	maker-Cram_his_scaff0-augustus-gene-196.38
3	maker-Cram_his_scaff0-augustus-gene-196.45
3	maker-Cram_his_scaff0-augustus-gene-196.39
3	maker-Cram_his_scaff0-snap-gene-196.64
3	snap_masked-Cram_his_scaff0-processed-gene-196.32
3	augustus_masked-Cram_his_scaff0-processed-gene-196.12
3	snap_masked-Cram_his_scaff0-processed-gene-196.35
3	maker-Cram_his_scaff0-augustus-gene-197.65
3	maker-Cram_his_scaff0-augustus-gene-197.59
3	maker-Cram_his_scaff0-augustus-gene-197.66
3	maker-Cram_his_scaff0-augustus-gene-197.60
3	maker-Cram_his_scaff0-augustus-gene-197.73
3	maker-Cram_his_scaff0-augustus-gene-197.76
3	snap_masked-Cram_his_scaff0-processed-gene-197.50
3	maker-Cram_his_scaff0-augustus-gene-197.79
3	maker-Cram_his_scaff0-augustus-gene-197.64
3	maker-Cram_his_scaff0-snap-gene-197.102
3	maker-Cram_his_scaff0-augustus-gene-198.46
3	maker-Cram_his_scaff0-augustus-gene-198.47
3	maker-Cram_his_scaff0-snap-gene-198.74
3	maker-Cram_his_scaff0-augustus-gene-198.57
3	maker-Cram_his_scaff0-augustus-gene-198.58
3	maker-Cram_his_scaff0-snap-gene-198.79
3	maker-Cram_his_scaff0-augustus-gene-198.49
3	snap_masked-Cram_his_scaff0-processed-gene-198.41
3	maker-Cram_his_scaff0-augustus-gene-198.51
3	maker-Cram_his_scaff0-augustus-gene-198.53
3	maker-Cram_his_scaff0-augustus-gene-198.54
3	maker-Cram_his_scaff0-augustus-gene-199.36
3	snap_masked-Cram_his_scaff0-processed-gene-199.17
3	maker-Cram_his_scaff0-augustus-gene-199.45
3	maker-Cram_his_scaff0-augustus-gene-199.38
3	maker-Cram_his_scaff0-augustus-gene-199.39
3	maker-Cram_his_scaff0-augustus-gene-199.48
3	maker-Cram_his_scaff0-augustus-gene-199.41
3	maker-Cram_his_scaff0-snap-gene-199.56
3	snap_masked-Cram_his_scaff0-processed-gene-200.32
3	maker-Cram_his_scaff0-augustus-gene-200.50
3	maker-Cram_his_scaff0-augustus-gene-200.45
3	maker-Cram_his_scaff0-snap-gene-200.68
3	maker-Cram_his_scaff0-augustus-gene-200.54
3	maker-Cram_his_scaff0-augustus-gene-200.46
3	snap_masked-Cram_his_scaff0-processed-gene-201.17
3	maker-Cram_his_scaff0-augustus-gene-201.38
3	augustus_masked-Cram_his_scaff0-processed-gene-201.8
3	maker-Cram_his_scaff0-augustus-gene-201.43
3	maker-Cram_his_scaff0-augustus-gene-201.39
3	maker-Cram_his_scaff0-augustus-gene-201.45
3	maker-Cram_his_scaff0-augustus-gene-201.40
3	maker-Cram_his_scaff0-augustus-gene-201.41
3	snap_masked-Cram_his_scaff0-processed-gene-201.35
3	maker-Cram_his_scaff0-augustus-gene-202.56
3	maker-Cram_his_scaff0-augustus-gene-202.57
3	maker-Cram_his_scaff0-augustus-gene-202.65
3	maker-Cram_his_scaff0-augustus-gene-202.58
3	maker-Cram_his_scaff0-augustus-gene-202.66
3	maker-Cram_his_scaff0-augustus-gene-202.67
3	maker-Cram_his_scaff0-augustus-gene-202.61
3	snap_masked-Cram_his_scaff0-processed-gene-202.52
3	maker-Cram_his_scaff0-augustus-gene-202.69
3	augustus_masked-Cram_his_scaff0-processed-gene-202.15
3	maker-Cram_his_scaff0-augustus-gene-203.38
3	maker-Cram_his_scaff0-augustus-gene-203.39
3	maker-Cram_his_scaff0-augustus-gene-203.34
3	maker-Cram_his_scaff0-snap-gene-203.52
3	maker-Cram_his_scaff0-augustus-gene-203.40
3	snap_masked-Cram_his_scaff0-processed-gene-203.29
3	maker-Cram_his_scaff0-augustus-gene-203.37
3	maker-Cram_his_scaff0-augustus-gene-203.45
3	maker-Cram_his_scaff0-augustus-gene-203.46
3	augustus_masked-Cram_his_scaff0-processed-gene-203.13
3	maker-Cram_his_scaff0-augustus-gene-204.49
3	snap_masked-Cram_his_scaff0-processed-gene-204.23
3	maker-Cram_his_scaff0-augustus-gene-204.51
3	maker-Cram_his_scaff0-augustus-gene-204.52
3	maker-Cram_his_scaff0-augustus-gene-204.54
3	maker-Cram_his_scaff0-augustus-gene-204.55
3	maker-Cram_his_scaff0-augustus-gene-205.84
3	snap_masked-Cram_his_scaff0-processed-gene-206.30
3	maker-Cram_his_scaff0-snap-gene-206.63
3	maker-Cram_his_scaff0-augustus-gene-206.52
3	snap_masked-Cram_his_scaff0-processed-gene-206.21
3	maker-Cram_his_scaff0-snap-gene-206.66
3	snap_masked-Cram_his_scaff0-processed-gene-206.22
3	maker-Cram_his_scaff0-augustus-gene-206.53
3	snap_masked-Cram_his_scaff0-processed-gene-207.24
3	augustus_masked-Cram_his_scaff0-processed-gene-207.15
3	maker-Cram_his_scaff0-augustus-gene-207.80
3	maker-Cram_his_scaff0-augustus-gene-207.69
3	maker-Cram_his_scaff0-augustus-gene-207.83
3	maker-Cram_his_scaff0-snap-gene-208.71
3	maker-Cram_his_scaff0-augustus-gene-208.59
3	maker-Cram_his_scaff0-augustus-gene-208.53
3	maker-Cram_his_scaff0-augustus-gene-208.62
3	snap_masked-Cram_his_scaff0-processed-gene-208.46
3	maker-Cram_his_scaff0-augustus-gene-208.54
3	snap_masked-Cram_his_scaff0-processed-gene-208.48
3	maker-Cram_his_scaff0-augustus-gene-209.54
3	maker-Cram_his_scaff0-augustus-gene-209.55
3	maker-Cram_his_scaff0-augustus-gene-209.62
3	maker-Cram_his_scaff0-augustus-gene-209.63
3	maker-Cram_his_scaff0-augustus-gene-209.64
3	maker-Cram_his_scaff0-augustus-gene-209.56
3	maker-Cram_his_scaff0-augustus-gene-209.65
3	maker-Cram_his_scaff0-augustus-gene-209.70
3	maker-Cram_his_scaff0-augustus-gene-210.33
3	maker-Cram_his_scaff0-snap-gene-210.55
3	maker-Cram_his_scaff0-augustus-gene-210.36
3	maker-Cram_his_scaff0-augustus-gene-210.37
3	snap_masked-Cram_his_scaff0-processed-gene-210.22
3	maker-Cram_his_scaff0-augustus-gene-210.39
3	maker-Cram_his_scaff0-augustus-gene-210.40
3	snap_masked-Cram_his_scaff0-processed-gene-210.26
3	maker-Cram_his_scaff0-augustus-gene-210.41
3	maker-Cram_his_scaff0-augustus-gene-210.43
3	maker-Cram_his_scaff0-augustus-gene-210.44
3	maker-Cram_his_scaff0-augustus-gene-210.45
3	augustus_masked-Cram_his_scaff0-processed-gene-211.1
3	maker-Cram_his_scaff0-augustus-gene-211.44
3	maker-Cram_his_scaff0-augustus-gene-211.53
3	maker-Cram_his_scaff0-snap-gene-211.70
3	maker-Cram_his_scaff0-augustus-gene-211.46
3	maker-Cram_his_scaff0-snap-gene-211.72
3	maker-Cram_his_scaff0-augustus-gene-211.47
3	maker-Cram_his_scaff0-augustus-gene-211.49
3	maker-Cram_his_scaff0-augustus-gene-211.51
3	maker-Cram_his_scaff0-augustus-gene-212.47
3	maker-Cram_his_scaff0-augustus-gene-212.57
3	augustus_masked-Cram_his_scaff0-processed-gene-212.16
3	maker-Cram_his_scaff0-augustus-gene-212.58
3	snap_masked-Cram_his_scaff0-processed-gene-213.21
3	maker-Cram_his_scaff0-augustus-gene-213.42
3	snap_masked-Cram_his_scaff0-processed-gene-213.25
3	augustus_masked-Cram_his_scaff0-processed-gene-213.11
3	snap_masked-Cram_his_scaff0-processed-gene-213.26
3	maker-Cram_his_scaff0-snap-gene-213.70
3	maker-Cram_his_scaff0-augustus-gene-213.45
3	maker-Cram_his_scaff0-snap-gene-213.65
3	maker-Cram_his_scaff0-augustus-gene-213.50
3	maker-Cram_his_scaff0-augustus-gene-214.46
3	maker-Cram_his_scaff0-augustus-gene-214.48
3	maker-Cram_his_scaff0-augustus-gene-214.60
3	maker-Cram_his_scaff0-augustus-gene-214.52
3	maker-Cram_his_scaff0-augustus-gene-214.53
3	maker-Cram_his_scaff0-augustus-gene-214.62
3	maker-Cram_his_scaff0-augustus-gene-214.54
3	maker-Cram_his_scaff0-snap-gene-214.81
3	maker-Cram_his_scaff0-snap-gene-215.63
3	maker-Cram_his_scaff0-augustus-gene-215.45
3	maker-Cram_his_scaff0-augustus-gene-215.49
3	maker-Cram_his_scaff0-snap-gene-215.69
3	maker-Cram_his_scaff0-augustus-gene-215.53
3	maker-Cram_his_scaff0-augustus-gene-215.54
3	maker-Cram_his_scaff0-snap-gene-215.74
3	maker-Cram_his_scaff0-augustus-gene-215.58
3	snap_masked-Cram_his_scaff0-processed-gene-215.39
3	maker-Cram_his_scaff0-augustus-gene-216.37
3	maker-Cram_his_scaff0-augustus-gene-216.40
3	maker-Cram_his_scaff0-augustus-gene-216.42
3	snap_masked-Cram_his_scaff0-processed-gene-216.32
3	snap_masked-Cram_his_scaff0-processed-gene-216.33
3	snap_masked-Cram_his_scaff0-processed-gene-216.24
3	maker-Cram_his_scaff0-augustus-gene-216.52
3	maker-Cram_his_scaff0-augustus-gene-216.45
3	maker-Cram_his_scaff0-augustus-gene-216.53
3	maker-Cram_his_scaff0-augustus-gene-217.54
3	maker-Cram_his_scaff0-augustus-gene-217.66
3	augustus_masked-Cram_his_scaff0-processed-gene-217.14
3	snap_masked-Cram_his_scaff0-processed-gene-217.35
3	maker-Cram_his_scaff0-augustus-gene-217.65
3	maker-Cram_his_scaff0-augustus-gene-218.60
3	maker-Cram_his_scaff0-augustus-gene-218.68
3	maker-Cram_his_scaff0-augustus-gene-218.69
3	maker-Cram_his_scaff0-augustus-gene-218.62
3	maker-Cram_his_scaff0-augustus-gene-218.71
3	maker-Cram_his_scaff0-augustus-gene-218.72
3	maker-Cram_his_scaff0-augustus-gene-218.75
3	maker-Cram_his_scaff0-augustus-gene-218.76
3	maker-Cram_his_scaff0-augustus-gene-219.47
3	maker-Cram_his_scaff0-augustus-gene-219.56
3	maker-Cram_his_scaff0-augustus-gene-219.48
3	snap_masked-Cram_his_scaff0-processed-gene-219.27
3	maker-Cram_his_scaff0-augustus-gene-219.50
3	maker-Cram_his_scaff0-augustus-gene-219.51
3	maker-Cram_his_scaff0-augustus-gene-219.58
3	maker-Cram_his_scaff0-augustus-gene-219.54
3	maker-Cram_his_scaff0-snap-gene-219.71
3	maker-Cram_his_scaff0-augustus-gene-219.61
3	maker-Cram_his_scaff0-augustus-gene-219.62
3	maker-Cram_his_scaff0-augustus-gene-220.44
3	snap_masked-Cram_his_scaff0-processed-gene-220.24
3	maker-Cram_his_scaff0-augustus-gene-220.46
3	maker-Cram_his_scaff0-augustus-gene-220.55
3	maker-Cram_his_scaff0-augustus-gene-220.56
3	maker-Cram_his_scaff0-augustus-gene-220.47
3	maker-Cram_his_scaff0-augustus-gene-220.57
3	maker-Cram_his_scaff0-augustus-gene-220.49
3	snap_masked-Cram_his_scaff0-processed-gene-220.29
3	maker-Cram_his_scaff0-augustus-gene-221.43
3	maker-Cram_his_scaff0-augustus-gene-221.51
3	maker-Cram_his_scaff0-augustus-gene-221.52
3	maker-Cram_his_scaff0-augustus-gene-221.46
3	maker-Cram_his_scaff0-snap-gene-221.68
3	maker-Cram_his_scaff0-augustus-gene-221.47
3	maker-Cram_his_scaff0-augustus-gene-221.55
3	maker-Cram_his_scaff0-augustus-gene-221.56
3	snap_masked-Cram_his_scaff0-processed-gene-221.30
3	snap_masked-Cram_his_scaff0-processed-gene-222.21
3	maker-Cram_his_scaff0-snap-gene-222.74
3	maker-Cram_his_scaff0-augustus-gene-222.59
3	maker-Cram_his_scaff0-augustus-gene-222.54
3	maker-Cram_his_scaff0-augustus-gene-222.62
3	maker-Cram_his_scaff0-augustus-gene-222.63
3	maker-Cram_his_scaff0-augustus-gene-222.64
3	maker-Cram_his_scaff0-augustus-gene-222.56
3	maker-Cram_his_scaff0-augustus-gene-222.70
3	maker-Cram_his_scaff0-augustus-gene-223.56
3	maker-Cram_his_scaff0-augustus-gene-223.59
3	snap_masked-Cram_his_scaff0-processed-gene-223.34
3	maker-Cram_his_scaff0-augustus-gene-223.68
3	maker-Cram_his_scaff0-augustus-gene-223.69
3	maker-Cram_his_scaff0-augustus-gene-223.70
3	maker-Cram_his_scaff0-snap-gene-224.79
3	maker-Cram_his_scaff0-augustus-gene-224.60
3	maker-Cram_his_scaff0-augustus-gene-224.61
3	maker-Cram_his_scaff0-augustus-gene-224.62
3	maker-Cram_his_scaff0-augustus-gene-224.63
3	maker-Cram_his_scaff0-augustus-gene-224.64
3	maker-Cram_his_scaff0-augustus-gene-224.72
3	maker-Cram_his_scaff0-snap-gene-224.89
3	maker-Cram_his_scaff0-augustus-gene-224.74
3	snap_masked-Cram_his_scaff0-processed-gene-224.53
3	augustus_masked-Cram_his_scaff0-processed-gene-225.0
3	maker-Cram_his_scaff0-augustus-gene-225.75
3	maker-Cram_his_scaff0-snap-gene-225.97
3	maker-Cram_his_scaff0-snap-gene-225.88
3	maker-Cram_his_scaff0-augustus-gene-225.78
3	maker-Cram_his_scaff0-augustus-gene-225.71
3	maker-Cram_his_scaff0-augustus-gene-225.79
3	maker-Cram_his_scaff0-augustus-gene-225.80
3	maker-Cram_his_scaff0-augustus-gene-225.72
3	maker-Cram_his_scaff0-augustus-gene-226.62
3	maker-Cram_his_scaff0-augustus-gene-226.51
3	maker-Cram_his_scaff0-augustus-gene-226.52
3	maker-Cram_his_scaff0-augustus-gene-226.63
3	snap_masked-Cram_his_scaff0-processed-gene-226.32
3	maker-Cram_his_scaff0-augustus-gene-226.54
3	maker-Cram_his_scaff0-augustus-gene-226.64
3	augustus_masked-Cram_his_scaff0-processed-gene-226.18
3	maker-Cram_his_scaff0-augustus-gene-226.55
3	maker-Cram_his_scaff0-augustus-gene-226.65
3	maker-Cram_his_scaff0-augustus-gene-226.57
3	maker-Cram_his_scaff0-augustus-gene-227.52
3	maker-Cram_his_scaff0-augustus-gene-227.43
3	maker-Cram_his_scaff0-augustus-gene-227.44
3	snap_masked-Cram_his_scaff0-processed-gene-227.26
3	snap_masked-Cram_his_scaff0-processed-gene-227.37
3	maker-Cram_his_scaff0-augustus-gene-227.46
3	maker-Cram_his_scaff0-augustus-gene-227.56
3	maker-Cram_his_scaff0-augustus-gene-227.49
3	maker-Cram_his_scaff0-augustus-gene-227.57
3	maker-Cram_his_scaff0-augustus-gene-227.50
3	snap_masked-Cram_his_scaff0-processed-gene-227.35
3	maker-Cram_his_scaff0-augustus-gene-227.58
3	maker-Cram_his_scaff0-augustus-gene-228.40
3	maker-Cram_his_scaff0-augustus-gene-228.43
3	snap_masked-Cram_his_scaff0-processed-gene-228.19
3	maker-Cram_his_scaff0-augustus-gene-228.44
3	augustus_masked-Cram_his_scaff0-processed-gene-228.6
3	maker-Cram_his_scaff0-augustus-gene-228.46
3	maker-Cram_his_scaff0-snap-gene-228.62
3	maker-Cram_his_scaff0-augustus-gene-228.42
3	maker-Cram_his_scaff0-augustus-gene-228.49
3	maker-Cram_his_scaff0-augustus-gene-229.61
3	maker-Cram_his_scaff0-augustus-gene-229.62
3	snap_masked-Cram_his_scaff0-processed-gene-229.37
3	maker-Cram_his_scaff0-augustus-gene-229.64
3	maker-Cram_his_scaff0-snap-gene-229.87
3	maker-Cram_his_scaff0-snap-gene-229.88
3	maker-Cram_his_scaff0-augustus-gene-229.57
3	maker-Cram_his_scaff0-augustus-gene-229.69
3	snap_masked-Cram_his_scaff0-processed-gene-230.22
3	maker-Cram_his_scaff0-snap-gene-230.63
3	maker-Cram_his_scaff0-augustus-gene-230.52
3	maker-Cram_his_scaff0-snap-gene-230.64
3	maker-Cram_his_scaff0-augustus-gene-230.48
3	maker-Cram_his_scaff0-augustus-gene-230.53
3	maker-Cram_his_scaff0-augustus-gene-230.49
3	maker-Cram_his_scaff0-augustus-gene-230.55
3	maker-Cram_his_scaff0-augustus-gene-230.56
3	maker-Cram_his_scaff0-augustus-gene-230.57
[truncated: 10,175 more rows]
