# Supplementary material for: The contributions from the progenitor genomes of the mesopolyploid Brassiceae are evolutionarily distinct but functionally compatible
Source: Genome Res. 2021 May;31(5):799–810. doi: 10.1101/gr.270033.120 (PMC8092008; doi:10.1101/gr.270033.120)
Supplement: Supplemental Material [file supp_gr.270033.120_Supplemental_Data.zip › FourSpp_M2Opt3.txt]

Brassica_rapa	Brassica_oleracea	Crambe_hispanica_v3	Sinapis_alba
NONE	NONE	maker-Cram_his_scaff4-augustus-gene-355.71	NONE	NONE	Bo5g002920	NONE	NONE	Bra032614	Bo8g117550	NONE	Sialb.0074s0057
Bra033300	Bo5g002960	maker-Cram_his_scaff4-augustus-gene-355.72	Sialb.1512s0005	NONE	Bo5g002910	NONE	Sialb.0015s0013	NONE	Bo8g117560	NONE	Sialb.0074s0056
NONE	Bo5g002850	NONE	NONE	NONE	Bo5g002860	maker-Cram_his_scaff10-snap-gene-275.70	NONE	Bra033296	NONE	NONE	Sialb.0058s0062
NONE	Bo5g002800	NONE	NONE	NONE	NONE	maker-Cram_his_scaff10-augustus-gene-275.60	NONE	Bra033295	NONE	NONE	Sialb.0058s0063
NONE	Bo5g002780	NONE	NONE	NONE	NONE	maker-Cram_his_scaff10-augustus-gene-275.56	NONE	Bra033293	NONE	NONE	Sialb.0058s0065
Bra032616	Bo5g002770	NONE	NONE	NONE	Bo8g117580	maker-Cram_his_scaff10-augustus-gene-275.61	NONE	Bra033292	NONE	NONE	Sialb.0058s0066
NONE	Bo5g002760	NONE	NONE	Bra030496	NONE	maker-Cram_his_scaff10-augustus-gene-275.62	NONE	Bra033291	Bo3g001090	NONE	Sialb.0058s0067
Bra032617	Bo5g002750	maker-Cram_his_scaff4-snap-gene-356.95	NONE	NONE	Bo8g117600	maker-Cram_his_scaff10-augustus-gene-275.63	Sialb.0074s0055	Bra033290	NONE	NONE	Sialb.0058s0068
NONE	Bo5g002730	NONE	NONE	NONE	NONE	maker-Cram_his_scaff10-snap-gene-275.82	NONE	Bra033287	NONE	NONE	Sialb.0058s0070
Bra032619	Bo5g002720	maker-Cram_his_scaff4-augustus-gene-356.74	NONE	NONE	Bo8g117630	maker-Cram_his_scaff10-augustus-gene-275.65	Sialb.0074s0053	Bra033286	Bo8g117660	NONE	Sialb.0058s0071
Bra032620	Bo5g002710	maker-Cram_his_scaff4-augustus-gene-356.75	NONE	Bra030495	NONE	NONE	Sialb.0074s0052	Bra033285	Bo8g117670	NONE	Sialb.0058s0072
NONE	Bo5g002700	NONE	NONE	NONE	NONE	maker-Cram_his_scaff10-augustus-gene-275.57	NONE	Bra033284	NONE	NONE	Sialb.0058s0073
Bra032621	Bo5g002690	snap_masked-Cram_his_scaff4-processed-gene-356.50	NONE	NONE	NONE	NONE	Sialb.0074s0051	Bra033283	Bo8g117680	NONE	Sialb.0058s0074
Bra032622	Bo5g002680	maker-Cram_his_scaff4-augustus-gene-356.76	NONE	NONE	NONE	maker-Cram_his_scaff10-augustus-gene-275.67	Sialb.0074s0050	Bra033282	Bo8g117700	NONE	Sialb.0058s0075
Bra032623	Bo5g002670	NONE	NONE	NONE	NONE	maker-Cram_his_scaff10-augustus-gene-275.58	Sialb.0074s0048	Bra033281	Bo8g117720	NONE	Sialb.0058s0076
Bra032624	Bo5g002640	maker-Cram_his_scaff4-augustus-gene-356.77	NONE	NONE	NONE	maker-Cram_his_scaff10-augustus-gene-276.65	Sialb.0074s0047	Bra033278	Bo8g117730	NONE	Sialb.0058s0079
Bra032627	NONE	snap_masked-Cram_his_scaff4-processed-gene-356.33	NONE	NONE	NONE	NONE	Sialb.0074s0045	NONE	Bo8g117770	NONE	NONE
NONE	Bo5g002630	NONE	NONE	NONE	NONE	snap_masked-Cram_his_scaff10-processed-gene-276.27	NONE	Bra033277	NONE	NONE	Sialb.0058s0080
Bra032628	Bo5g002620	NONE	NONE	NONE	NONE	snap_masked-Cram_his_scaff10-processed-gene-276.26	Sialb.0074s0044	Bra033276	Bo8g117780	NONE	Sialb.0058s0081
Bra032629	Bo5g002610	maker-Cram_his_scaff4-augustus-gene-356.61	NONE	NONE	NONE	NONE	Sialb.0074s0043	Bra033275	Bo8g117790	NONE	NONE
Bra032630	Bo5g002600	augustus_masked-Cram_his_scaff4-processed-gene-356.21	NONE	NONE	NONE	NONE	Sialb.0074s0042	Bra033274	Bo8g117810	NONE	Sialb.0058s0082
Bra032631	Bo5g002580	NONE	NONE	NONE	NONE	snap_masked-Cram_his_scaff10-processed-gene-276.31	NONE	Bra033272	NONE	NONE	Sialb.0058s0084
NONE	Bo5g002570	NONE	NONE	NONE	NONE	snap_masked-Cram_his_scaff10-processed-gene-276.32	NONE	Bra033271	NONE	NONE	Sialb.0058s0085
Bra032632	NONE	maker-Cram_his_scaff4-augustus-gene-356.62	NONE	NONE	NONE	NONE	Sialb.0074s0041	NONE	Bo8g117820	NONE	NONE
NONE	Bo5g002550	NONE	NONE	NONE	NONE	maker-Cram_his_scaff10-augustus-gene-276.67	NONE	Bra033269	NONE	NONE	Sialb.0058s0087
Bra032634	NONE	maker-Cram_his_scaff4-augustus-gene-356.63	NONE	NONE	NONE	NONE	Sialb.0074s0038	NONE	Bo8g117840	NONE	NONE
NONE	Bo5g002530	NONE	NONE	NONE	NONE	maker-Cram_his_scaff10-augustus-gene-276.56	NONE	Bra033267	NONE	NONE	Sialb.0058s0089
NONE	Bo5g002500	NONE	NONE	NONE	NONE	maker-Cram_his_scaff10-augustus-gene-276.68	NONE	Bra033265	NONE	NONE	Sialb.0058s0092
NONE	Bo5g002490	NONE	NONE	NONE	NONE	maker-Cram_his_scaff10-augustus-gene-276.69	NONE	Bra033264	NONE	NONE	Sialb.0058s0093
NONE	Bo5g002470	NONE	Sialb.0615s0002	NONE	Bo3g001010	maker-Cram_his_scaff10-snap-gene-276.75	NONE	Bra033262	NONE	NONE	Sialb.0058s0095
NONE	Bo5g002460	NONE	NONE	NONE	NONE	snap_masked-Cram_his_scaff10-processed-gene-276.37	NONE	Bra033261	NONE	NONE	Sialb.0058s0096
Bra032638	Bo5g002440	NONE	NONE	NONE	NONE	maker-Cram_his_scaff10-augustus-gene-276.59	Sialb.0074s0034	Bra033259	NONE	NONE	Sialb.0058s0098
NONE	Bo5g002430	NONE	NONE	NONE	NONE	maker-Cram_his_scaff10-snap-gene-276.79	NONE	Bra033257	NONE	NONE	Sialb.0058s0100
Bra032639	Bo5g002420	maker-Cram_his_scaff4-augustus-gene-356.65	NONE	NONE	NONE	NONE	NONE	Bra033255	Bo8g117910	NONE	Sialb.0058s0101
NONE	Bo5g002410	NONE	NONE	NONE	NONE	maker-Cram_his_scaff10-augustus-gene-276.62	NONE	Bra033254	NONE	NONE	Sialb.0058s0102
NONE	Bo5g002400	NONE	NONE	NONE	NONE	maker-Cram_his_scaff10-augustus-gene-276.63	NONE	Bra033253	NONE	NONE	Sialb.0058s0103
Bra032640	Bo5g002390	maker-Cram_his_scaff4-snap-gene-356.92	NONE	NONE	NONE	maker-Cram_his_scaff10-augustus-gene-276.64	NONE	Bra033252	Bo8g117920	NONE	Sialb.0058s0104
Bra032641	NONE	maker-Cram_his_scaff4-snap-gene-356.91	NONE	NONE	NONE	NONE	Sialb.0074s0032	NONE	Bo8g117930	NONE	NONE
Bra032642	Bo5g002380	maker-Cram_his_scaff4-augustus-gene-356.70	NONE	NONE	NONE	maker-Cram_his_scaff10-augustus-gene-277.64	Sialb.0074s0031	Bra033251	Bo8g117940	NONE	Sialb.0058s0105
Bra032643	NONE	maker-Cram_his_scaff4-augustus-gene-356.79	NONE	NONE	Bo5g001000	snap_masked-Cram_his_scaff10-processed-gene-277.26	Sialb.0074s0030	Bra033249	Bo8g117950	NONE	Sialb.0058s0106
Bra032645	NONE	maker-Cram_his_scaff4-snap-gene-356.94	Sialb.4533s0001	NONE	Bo5g001020	maker-Cram_his_scaff10-augustus-gene-277.65	Sialb.0074s0028	Bra033247	Bo8g117990	NONE	Sialb.0058s0108
NONE	NONE	NONE	NONE	NONE	Bo5g001030	maker-Cram_his_scaff10-snap-gene-277.103	NONE	Bra033246	NONE	NONE	Sialb.0058s0109
Bra032646	NONE	maker-Cram_his_scaff4-snap-gene-357.106	Sialb.4533s0002	NONE	Bo5g001040	maker-Cram_his_scaff10-augustus-gene-277.79	Sialb.0074s0027	Bra033245	Bo8g118000	NONE	Sialb.0058s0110
NONE	NONE	NONE	NONE	NONE	Bo5g001050	snap_masked-Cram_his_scaff10-processed-gene-277.42	NONE	Bra033244	NONE	NONE	Sialb.0058s0111
Bra032647	NONE	maker-Cram_his_scaff4-augustus-gene-357.64	Sialb.4533s0003	NONE	NONE	NONE	Sialb.0074s0026	NONE	Bo8g118020	NONE	NONE
NONE	NONE	NONE	Sialb.0109s0022	NONE	Bo5g001080	snap_masked-Cram_his_scaff10-processed-gene-277.30	NONE	Bra033241	NONE	NONE	NONE
NONE	NONE	NONE	NONE	NONE	Bo5g001090	maker-Cram_his_scaff10-augustus-gene-277.67	NONE	Bra033240	NONE	NONE	Sialb.0058s0113
NONE	NONE	NONE	NONE	NONE	Bo5g001100	snap_masked-Cram_his_scaff10-processed-gene-277.32	NONE	Bra033239	NONE	NONE	Sialb.0058s0114
NONE	NONE	maker-Cram_his_scaff4-snap-gene-357.90	NONE	NONE	NONE	maker-Cram_his_scaff10-snap-gene-277.93	Sialb.0074s0024	Bra033236	Bo8g118030	NONE	Sialb.0058s0117
NONE	NONE	NONE	NONE	NONE	Bo5g001140	maker-Cram_his_scaff10-augustus-gene-277.84	NONE	Bra033235	NONE	NONE	Sialb.0058s0118
Bra032649	NONE	maker-Cram_his_scaff4-augustus-gene-357.67	NONE	NONE	NONE	NONE	Sialb.0074s0023	NONE	Bo8g118050	NONE	NONE
Bra032650	NONE	maker-Cram_his_scaff4-augustus-gene-357.68	NONE	NONE	Bo5g001150	NONE	Sialb.0074s0022	Bra033233	Bo8g118070	NONE	Sialb.0058s0119
Bra032651	NONE	maker-Cram_his_scaff4-augustus-gene-357.69	NONE	Bra033232	Bo5g001160	maker-Cram_his_scaff10-augustus-gene-277.70	Sialb.0074s0021	Bra032568	Bo8g118080	NONE	Sialb.0058s0120
NONE	NONE	maker-Cram_his_scaff4-augustus-gene-357.81	NONE	NONE	NONE	NONE	Sialb.0074s0019	Bra032652	Bo8g118100	NONE	NONE
NONE	NONE	snap_masked-Cram_his_scaff4-processed-gene-357.52	NONE	NONE	NONE	NONE	Sialb.0074s0018	Bra032653	Bo8g118110	NONE	NONE
NONE	NONE	NONE	NONE	Bra033226	Bo5g001210	maker-Cram_his_scaff10-augustus-gene-277.73	NONE	NONE	NONE	NONE	Sialb.0058s0125
Bra033213	Bo5g001370	NONE	NONE	NONE	NONE	maker-Cram_his_scaff10-augustus-gene-278.49	NONE	NONE	NONE	NONE	Sialb.0058s0139
NONE	NONE	snap_masked-Cram_his_scaff4-processed-gene-357.53	NONE	NONE	Bo5g001230	NONE	Sialb.0074s0017	Bra032654	Bo8g118130	NONE	NONE
NONE	NONE	maker-Cram_his_scaff4-augustus-gene-357.70	NONE	NONE	NONE	NONE	Sialb.0074s0016	Bra032655	Bo8g118140	NONE	NONE
NONE	NONE	NONE	NONE	Bra033224	Bo5g001240	maker-Cram_his_scaff10-augustus-gene-277.75	NONE	NONE	NONE	NONE	Sialb.0058s0128
NONE	NONE	maker-Cram_his_scaff4-augustus-gene-357.84	NONE	NONE	NONE	NONE	Sialb.0074s0015	Bra032656	Bo8g118150	NONE	NONE
NONE	NONE	NONE	NONE	NONE	NONE	NONE	Sialb.0074s0001	Bra032670	Bo8g118320	maker-Cram_his_scaff4-snap-gene-357.105	NONE
Bra033216	Bo5g001340	NONE	NONE	NONE	NONE	maker-Cram_his_scaff10-snap-gene-278.53	NONE	Bra032669	Bo8g118300	NONE	Sialb.0058s0136
Bra033217	Bo5g001330	NONE	NONE	NONE	NONE	maker-Cram_his_scaff10-augustus-gene-278.48	Sialb.0074s0003	Bra032668	Bo8g118290	NONE	Sialb.0058s0135
Bra033218	Bo5g001320	NONE	NONE	NONE	NONE	maker-Cram_his_scaff10-augustus-gene-278.43	NONE	NONE	NONE	NONE	Sialb.0058s0134
NONE	NONE	maker-Cram_his_scaff4-augustus-gene-357.71	NONE	NONE	NONE	NONE	Sialb.0074s0014	Bra032657	Bo8g118160	NONE	NONE
NONE	NONE	NONE	NONE	NONE	NONE	NONE	Sialb.0074s0005	Bra032667	Bo8g118270	maker-Cram_his_scaff4-snap-gene-357.102	NONE
Bra033219	NONE	NONE	NONE	NONE	NONE	NONE	Sialb.0074s0006	Bra032666	Bo8g118260	maker-Cram_his_scaff4-augustus-gene-357.86	Sialb.0058s0133
NONE	NONE	maker-Cram_his_scaff4-snap-gene-357.98	NONE	NONE	NONE	NONE	Sialb.0074s0013	Bra032658	Bo8g118170	NONE	NONE
NONE	NONE	NONE	NONE	NONE	NONE	NONE	Sialb.0074s0012	Bra032659	Bo8g118180	augustus_masked-Cram_his_scaff4-processed-gene-357.13	NONE
NONE	NONE	NONE	NONE	NONE	NONE	NONE	Sialb.0074s0011	Bra032660	Bo8g118190	maker-Cram_his_scaff4-snap-gene-357.99	NONE
NONE	NONE	NONE	Sialb.0081s0078	NONE	Bo5g001300	maker-Cram_his_scaff10-snap-gene-278.50	Sialb.0074s0010	Bra032661	Bo8g118200	NONE	Sialb.0058s0132
Bra033221	NONE	NONE	NONE	NONE	Bo5g001290	maker-Cram_his_scaff10-augustus-gene-278.46	Sialb.0074s0009	Bra032662	Bo8g118210	maker-Cram_his_scaff4-augustus-gene-357.74	Sialb.0058s0131
NONE	NONE	NONE	NONE	Bra033222	Bo5g001270	maker-Cram_his_scaff10-snap-gene-277.114	Sialb.0074s0008	Bra032664	Bo8g118240	snap_masked-Cram_his_scaff4-processed-gene-357.40	Sialb.0058s0130
NONE	Bo5g002970	NONE	Sialb.0058s0060	Bra033309	NONE	maker-Cram_his_scaff10-augustus-gene-275.50	NONE	Bra032613	Bo8g117540	NONE	Sialb.0074s0058
Bra036927	NONE	snap_masked-Cram_his_scaff10-processed-gene-10.30	NONE	NONE	NONE	NONE	Sialb.0132s0003	NONE	Bo6g001010	NONE	NONE
NONE	Bo5g003010	NONE	Sialb.0058s0056	Bra033312	NONE	maker-Cram_his_scaff10-augustus-gene-274.68	NONE	NONE	NONE	NONE	NONE
NONE	Bo5g003020	NONE	NONE	Bra033313	NONE	maker-Cram_his_scaff10-augustus-gene-274.67	Sialb.0058s0055	NONE	NONE	NONE	NONE
NONE	Bo5g003030	NONE	NONE	Bra033314	NONE	maker-Cram_his_scaff10-augustus-gene-274.66	Sialb.0058s0051	NONE	NONE	NONE	NONE
NONE	NONE	maker-Cram_his_scaff4-augustus-gene-355.70	NONE	Bra033315	NONE	NONE	Sialb.0058s0050	Bra032610	Bo8g117510	NONE	NONE
NONE	Bo5g003100	NONE	NONE	Bra033321	NONE	maker-Cram_his_scaff10-augustus-gene-274.76	Sialb.0058s0046	NONE	NONE	NONE	NONE
NONE	Bo5g003110	maker-Cram_his_scaff4-augustus-gene-355.78	NONE	Bra033322	NONE	maker-Cram_his_scaff10-augustus-gene-274.75	Sialb.0058s0044	NONE	NONE	NONE	Sialb.0074s0061
NONE	Bo5g003130	NONE	NONE	Bra033323	NONE	maker-Cram_his_scaff10-augustus-gene-274.74	Sialb.0058s0043	NONE	NONE	NONE	NONE
Bra036926	NONE	maker-Cram_his_scaff10-augustus-gene-9.41	NONE	NONE	NONE	NONE	Sialb.0132s0005	NONE	Bo6g001000	NONE	NONE
Bra030500	Bo5g003140	NONE	NONE	Bra033324	Bo4g014750	maker-Cram_his_scaff10-augustus-gene-274.73	Sialb.0058s0042	NONE	NONE	NONE	Sialb.0615s0006
Bra030501	Bo5g003150	maker-Cram_his_scaff4-augustus-gene-355.77	NONE	Bra033325	Bo3g001130	NONE	Sialb.0074s0063	Bra032603	Bo8g117470	maker-Cram_his_scaff6-augustus-gene-138.38	Sialb.0615s0007
NONE	NONE	maker-Cram_his_scaff4-augustus-gene-355.68	NONE	NONE	NONE	NONE	Sialb.0074s0064	Bra032602	Bo8g117460	NONE	NONE
NONE	Bo5g003190	maker-Cram_his_scaff4-augustus-gene-355.67	Sialb.0058s0037	Bra033328	NONE	maker-Cram_his_scaff10-augustus-gene-274.63	NONE	Bra032600	Bo8g117430	NONE	NONE
Bra030504	Bo5g003220	NONE	Sialb.0058s0033	Bra033332	NONE	maker-Cram_his_scaff10-augustus-gene-274.71	NONE	NONE	NONE	maker-Cram_his_scaff6-augustus-gene-138.41	NONE
NONE	Bo5g003240	maker-Cram_his_scaff4-snap-gene-355.96	Sialb.0058s0031	Bra033334	NONE	maker-Cram_his_scaff10-augustus-gene-274.70	Sialb.0074s0067	Bra032592	Bo8g117380	NONE	NONE
Bra030505	Bo5g003250	NONE	Sialb.0058s0030	Bra033335	Bo8g001000	maker-Cram_his_scaff10-augustus-gene-274.60	NONE	NONE	NONE	NONE	NONE
Bra030506	Bo5g003280	NONE	NONE	Bra033336	Bo8g001020	maker-Cram_his_scaff10-snap-gene-273.95	NONE	NONE	NONE	maker-Cram_his_scaff6-augustus-gene-138.44	Sialb.0615s0009
NONE	Bo5g003290	NONE	Sialb.0058s0029	Bra033337	NONE	maker-Cram_his_scaff10-augustus-gene-273.81	NONE	NONE	NONE	NONE	NONE
Bra030507	NONE	maker-Cram_his_scaff4-augustus-gene-355.63	NONE	NONE	Bo8g001030	NONE	Sialb.0074s0068	Bra032591	Bo8g117370	maker-Cram_his_scaff6-augustus-gene-138.45	NONE
NONE	NONE	maker-Cram_his_scaff4-augustus-gene-355.74	NONE	NONE	NONE	NONE	Sialb.0074s0069	Bra032589	Bo8g117350	NONE	NONE
Bra030508	Bo5g003300	NONE	Sialb.0058s0028	Bra033338	Bo8g001080	snap_masked-Cram_his_scaff10-processed-gene-273.57	NONE	NONE	NONE	maker-Cram_his_scaff6-augustus-gene-138.43	NONE
NONE	NONE	snap_masked-Cram_his_scaff4-processed-gene-355.29	NONE	NONE	NONE	NONE	Sialb.0074s0070	Bra032588	Bo8g117340	NONE	NONE
NONE	Bo5g003350	NONE	Sialb.0058s0022	Bra033344	NONE	maker-Cram_his_scaff10-augustus-gene-273.72	NONE	NONE	NONE	NONE	NONE
NONE	Bo5g003360	maker-Cram_his_scaff4-augustus-gene-355.73	NONE	Bra033345	NONE	maker-Cram_his_scaff10-snap-gene-273.100	Sialb.0074s0071	NONE	Bo8g117330	NONE	NONE
Bra030509	Bo5g003370	NONE	Sialb.0058s0021	Bra033346	Bo8g001100	maker-Cram_his_scaff10-augustus-gene-273.71	Sialb.0074s0072	Bra032586	Bo8g117320	maker-Cram_his_scaff6-augustus-gene-138.46	Sialb.0615s0011
Bra030510	Bo5g003380	snap_masked-Cram_his_scaff4-processed-gene-355.27	Sialb.0058s0020	Bra033347	Bo8g001120	maker-Cram_his_scaff10-augustus-gene-273.70	Sialb.0074s0073	Bra032585	Bo8g117310	NONE	Sialb.0615s0012
NONE	NONE	maker-Cram_his_scaff4-augustus-gene-355.59	NONE	NONE	NONE	NONE	Sialb.0074s0074	Bra032584	Bo8g117290	NONE	NONE
Bra030511	NONE	NONE	Sialb.0058s0019	Bra033348	Bo8g001160	maker-Cram_his_scaff10-snap-gene-273.99	NONE	NONE	NONE	NONE	NONE
NONE	Bo5g003400	NONE	Sialb.0058s0016	Bra033350	NONE	maker-Cram_his_scaff10-augustus-gene-273.69	NONE	NONE	NONE	NONE	NONE
NONE	Bo5g003410	NONE	Sialb.0058s0015	Bra033351	NONE	maker-Cram_his_scaff10-augustus-gene-273.68	Sialb.0074s0076	Bra032582	Bo8g117270	NONE	NONE
NONE	Bo5g003420	NONE	Sialb.0058s0014	Bra033352	NONE	maker-Cram_his_scaff10-snap-gene-273.98	NONE	NONE	NONE	NONE	NONE
NONE	Bo5g003430	maker-Cram_his_scaff4-augustus-gene-354.53	Sialb.0058s0013	Bra033353	NONE	maker-Cram_his_scaff10-augustus-gene-273.74	Sialb.0074s0077	Bra032581	Bo8g117260	NONE	NONE
Bra030512	Bo5g003480	NONE	Sialb.0058s0010	Bra033356	Bo8g001190	maker-Cram_his_scaff10-augustus-gene-273.65	NONE	NONE	NONE	NONE	NONE
Bra030514	NONE	NONE	NONE	NONE	Bo8g001210	NONE	NONE	NONE	NONE	maker-Cram_his_scaff6-augustus-gene-138.47	Sialb.0615s0015
NONE	NONE	NONE	NONE	Bra030516	Bo8g001230	NONE	NONE	NONE	NONE	maker-Cram_his_scaff6-snap-gene-138.58	Sialb.0615s0016
NONE	Bo5g003490	NONE	NONE	NONE	NONE	snap_masked-Cram_his_scaff10-processed-gene-273.34	Sialb.1087s0010	Bra032579	NONE	NONE	NONE
NONE	NONE	snap_masked-Cram_his_scaff4-processed-gene-354.29	Sialb.0058s0004	Bra033361	NONE	snap_masked-Cram_his_scaff10-processed-gene-273.29	NONE	Bra032578	Bo8g117250	NONE	NONE
NONE	NONE	maker-Cram_his_scaff4-snap-gene-354.68	Sialb.0074s0079	Bra030517	Bo8g001240	NONE	NONE	Bra032577	Bo8g117240	NONE	Sialb.0615s0017
Bra032565	Bo5g003550	maker-Cram_his_scaff4-snap-gene-354.60	Sialb.0074s0082	NONE	NONE	NONE	Sialb.0058s0001	Bra033364	Bo8g117210	NONE	Sialb.4758s0001
Bra032564	Bo5g003560	maker-Cram_his_scaff4-augustus-gene-354.50	Sialb.0074s0083	NONE	NONE	maker-Cram_his_scaff10-augustus-gene-273.62	Sialb.0073s0135	Bra033365	Bo8g117200	NONE	Sialb.4758s0002
Bra032563	Bo5g003570	NONE	Sialb.0074s0084	NONE	NONE	snap_masked-Cram_his_scaff10-processed-gene-273.43	Sialb.0073s0134	Bra033366	Bo8g117190	NONE	Sialb.4758s0003
NONE	Bo5g003580	NONE	NONE	NONE	NONE	snap_masked-Cram_his_scaff10-processed-gene-272.41	Sialb.0073s0132	Bra033368	NONE	NONE	NONE
Bra032561	Bo5g003590	NONE	Sialb.6387s0001	Bra030518	Bo8g001270	NONE	Sialb.0073s0131	Bra033369	Bo8g117150	maker-Cram_his_scaff6-snap-gene-139.62	Sialb.0074s0085
Bra032560	NONE	maker-Cram_his_scaff4-augustus-gene-354.42	NONE	NONE	NONE	NONE	NONE	NONE	Bo8g117140	NONE	Sialb.0074s0086
NONE	Bo5g003600	maker-Cram_his_scaff4-augustus-gene-354.41	NONE	NONE	NONE	maker-Cram_his_scaff10-augustus-gene-272.70	Sialb.0073s0129	Bra033370	Bo8g117130	NONE	Sialb.0074s0087
Bra032558	Bo5g003610	maker-Cram_his_scaff4-augustus-gene-354.40	NONE	NONE	NONE	NONE	Sialb.0073s0127	NONE	Bo8g117120	NONE	Sialb.0074s0088
Bra032553	NONE	maker-Cram_his_scaff4-augustus-gene-354.38	NONE	NONE	NONE	NONE	NONE	NONE	Bo8g116080	NONE	Sialb.0074s0093
NONE	Bo5g003640	NONE	NONE	NONE	NONE	maker-Cram_his_scaff10-augustus-gene-272.82	Sialb.0073s0124	Bra033375	NONE	NONE	NONE
NONE	Bo5g003660	NONE	NONE	Bra030521	NONE	maker-Cram_his_scaff10-augustus-gene-272.80	Sialb.0073s0123	Bra033377	NONE	NONE	NONE
NONE	NONE	NONE	Sialb.0615s0022	Bra030522	Bo8g001280	NONE	NONE	NONE	NONE	maker-Cram_his_scaff6-augustus-gene-139.54	NONE
NONE	Bo5g003690	NONE	NONE	NONE	NONE	maker-Cram_his_scaff10-augustus-gene-272.67	Sialb.0073s0120	Bra033380	NONE	NONE	NONE
Bra032552	Bo5g003720	snap_masked-Cram_his_scaff4-processed-gene-354.19	NONE	NONE	NONE	snap_masked-Cram_his_scaff10-processed-gene-272.50	Sialb.0073s0119	NONE	Bo8g116070	NONE	Sialb.0074s0094
NONE	Bo5g003730	NONE	NONE	NONE	NONE	maker-Cram_his_scaff10-snap-gene-272.101	Sialb.0073s0118	Bra033381	NONE	NONE	NONE
NONE	NONE	NONE	Sialb.0615s0025	Bra030524	Bo8g001320	NONE	NONE	NONE	NONE	snap_masked-Cram_his_scaff6-processed-gene-139.30	NONE
NONE	Bo5g003760	NONE	Sialb.3853s0004	Bra030529	Bo8g001370	maker-Cram_his_scaff10-augustus-gene-272.66	Sialb.0073s0114	NONE	NONE	maker-Cram_his_scaff6-augustus-gene-139.59	NONE
NONE	Bo5g003780	NONE	Sialb.3853s0003	Bra030530	Bo8g001380	NONE	Sialb.0073s0112	Bra033391	NONE	augustus_masked-Cram_his_scaff6-processed-gene-139.19	NONE
NONE	Bo5g003790	NONE	NONE	Bra030531	Bo8g001410	maker-Cram_his_scaff10-augustus-gene-272.75	Sialb.0073s0111	Bra033392	NONE	NONE	NONE
NONE	Bo5g003800	NONE	NONE	NONE	NONE	maker-Cram_his_scaff10-augustus-gene-272.74	Sialb.0073s0110	Bra033393	NONE	NONE	NONE
NONE	Bo5g003810	NONE	NONE	NONE	NONE	maker-Cram_his_scaff10-augustus-gene-272.73	Sialb.0073s0109	Bra033394	NONE	NONE	NONE
NONE	Bo5g003830	NONE	NONE	NONE	NONE	maker-Cram_his_scaff10-augustus-gene-272.65	Sialb.0073s0107	Bra033397	NONE	NONE	NONE
NONE	Bo5g003860	NONE	NONE	NONE	NONE	maker-Cram_his_scaff10-augustus-gene-272.72	Sialb.0073s0106	Bra033398	NONE	NONE	NONE
NONE	Bo5g003880	NONE	NONE	NONE	NONE	maker-Cram_his_scaff10-augustus-gene-272.64	Sialb.0073s0104	Bra033400	NONE	NONE	NONE
Bra032551	Bo5g003890	maker-Cram_his_scaff4-snap-gene-354.54	NONE	NONE	NONE	maker-Cram_his_scaff10-augustus-gene-272.63	Sialb.0073s0103	Bra033401	Bo8g116060	NONE	Sialb.0074s0095
Bra032550	Bo5g003900	NONE	NONE	NONE	NONE	snap_masked-Cram_his_scaff10-processed-gene-271.44	Sialb.0073s0102	Bra033402	Bo8g116050	NONE	Sialb.0074s0096
NONE	Bo5g003910	NONE	NONE	NONE	NONE	maker-Cram_his_scaff10-augustus-gene-271.78	Sialb.0073s0100	Bra033408	NONE	NONE	NONE
Bra032549	Bo5g003930	maker-Cram_his_scaff4-augustus-gene-353.68	Sialb.0615s0032	Bra030535	Bo8g002500	NONE	Sialb.0073s0098	Bra033409	Bo8g116040	maker-Cram_his_scaff6-augustus-gene-139.60	Sialb.0074s0097
NONE	Bo5g003950	NONE	NONE	Bra030536	Bo8g002510	maker-Cram_his_scaff10-augustus-gene-271.76	Sialb.0073s0096	Bra033411	NONE	NONE	NONE
NONE	Bo5g003960	NONE	Sialb.0615s0033	Bra030537	Bo8g002520	maker-Cram_his_scaff10-snap-gene-271.110	Sialb.0073s0095	Bra033412	NONE	NONE	NONE
NONE	Bo5g003970	NONE	Sialb.0615s0034	Bra030538	Bo8g002530	maker-Cram_his_scaff10-snap-gene-271.109	Sialb.0073s0094	Bra033413	NONE	NONE	NONE
NONE	Bo5g003980	NONE	Sialb.0615s0035	Bra030539	Bo8g002550	NONE	Sialb.0073s0093	Bra033414	NONE	maker-Cram_his_scaff6-augustus-gene-139.61	NONE
Bra032548	NONE	NONE	NONE	NONE	NONE	maker-Cram_his_scaff4-augustus-gene-353.67	NONE	NONE	Bo8g116030	NONE	Sialb.0074s0098
Bra032547	NONE	NONE	NONE	NONE	NONE	maker-Cram_his_scaff4-augustus-gene-353.66	NONE	NONE	Bo8g116000	NONE	Sialb.0074s0100
Bra032546	NONE	NONE	NONE	NONE	NONE	maker-Cram_his_scaff4-augustus-gene-353.79	NONE	NONE	Bo8g115990	NONE	Sialb.0074s0101
NONE	Bo5g003990	maker-Cram_his_scaff6-snap-gene-139.69	Sialb.0615s0036	Bra030540	Bo8g002560	maker-Cram_his_scaff10-snap-gene-271.108	Sialb.0073s0092	Bra033415	NONE	snap_masked-Cram_his_scaff6-processed-gene-139.40	NONE
NONE	Bo5g004000	NONE	NONE	NONE	NONE	maker-Cram_his_scaff10-augustus-gene-271.86	Sialb.0073s0090	Bra015256	NONE	NONE	NONE
NONE	Bo5g004030	NONE	NONE	NONE	NONE	maker-Cram_his_scaff4-augustus-gene-353.78	Sialb.0073s0088	Bra015260	Bo8g115970	maker-Cram_his_scaff10-augustus-gene-271.83	Sialb.0074s0103
Bra032544	NONE	NONE	NONE	NONE	NONE	maker-Cram_his_scaff4-augustus-gene-353.77	NONE	NONE	Bo8g115960	NONE	Sialb.0074s0104
NONE	Bo5g004040	NONE	NONE	NONE	Bo8g002600	NONE	Sialb.0073s0087	Bra015261	NONE	maker-Cram_his_scaff10-augustus-gene-271.73	NONE
Bra032542	Bo5g004070	NONE	NONE	NONE	NONE	snap_masked-Cram_his_scaff4-processed-gene-353.41	Sialb.0073s0085	Bra015263	Bo8g115930	maker-Cram_his_scaff10-augustus-gene-271.72	Sialb.0074s0105
Bra032541	Bo5g004120	NONE	NONE	NONE	NONE	maker-Cram_his_scaff4-augustus-gene-353.64	Sialb.0073s0081	Bra015271	Bo8g115920	maker-Cram_his_scaff10-augustus-gene-271.71	Sialb.0074s0106
Bra032539	Bo5g004160	maker-Cram_his_scaff6-augustus-gene-140.49	Sialb.0615s0040	Bra030546	Bo8g002640	maker-Cram_his_scaff4-augustus-gene-353.63	Sialb.0073s0079	Bra015273	Bo8g115880	maker-Cram_his_scaff10-snap-gene-271.90	Sialb.0074s0108
NONE	Bo5g004180	NONE	NONE	NONE	NONE	NONE	Sialb.0073s0077	Bra015275	NONE	maker-Cram_his_scaff10-augustus-gene-271.80	NONE
NONE	Bo5g004200	maker-Cram_his_scaff6-augustus-gene-140.41	Sialb.0615s0042	Bra030548	Bo8g002660	NONE	Sialb.0073s0075	Bra015277	NONE	snap_masked-Cram_his_scaff10-processed-gene-270.47	NONE
NONE	NONE	snap_masked-Cram_his_scaff6-processed-gene-140.21	Sialb.0615s0043	Bra030549	Bo8g002670	NONE	NONE	NONE	NONE	NONE	NONE
Bra032538	NONE	NONE	NONE	NONE	NONE	maker-Cram_his_scaff4-augustus-gene-353.74	NONE	NONE	Bo8g115850	NONE	Sialb.0074s0109
Bra032537	NONE	NONE	NONE	NONE	NONE	NONE	Sialb.0073s0074	Bra015278	Bo8g115830	maker-Cram_his_scaff10-augustus-gene-270.62	Sialb.0074s0110
NONE	NONE	augustus_masked-Cram_his_scaff6-processed-gene-140.10	Sialb.0615s0044	Bra030550	Bo8g002690	NONE	NONE	NONE	NONE	NONE	NONE
Bra032536	NONE	NONE	NONE	NONE	NONE	snap_masked-Cram_his_scaff4-processed-gene-353.52	NONE	NONE	Bo8g115820	NONE	Sialb.0074s0111
NONE	Bo5g004220	NONE	NONE	NONE	Bo8g002710	NONE	Sialb.0073s0070	Bra015280	NONE	maker-Cram_his_scaff10-augustus-gene-270.52	NONE
Bra032535	NONE	NONE	NONE	NONE	NONE	maker-Cram_his_scaff4-augustus-gene-353.62	NONE	NONE	Bo8g115810	NONE	Sialb.0074s0112
NONE	Bo5g004240	NONE	NONE	NONE	NONE	maker-Cram_his_scaff4-snap-gene-353.85	Sialb.0073s0068	Bra015282	NONE	snap_masked-Cram_his_scaff10-processed-gene-270.28	Sialb.0074s0113
NONE	Bo5g004250	NONE	NONE	NONE	NONE	NONE	Sialb.0073s0067	Bra015283	NONE	maker-Cram_his_scaff10-augustus-gene-270.60	NONE
Bra032533	Bo5g004270	NONE	NONE	NONE	NONE	maker-Cram_his_scaff4-augustus-gene-353.61	Sialb.0073s0065	Bra015285	Bo8g115780	maker-Cram_his_scaff10-augustus-gene-270.51	Sialb.0074s0115
Bra032531	NONE	maker-Cram_his_scaff6-augustus-gene-140.52	Sialb.0615s0047	Bra030553	Bo8g002730	maker-Cram_his_scaff4-augustus-gene-353.60	NONE	NONE	NONE	NONE	Sialb.0074s0117
NONE	Bo5g004290	NONE	Sialb.0615s0048	Bra030554	Bo8g002740	NONE	Sialb.0073s0063	Bra015287	NONE	snap_masked-Cram_his_scaff10-processed-gene-270.38	NONE
NONE	Bo5g004300	NONE	NONE	NONE	NONE	NONE	Sialb.0073s0062	Bra015288	NONE	maker-Cram_his_scaff10-augustus-gene-270.58	NONE
NONE	Bo5g004310	NONE	NONE	NONE	NONE	NONE	Sialb.0073s0061	Bra015289	NONE	maker-Cram_his_scaff10-augustus-gene-270.57	NONE
NONE	Bo5g004330	NONE	NONE	NONE	NONE	NONE	Sialb.0073s0059	Bra015291	NONE	maker-Cram_his_scaff10-augustus-gene-270.50	NONE
Bra032529	NONE	NONE	NONE	NONE	NONE	maker-Cram_his_scaff4-augustus-gene-353.69	Sialb.3978s0004	NONE	Bo8g115750	NONE	Sialb.0074s0119
Bra032528	NONE	maker-Cram_his_scaff6-augustus-gene-140.53	Sialb.0615s0050	Bra030555	Bo8g002750	maker-Cram_his_scaff4-augustus-gene-353.58	Sialb.3978s0005	NONE	Bo8g115740	NONE	Sialb.0074s0120
Bra032525	Bo5g004340	maker-Cram_his_scaff6-augustus-gene-140.44	Sialb.0615s0051	Bra030556	Bo8g002760	NONE	Sialb.0073s0058	Bra015292	Bo8g115710	maker-Cram_his_scaff10-augustus-gene-270.56	Sialb.0074s0123
Bra032524	Bo5g004350	NONE	NONE	NONE	NONE	maker-Cram_his_scaff4-augustus-gene-352.56	Sialb.0073s0057	Bra015293	Bo8g115700	maker-Cram_his_scaff10-augustus-gene-270.55	Sialb.0074s0124
NONE	NONE	maker-Cram_his_scaff6-augustus-gene-140.45	Sialb.0615s0052	Bra030557	Bo8g002770	NONE	NONE	NONE	NONE	NONE	Sialb.0074s0125
NONE	Bo5g004360	maker-Cram_his_scaff6-snap-gene-140.64	Sialb.0615s0053	Bra030558	Bo8g002780	NONE	Sialb.0073s0056	Bra015294	NONE	maker-Cram_his_scaff10-augustus-gene-270.54	NONE
Bra032522	Bo5g004370	NONE	NONE	NONE	NONE	maker-Cram_his_scaff4-augustus-gene-352.55	Sialb.0073s0055	Bra015295	Bo8g115690	maker-Cram_his_scaff10-augustus-gene-270.53	Sialb.0074s0126
NONE	Bo5g004380	maker-Cram_his_scaff6-augustus-gene-140.54	NONE	Bra030559	Bo8g002790	NONE	Sialb.0073s0054	Bra015296	NONE	maker-Cram_his_scaff10-augustus-gene-270.49	NONE
Bra032521	Bo5g004390	NONE	NONE	NONE	NONE	maker-Cram_his_scaff4-augustus-gene-352.49	Sialb.0073s0053	Bra015297	NONE	snap_masked-Cram_his_scaff10-processed-gene-270.21	Sialb.0074s0127
Bra032520	Bo5g004400	snap_masked-Cram_his_scaff6-processed-gene-140.29	Sialb.0615s0054	Bra030560	Bo8g002800	maker-Cram_his_scaff4-augustus-gene-352.54	Sialb.0073s0052	Bra015298	NONE	snap_masked-Cram_his_scaff10-processed-gene-269.59	Sialb.4120s0002
NONE	NONE	maker-Cram_his_scaff6-snap-gene-140.73	Sialb.0615s0055	Bra030561	Bo8g002820	NONE	NONE	NONE	NONE	NONE	Sialb.4120s0003
Bra032519	Bo5g004420	NONE	Sialb.0615s0056	NONE	NONE	maker-Cram_his_scaff4-augustus-gene-352.48	Sialb.0073s0051	Bra015299	Bo8g115670	NONE	Sialb.4120s0004
NONE	Bo5g004430	NONE	NONE	Bra030562	Bo8g002830	NONE	Sialb.0073s0050	Bra015300	NONE	maker-Cram_his_scaff10-snap-gene-269.95	NONE
NONE	Bo5g004440	NONE	Sialb.0615s0057	Bra030563	Bo8g002840	NONE	Sialb.0073s0049	Bra015301	NONE	maker-Cram_his_scaff10-augustus-gene-269.69	NONE
Bra032518	Bo5g004450	NONE	Sialb.0615s0058	Bra030564	Bo8g002850	maker-Cram_his_scaff4-augustus-gene-352.47	Sialb.0073s0048	Bra015302	Bo8g115660	maker-Cram_his_scaff10-augustus-gene-269.68	Sialb.0074s0130
NONE	Bo5g004460	maker-Cram_his_scaff6-augustus-gene-140.58	Sialb.0615s0059	NONE	Bo8g002860	NONE	Sialb.0073s0047	Bra015303	NONE	maker-Cram_his_scaff10-augustus-gene-269.67	NONE
NONE	Bo5g004470	NONE	NONE	NONE	NONE	NONE	Sialb.0073s0046	Bra015304	NONE	snap_masked-Cram_his_scaff10-processed-gene-269.39	Sialb.0074s0131
NONE	Bo5g004480	NONE	Sialb.0615s0060	Bra030565	Bo8g002870	NONE	Sialb.0073s0045	Bra015305	NONE	maker-Cram_his_scaff10-augustus-gene-269.66	NONE
Bra032515	Bo5g004490	snap_masked-Cram_his_scaff6-processed-gene-141.19	Sialb.0615s0061	Bra030566	Bo8g002890	maker-Cram_his_scaff4-augustus-gene-352.53	Sialb.0073s0044	Bra015307	Bo8g115600	maker-Cram_his_scaff10-augustus-gene-269.82	Sialb.0074s0132
Bra032512	Bo5g004520	NONE	NONE	NONE	NONE	augustus_masked-Cram_his_scaff4-processed-gene-352.11	Sialb.0073s0042	Bra015310	Bo8g115580	NONE	Sialb.0074s0134
NONE	Bo5g004530	maker-Cram_his_scaff6-augustus-gene-141.55	Sialb.0902s0034	Bra030567	Bo8g002910	NONE	Sialb.0073s0041	Bra015311	NONE	maker-Cram_his_scaff10-augustus-gene-269.65	NONE
NONE	Bo5g004550	NONE	NONE	NONE	NONE	NONE	Sialb.0073s0040	Bra015312	NONE	maker-Cram_his_scaff10-augustus-gene-269.64	NONE
NONE	Bo5g004560	maker-Cram_his_scaff6-augustus-gene-141.56	Sialb.0902s0032	Bra030568	Bo8g002920	NONE	Sialb.0073s0039	Bra015313	NONE	NONE	NONE
NONE	Bo5g004570	maker-Cram_his_scaff6-augustus-gene-141.57	Sialb.0902s0031	Bra030569	Bo8g002940	NONE	Sialb.0073s0038	Bra015314	NONE	maker-Cram_his_scaff10-augustus-gene-269.63	NONE
NONE	Bo5g004580	NONE	NONE	NONE	NONE	NONE	Sialb.0073s0037	Bra015315	NONE	snap_masked-Cram_his_scaff10-processed-gene-269.56	NONE
NONE	Bo5g004590	maker-Cram_his_scaff6-augustus-gene-141.45	Sialb.0902s0030	Bra030570	Bo8g002970	NONE	Sialb.0073s0036	Bra015316	NONE	maker-Cram_his_scaff10-augustus-gene-269.80	NONE
Bra032511	Bo5g004600	NONE	NONE	NONE	NONE	maker-Cram_his_scaff4-augustus-gene-352.52	Sialb.0073s0035	Bra015317	Bo8g115570	snap_masked-Cram_his_scaff10-processed-gene-269.51	Sialb.0074s0135
Bra032508	NONE	maker-Cram_his_scaff6-augustus-gene-141.46	Sialb.0902s0029	Bra030572	Bo8g002990	NONE	NONE	NONE	Bo8g115540	snap_masked-Cram_his_scaff10-processed-gene-269.49	Sialb.0074s0137
Bra032507	Bo5g004610	NONE	NONE	NONE	NONE	maker-Cram_his_scaff4-snap-gene-352.60	Sialb.0073s0033	Bra015318	Bo8g115530	NONE	Sialb.0074s0138
Bra032506	Bo5g004620	maker-Cram_his_scaff6-augustus-gene-141.47	Sialb.0902s0028	Bra030573	Bo8g003000	NONE	Sialb.0073s0031	Bra015319	Bo8g115520	maker-Cram_his_scaff10-augustus-gene-269.77	Sialb.0074s0139
NONE	Bo5g004630	maker-Cram_his_scaff6-snap-gene-141.77	Sialb.0902s0027	Bra030574	Bo8g003010	NONE	Sialb.0073s0029	Bra015321	NONE	maker-Cram_his_scaff10-augustus-gene-269.62	NONE
NONE	Bo5g004640	NONE	Sialb.0902s0026	Bra030575	Bo8g003020	NONE	Sialb.0073s0028	Bra015322	NONE	snap_masked-Cram_his_scaff10-processed-gene-269.47	NONE
NONE	Bo5g004650	maker-Cram_his_scaff2-augustus-gene-79.47	NONE	NONE	NONE	NONE	Sialb.0073s0027	Bra015323	NONE	NONE	NONE
NONE	Bo5g004660	NONE	NONE	NONE	NONE	maker-Cram_his_scaff4-augustus-gene-352.45	Sialb.0073s0026	Bra015324	NONE	maker-Cram_his_scaff10-augustus-gene-269.61	Sialb.0074s0140
Bra032503	Bo5g004680	maker-Cram_his_scaff2-augustus-gene-80.31	NONE	NONE	Bo8g115480	NONE	NONE	Bra015326	NONE	maker-Cram_his_scaff10-augustus-gene-269.74	Sialb.0074s0142
NONE	Bo5g004700	NONE	NONE	NONE	NONE	NONE	Sialb.0073s0022	Bra015329	NONE	maker-Cram_his_scaff10-augustus-gene-269.60	NONE
NONE	Bo5g004710	NONE	NONE	NONE	NONE	NONE	Sialb.0073s0021	Bra015330	NONE	snap_masked-Cram_his_scaff10-processed-gene-268.49	NONE
Bra032501	Bo5g004720	NONE	NONE	NONE	Bo8g115470	NONE	Sialb.0073s0020	Bra015331	NONE	maker-Cram_his_scaff10-augustus-gene-268.73	Sialb.0074s0145
Bra032499	NONE	NONE	NONE	NONE	Bo5g004740	maker-Cram_his_scaff4-augustus-gene-351.72	Sialb.0073s0019	Bra015334	Bo8g115460	maker-Cram_his_scaff10-augustus-gene-268.80	Sialb.0074s0146
Bra032498	Bo8g003060	maker-Cram_his_scaff6-snap-gene-141.78	Sialb.0902s0022	Bra030577	Bo5g004760	NONE	NONE	Bra015336	Bo8g115450	maker-Cram_his_scaff10-augustus-gene-268.71	Sialb.0073s0017
NONE	Bo8g004140	snap_masked-Cram_his_scaff6-processed-gene-141.40	NONE	Bra030581	NONE	NONE	NONE	Bra015338	NONE	NONE	Sialb.0073s0014
Bra032494	Bo8g004170	maker-Cram_his_scaff6-augustus-gene-141.61	Sialb.0074s0149	Bra030583	Bo5g004810	maker-Cram_his_scaff4-augustus-gene-351.66	Sialb.4568s0001	Bra015341	Bo8g115410	snap_masked-Cram_his_scaff10-processed-gene-268.44	Sialb.0902s0020
NONE	Bo8g004180	maker-Cram_his_scaff6-augustus-gene-141.52	NONE	Bra030584	Bo5g004820	NONE	Sialb.0139s0097	Bra015342	NONE	maker-Cram_his_scaff10-augustus-gene-268.79	Sialb.0902s0018
NONE	NONE	NONE	Sialb.0411s0028	NONE	Bo5g004830	NONE	Sialb.0139s0096	Bra015343	NONE	maker-Cram_his_scaff10-augustus-gene-268.78	NONE
NONE	Bo8g004200	maker-Cram_his_scaff6-augustus-gene-141.53	Sialb.0411s0029	Bra030586	NONE	NONE	NONE	NONE	NONE	NONE	Sialb.0902s0016
NONE	Bo8g004220	maker-Cram_his_scaff6-snap-gene-142.86	NONE	Bra030587	Bo5g004850	NONE	Sialb.0139s0094	Bra015344	NONE	NONE	NONE
Bra032493	Bo8g004230	maker-Cram_his_scaff6-augustus-gene-142.63	Sialb.0411s0030	Bra030588	Bo5g004860	NONE	Sialb.0139s0093	Bra015345	Bo8g115400	maker-Cram_his_scaff10-augustus-gene-268.69	Sialb.0902s0015
NONE	Bo8g004250	maker-Cram_his_scaff6-augustus-gene-142.64	NONE	Bra030589	Bo5g004870	NONE	Sialb.0139s0092	Bra015346	NONE	NONE	NONE
NONE	NONE	NONE	NONE	Bra030590	Bo5g004900	NONE	Sialb.0139s0090	Bra015348	NONE	maker-Cram_his_scaff10-augustus-gene-268.67	Sialb.0902s0014
NONE	NONE	NONE	NONE	NONE	Bo5g004910	NONE	Sialb.0139s0089	Bra015349	NONE	maker-Cram_his_scaff10-augustus-gene-268.76	NONE
NONE	Bo8g004260	maker-Cram_his_scaff6-snap-gene-142.89	NONE	Bra015356	Bo5g004930	NONE	NONE	Bra015351	NONE	NONE	Sialb.0902s0013
NONE	NONE	NONE	NONE	Bra015357	Bo5g004950	NONE	Sialb.0139s0087	NONE	NONE	snap_masked-Cram_his_scaff10-processed-gene-268.37	NONE
NONE	Bo8g004270	maker-Cram_his_scaff6-augustus-gene-142.67	NONE	NONE	Bo5g004960	NONE	Sialb.0139s0086	Bra030592	NONE	maker-Cram_his_scaff10-snap-gene-268.86	Sialb.0902s0012
Bra032492	Bo8g004280	maker-Cram_his_scaff6-augustus-gene-142.68	Sialb.0074s0151	NONE	NONE	maker-Cram_his_scaff4-augustus-gene-351.65	NONE	Bra030593	Bo8g115390	NONE	Sialb.0902s0011
Bra032491	Bo8g004290	maker-Cram_his_scaff6-augustus-gene-142.69	Sialb.0074s0152	Bra015358	Bo5g004970	maker-Cram_his_scaff4-augustus-gene-351.64	Sialb.0139s0085	Bra030594	Bo8g115380	maker-Cram_his_scaff10-augustus-gene-268.63	Sialb.0902s0010
NONE	NONE	NONE	NONE	Bra015360	Bo5g004980	NONE	Sialb.0139s0084	NONE	NONE	maker-Cram_his_scaff10-augustus-gene-268.62	NONE
NONE	NONE	NONE	NONE	Bra015362	Bo5g005000	NONE	Sialb.0139s0083	NONE	NONE	snap_masked-Cram_his_scaff10-processed-gene-268.32	NONE
Bra032487	NONE	NONE	NONE	Bra015363	Bo5g005010	NONE	Sialb.0139s0082	NONE	Bo8g115370	maker-Cram_his_scaff10-augustus-gene-268.61	NONE
NONE	NONE	NONE	NONE	Bra015366	Bo5g005030	NONE	Sialb.0139s0080	NONE	NONE	maker-Cram_his_scaff10-augustus-gene-268.58	NONE
NONE	Bo8g004350	maker-Cram_his_scaff6-augustus-gene-142.58	Sialb.0074s0153	Bra015367	NONE	NONE	Sialb.0139s0079	Bra030597	NONE	maker-Cram_his_scaff10-augustus-gene-267.77	Sialb.0902s0008
NONE	Bo8g004360	maker-Cram_his_scaff6-augustus-gene-142.72	NONE	Bra015368	Bo5g005040	NONE	Sialb.0139s0078	Bra030598	NONE	NONE	Sialb.0902s0007
NONE	NONE	NONE	NONE	Bra015371	Bo5g005070	NONE	Sialb.0139s0069	NONE	NONE	maker-Cram_his_scaff10-augustus-gene-267.76	NONE
NONE	NONE	NONE	NONE	Bra015375	Bo5g005110	NONE	Sialb.0139s0068	NONE	NONE	maker-Cram_his_scaff10-augustus-gene-267.70	NONE
NONE	NONE	NONE	NONE	Bra015377	Bo5g005120	NONE	Sialb.0139s0067	NONE	NONE	maker-Cram_his_scaff10-augustus-gene-267.69	NONE
NONE	NONE	NONE	NONE	Bra015379	Bo5g005130	NONE	Sialb.0139s0066	NONE	NONE	maker-Cram_his_scaff10-augustus-gene-267.74	NONE
NONE	NONE	NONE	NONE	Bra015380	Bo5g005140	NONE	Sialb.0139s0065	NONE	NONE	maker-Cram_his_scaff10-augustus-gene-267.68	NONE
NONE	Bo8g004370	augustus_masked-Cram_his_scaff6-processed-gene-142.17	NONE	Bra015381	Bo5g005150	NONE	Sialb.0139s0064	Bra030600	NONE	NONE	Sialb.0902s0004
NONE	Bo8g004410	maker-Cram_his_scaff6-augustus-gene-142.74	NONE	NONE	NONE	NONE	NONE	Bra030602	NONE	NONE	Sialb.0902s0003
NONE	NONE	NONE	NONE	Bra015386	Bo5g005200	NONE	Sialb.0139s0061	NONE	NONE	maker-Cram_his_scaff10-augustus-gene-267.67	NONE
NONE	NONE	maker-Cram_his_scaff6-augustus-gene-142.59	NONE	Bra015387	Bo5g005210	NONE	Sialb.0139s0060	Bra030603	NONE	maker-Cram_his_scaff10-augustus-gene-267.73	Sialb.0902s0002
NONE	Bo8g004420	maker-Cram_his_scaff6-snap-gene-142.99	NONE	Bra015389	Bo5g005230	NONE	Sialb.0139s0058	Bra030604	NONE	NONE	Sialb.0139s0056
NONE	Bo8g004440	NONE	NONE	Bra015393	Bo5g005270	NONE	NONE	NONE	NONE	maker-Cram_his_scaff10-snap-gene-267.80	Sialb.0139s0055
NONE	NONE	NONE	NONE	Bra015394	Bo5g005280	NONE	NONE	NONE	NONE	maker-Cram_his_scaff10-augustus-gene-267.63	Sialb.0139s0054
NONE	NONE	NONE	NONE	Bra015395	Bo5g005290	NONE	NONE	NONE	NONE	maker-Cram_his_scaff10-snap-gene-267.78	Sialb.0139s0052
Bra032482	Bo8g004450	maker-Cram_his_scaff6-augustus-gene-142.76	Sialb.0074s0156	Bra015396	Bo5g005300	NONE	NONE	NONE	Bo8g115290	maker-Cram_his_scaff10-augustus-gene-266.61	Sialb.0139s0051
Bra032481	NONE	NONE	Sialb.0074s0157	Bra015397	Bo5g005310	NONE	NONE	NONE	Bo8g115280	maker-Cram_his_scaff10-augustus-gene-266.60	Sialb.0139s0050
Bra032480	NONE	NONE	Sialb.0074s0158	Bra015398	Bo5g005320	maker-Cram_his_scaff4-snap-gene-351.89	NONE	NONE	Bo8g115270	maker-Cram_his_scaff10-augustus-gene-266.65	Sialb.0139s0049
NONE	Bo8g004480	maker-Cram_his_scaff6-snap-gene-142.84	NONE	Bra015400	Bo5g005340	NONE	NONE	Bra030605	NONE	maker-Cram_his_scaff10-augustus-gene-266.59	Sialb.0139s0048
Bra032478	NONE	NONE	Sialb.0074s0160	Bra015401	Bo5g005350	snap_masked-Cram_his_scaff4-processed-gene-351.32	NONE	NONE	Bo8g115250	maker-Cram_his_scaff10-augustus-gene-266.58	Sialb.0139s0047
Bra032475	Bo8g004490	maker-Cram_his_scaff6-snap-gene-142.101	Sialb.0629s0003	Bra015402	Bo5g005360	NONE	Sialb.2124s0001	Bra030607	Bo8g115240	maker-Cram_his_scaff10-snap-gene-266.80	Sialb.0139s0046
Bra032474	NONE	NONE	NONE	Bra015404	Bo5g005380	maker-Cram_his_scaff4-snap-gene-351.88	Sialb.2124s0003	NONE	Bo8g115210	NONE	Sialb.0139s0044
Bra032473	Bo8g004510	maker-Cram_his_scaff6-augustus-gene-142.79	Sialb.0629s0005	NONE	NONE	snap_masked-Cram_his_scaff4-processed-gene-351.30	Sialb.2124s0004	Bra030608	Bo8g115190	NONE	NONE
Bra032472	Bo8g004520	maker-Cram_his_scaff6-snap-gene-142.103	Sialb.0629s0006	Bra015411	Bo5g005400	maker-Cram_his_scaff4-augustus-gene-351.59	Sialb.2124s0005	Bra030610	Bo8g115180	maker-Cram_his_scaff10-snap-gene-266.72	Sialb.0139s0043
Bra032471	NONE	NONE	NONE	NONE	Bo5g005470	maker-Cram_his_scaff4-snap-gene-351.77	Sialb.2124s0006	NONE	Bo8g115170	maker-Cram_his_scaff10-snap-gene-266.71	Sialb.0139s0042
NONE	NONE	NONE	NONE	Bra015412	Bo5g005480	NONE	NONE	NONE	NONE	maker-Cram_his_scaff10-augustus-gene-266.53	Sialb.0139s0041
Bra015415	NONE	NONE	NONE	NONE	Bo5g005490	NONE	NONE	NONE	NONE	maker-Cram_his_scaff10-augustus-gene-266.52	Sialb.0139s0040
Bra015416	NONE	NONE	NONE	NONE	Bo5g005510	maker-Cram_his_scaff4-augustus-gene-351.56	Sialb.2124s0008	Bra032469	Bo8g115150	NONE	NONE
Bra015417	NONE	NONE	NONE	NONE	Bo5g005520	NONE	Sialb.2124s0009	Bra032468	Bo8g115130	maker-Cram_his_scaff10-augustus-gene-266.62	Sialb.0139s0039
Bra015420	NONE	NONE	NONE	NONE	Bo5g005550	maker-Cram_his_scaff4-augustus-gene-351.55	Sialb.2124s0010	Bra032467	Bo8g115120	maker-Cram_his_scaff10-snap-gene-266.67	Sialb.0139s0036
NONE	NONE	NONE	NONE	NONE	NONE	snap_masked-Cram_his_scaff4-processed-gene-350.51	Sialb.2124s0011	Bra032466	Bo8g115110	NONE	NONE
Bra015421	NONE	NONE	NONE	NONE	Bo5g005560	maker-Cram_his_scaff4-augustus-gene-350.58	Sialb.2124s0012	Bra032465	Bo8g115100	maker-Cram_his_scaff10-augustus-gene-266.49	Sialb.0139s0035
NONE	NONE	NONE	NONE	Bra020653	Bo5g005570	NONE	NONE	NONE	NONE	snap_masked-Cram_his_scaff10-processed-gene-265.51	Sialb.0139s0034
Bra032464	Bo8g115080	NONE	Sialb.0181s0001	NONE	Bo5g005590	NONE	NONE	NONE	NONE	snap_masked-Cram_his_scaff10-processed-gene-265.35	Sialb.0139s0032
Bra032462	Bo8g115060	NONE	NONE	Bra015426	NONE	NONE	Sialb.0139s0027	NONE	Bo5g005630	maker-Cram_his_scaff10-augustus-gene-265.65	NONE
NONE	NONE	maker-Cram_his_scaff6-augustus-gene-142.81	NONE	Bra015428	Bo8g004560	NONE	Sialb.0139s0025	Bra030611	Bo5g005650	maker-Cram_his_scaff10-augustus-gene-265.58	Sialb.0629s0007
NONE	NONE	NONE	NONE	Bra015431	Bo8g004570	NONE	Sialb.0139s0023	Bra030612	Bo5g005680	maker-Cram_his_scaff10-snap-gene-265.79	Sialb.0629s0008
NONE	NONE	maker-Cram_his_scaff0-snap-gene-62.49	Sialb.0181s0003	NONE	Bo8g004580	NONE	NONE	Bra030613	NONE	NONE	Sialb.0629s0009
NONE	NONE	maker-Cram_his_scaff5-augustus-gene-167.30	NONE	Bra015433	Bo8g004600	NONE	NONE	NONE	Bo5g005690	maker-Cram_his_scaff6-augustus-gene-188.47	Sialb.0629s0011
NONE	NONE	NONE	NONE	Bra015436	NONE	NONE	Sialb.0139s0019	NONE	Bo5g005750	maker-Cram_his_scaff10-augustus-gene-265.57	NONE
Bra032461	Bo8g115040	NONE	Sialb.0181s0004	Bra015441	Bo5g006810	maker-Cram_his_scaff4-snap-gene-350.73	Sialb.0139s0017	NONE	Bo5g005760	NONE	NONE
NONE	NONE	NONE	NONE	Bra015442	Bo5g006820	NONE	Sialb.0139s0016	NONE	NONE	maker-Cram_his_scaff10-augustus-gene-265.55	NONE
Bra032460	Bo8g115030	NONE	Sialb.0181s0005	NONE	NONE	maker-Cram_his_scaff4-augustus-gene-350.67	NONE	NONE	NONE	NONE	NONE
Bra032458	Bo8g115020	maker-Cram_his_scaff6-augustus-gene-143.48	Sialb.0181s0007	NONE	NONE	snap_masked-Cram_his_scaff4-processed-gene-350.47	NONE	Bra030616	NONE	NONE	Sialb.0629s0014
NONE	NONE	NONE	NONE	Bra015444	Bo5g006840	NONE	Sialb.0139s0014	NONE	NONE	maker-Cram_his_scaff10-augustus-gene-265.54	NONE
Bra032456	Bo8g115000	maker-Cram_his_scaff6-augustus-gene-143.49	Sialb.0181s0008	Bra015445	Bo5g006850	NONE	NONE	Bra030617	Bo8g004720	NONE	Sialb.0629s0015
NONE	NONE	maker-Cram_his_scaff6-augustus-gene-143.59	NONE	NONE	NONE	NONE	NONE	Bra030618	Bo8g004730	NONE	Sialb.0629s0016
NONE	NONE	snap_masked-Cram_his_scaff6-processed-gene-143.39	NONE	Bra015446	Bo5g006870	NONE	Sialb.0139s0012	Bra030619	Bo8g004740	maker-Cram_his_scaff10-augustus-gene-265.53	Sialb.0629s0017
NONE	NONE	NONE	NONE	Bra015447	Bo5g006880	NONE	Sialb.0139s0011	NONE	NONE	maker-Cram_his_scaff10-snap-gene-264.88	NONE
NONE	NONE	maker-Cram_his_scaff6-snap-gene-143.81	NONE	Bra015448	Bo5g006900	NONE	NONE	Bra030620	NONE	NONE	Sialb.0629s0019
NONE	NONE	maker-Cram_his_scaff6-augustus-gene-143.50	NONE	NONE	NONE	NONE	NONE	Bra030621	Bo8g005750	NONE	Sialb.0629s0022
NONE	NONE	maker-Cram_his_scaff6-augustus-gene-143.51	NONE	Bra015450	Bo5g006930	NONE	NONE	NONE	Bo8g005780	NONE	Sialb.0629s0024
Bra032455	Bo8g114990	maker-Cram_his_scaff6-augustus-gene-143.63	Sialb.0181s0009	NONE	NONE	NONE	NONE	Bra030623	Bo8g005790	NONE	Sialb.0629s0025
NONE	NONE	NONE	NONE	Bra015451	Bo5g006950	NONE	Sialb.0139s0009	NONE	NONE	maker-Cram_his_scaff10-snap-gene-264.87	NONE
Bra032454	Bo8g114970	NONE	Sialb.0181s0010	NONE	NONE	snap_masked-Cram_his_scaff4-processed-gene-350.46	NONE	NONE	NONE	NONE	NONE
NONE	Bo01021s020	NONE	NONE	Bra015454	Bo5g006970	NONE	Sialb.0139s0006	NONE	NONE	snap_masked-Cram_his_scaff10-processed-gene-264.59	NONE
NONE	NONE	NONE	NONE	Bra015456	Bo5g006980	NONE	Sialb.0139s0004	NONE	NONE	maker-Cram_his_scaff10-augustus-gene-264.78	NONE
Bra032453	Bo01021s030	NONE	Sialb.0181s0011	NONE	Bo8g114940	maker-Cram_his_scaff4-augustus-gene-350.64	NONE	NONE	NONE	NONE	NONE
NONE	Bo5g007040	maker-Cram_his_scaff6-augustus-gene-143.64	NONE	Bra015457	NONE	NONE	Sialb.0139s0003	Bra030628	Bo8g005830	maker-Cram_his_scaff10-augustus-gene-264.67	Sialb.0629s0031
NONE	Bo5g007050	maker-Cram_his_scaff6-augustus-gene-143.54	NONE	Bra015458	NONE	NONE	Sialb.0139s0002	Bra030629	Bo8g005840	maker-Cram_his_scaff10-augustus-gene-264.77	Sialb.0629s0032
Bra032452	NONE	NONE	Sialb.0181s0013	NONE	Bo8g114920	maker-Cram_his_scaff4-augustus-gene-350.56	NONE	NONE	NONE	NONE	NONE
Bra032451	Bo5g007060	NONE	Sialb.0181s0014	Bra015459	Bo8g114910	maker-Cram_his_scaff4-augustus-gene-350.55	Sialb.0139s0001	NONE	NONE	maker-Cram_his_scaff10-augustus-gene-264.66	NONE
NONE	Bo5g007100	maker-Cram_his_scaff6-augustus-gene-143.55	NONE	Bra015463	NONE	NONE	Sialb.1263s0003	NONE	Bo8g005850	maker-Cram_his_scaff10-augustus-gene-264.75	Sialb.0629s0033
NONE	NONE	snap_masked-Cram_his_scaff6-processed-gene-143.33	NONE	NONE	NONE	NONE	NONE	Bra030630	Bo8g005860	NONE	Sialb.0629s0034
Bra032450	NONE	NONE	Sialb.0181s0015	NONE	Bo8g114900	maker-Cram_his_scaff4-augustus-gene-350.62	NONE	NONE	NONE	NONE	NONE
Bra032449	Bo5g007110	NONE	Sialb.0181s0016	Bra015464	NONE	maker-Cram_his_scaff4-augustus-gene-350.61	Sialb.1263s0004	NONE	NONE	maker-Cram_his_scaff10-augustus-gene-264.73	NONE
Bra032445	Bo5g007130	snap_masked-Cram_his_scaff6-processed-gene-143.44	Sialb.0181s0019	Bra015466	Bo8g114860	maker-Cram_his_scaff4-snap-gene-350.69	Sialb.1263s0006	Bra030631	Bo8g005870	NONE	Sialb.0629s0035
NONE	Bo5g007140	NONE	NONE	Bra015467	NONE	NONE	Sialb.1263s0007	NONE	NONE	maker-Cram_his_scaff10-augustus-gene-264.65	NONE
Bra032442	Bo5g007150	maker-Cram_his_scaff6-snap-gene-144.99	NONE	Bra015468	NONE	NONE	Sialb.1263s0008	Bra030634	Bo8g005900	maker-Cram_his_scaff10-snap-gene-264.91	Sialb.0629s0038
NONE	Bo5g007160	NONE	NONE	Bra015470	NONE	NONE	Sialb.1263s0010	NONE	NONE	maker-Cram_his_scaff10-augustus-gene-264.63	NONE
NONE	NONE	maker-Cram_his_scaff6-augustus-gene-144.72	NONE	NONE	NONE	NONE	Sialb.1263s0011	Bra030636	Bo8g005930	maker-Cram_his_scaff10-augustus-gene-264.71	Sialb.0629s0040
NONE	Bo5g007170	NONE	NONE	Bra015471	NONE	NONE	Sialb.1263s0012	Bra030637	Bo8g005940	maker-Cram_his_scaff10-snap-gene-264.80	Sialb.0629s0041
Bra032439	Bo5g007190	NONE	NONE	Bra015472	Bo8g114800	maker-Cram_his_scaff4-snap-gene-350.75	Sialb.2878s0001	NONE	NONE	maker-Cram_his_scaff10-snap-gene-264.89	Sialb.0181s0023
NONE	Bo5g007210	NONE	Sialb.0629s0042	Bra015473	Bo8g114790	maker-Cram_his_scaff6-augustus-gene-144.73	NONE	Bra030638	Bo8g005970	NONE	NONE
NONE	NONE	NONE	Sialb.0629s0043	NONE	NONE	maker-Cram_his_scaff6-augustus-gene-144.87	NONE	Bra030639	Bo8g005980	NONE	NONE
Bra032436	NONE	NONE	NONE	NONE	Bo8g114740	maker-Cram_his_scaff4-augustus-gene-349.75	NONE	NONE	NONE	NONE	Sialb.0181s0025
NONE	Bo5g007310	NONE	NONE	Bra015480	NONE	NONE	Sialb.2878s0006	NONE	NONE	maker-Cram_his_scaff10-augustus-gene-263.74	NONE
NONE	Bo5g007320	NONE	NONE	Bra015481	NONE	NONE	Sialb.2878s0007	NONE	NONE	maker-Cram_his_scaff10-augustus-gene-263.86	NONE
NONE	Bo5g007330	maker-Cram_his_scaff6-augustus-gene-144.89	NONE	Bra015482	NONE	NONE	Sialb.0790s0040	NONE	NONE	maker-Cram_his_scaff10-snap-gene-263.97	NONE
NONE	NONE	maker-Cram_his_scaff6-augustus-gene-144.90	NONE	Bra015483	NONE	NONE	Sialb.0790s0039	Bra030640	Bo8g005990	NONE	NONE
Bra032432	Bo5g007340	NONE	Sialb.0629s0044	Bra015484	Bo8g114700	maker-Cram_his_scaff4-augustus-gene-349.88	Sialb.0790s0038	Bra030641	NONE	NONE	NONE
NONE	NONE	snap_masked-Cram_his_scaff6-processed-gene-144.41	NONE	NONE	Bo8g114690	NONE	NONE	Bra030642	Bo8g006000	NONE	Sialb.0181s0029
Bra032431	Bo5g007360	maker-Cram_his_scaff6-augustus-gene-144.76	Sialb.0629s0046	Bra015485	Bo8g114680	NONE	Sialb.0790s0036	Bra030643	Bo8g006010	maker-Cram_his_scaff10-augustus-gene-263.85	Sialb.0181s0030
NONE	Bo5g007370	NONE	Sialb.0629s0048	Bra015486	NONE	maker-Cram_his_scaff10-augustus-gene-263.72	Sialb.0790s0035	Bra030645	Bo8g006020	NONE	NONE
NONE	Bo5g007380	maker-Cram_his_scaff6-augustus-gene-144.78	Sialb.0629s0049	Bra015487	NONE	NONE	Sialb.0790s0034	Bra030646	Bo8g006030	maker-Cram_his_scaff10-augustus-gene-263.84	NONE
NONE	Bo5g007430	NONE	NONE	Bra015492	NONE	maker-Cram_his_scaff10-snap-gene-263.104	Sialb.0790s0030	NONE	NONE	NONE	NONE
NONE	NONE	maker-Cram_his_scaff6-snap-gene-144.108	Sialb.0629s0051	NONE	Bo8g114650	NONE	NONE	Bra030648	Bo8g006060	NONE	NONE
Bra032428	NONE	NONE	NONE	NONE	Bo8g114640	NONE	NONE	NONE	NONE	maker-Cram_his_scaff4-augustus-gene-349.73	Sialb.0181s0034
NONE	Bo5g007440	maker-Cram_his_scaff6-snap-gene-144.121	Sialb.0629s0053	Bra015493	NONE	NONE	NONE	Bra030650	Bo8g007110	NONE	NONE
NONE	NONE	maker-Cram_his_scaff6-augustus-gene-144.80	Sialb.0629s0054	Bra015497	Bo8g007120	maker-Cram_his_scaff10-augustus-gene-263.80	Sialb.0790s0029	Bra030651	Bo5g007490	NONE	NONE
Bra032424	NONE	NONE	NONE	NONE	Bo8g114610	NONE	NONE	NONE	NONE	maker-Cram_his_scaff4-augustus-gene-349.72	Sialb.0181s0036
NONE	Bo5g007470	maker-Cram_his_scaff6-augustus-gene-144.93	Sialb.0629s0055	Bra015499	Bo8g007130	maker-Cram_his_scaff10-augustus-gene-263.70	Sialb.0790s0027	Bra030652	Bo5g007510	NONE	NONE
NONE	NONE	NONE	NONE	Bra015501	NONE	maker-Cram_his_scaff10-augustus-gene-263.69	Sialb.0790s0025	Bra030653	Bo5g007530	NONE	NONE
NONE	NONE	maker-Cram_his_scaff6-augustus-gene-144.81	Sialb.0994s0031	Bra015502	Bo8g007150	NONE	Sialb.0790s0024	Bra030654	Bo5g007540	NONE	NONE
Bra032416	Bo8g114570	NONE	NONE	Bra015504	NONE	snap_masked-Cram_his_scaff10-processed-gene-263.44	Sialb.0790s0022	NONE	Bo5g007560	maker-Cram_his_scaff4-augustus-gene-349.84	Sialb.0181s0039
NONE	NONE	maker-Cram_his_scaff6-augustus-gene-144.94	Sialb.0994s0029	NONE	Bo8g007160	NONE	NONE	Bra030657	NONE	NONE	NONE
NONE	NONE	NONE	NONE	Bra015506	NONE	maker-Cram_his_scaff10-augustus-gene-263.77	Sialb.0790s0020	NONE	Bo5g007570	NONE	NONE
NONE	NONE	NONE	NONE	Bra015507	NONE	maker-Cram_his_scaff10-augustus-gene-263.67	Sialb.0790s0019	NONE	Bo5g007580	NONE	NONE
NONE	NONE	maker-Cram_his_scaff6-augustus-gene-144.82	Sialb.0994s0028	Bra015510	Bo8g007170	maker-Cram_his_scaff10-snap-gene-263.99	Sialb.0790s0016	Bra030658	Bo5g007610	NONE	NONE
Bra032415	Bo8g114550	maker-Cram_his_scaff4-snap-gene-349.93	NONE	Bra015511	NONE	maker-Cram_his_scaff10-augustus-gene-263.65	Sialb.0790s0015	NONE	NONE	NONE	Sialb.0181s0042
Bra032414	Bo8g114530	NONE	NONE	Bra015512	NONE	maker-Cram_his_scaff10-augustus-gene-263.64	Sialb.0790s0014	NONE	Bo5g007620	NONE	NONE
Bra031533	Bo8g114490	maker-Cram_his_scaff4-augustus-gene-349.82	Sialb.0790s0009	Bra015515	NONE	snap_masked-Cram_his_scaff10-processed-gene-262.52	Sialb.0790s0011	NONE	Bo5g007630	NONE	Sialb.0181s0044
NONE	NONE	NONE	Sialb.0790s0008	Bra015516	Bo8g007180	NONE	Sialb.0994s0027	Bra030659	Bo5g007650	maker-Cram_his_scaff6-snap-gene-144.126	Sialb.3606s0006
Bra031534	Bo8g114480	NONE	Sialb.0790s0006	Bra015520	Bo8g007190	maker-Cram_his_scaff10-augustus-gene-262.73	Sialb.0994s0026	Bra030660	NONE	maker-Cram_his_scaff6-augustus-gene-144.85	Sialb.3606s0005
NONE	NONE	NONE	NONE	NONE	Bo8g007200	NONE	Sialb.0994s0025	Bra030661	NONE	maker-Cram_his_scaff6-augustus-gene-144.97	Sialb.3606s0004
Bra031535	NONE	maker-Cram_his_scaff4-snap-gene-349.91	Sialb.0790s0005	Bra015521	NONE	maker-Cram_his_scaff10-augustus-gene-262.65	Sialb.0181s0046	NONE	Bo5g007670	NONE	NONE
NONE	Bo8g114470	NONE	Sialb.0790s0003	Bra015522	NONE	maker-Cram_his_scaff10-augustus-gene-262.63	NONE	NONE	Bo5g007690	NONE	NONE
NONE	NONE	NONE	Sialb.0790s0002	Bra015523	NONE	snap_masked-Cram_his_scaff10-processed-gene-262.49	NONE	NONE	Bo5g007700	NONE	NONE
Bra031536	Bo8g114450	maker-Cram_his_scaff4-snap-gene-349.103	Sialb.0622s0019	NONE	NONE	NONE	Sialb.0181s0047	NONE	NONE	NONE	NONE
Bra031537	Bo8g114440	snap_masked-Cram_his_scaff4-processed-gene-349.35	Sialb.0371s0030	Bra015529	NONE	NONE	Sialb.0181s0048	NONE	Bo5g007730	NONE	NONE
Bra031539	Bo8g114430	maker-Cram_his_scaff4-augustus-gene-349.69	NONE	NONE	NONE	NONE	Sialb.0181s0049	NONE	NONE	NONE	NONE
NONE	NONE	NONE	Sialb.0371s0032	Bra015531	NONE	maker-Cram_his_scaff10-augustus-gene-262.60	NONE	NONE	Bo5g007750	NONE	NONE
Bra031540	Bo8g114420	maker-Cram_his_scaff4-snap-gene-349.100	Sialb.0371s0033	Bra015532	NONE	NONE	Sialb.0181s0050	NONE	Bo5g007760	NONE	NONE
Bra031541	Bo8g114410	maker-Cram_his_scaff4-augustus-gene-349.76	Sialb.0994s0023	NONE	Bo8g007220	NONE	Sialb.0181s0051	Bra030663	NONE	maker-Cram_his_scaff6-augustus-gene-144.86	Sialb.3606s0002
NONE	NONE	NONE	Sialb.0371s0034	Bra015533	NONE	maker-Cram_his_scaff10-augustus-gene-262.59	NONE	NONE	Bo5g007770	NONE	NONE
Bra031542	Bo8g114400	maker-Cram_his_scaff4-augustus-gene-348.77	NONE	Bra015534	NONE	maker-Cram_his_scaff10-augustus-gene-262.69	Sialb.0181s0052	NONE	Bo5g007790	NONE	Sialb.0371s0036
Bra031543	Bo8g114390	maker-Cram_his_scaff4-snap-gene-348.88	Sialb.0994s0022	Bra015535	Bo8g007230	maker-Cram_his_scaff10-snap-gene-262.80	Sialb.0181s0053	Bra030664	Bo5g007800	maker-Cram_his_scaff6-augustus-gene-144.98	Sialb.0371s0038
Bra031544	Bo8g114380	maker-Cram_his_scaff4-augustus-gene-348.67	Sialb.0994s0021	Bra015536	Bo8g007250	maker-Cram_his_scaff10-augustus-gene-262.57	Sialb.0181s0054	Bra030665	Bo5g007810	maker-Cram_his_scaff6-snap-gene-145.101	Sialb.0371s0039
Bra031545	Bo8g114370	maker-Cram_his_scaff4-augustus-gene-348.76	NONE	NONE	NONE	NONE	Sialb.0181s0055	NONE	NONE	NONE	NONE
Bra031546	Bo8g114360	snap_masked-Cram_his_scaff4-processed-gene-348.44	NONE	NONE	NONE	NONE	Sialb.0181s0056	NONE	NONE	NONE	NONE
Bra031547	Bo8g114350	maker-Cram_his_scaff4-augustus-gene-348.75	NONE	NONE	NONE	NONE	Sialb.0181s0057	NONE	NONE	NONE	NONE
NONE	NONE	NONE	Sialb.0994s0020	Bra015538	NONE	maker-Cram_his_scaff10-augustus-gene-262.56	NONE	Bra030666	Bo5g007830	maker-Cram_his_scaff6-augustus-gene-145.79	Sialb.0371s0041
Bra031548	Bo8g114330	NONE	Sialb.0994s0019	NONE	Bo8g007270	NONE	Sialb.0181s0059	Bra030667	NONE	maker-Cram_his_scaff6-snap-gene-145.90	NONE
NONE	NONE	NONE	Sialb.0994s0017	NONE	Bo8g007330	NONE	NONE	Bra030669	NONE	maker-Cram_his_scaff6-augustus-gene-145.80	NONE
NONE	NONE	NONE	NONE	Bra015543	NONE	maker-Cram_his_scaff10-augustus-gene-262.55	NONE	NONE	Bo5g007870	NONE	Sialb.0020s0118
NONE	NONE	NONE	NONE	Bra015544	NONE	maker-Cram_his_scaff10-augustus-gene-262.67	NONE	NONE	Bo5g007880	NONE	Sialb.0020s0119
Bra031550	Bo8g114310	maker-Cram_his_scaff4-snap-gene-348.96	NONE	NONE	NONE	NONE	Sialb.0181s0061	NONE	NONE	NONE	NONE
NONE	NONE	NONE	NONE	Bra015545	NONE	maker-Cram_his_scaff10-augustus-gene-261.77	NONE	NONE	Bo5g007890	NONE	Sialb.0020s0121
NONE	NONE	NONE	NONE	Bra015547	NONE	maker-Cram_his_scaff10-augustus-gene-261.76	NONE	NONE	Bo5g007900	NONE	Sialb.0020s0122
NONE	NONE	NONE	Sialb.0994s0016	Bra015548	Bo8g007340	NONE	NONE	NONE	Bo5g007910	maker-Cram_his_scaff6-augustus-gene-145.81	Sialb.0020s0123
NONE	NONE	NONE	NONE	Bra015549	NONE	maker-Cram_his_scaff10-augustus-gene-261.74	NONE	NONE	Bo5g007920	NONE	Sialb.0020s0124
Bra031551	Bo8g114300	maker-Cram_his_scaff4-augustus-gene-348.73	NONE	Bra015550	Bo8g007360	NONE	Sialb.0181s0062	NONE	NONE	NONE	Sialb.0020s0125
Bra031553	Bo8g114280	snap_masked-Cram_his_scaff4-processed-gene-348.38	Sialb.0994s0015	Bra015552	Bo8g007370	maker-Cram_his_scaff10-augustus-gene-261.73	Sialb.0181s0063	NONE	Bo5g007940	NONE	NONE
NONE	NONE	NONE	Sialb.0994s0014	NONE	Bo8g009420	NONE	NONE	Bra030671	NONE	maker-Cram_his_scaff6-augustus-gene-145.82	NONE
NONE	NONE	NONE	Sialb.0994s0012	NONE	NONE	maker-Cram_his_scaff10-snap-gene-261.99	NONE	Bra030673	Bo5g007960	NONE	NONE
Bra031555	Bo8g114260	maker-Cram_his_scaff4-augustus-gene-348.65	Sialb.0994s0011	Bra015554	NONE	snap_masked-Cram_his_scaff10-processed-gene-261.39	Sialb.0181s0065	Bra030675	Bo5g007970	maker-Cram_his_scaff6-augustus-gene-145.83	NONE
NONE	NONE	NONE	NONE	Bra015558	NONE	maker-Cram_his_scaff10-augustus-gene-261.71	NONE	NONE	Bo5g008000	NONE	Sialb.0020s0132
NONE	NONE	NONE	NONE	Bra015559	NONE	maker-Cram_his_scaff10-augustus-gene-261.84	NONE	NONE	Bo5g008010	NONE	Sialb.0020s0133
NONE	NONE	NONE	Sialb.0994s0009	Bra015560	Bo8g009450	maker-Cram_his_scaff10-augustus-gene-261.83	NONE	Bra030676	Bo5g008030	maker-Cram_his_scaff6-augustus-gene-145.70	Sialb.0020s0136
Bra031556	Bo8g114250	NONE	NONE	Bra015561	NONE	maker-Cram_his_scaff10-augustus-gene-261.70	Sialb.0181s0066	NONE	Bo5g008040	NONE	Sialb.0020s0137
Bra031558	Bo8g114240	maker-Cram_his_scaff4-snap-gene-348.84	NONE	Bra015563	NONE	NONE	Sialb.0181s0067	NONE	Bo5g008050	NONE	Sialb.0020s0139
NONE	NONE	maker-Cram_his_scaff4-snap-gene-348.94	NONE	Bra015567	NONE	NONE	Sialb.0181s0068	NONE	Bo5g008070	NONE	Sialb.0020s0141
NONE	NONE	NONE	Sialb.0994s0008	NONE	Bo8g009460	NONE	NONE	Bra030677	NONE	maker-Cram_his_scaff6-augustus-gene-145.71	NONE
Bra031567	Bo8g114180	NONE	NONE	Bra015570	NONE	snap_masked-Cram_his_scaff10-processed-gene-261.49	NONE	NONE	Bo5g008100	NONE	Sialb.0020s0144
Bra031569	Bo8g114160	maker-Cram_his_scaff4-snap-gene-348.81	NONE	Bra015572	NONE	maker-Cram_his_scaff10-snap-gene-261.89	Sialb.0181s0071	NONE	NONE	NONE	Sialb.0020s0146
NONE	NONE	NONE	NONE	Bra015574	NONE	maker-Cram_his_scaff10-augustus-gene-261.80	NONE	NONE	Bo5g008140	NONE	Sialb.0020s0148
NONE	NONE	NONE	Sialb.0994s0007	Bra015575	Bo8g009470	maker-Cram_his_scaff10-augustus-gene-261.79	NONE	Bra030678	Bo5g008150	maker-Cram_his_scaff6-snap-gene-145.94	Sialb.0020s0149
NONE	NONE	NONE	NONE	Bra015576	NONE	snap_masked-Cram_his_scaff10-processed-gene-261.28	NONE	NONE	Bo5g008160	NONE	Sialb.0020s0150
Bra031571	Bo8g114140	maker-Cram_his_scaff4-augustus-gene-348.72	NONE	NONE	NONE	maker-Cram_his_scaff10-augustus-gene-261.78	Sialb.0181s0073	NONE	Bo5g008170	NONE	Sialb.0020s0151
NONE	NONE	NONE	Sialb.0994s0006	NONE	Bo8g009480	NONE	NONE	Bra030679	NONE	maker-Cram_his_scaff6-snap-gene-145.106	NONE
NONE	NONE	NONE	NONE	Bra015577	Bo8g009500	maker-Cram_his_scaff10-augustus-gene-261.63	NONE	Bra030680	Bo5g008180	NONE	Sialb.0020s0152
Bra031572	Bo8g114130	maker-Cram_his_scaff4-augustus-gene-348.71	NONE	NONE	NONE	NONE	Sialb.0181s0074	NONE	NONE	NONE	NONE
Bra031573	Bo8g114100	maker-Cram_his_scaff4-snap-gene-348.90	Sialb.0994s0005	Bra015578	Bo8g009510	NONE	Sialb.0181s0076	Bra030681	Bo5g008190	NONE	Sialb.0020s0153
Bra031574	Bo8g114080	maker-Cram_his_scaff4-augustus-gene-348.60	NONE	Bra015579	NONE	maker-Cram_his_scaff10-augustus-gene-260.79	Sialb.0181s0078	NONE	Bo5g008210	NONE	Sialb.0020s0155
Bra031575	Bo8g114070	maker-Cram_his_scaff4-snap-gene-348.79	NONE	NONE	NONE	NONE	Sialb.0181s0079	NONE	Bo8g009540	maker-Cram_his_scaff6-snap-gene-145.107	Sialb.0085s0005
NONE	NONE	NONE	NONE	Bra015580	Bo8g009570	maker-Cram_his_scaff10-augustus-gene-260.78	NONE	NONE	Bo5g008220	NONE	Sialb.0020s0156
Bra031577	NONE	maker-Cram_his_scaff4-augustus-gene-348.58	NONE	NONE	Bo8g009620	NONE	NONE	Bra030684	NONE	snap_masked-Cram_his_scaff6-processed-gene-145.41	Sialb.0020s0158
Bra031579	NONE	snap_masked-Cram_his_scaff4-processed-gene-347.54	NONE	NONE	Bo8g114040	NONE	NONE	NONE	NONE	NONE	Sialb.0181s0084
Bra031581	Bo5g008260	maker-Cram_his_scaff4-snap-gene-347.84	Sialb.0020s0161	Bra015584	Bo8g114020	NONE	NONE	NONE	NONE	NONE	Sialb.0181s0085
NONE	Bo5g008270	NONE	Sialb.0020s0162	Bra015585	NONE	maker-Cram_his_scaff10-snap-gene-260.93	Sialb.0085s0009	Bra030689	Bo01118s020	maker-Cram_his_scaff6-augustus-gene-145.86	NONE
Bra031585	Bo5g008300	NONE	Sialb.0020s0163	Bra015592	Bo8g113970	maker-Cram_his_scaff10-augustus-gene-260.75	NONE	NONE	NONE	NONE	Sialb.0181s0090
Bra031586	NONE	maker-Cram_his_scaff4-augustus-gene-347.64	NONE	NONE	Bo8g113960	NONE	NONE	NONE	NONE	NONE	Sialb.0181s0091
Bra031587	Bo8g010660	NONE	NONE	NONE	Bo8g112950	NONE	Sialb.0085s0014	Bra030693	Bo8g027300	maker-Cram_his_scaff6-snap-gene-145.110	Sialb.0181s0093
NONE	Bo8g010670	NONE	Sialb.0020s0165	Bra015595	NONE	maker-Cram_his_scaff10-augustus-gene-260.73	Sialb.0085s0015	Bra030694	Bo5g008340	maker-Cram_his_scaff6-augustus-gene-145.89	NONE
NONE	Bo8g010680	NONE	Sialb.0020s0166	Bra015596	NONE	maker-Cram_his_scaff10-augustus-gene-260.83	Sialb.0085s0016	Bra030695	Bo5g008350	maker-Cram_his_scaff6-augustus-gene-146.49	NONE
Bra031588	Bo8g010700	NONE	NONE	NONE	Bo8g112940	maker-Cram_his_scaff10-augustus-gene-260.72	Sialb.0085s0017	Bra030696	Bo5g008360	maker-Cram_his_scaff6-augustus-gene-146.58	Sialb.0020s0117
NONE	NONE	NONE	NONE	Bra018693	NONE	maker-Cram_his_scaff10-augustus-gene-260.71	NONE	NONE	Bo5g008390	NONE	Sialb.0020s0116
Bra031589	NONE	maker-Cram_his_scaff4-snap-gene-347.79	NONE	Bra018692	Bo8g112930	maker-Cram_his_scaff10-augustus-gene-260.70	NONE	NONE	Bo5g008400	NONE	Sialb.0020s0115
Bra031593	Bo8g010750	NONE	Sialb.0020s0113	NONE	NONE	NONE	Sialb.0020s0100	NONE	Bo5g008420	maker-Cram_his_scaff6-snap-gene-146.76	Sialb.1060s0006
Bra031590	NONE	maker-Cram_his_scaff4-augustus-gene-347.70	Sialb.1060s0003	Bra018689	Bo8g112900	maker-Cram_his_scaff10-augustus-gene-260.82	Sialb.0020s0111	Bra030697	Bo5g008440	maker-Cram_his_scaff6-augustus-gene-146.50	NONE
Bra031591	Bo8g010760	maker-Cram_his_scaff4-augustus-gene-347.69	Sialb.1060s0004	Bra018688	Bo8g112870	snap_masked-Cram_his_scaff10-processed-gene-260.50	Sialb.0020s0110	Bra030698	Bo5g008450	NONE	Sialb.3607s0001
NONE	Bo8g010790	NONE	Sialb.0085s0023	NONE	NONE	NONE	NONE	Bra030700	NONE	maker-Cram_his_scaff6-augustus-gene-146.51	NONE
NONE	Bo8g010830	NONE	NONE	Bra018684	NONE	NONE	Sialb.0020s0105	Bra030702	Bo5g008500	maker-Cram_his_scaff6-augustus-gene-146.53	NONE
NONE	NONE	NONE	NONE	Bra018683	NONE	maker-Cram_his_scaff10-augustus-gene-260.80	Sialb.0020s0104	NONE	Bo5g008510	NONE	NONE
NONE	NONE	NONE	NONE	NONE	NONE	maker-Cram_his_scaff10-augustus-gene-260.69	Sialb.0020s0103	Bra030703	Bo5g008520	NONE	NONE
Bra031595	NONE	maker-Cram_his_scaff4-augustus-gene-347.68	NONE	Bra018681	Bo8g112840	NONE	Sialb.0020s0098	NONE	Bo5g008550	NONE	Sialb.1060s0008
NONE	NONE	NONE	NONE	Bra018679	NONE	maker-Cram_his_scaff10-snap-gene-259.89	Sialb.0020s0096	NONE	Bo5g008560	NONE	NONE
Bra031596	Bo8g010870	NONE	Sialb.0085s0030	Bra018678	Bo8g112830	maker-Cram_his_scaff10-augustus-gene-259.62	Sialb.0020s0095	Bra030705	Bo5g008570	maker-Cram_his_scaff6-augustus-gene-146.62	NONE
Bra031598	Bo8g010880	NONE	Sialb.0085s0031	Bra018677	Bo8g112810	maker-Cram_his_scaff10-snap-gene-259.88	Sialb.0020s0094	Bra030706	Bo5g008580	snap_masked-Cram_his_scaff6-processed-gene-146.29	Sialb.1060s0010
Bra031599	NONE	maker-Cram_his_scaff4-augustus-gene-347.67	NONE	Bra018675	Bo8g112780	maker-Cram_his_scaff10-snap-gene-259.87	Sialb.0020s0093	NONE	Bo5g008590	NONE	Sialb.1060s0011
Bra031600	NONE	maker-Cram_his_scaff4-augustus-gene-347.66	NONE	Bra018674	Bo8g112770	NONE	Sialb.0020s0092	NONE	NONE	NONE	Sialb.1060s0012
NONE	NONE	NONE	NONE	Bra018673	NONE	maker-Cram_his_scaff10-snap-gene-259.86	Sialb.0020s0091	NONE	Bo5g008600	NONE	NONE
NONE	NONE	NONE	NONE	Bra018672	NONE	maker-Cram_his_scaff10-augustus-gene-259.61	Sialb.0020s0090	NONE	Bo5g008610	NONE	NONE
Bra031602	NONE	maker-Cram_his_scaff4-augustus-gene-347.65	Sialb.0085s0032	Bra018669	Bo8g112750	NONE	Sialb.0020s0088	NONE	Bo5g008630	NONE	Sialb.1060s0013
Bra031606	NONE	NONE	NONE	Bra018668	Bo8g112740	maker-Cram_his_scaff10-augustus-gene-259.60	NONE	NONE	Bo5g008650	NONE	Sialb.1060s0014
Bra031607	NONE	NONE	Sialb.0085s0033	Bra018667	Bo8g112730	NONE	Sialb.0020s0087	Bra030707	NONE	snap_masked-Cram_his_scaff6-processed-gene-146.31	Sialb.1060s0015
NONE	Bo8g010890	NONE	Sialb.0085s0034	Bra018666	Bo8g112720	snap_masked-Cram_his_scaff10-processed-gene-259.38	Sialb.0020s0085	Bra030708	Bo5g008660	maker-Cram_his_scaff6-augustus-gene-146.56	NONE
NONE	Bo8g010900	maker-Cram_his_scaff4-augustus-gene-347.58	Sialb.0085s0035	NONE	NONE	maker-Cram_his_scaff10-augustus-gene-259.59	NONE	Bra030709	NONE	maker-Cram_his_scaff6-augustus-gene-146.63	Sialb.1060s0016
NONE	Bo8g010910	NONE	Sialb.0085s0036	Bra018664	NONE	maker-Cram_his_scaff10-augustus-gene-259.58	Sialb.0020s0083	Bra030710	Bo5g008680	maker-Cram_his_scaff6-augustus-gene-146.64	NONE
NONE	NONE	NONE	NONE	Bra018663	NONE	maker-Cram_his_scaff10-augustus-gene-259.57	Sialb.0020s0082	NONE	Bo5g008700	NONE	NONE
NONE	Bo8g010930	NONE	Sialb.0085s0038	NONE	NONE	snap_masked-Cram_his_scaff10-processed-gene-259.23	Sialb.0020s0081	Bra030712	Bo5g008710	maker-Cram_his_scaff6-augustus-gene-146.65	NONE
Bra031609	NONE	snap_masked-Cram_his_scaff4-processed-gene-347.25	NONE	Bra018662	NONE	snap_masked-Cram_his_scaff10-processed-gene-258.36	Sialb.0020s0080	NONE	Bo5g008720	NONE	Sialb.1060s0017
NONE	NONE	NONE	NONE	Bra018660	NONE	maker-Cram_his_scaff10-augustus-gene-258.54	Sialb.0020s0079	NONE	Bo5g008730	NONE	NONE
NONE	NONE	NONE	NONE	Bra018658	NONE	maker-Cram_his_scaff10-snap-gene-258.72	Sialb.0020s0078	NONE	Bo5g008740	NONE	NONE
Bra031611	NONE	maker-Cram_his_scaff4-augustus-gene-347.55	Sialb.0085s0039	Bra018656	Bo01028s040	maker-Cram_his_scaff10-augustus-gene-258.52	Sialb.0020s0075	Bra030713	Bo5g008770	maker-Cram_his_scaff6-augustus-gene-146.57	Sialb.1060s0018
Bra031612	NONE	snap_masked-Cram_his_scaff4-processed-gene-346.39	NONE	Bra018652	Bo01028s020	NONE	Sialb.0020s0072	NONE	Bo8g112670	NONE	NONE
Bra031614	NONE	maker-Cram_his_scaff4-snap-gene-346.82	NONE	NONE	NONE	NONE	NONE	NONE	Bo8g112640	NONE	Sialb.1060s0022
NONE	NONE	NONE	NONE	Bra018644	Bo5g008820	maker-Cram_his_scaff10-augustus-gene-258.58	Sialb.0020s0067	NONE	NONE	NONE	NONE
Bra031616	Bo8g010980	maker-Cram_his_scaff4-augustus-gene-346.61	Sialb.0085s0042	Bra018643	Bo5g008830	snap_masked-Cram_his_scaff10-processed-gene-258.25	Sialb.0020s0066	Bra030716	Bo8g112600	maker-Cram_his_scaff6-augustus-gene-147.52	Sialb.1060s0024
Bra031617	Bo8g010990	maker-Cram_his_scaff4-snap-gene-346.80	Sialb.0085s0043	NONE	NONE	NONE	NONE	Bra030717	Bo8g112590	maker-Cram_his_scaff6-augustus-gene-147.53	Sialb.1060s0025
NONE	NONE	NONE	NONE	Bra018641	Bo5g008850	maker-Cram_his_scaff10-snap-gene-258.75	Sialb.0020s0064	NONE	NONE	NONE	NONE
Bra031618	Bo8g011000	maker-Cram_his_scaff4-augustus-gene-346.58	Sialb.0085s0044	NONE	NONE	NONE	NONE	Bra030718	Bo8g112580	maker-Cram_his_scaff6-augustus-gene-147.54	Sialb.1060s0026
NONE	Bo8g011010	NONE	Sialb.0085s0045	NONE	NONE	NONE	NONE	Bra030719	NONE	maker-Cram_his_scaff6-augustus-gene-147.55	NONE
NONE	NONE	NONE	NONE	Bra018640	Bo5g008860	maker-Cram_his_scaff10-augustus-gene-258.47	Sialb.0020s0063	NONE	NONE	NONE	NONE
Bra031621	NONE	maker-Cram_his_scaff4-augustus-gene-346.57	NONE	Bra018638	Bo5g008880	NONE	Sialb.0020s0061	NONE	Bo8g112550	NONE	Sialb.1060s0028
NONE	NONE	NONE	NONE	Bra018637	Bo5g008890	maker-Cram_his_scaff10-augustus-gene-257.77	Sialb.0020s0060	NONE	NONE	NONE	NONE
NONE	Bo8g011040	NONE	Sialb.0085s0046	Bra018636	Bo5g008900	maker-Cram_his_scaff10-augustus-gene-257.76	Sialb.0020s0059	Bra030720	NONE	NONE	NONE
Bra031622	NONE	maker-Cram_his_scaff4-augustus-gene-346.56	NONE	Bra018634	Bo5g008940	maker-Cram_his_scaff10-augustus-gene-257.62	Sialb.0020s0057	NONE	Bo8g112540	NONE	Sialb.4035s0002
NONE	NONE	NONE	NONE	Bra018633	NONE	maker-Cram_his_scaff10-augustus-gene-257.75	Sialb.0020s0056	NONE	Bo8g112530	NONE	NONE
NONE	NONE	NONE	NONE	Bra018632	Bo5g008950	maker-Cram_his_scaff10-augustus-gene-257.60	Sialb.0020s0055	NONE	NONE	NONE	NONE
NONE	NONE	NONE	NONE	Bra018631	Bo5g008960	maker-Cram_his_scaff10-augustus-gene-257.74	Sialb.0020s0054	NONE	NONE	NONE	NONE
Bra031623	Bo8g011050	maker-Cram_his_scaff4-augustus-gene-346.71	Sialb.0085s0047	Bra018630	NONE	NONE	Sialb.0020s0053	Bra030721	Bo8g112510	NONE	Sialb.4035s0003
Bra031624	Bo8g011060	snap_masked-Cram_his_scaff4-processed-gene-346.27	Sialb.0085s0048	Bra018629	NONE	NONE	NONE	Bra030722	Bo8g112500	snap_masked-Cram_his_scaff6-processed-gene-147.36	Sialb.4035s0004
NONE	NONE	NONE	NONE	Bra018627	Bo5g008970	maker-Cram_his_scaff10-augustus-gene-257.58	Sialb.0020s0051	NONE	NONE	NONE	NONE
Bra031625	Bo8g055740	snap_masked-Cram_his_scaff4-processed-gene-346.48	Sialb.0085s0049	NONE	NONE	NONE	NONE	Bra030723	Bo8g112490	maker-Cram_his_scaff6-augustus-gene-147.43	Sialb.0501s0001
Bra031626	Bo8g055750	maker-Cram_his_scaff4-augustus-gene-346.69	Sialb.0085s0050	NONE	NONE	NONE	NONE	Bra030724	Bo8g112480	snap_masked-Cram_his_scaff6-processed-gene-147.25	Sialb.0501s0002
NONE	Bo8g055770	NONE	Sialb.0085s0051	Bra018625	Bo5g009000	maker-Cram_his_scaff10-augustus-gene-257.72	Sialb.0020s0050	Bra030726	NONE	maker-Cram_his_scaff6-snap-gene-147.64	NONE
Bra031627	Bo8g055820	snap_masked-Cram_his_scaff4-processed-gene-346.26	Sialb.0085s0053	NONE	NONE	NONE	NONE	Bra030727	Bo8g112470	snap_masked-Cram_his_scaff6-processed-gene-147.37	Sialb.0501s0003
Bra031628	NONE	maker-Cram_his_scaff4-snap-gene-346.88	NONE	NONE	NONE	NONE	NONE	NONE	Bo8g112460	NONE	Sialb.0501s0004
Bra031629	Bo8g055830	maker-Cram_his_scaff4-snap-gene-346.87	Sialb.0085s0054	Bra018624	Bo5g009010	maker-Cram_his_scaff10-augustus-gene-257.71	Sialb.0020s0049	Bra030728	Bo8g112450	maker-Cram_his_scaff6-snap-gene-147.65	Sialb.0501s0005
NONE	NONE	NONE	NONE	Bra018623	Bo5g009020	maker-Cram_his_scaff10-augustus-gene-257.57	Sialb.0020s0048	NONE	NONE	NONE	NONE
NONE	Bo8g055840	maker-Cram_his_scaff4-augustus-gene-346.66	Sialb.0085s0055	Bra018622	NONE	maker-Cram_his_scaff10-augustus-gene-257.70	Sialb.0020s0046	Bra030729	NONE	NONE	NONE
NONE	NONE	NONE	NONE	Bra018621	Bo5g009030	maker-Cram_his_scaff10-augustus-gene-257.56	Sialb.0020s0045	NONE	NONE	NONE	NONE
Bra031630	Bo8g055870	maker-Cram_his_scaff4-augustus-gene-346.65	NONE	NONE	NONE	NONE	NONE	Bra030730	Bo8g112440	NONE	Sialb.0501s0006
Bra031631	Bo8g055880	maker-Cram_his_scaff4-augustus-gene-346.53	Sialb.0085s0056	Bra018620	Bo5g009040	maker-Cram_his_scaff10-augustus-gene-257.55	Sialb.0020s0044	Bra030731	Bo8g112430	maker-Cram_his_scaff6-augustus-gene-147.58	Sialb.0501s0007
NONE	NONE	NONE	NONE	Bra018619	Bo5g009050	maker-Cram_his_scaff10-augustus-gene-257.69	Sialb.0020s0043	NONE	NONE	NONE	NONE
NONE	Bo8g055890	NONE	Sialb.0085s0057	Bra018617	Bo5g009070	NONE	Sialb.0020s0041	Bra030732	NONE	maker-Cram_his_scaff6-snap-gene-147.66	NONE
NONE	NONE	NONE	NONE	Bra018616	Bo5g009080	maker-Cram_his_scaff10-augustus-gene-257.66	Sialb.0020s0040	NONE	NONE	NONE	NONE
NONE	Bo8g055900	NONE	Sialb.0085s0058	Bra018615	NONE	maker-Cram_his_scaff10-augustus-gene-257.54	Sialb.0020s0039	Bra030733	NONE	NONE	NONE
Bra031632	NONE	maker-Cram_his_scaff4-augustus-gene-346.64	NONE	Bra018614	Bo5g009090	maker-Cram_his_scaff10-augustus-gene-257.64	Sialb.0020s0038	NONE	Bo8g112420	NONE	Sialb.0501s0008
Bra031633	NONE	maker-Cram_his_scaff4-augustus-gene-346.52	NONE	Bra018613	Bo5g009100	maker-Cram_his_scaff10-augustus-gene-257.53	Sialb.0020s0037	NONE	Bo8g112410	NONE	Sialb.0501s0009
NONE	Bo8g055910	NONE	Sialb.0085s0061	NONE	NONE	NONE	NONE	Bra030734	NONE	maker-Cram_his_scaff6-snap-gene-147.67	NONE
Bra031634	NONE	NONE	NONE	Bra018612	Bo5g009110	maker-Cram_his_scaff10-augustus-gene-257.63	Sialb.0020s0036	NONE	Bo8g112400	NONE	NONE
NONE	Bo8g055920	NONE	Sialb.0085s0062	NONE	Bo5g009120	maker-Cram_his_scaff10-augustus-gene-256.79	Sialb.0020s0035	Bra030735	NONE	maker-Cram_his_scaff6-augustus-gene-147.51	NONE
Bra031636	Bo8g056930	maker-Cram_his_scaff4-snap-gene-346.72	Sialb.0085s0063	Bra018611	Bo5g009130	NONE	Sialb.0020s0034	Bra030736	Bo8g112380	maker-Cram_his_scaff6-augustus-gene-147.60	Sialb.0501s0011
NONE	Bo8g056940	NONE	Sialb.0085s0065	Bra018609	Bo5g009150	maker-Cram_his_scaff10-augustus-gene-256.78	Sialb.0020s0032	Bra030737	NONE	NONE	NONE
Bra031637	NONE	maker-Cram_his_scaff4-augustus-gene-345.51	NONE	Bra018608	Bo5g009170	NONE	NONE	NONE	Bo8g112370	NONE	Sialb.0501s0012
NONE	NONE	NONE	NONE	Bra018607	Bo5g009180	maker-Cram_his_scaff10-augustus-gene-256.76	Sialb.0020s0031	NONE	NONE	NONE	NONE
NONE	NONE	NONE	NONE	Bra018606	Bo5g009190	maker-Cram_his_scaff10-augustus-gene-256.65	Sialb.0020s0030	NONE	NONE	NONE	NONE
Bra031638	NONE	maker-Cram_his_scaff4-augustus-gene-345.50	NONE	NONE	NONE	NONE	NONE	NONE	Bo8g112360	NONE	Sialb.0501s0013
NONE	NONE	NONE	NONE	Bra018605	Bo5g009200	maker-Cram_his_scaff10-augustus-gene-256.75	Sialb.0020s0029	NONE	NONE	NONE	NONE
Bra031639	NONE	maker-Cram_his_scaff4-augustus-gene-345.63	NONE	NONE	NONE	NONE	NONE	NONE	Bo8g112350	NONE	Sialb.0501s0014
NONE	Bo8g057950	NONE	Sialb.0085s0067	NONE	Bo5g009220	NONE	Sialb.0020s0028	Bra030739	NONE	maker-Cram_his_scaff6-augustus-gene-148.56	NONE
NONE	NONE	NONE	Sialb.0085s0068	Bra018604	Bo5g009230	maker-Cram_his_scaff10-augustus-gene-256.74	Sialb.0020s0027	NONE	NONE	NONE	NONE
Bra031640	Bo8g057960	maker-Cram_his_scaff4-augustus-gene-345.62	NONE	Bra018603	Bo5g009240	maker-Cram_his_scaff10-augustus-gene-256.73	Sialb.0020s0026	NONE	Bo8g112340	NONE	Sialb.0501s0015
NONE	NONE	NONE	NONE	Bra018601	Bo5g009260	maker-Cram_his_scaff10-augustus-gene-256.64	Sialb.0020s0024	Bra030740	NONE	maker-Cram_his_scaff6-augustus-gene-148.64	NONE
NONE	Bo8g057980	NONE	Sialb.0085s0069	Bra018600	Bo5g009270	maker-Cram_his_scaff10-augustus-gene-256.72	Sialb.0020s0023	Bra030741	NONE	NONE	NONE
NONE	NONE	NONE	Sialb.0085s0070	Bra018599	Bo5g009280	maker-Cram_his_scaff10-augustus-gene-256.63	NONE	NONE	NONE	maker-Cram_his_scaff6-augustus-gene-148.65	NONE
NONE	Bo8g058040	NONE	Sialb.0085s0071	Bra018598	Bo5g009290	maker-Cram_his_scaff10-snap-gene-256.82	Sialb.0020s0021	Bra030743	NONE	maker-Cram_his_scaff6-snap-gene-148.94	NONE
Bra031641	Bo8g058050	maker-Cram_his_scaff4-augustus-gene-345.49	Sialb.0085s0072	Bra018597	Bo5g009300	maker-Cram_his_scaff10-augustus-gene-256.61	Sialb.0020s0020	Bra030744	Bo8g112330	NONE	Sialb.0501s0016
Bra031642	NONE	NONE	NONE	Bra018596	Bo5g009310	maker-Cram_his_scaff10-augustus-gene-256.71	Sialb.0020s0019	NONE	Bo8g112320	NONE	Sialb.0501s0017
Bra031643	NONE	maker-Cram_his_scaff4-snap-gene-345.66	NONE	NONE	NONE	NONE	NONE	NONE	Bo8g112310	NONE	Sialb.0501s0020
Bra031644	NONE	maker-Cram_his_scaff4-augustus-gene-345.60	NONE	NONE	Bo5g009320	NONE	NONE	NONE	Bo8g112300	NONE	Sialb.0501s0021
Bra031645	NONE	snap_masked-Cram_his_scaff4-processed-gene-345.41	NONE	NONE	NONE	NONE	NONE	NONE	Bo8g112290	NONE	Sialb.0501s0022
Bra031646	Bo8g058060	NONE	Sialb.0085s0073	NONE	Bo5g009330	maker-Cram_his_scaff10-augustus-gene-256.59	Sialb.0020s0018	Bra030745	Bo8g112280	NONE	NONE
NONE	NONE	NONE	NONE	Bra018594	Bo5g009340	snap_masked-Cram_his_scaff10-processed-gene-256.38	Sialb.0020s0017	NONE	NONE	NONE	NONE
Bra031647	Bo8g058070	snap_masked-Cram_his_scaff4-processed-gene-345.40	Sialb.0085s0074	Bra018593	NONE	snap_masked-Cram_his_scaff10-processed-gene-256.24	Sialb.0020s0016	Bra030746	Bo8g112270	maker-Cram_his_scaff6-snap-gene-148.84	Sialb.0501s0023
Bra031648	Bo8g058080	maker-Cram_his_scaff4-augustus-gene-345.57	Sialb.0085s0075	Bra018592	Bo5g009350	maker-Cram_his_scaff10-snap-gene-256.90	Sialb.0020s0015	Bra030747	Bo8g112260	maker-Cram_his_scaff6-snap-gene-148.85	Sialb.0501s0024
Bra031649	Bo8g058090	maker-Cram_his_scaff4-augustus-gene-345.56	Sialb.0085s0076	Bra018591	Bo5g009360	NONE	NONE	Bra030748	Bo8g112250	NONE	Sialb.0501s0025
NONE	NONE	NONE	NONE	Bra018590	Bo5g009370	maker-Cram_his_scaff10-augustus-gene-255.72	Sialb.0020s0014	NONE	NONE	NONE	NONE
Bra031650	NONE	maker-Cram_his_scaff4-augustus-gene-345.55	NONE	NONE	NONE	NONE	NONE	NONE	Bo8g112240	NONE	Sialb.0501s0026
Bra031651	NONE	maker-Cram_his_scaff4-snap-gene-345.72	NONE	Bra018589	Bo5g009380	NONE	Sialb.0020s0013	Bra030749	Bo8g112230	NONE	Sialb.0501s0027
Bra031653	Bo8g058110	maker-Cram_his_scaff4-augustus-gene-345.53	Sialb.0085s0077	NONE	NONE	NONE	NONE	Bra030750	Bo8g112220	maker-Cram_his_scaff6-augustus-gene-148.60	Sialb.0501s0029
NONE	Bo8g058120	NONE	Sialb.0085s0078	Bra018587	Bo5g009390	maker-Cram_his_scaff10-augustus-gene-255.67	Sialb.0020s0011	Bra030751	NONE	augustus_masked-Cram_his_scaff6-processed-gene-148.19	NONE
Bra031654	Bo8g058130	maker-Cram_his_scaff4-augustus-gene-345.46	Sialb.0085s0079	Bra018586	Bo5g009400	maker-Cram_his_scaff10-augustus-gene-255.66	Sialb.0020s0010	Bra030752	Bo8g112210	NONE	Sialb.0501s0030
Bra031655	NONE	NONE	Sialb.0085s0080	NONE	Bo5g009440	snap_masked-Cram_his_scaff10-processed-gene-255.50	Sialb.0020s0005	NONE	Bo8g112200	maker-Cram_his_scaff6-augustus-gene-148.61	NONE
NONE	Bo8g058150	NONE	NONE	NONE	NONE	maker-Cram_his_scaff10-augustus-gene-255.63	Sialb.0085s0081	Bra030754	NONE	maker-Cram_his_scaff6-augustus-gene-148.74	NONE
Bra031657	NONE	maker-Cram_his_scaff4-augustus-gene-345.45	NONE	NONE	NONE	NONE	NONE	NONE	Bo8g112180	NONE	Sialb.0501s0032
NONE	Bo8g058170	NONE	NONE	NONE	Bo5g009460	snap_masked-Cram_his_scaff10-processed-gene-255.36	Sialb.0085s0083	Bra030756	NONE	maker-Cram_his_scaff6-augustus-gene-148.75	NONE
Bra031658	NONE	maker-Cram_his_scaff4-augustus-gene-345.52	NONE	NONE	NONE	NONE	NONE	NONE	Bo8g111180	NONE	Sialb.0501s0033
NONE	NONE	NONE	NONE	Bra018581	Bo5g009470	snap_masked-Cram_his_scaff10-processed-gene-255.35	NONE	NONE	NONE	NONE	Sialb.0020s0004
NONE	Bo8g058180	NONE	NONE	Bra018580	NONE	maker-Cram_his_scaff10-augustus-gene-255.69	Sialb.0085s0084	Bra030757	NONE	maker-Cram_his_scaff6-augustus-gene-148.62	Sialb.0020s0003
NONE	Bo8g058190	NONE	NONE	Bra018579	Bo5g009500	maker-Cram_his_scaff10-augustus-gene-255.60	Sialb.0085s0085	Bra030758	NONE	NONE	Sialb.0020s0001
NONE	Bo8g058200	NONE	NONE	Bra018578	Bo5g009540	NONE	Sialb.0085s0086	Bra030759	NONE	maker-Cram_his_scaff6-augustus-gene-148.76	NONE
NONE	Bo8g058210	NONE	NONE	NONE	NONE	NONE	NONE	Bra030760	NONE	maker-Cram_his_scaff6-augustus-gene-148.77	Sialb.0115s0001
NONE	Bo8g058240	NONE	NONE	NONE	NONE	NONE	NONE	Bra030762	NONE	maker-Cram_his_scaff6-augustus-gene-149.59	Sialb.0115s0004
NONE	Bo8g058250	NONE	NONE	NONE	NONE	NONE	NONE	Bra003745	NONE	maker-Cram_his_scaff6-snap-gene-149.99	Sialb.0115s0006
NONE	Bo8g058260	NONE	NONE	Bra018575	Bo5g009630	maker-Cram_his_scaff10-snap-gene-255.75	Sialb.0088s0127	Bra030763	NONE	NONE	Sialb.0115s0007
NONE	NONE	NONE	NONE	Bra018574	Bo5g009640	maker-Cram_his_scaff10-augustus-gene-255.57	Sialb.0088s0126	NONE	NONE	NONE	NONE
NONE	Bo8g058290	NONE	NONE	Bra018570	Bo5g009680	maker-Cram_his_scaff10-augustus-gene-255.68	Sialb.0088s0122	Bra030765	NONE	maker-Cram_his_scaff6-augustus-gene-149.60	Sialb.0115s0009
NONE	NONE	NONE	Sialb.0088s0120	Bra018569	Bo5g009690	maker-Cram_his_scaff10-augustus-gene-255.56	NONE	NONE	NONE	NONE	Sialb.0115s0010
NONE	Bo8g058300	NONE	NONE	NONE	NONE	NONE	NONE	Bra030766	NONE	maker-Cram_his_scaff6-augustus-gene-149.77	Sialb.0115s0011
NONE	Bo8g058310	NONE	NONE	NONE	NONE	NONE	NONE	Bra030767	NONE	maker-Cram_his_scaff6-augustus-gene-149.61	Sialb.0115s0012
NONE	Bo8g058320	NONE	NONE	Bra018568	Bo5g009700	NONE	Sialb.0088s0121	Bra030768	NONE	augustus_masked-Cram_his_scaff4-processed-gene-344.15	Sialb.0115s0013
Bra031661	NONE	maker-Cram_his_scaff4-augustus-gene-344.63	Sialb.0088s0119	Bra018567	Bo5g009710	maker-Cram_his_scaff10-snap-gene-254.99	Sialb.0501s0036	NONE	Bo01087s020	NONE	NONE
NONE	Bo8g058330	snap_masked-Cram_his_scaff4-processed-gene-344.34	Sialb.0088s0118	Bra018566	Bo5g009720	snap_masked-Cram_his_scaff10-processed-gene-254.45	Sialb.0501s0037	Bra030769	Bo01087s030	NONE	Sialb.0115s0014
Bra031662	NONE	NONE	Sialb.0088s0117	Bra018565	Bo5g009730	maker-Cram_his_scaff10-augustus-gene-254.88	NONE	Bra020030	Bo01087s040	NONE	NONE
Bra031663	NONE	maker-Cram_his_scaff4-augustus-gene-344.69	NONE	NONE	NONE	NONE	Sialb.0501s0038	NONE	Bo01087s060	NONE	NONE
Bra031664	NONE	NONE	NONE	NONE	Bo5g009790	NONE	Sialb.0501s0040	Bra020026	Bo01087s080	maker-Cram_his_scaff4-augustus-gene-344.61	Sialb.0088s0113
NONE	Bo8g058380	snap_masked-Cram_his_scaff6-processed-gene-149.52	Sialb.0115s0016	Bra030774	NONE	NONE	NONE	NONE	NONE	NONE	NONE
NONE	NONE	NONE	NONE	NONE	NONE	maker-Cram_his_scaff10-augustus-gene-254.87	NONE	Bra020025	Bo5g009800	NONE	Sialb.0088s0112
NONE	Bo8g058430	maker-Cram_his_scaff6-augustus-gene-149.81	Sialb.0115s0018	Bra030775	NONE	NONE	NONE	NONE	NONE	NONE	NONE
Bra031665	NONE	NONE	NONE	NONE	NONE	maker-Cram_his_scaff10-augustus-gene-254.72	NONE	Bra020024	Bo5g009820	NONE	Sialb.0088s0111
NONE	NONE	maker-Cram_his_scaff6-augustus-gene-149.66	Sialb.0115s0021	Bra030780	Bo8g058590	maker-Cram_his_scaff10-augustus-gene-254.86	NONE	Bra020023	NONE	NONE	Sialb.0088s0110
NONE	NONE	NONE	NONE	NONE	NONE	maker-Cram_his_scaff10-augustus-gene-254.71	NONE	Bra020022	Bo5g009830	NONE	Sialb.0088s0109
Bra031666	Bo8g111140	NONE	NONE	NONE	NONE	NONE	Sialb.0501s0041	Bra020021	Bo5g009840	maker-Cram_his_scaff4-snap-gene-344.86	Sialb.0088s0106
Bra031668	Bo8g111120	NONE	NONE	NONE	NONE	maker-Cram_his_scaff10-augustus-gene-254.85	Sialb.0501s0042	Bra020017	Bo5g009910	maker-Cram_his_scaff4-augustus-gene-344.67	Sialb.0088s0104
Bra031669	Bo8g111090	NONE	Sialb.0115s0022	Bra030783	Bo8g058620	maker-Cram_his_scaff10-snap-gene-254.107	Sialb.0501s0043	Bra020016	NONE	maker-Cram_his_scaff4-augustus-gene-344.66	Sialb.0088s0103
NONE	NONE	maker-Cram_his_scaff6-snap-gene-149.108	Sialb.0115s0023	Bra030784	Bo8g058630	NONE	NONE	Bra020015	NONE	NONE	Sialb.0088s0102
Bra031671	Bo8g111070	maker-Cram_his_scaff6-augustus-gene-149.68	Sialb.0115s0024	Bra030785	Bo8g058650	maker-Cram_his_scaff10-augustus-gene-254.82	Sialb.0501s0044	Bra020014	Bo5g009980	NONE	Sialb.0088s0101
Bra031672	Bo8g111060	NONE	NONE	NONE	NONE	maker-Cram_his_scaff10-augustus-gene-254.70	Sialb.0501s0045	Bra020013	Bo5g009990	NONE	Sialb.0088s0100
NONE	NONE	NONE	NONE	NONE	Bo8g058660	maker-Cram_his_scaff10-augustus-gene-254.69	NONE	Bra020011	Bo5g010000	NONE	Sialb.0088s0099
NONE	NONE	NONE	Sialb.0115s0025	Bra030786	Bo8g058700	maker-Cram_his_scaff10-augustus-gene-254.81	NONE	Bra020010	Bo5g010010	NONE	Sialb.0088s0098
Bra031673	Bo8g111050	maker-Cram_his_scaff6-snap-gene-149.96	Sialb.0115s0026	Bra030787	Bo8g058710	maker-Cram_his_scaff10-augustus-gene-254.80	NONE	Bra020009	Bo5g010020	maker-Cram_his_scaff4-augustus-gene-344.65	Sialb.0088s0097
Bra031674	NONE	NONE	Sialb.0115s0027	Bra030788	Bo8g058720	snap_masked-Cram_his_scaff10-processed-gene-254.31	NONE	Bra020008	Bo5g010030	NONE	Sialb.0088s0096
NONE	NONE	NONE	NONE	NONE	NONE	snap_masked-Cram_his_scaff10-processed-gene-254.27	NONE	Bra020006	Bo5g010050	NONE	Sialb.0088s0093
Bra031676	Bo8g111020	maker-Cram_his_scaff6-augustus-gene-149.73	Sialb.0115s0029	Bra030790	Bo8g058750	maker-Cram_his_scaff10-augustus-gene-254.77	Sialb.0076s0002	Bra020005	Bo5g010060	maker-Cram_his_scaff4-snap-gene-344.74	Sialb.0088s0092
NONE	Bo8g111010	maker-Cram_his_scaff6-augustus-gene-149.74	Sialb.0115s0030	NONE	Bo8g058770	maker-Cram_his_scaff10-augustus-gene-254.76	NONE	Bra020004	NONE	NONE	Sialb.0088s0091
NONE	NONE	maker-Cram_his_scaff6-augustus-gene-150.69	Sialb.0115s0031	Bra030791	Bo8g058780	maker-Cram_his_scaff10-augustus-gene-253.70	NONE	Bra020003	Bo5g010070	NONE	Sialb.0088s0090
Bra031682	Bo8g110940	maker-Cram_his_scaff6-augustus-gene-150.70	Sialb.0115s0032	Bra030792	Bo8g058790	maker-Cram_his_scaff10-augustus-gene-253.69	Sialb.0076s0003	Bra020000	Bo5g010100	NONE	Sialb.0088s0087
NONE	NONE	maker-Cram_his_scaff6-augustus-gene-150.71	Sialb.0115s0033	Bra030793	Bo8g058800	NONE	Sialb.0076s0004	Bra019999	Bo5g010110	maker-Cram_his_scaff4-augustus-gene-344.56	Sialb.0088s0086
NONE	NONE	NONE	NONE	NONE	NONE	snap_masked-Cram_his_scaff10-processed-gene-253.56	NONE	Bra019998	Bo5g010120	NONE	Sialb.0088s0085
NONE	NONE	NONE	NONE	NONE	NONE	maker-Cram_his_scaff10-snap-gene-253.89	NONE	Bra019997	Bo5g010130	NONE	Sialb.0088s0084
NONE	NONE	maker-Cram_his_scaff6-augustus-gene-150.73	Sialb.0115s0034	Bra030794	Bo8g058810	maker-Cram_his_scaff10-augustus-gene-253.68	NONE	Bra019996	Bo5g010140	NONE	Sialb.0088s0083
NONE	NONE	maker-Cram_his_scaff6-augustus-gene-150.61	Sialb.0115s0035	Bra030795	Bo8g058820	maker-Cram_his_scaff10-augustus-gene-253.77	NONE	Bra019995	Bo5g010150	NONE	Sialb.0088s0082
NONE	NONE	augustus_masked-Cram_his_scaff6-processed-gene-150.6	Sialb.0115s0036	Bra030796	Bo8g058840	NONE	NONE	NONE	NONE	NONE	NONE
Bra031683	Bo8g110930	maker-Cram_his_scaff6-augustus-gene-150.75	Sialb.0115s0037	Bra030797	Bo8g058850	maker-Cram_his_scaff10-augustus-gene-253.67	Sialb.0076s0005	Bra019994	Bo5g010160	NONE	Sialb.0088s0081
NONE	NONE	maker-Cram_his_scaff6-augustus-gene-150.62	Sialb.0115s0038	Bra030798	Bo8g058860	maker-Cram_his_scaff10-augustus-gene-253.76	NONE	Bra019993	Bo5g010170	NONE	Sialb.0088s0080
NONE	NONE	maker-Cram_his_scaff6-augustus-gene-150.76	Sialb.0115s0039	Bra030799	Bo8g058870	NONE	NONE	NONE	NONE	NONE	NONE
NONE	NONE	maker-Cram_his_scaff6-augustus-gene-150.77	Sialb.0115s0040	Bra030800	Bo8g058880	maker-Cram_his_scaff10-augustus-gene-253.66	NONE	Bra019992	Bo5g010180	NONE	Sialb.0088s0079
Bra031684	Bo8g110920	NONE	NONE	NONE	NONE	maker-Cram_his_scaff10-augustus-gene-253.65	NONE	Bra019990	Bo5g010210	NONE	Sialb.0088s0076
NONE	NONE	maker-Cram_his_scaff6-augustus-gene-150.63	Sialb.0115s0041	Bra030801	Bo8g058890	maker-Cram_his_scaff10-augustus-gene-253.74	NONE	Bra019987	Bo5g010240	NONE	Sialb.0088s0073
NONE	NONE	maker-Cram_his_scaff6-augustus-gene-150.64	NONE	NONE	NONE	maker-Cram_his_scaff10-augustus-gene-253.73	NONE	Bra019986	Bo5g010250	NONE	Sialb.0088s0072
NONE	NONE	maker-Cram_his_scaff6-augustus-gene-150.78	Sialb.0115s0042	Bra030802	Bo8g058900	maker-Cram_his_scaff10-augustus-gene-253.63	NONE	Bra019984	Bo5g010270	NONE	Sialb.0088s0070
NONE	NONE	maker-Cram_his_scaff6-augustus-gene-150.79	Sialb.0115s0043	Bra030803	Bo8g058950	maker-Cram_his_scaff10-augustus-gene-253.62	NONE	Bra019983	Bo5g010280	NONE	Sialb.0088s0069
NONE	NONE	NONE	NONE	NONE	NONE	maker-Cram_his_scaff10-augustus-gene-253.72	NONE	Bra019982	Bo5g010290	NONE	Sialb.0088s0068
Bra031686	NONE	NONE	NONE	NONE	NONE	maker-Cram_his_scaff10-augustus-gene-253.71	Sialb.0076s0007	Bra019980	Bo5g010310	maker-Cram_his_scaff4-augustus-gene-343.65	Sialb.0088s0066
NONE	NONE	maker-Cram_his_scaff6-snap-gene-150.107	Sialb.0115s0044	Bra030804	Bo8g058960	maker-Cram_his_scaff10-snap-gene-253.81	NONE	Bra019979	Bo5g010320	NONE	Sialb.0088s0065
Bra031687	NONE	maker-Cram_his_scaff6-snap-gene-150.108	Sialb.0115s0045	Bra030805	Bo8g058970	maker-Cram_his_scaff10-snap-gene-253.79	Sialb.0076s0008	Bra019975	Bo5g010360	NONE	Sialb.0088s0061
NONE	NONE	maker-Cram_his_scaff6-augustus-gene-150.83	Sialb.0115s0046	Bra030806	Bo8g058980	maker-Cram_his_scaff10-augustus-gene-252.71	NONE	NONE	Bo5g010370	NONE	Sialb.0088s0060
Bra031688	Bo8g110890	NONE	NONE	NONE	NONE	NONE	Sialb.0076s0009	NONE	NONE	maker-Cram_his_scaff4-snap-gene-343.70	NONE
Bra031689	Bo8g110880	maker-Cram_his_scaff6-augustus-gene-150.84	Sialb.0115s0047	NONE	Bo8g058990	maker-Cram_his_scaff10-augustus-gene-252.70	Sialb.0076s0010	Bra019974	Bo5g010380	snap_masked-Cram_his_scaff4-processed-gene-343.34	NONE
Bra031690	Bo8g110860	NONE	NONE	NONE	NONE	NONE	Sialb.0076s0011	NONE	NONE	maker-Cram_his_scaff4-augustus-gene-343.52	NONE
Bra031692	Bo8g110840	NONE	NONE	NONE	NONE	maker-Cram_his_scaff10-augustus-gene-252.80	Sialb.0076s0013	Bra019972	Bo5g010420	maker-Cram_his_scaff4-augustus-gene-343.64	Sialb.0088s0058
Bra031693	Bo8g110830	maker-Cram_his_scaff6-augustus-gene-150.65	Sialb.0115s0048	Bra018468	Bo8g059030	NONE	Sialb.0076s0014	Bra019971	Bo5g010440	maker-Cram_his_scaff4-augustus-gene-343.63	NONE
Bra031694	Bo8g110820	NONE	NONE	NONE	NONE	maker-Cram_his_scaff10-augustus-gene-252.68	Sialb.0076s0015	Bra019970	Bo5g010450	maker-Cram_his_scaff4-snap-gene-343.67	Sialb.0088s0057
Bra031697	Bo8g110810	NONE	NONE	NONE	NONE	maker-Cram_his_scaff10-augustus-gene-252.77	Sialb.0076s0016	Bra019969	Bo5g010470	NONE	Sialb.0088s0054
NONE	NONE	maker-Cram_his_scaff6-augustus-gene-150.85	Sialb.0115s0049	Bra018467	Bo8g059040	maker-Cram_his_scaff10-augustus-gene-252.67	NONE	Bra019966	Bo5g010510	NONE	Sialb.0088s0053
NONE	NONE	maker-Cram_his_scaff6-snap-gene-150.93	Sialb.0115s0050	Bra018466	Bo8g059060	maker-Cram_his_scaff10-snap-gene-252.91	NONE	Bra019965	Bo5g010530	NONE	Sialb.0088s0052
NONE	NONE	maker-Cram_his_scaff6-augustus-gene-150.86	Sialb.0115s0051	Bra018465	Bo8g059070	NONE	NONE	NONE	NONE	NONE	NONE
NONE	NONE	NONE	Sialb.0115s0052	Bra018464	Bo8g059080	maker-Cram_his_scaff10-snap-gene-252.90	NONE	Bra019964	Bo5g010540	NONE	Sialb.0088s0051
Bra031698	Bo8g110800	NONE	NONE	NONE	NONE	NONE	Sialb.0076s0017	NONE	NONE	maker-Cram_his_scaff4-augustus-gene-343.60	NONE
Bra031699	Bo8g110790	maker-Cram_his_scaff6-snap-gene-150.94	Sialb.0115s0053	Bra018463	NONE	NONE	Sialb.0076s0018	Bra019963	Bo5g010550	NONE	Sialb.0088s0049
NONE	NONE	maker-Cram_his_scaff6-augustus-gene-150.87	Sialb.0115s0054	Bra018462	Bo8g059090	NONE	NONE	NONE	NONE	NONE	NONE
Bra031700	NONE	maker-Cram_his_scaff6-augustus-gene-151.58	Sialb.0115s0055	Bra018461	Bo8g059100	maker-Cram_his_scaff10-augustus-gene-252.66	Sialb.0076s0019	Bra019962	NONE	maker-Cram_his_scaff4-augustus-gene-343.50	Sialb.0088s0048
Bra031701	Bo8g110770	NONE	NONE	NONE	NONE	NONE	Sialb.0076s0020	Bra019960	Bo5g010560	snap_masked-Cram_his_scaff4-processed-gene-343.41	Sialb.0088s0047
Bra031703	Bo8g110730	augustus_masked-Cram_his_scaff6-processed-gene-151.1	Sialb.0115s0057	Bra018459	Bo8g059120	NONE	NONE	NONE	Bo5g010580	NONE	Sialb.0088s0045
NONE	NONE	NONE	NONE	NONE	NONE	maker-Cram_his_scaff10-augustus-gene-252.65	NONE	Bra019959	Bo5g010590	NONE	Sialb.0088s0044
Bra031704	Bo8g110720	maker-Cram_his_scaff6-snap-gene-151.76	Sialb.0115s0058	Bra018458	Bo8g059130	maker-Cram_his_scaff10-snap-gene-252.82	NONE	Bra019958	Bo5g010600	NONE	Sialb.0088s0043
NONE	NONE	maker-Cram_his_scaff6-augustus-gene-151.61	Sialb.0115s0063	Bra018454	Bo8g059220	maker-Cram_his_scaff10-snap-gene-252.81	NONE	Bra019956	Bo5g010630	NONE	Sialb.0088s0040
NONE	NONE	NONE	NONE	NONE	NONE	maker-Cram_his_scaff10-augustus-gene-251.73	NONE	Bra019955	Bo5g010640	NONE	Sialb.0088s0039
Bra031706	Bo8g110680	maker-Cram_his_scaff6-augustus-gene-151.54	Sialb.0115s0064	Bra018451	Bo8g059260	NONE	Sialb.0076s0024	Bra019952	Bo5g010690	NONE	NONE
NONE	NONE	maker-Cram_his_scaff6-augustus-gene-151.62	Sialb.0115s0065	Bra018450	Bo8g059270	maker-Cram_his_scaff10-augustus-gene-251.62	NONE	Bra019951	Bo5g010700	NONE	Sialb.0088s0035
Bra031707	NONE	maker-Cram_his_scaff6-snap-gene-151.72	Sialb.0115s0066	Bra018449	Bo8g059280	maker-Cram_his_scaff10-augustus-gene-251.70	Sialb.0076s0025	Bra019950	Bo5g010710	NONE	Sialb.0088s0034
NONE	NONE	NONE	NONE	NONE	NONE	maker-Cram_his_scaff10-snap-gene-251.92	NONE	Bra019947	Bo5g010720	NONE	Sialb.0088s0033
NONE	Bo8g059370	maker-Cram_his_scaff6-snap-gene-151.79	Sialb.0115s0069	Bra018444	NONE	NONE	NONE	NONE	NONE	NONE	NONE
NONE	NONE	NONE	NONE	NONE	NONE	maker-Cram_his_scaff10-snap-gene-251.90	NONE	Bra019943	Bo5g010780	NONE	Sialb.0088s0032
NONE	NONE	maker-Cram_his_scaff6-augustus-gene-151.67	Sialb.0115s0071	Bra018443	Bo8g059350	NONE	NONE	NONE	Bo5g010790	NONE	NONE
Bra031708	NONE	NONE	NONE	NONE	Bo8g109610	maker-Cram_his_scaff10-augustus-gene-251.60	Sialb.0076s0027	Bra019940	Bo5g010800	maker-Cram_his_scaff4-augustus-gene-342.60	Sialb.0088s0031
NONE	Bo8g059380	maker-Cram_his_scaff6-augustus-gene-151.57	Sialb.0115s0072	Bra018442	NONE	NONE	NONE	NONE	NONE	NONE	NONE
NONE	Bo8g059390	maker-Cram_his_scaff6-augustus-gene-151.68	Sialb.0115s0073	Bra018441	NONE	maker-Cram_his_scaff10-snap-gene-251.79	NONE	Bra019938	Bo5g010850	NONE	Sialb.0088s0029
Bra031710	NONE	NONE	NONE	NONE	Bo8g109590	NONE	Sialb.0076s0028	Bra019937	Bo5g010860	maker-Cram_his_scaff4-augustus-gene-342.58	Sialb.0088s0028
NONE	Bo8g059400	maker-Cram_his_scaff6-augustus-gene-151.69	Sialb.0115s0074	Bra018440	NONE	NONE	NONE	NONE	NONE	NONE	NONE
NONE	NONE	NONE	NONE	NONE	NONE	snap_masked-Cram_his_scaff10-processed-gene-251.31	NONE	Bra019936	Bo5g010870	NONE	Sialb.0088s0027
Bra031712	NONE	NONE	NONE	NONE	Bo8g109570	maker-Cram_his_scaff10-augustus-gene-251.55	Sialb.0076s0030	Bra019934	Bo5g010890	maker-Cram_his_scaff4-augustus-gene-342.57	Sialb.0088s0025
NONE	NONE	NONE	NONE	NONE	NONE	maker-Cram_his_scaff10-augustus-gene-251.66	NONE	Bra019933	Bo5g010900	NONE	Sialb.0088s0024
Bra031713	NONE	NONE	NONE	NONE	Bo8g109560	NONE	Sialb.0076s0031	NONE	NONE	augustus_masked-Cram_his_scaff4-processed-gene-342.16	NONE
Bra031714	Bo8g059410	NONE	Sialb.0115s0075	Bra018439	Bo8g109550	maker-Cram_his_scaff10-augustus-gene-251.54	Sialb.0076s0032	Bra019932	Bo5g010910	NONE	Sialb.0088s0023
NONE	Bo8g059440	maker-Cram_his_scaff6-augustus-gene-152.41	Sialb.0115s0077	Bra018437	NONE	NONE	NONE	NONE	NONE	NONE	NONE
NONE	NONE	maker-Cram_his_scaff6-augustus-gene-152.47	Sialb.0115s0078	Bra018436	NONE	maker-Cram_his_scaff10-augustus-gene-251.53	NONE	Bra019928	Bo5g011990	NONE	Sialb.0088s0021
NONE	Bo8g059450	maker-Cram_his_scaff6-augustus-gene-152.42	Sialb.0115s0079	Bra018435	NONE	maker-Cram_his_scaff10-augustus-gene-251.65	NONE	Bra019926	Bo5g012000	NONE	Sialb.0088s0020
NONE	NONE	NONE	NONE	NONE	NONE	maker-Cram_his_scaff10-augustus-gene-251.64	NONE	Bra019925	Bo5g012010	NONE	Sialb.0088s0019
NONE	Bo8g059470	maker-Cram_his_scaff6-augustus-gene-152.43	Sialb.0115s0080	Bra018434	NONE	NONE	NONE	NONE	NONE	NONE	NONE
NONE	NONE	NONE	NONE	NONE	NONE	maker-Cram_his_scaff10-snap-gene-250.84	NONE	Bra019923	Bo5g012030	NONE	Sialb.0088s0017
NONE	NONE	NONE	NONE	NONE	NONE	maker-Cram_his_scaff10-snap-gene-250.71	NONE	Bra019919	Bo5g012050	NONE	Sialb.0088s0015
NONE	Bo8g059510	maker-Cram_his_scaff6-augustus-gene-152.49	Sialb.0115s0082	Bra018433	NONE	NONE	NONE	NONE	NONE	NONE	NONE
Bra031721	Bo8g059520	maker-Cram_his_scaff6-snap-gene-152.70	Sialb.0115s0083	NONE	Bo8g109410	snap_masked-Cram_his_scaff10-processed-gene-250.29	Sialb.0076s0035	NONE	Bo5g012060	snap_masked-Cram_his_scaff4-processed-gene-342.23	Sialb.0088s0014
Bra031722	Bo8g059540	maker-Cram_his_scaff6-augustus-gene-152.51	Sialb.0115s0084	Bra018432	Bo8g109400	maker-Cram_his_scaff10-augustus-gene-250.52	Sialb.0076s0037	Bra019916	Bo5g012110	maker-Cram_his_scaff4-augustus-gene-342.50	Sialb.0088s0012
NONE	NONE	NONE	NONE	NONE	NONE	snap_masked-Cram_his_scaff10-processed-gene-250.44	NONE	Bra019915	Bo5g012120	NONE	Sialb.0088s0011
NONE	Bo8g059550	maker-Cram_his_scaff6-snap-gene-152.72	Sialb.0115s0085	Bra018431	NONE	NONE	NONE	Bra019913	Bo5g012150	NONE	Sialb.0088s0009
Bra031724	Bo8g059580	maker-Cram_his_scaff6-augustus-gene-152.53	Sialb.0115s0088	Bra018429	Bo8g109380	NONE	Sialb.0076s0040	Bra019912	Bo5g012160	maker-Cram_his_scaff4-augustus-gene-342.48	Sialb.0088s0008
NONE	Bo8g059590	maker-Cram_his_scaff6-augustus-gene-152.54	Sialb.0115s0089	Bra018428	NONE	maker-Cram_his_scaff10-augustus-gene-250.50	NONE	Bra019910	Bo5g012190	NONE	Sialb.0088s0007
NONE	Bo8g059600	NONE	NONE	NONE	NONE	maker-Cram_his_scaff10-augustus-gene-250.61	Sialb.0076s0041	Bra019909	Bo5g012200	maker-Cram_his_scaff4-augustus-gene-341.70	Sialb.0088s0006
NONE	Bo8g059610	maker-Cram_his_scaff6-snap-gene-152.65	Sialb.0115s0091	Bra018426	NONE	maker-Cram_his_scaff10-snap-gene-250.77	NONE	Bra019908	Bo5g012210	NONE	Sialb.0088s0005
NONE	NONE	NONE	NONE	Bra031754	Bo8g109330	NONE	Sialb.0076s0042	NONE	NONE	maker-Cram_his_scaff4-augustus-gene-341.69	NONE
NONE	NONE	NONE	NONE	NONE	NONE	maker-Cram_his_scaff10-snap-gene-250.66	NONE	Bra019907	Bo5g012220	NONE	Sialb.0088s0004
NONE	NONE	NONE	Sialb.1212s0003	Bra031753	Bo8g109320	maker-Cram_his_scaff10-augustus-gene-250.58	Sialb.0076s0043	NONE	Bo5g013250	maker-Cram_his_scaff4-augustus-gene-341.68	Sialb.0088s0001
NONE	NONE	NONE	NONE	Bra031752	Bo8g109310	maker-Cram_his_scaff10-augustus-gene-250.57	Sialb.0076s0044	Bra019904	Bo5g013260	maker-Cram_his_scaff4-augustus-gene-341.67	Sialb.1212s0004
Bra018424	Bo8g059630	maker-Cram_his_scaff6-augustus-gene-152.55	Sialb.0115s0093	Bra031751	Bo8g109300	NONE	Sialb.0076s0045	NONE	NONE	maker-Cram_his_scaff4-augustus-gene-341.63	NONE
NONE	Bo8g059640	NONE	NONE	Bra031750	Bo8g109290	NONE	Sialb.0076s0046	NONE	NONE	maker-Cram_his_scaff4-augustus-gene-341.62	NONE
Bra018423	Bo8g059650	maker-Cram_his_scaff6-augustus-gene-152.56	Sialb.0115s0094	Bra031749	Bo8g109280	NONE	Sialb.0076s0047	NONE	NONE	maker-Cram_his_scaff4-augustus-gene-341.61	NONE
NONE	NONE	NONE	Sialb.0115s0095	Bra031748	Bo8g109270	NONE	Sialb.0076s0048	Bra019903	Bo5g013270	augustus_masked-Cram_his_scaff4-processed-gene-341.9	Sialb.1212s0006
NONE	NONE	NONE	NONE	NONE	NONE	maker-Cram_his_scaff10-snap-gene-249.88	NONE	Bra019902	Bo5g013280	NONE	Sialb.1212s0007
NONE	NONE	NONE	NONE	Bra031747	Bo8g109260	NONE	Sialb.0076s0049	NONE	NONE	maker-Cram_his_scaff4-augustus-gene-341.60	NONE
Bra018421	Bo8g059670	maker-Cram_his_scaff6-snap-gene-152.77	Sialb.0115s0096	Bra031746	Bo8g109240	maker-Cram_his_scaff10-augustus-gene-249.62	Sialb.0076s0050	Bra019900	NONE	NONE	Sialb.1212s0009
NONE	NONE	NONE	NONE	NONE	NONE	maker-Cram_his_scaff10-augustus-gene-249.61	Sialb.0076s0051	Bra019899	Bo5g013300	maker-Cram_his_scaff4-snap-gene-341.83	Sialb.1212s0010
Bra018420	Bo8g059680	maker-Cram_his_scaff6-augustus-gene-152.58	Sialb.0115s0097	Bra031745	Bo8g109230	NONE	Sialb.0076s0052	Bra019898	NONE	NONE	Sialb.1212s0011
NONE	NONE	NONE	NONE	NONE	NONE	snap_masked-Cram_his_scaff10-processed-gene-249.50	NONE	Bra019897	Bo5g013310	NONE	Sialb.1212s0012
NONE	NONE	NONE	NONE	NONE	NONE	maker-Cram_his_scaff10-snap-gene-249.76	NONE	Bra019896	Bo5g013320	NONE	Sialb.1212s0013
NONE	Bo8g059710	NONE	NONE	NONE	NONE	maker-Cram_his_scaff10-augustus-gene-249.58	NONE	Bra019894	Bo5g013340	NONE	Sialb.1212s0014
NONE	NONE	NONE	NONE	Bra031742	Bo8g109210	maker-Cram_his_scaff10-augustus-gene-249.57	Sialb.0076s0054	Bra019892	Bo5g013350	maker-Cram_his_scaff4-augustus-gene-341.56	Sialb.1212s0016
NONE	NONE	NONE	NONE	NONE	NONE	maker-Cram_his_scaff10-augustus-gene-249.65	NONE	Bra019891	Bo5g013360	NONE	Sialb.1212s0017
Bra018418	Bo8g059730	maker-Cram_his_scaff6-snap-gene-153.98	Sialb.0115s0100	Bra031741	Bo8g109200	maker-Cram_his_scaff0-snap-gene-113.41	Sialb.0076s0055	NONE	NONE	maker-Cram_his_scaff4-augustus-gene-341.55	NONE
Bra018417	Bo8g059740	NONE	Sialb.0115s0101	Bra031740	Bo8g109190	NONE	Sialb.0076s0056	Bra019889	Bo5g013380	maker-Cram_his_scaff4-augustus-gene-341.54	Sialb.1212s0018
Bra018416	Bo8g059750	NONE	Sialb.0115s0102	Bra031739	Bo8g109180	maker-Cram_his_scaff0-augustus-gene-112.44	Sialb.0076s0057	Bra040468	Bo5g013390	NONE	NONE
NONE	NONE	NONE	NONE	NONE	Bo8g109170	NONE	Sialb.0076s0058	Bra031738	NONE	maker-Cram_his_scaff4-snap-gene-341.74	NONE
NONE	NONE	NONE	NONE	NONE	Bo8g109160	NONE	Sialb.0076s0059	Bra031737	NONE	maker-Cram_his_scaff4-snap-gene-341.73	NONE
Bra018415	Bo8g059760	NONE	Sialb.0115s0103	Bra019888	NONE	augustus_masked-Cram_his_scaff0-processed-gene-112.12	NONE	Bra040469	NONE	NONE	NONE
Bra018414	Bo8g059770	maker-Cram_his_scaff6-augustus-gene-153.61	Sialb.0115s0104	NONE	Bo8g109150	NONE	NONE	Bra031736	NONE	maker-Cram_his_scaff4-snap-gene-340.97	NONE
Bra018413	Bo8g059780	maker-Cram_his_scaff6-augustus-gene-153.76	Sialb.0115s0105	Bra019886	NONE	maker-Cram_his_scaff10-snap-gene-249.71	NONE	NONE	Bo5g013430	NONE	Sialb.1212s0021
NONE	NONE	NONE	NONE	Bra019885	Bo8g109130	maker-Cram_his_scaff10-augustus-gene-249.64	Sialb.0076s0061	Bra031734	Bo5g013440	maker-Cram_his_scaff4-augustus-gene-340.81	Sialb.1212s0022
NONE	NONE	NONE	Sialb.4973s0002	Bra019884	Bo8g109120	maker-Cram_his_scaff10-augustus-gene-249.53	NONE	Bra031733	NONE	NONE	Sialb.1212s0023
Bra041072	Bo8g059790	maker-Cram_his_scaff6-snap-gene-153.100	Sialb.4973s0001	Bra019883	NONE	maker-Cram_his_scaff10-snap-gene-249.69	NONE	NONE	Bo5g013460	NONE	Sialb.1212s0024
NONE	Bo8g059820	NONE	Sialb.3264s0004	Bra019880	NONE	maker-Cram_his_scaff10-snap-gene-249.83	NONE	Bra016852	Bo5g013490	NONE	Sialb.0115s0108
Bra031727	NONE	NONE	Sialb.3264s0001	Bra019878	Bo8g109050	snap_masked-Cram_his_scaff10-processed-gene-249.24	Sialb.0076s0063	NONE	Bo5g013510	maker-Cram_his_scaff4-augustus-gene-340.80	NONE
Bra031757	NONE	NONE	NONE	NONE	Bo8g109040	NONE	Sialb.0076s0064	NONE	NONE	maker-Cram_his_scaff4-augustus-gene-340.79	NONE
NONE	Bo8g059830	maker-Cram_his_scaff6-snap-gene-153.85	Sialb.0469s0002	Bra019877	NONE	maker-Cram_his_scaff10-augustus-gene-248.91	NONE	Bra016851	Bo5g013520	NONE	Sialb.0115s0109
NONE	NONE	NONE	Sialb.0469s0003	Bra019876	NONE	snap_masked-Cram_his_scaff10-processed-gene-248.65	NONE	NONE	Bo5g013530	NONE	Sialb.0115s0110
Bra031758	Bo8g059840	maker-Cram_his_scaff6-augustus-gene-153.78	NONE	NONE	Bo8g109030	NONE	Sialb.0076s0065	Bra016849	NONE	maker-Cram_his_scaff4-augustus-gene-340.67	Sialb.0115s0112
NONE	NONE	NONE	Sialb.0469s0004	Bra019875	NONE	maker-Cram_his_scaff10-augustus-gene-248.76	NONE	NONE	Bo5g013540	NONE	NONE
NONE	Bo8g059850	maker-Cram_his_scaff6-augustus-gene-153.64	NONE	NONE	NONE	NONE	NONE	Bra016848	NONE	NONE	Sialb.0115s0113
NONE	NONE	NONE	Sialb.0469s0006	Bra019873	NONE	maker-Cram_his_scaff10-augustus-gene-248.75	NONE	Bra016847	Bo5g013590	NONE	NONE
Bra031761	Bo8g059860	maker-Cram_his_scaff6-snap-gene-153.86	Sialb.0469s0007	Bra019872	Bo8g109020	maker-Cram_his_scaff10-augustus-gene-248.89	Sialb.0076s0066	Bra016846	Bo5g013600	NONE	Sialb.1196s0001
Bra031762	NONE	NONE	Sialb.0469s0009	Bra019870	Bo8g109010	maker-Cram_his_scaff10-augustus-gene-248.87	Sialb.0076s0067	NONE	NONE	NONE	NONE
NONE	Bo8g059920	maker-Cram_his_scaff6-augustus-gene-153.66	NONE	NONE	NONE	NONE	NONE	Bra016842	NONE	NONE	Sialb.1196s0003
Bra031763	Bo8g059960	maker-Cram_his_scaff6-augustus-gene-153.82	Sialb.0469s0010	Bra019869	Bo8g108960	maker-Cram_his_scaff10-augustus-gene-248.74	Sialb.0076s0069	Bra016840	Bo5g013630	maker-Cram_his_scaff4-augustus-gene-340.66	Sialb.1196s0004
NONE	Bo8g060000	maker-Cram_his_scaff6-snap-gene-153.90	Sialb.0469s0011	Bra019868	NONE	maker-Cram_his_scaff10-augustus-gene-248.86	NONE	Bra016839	Bo5g013640	NONE	Sialb.1196s0005
Bra031766	Bo8g060010	NONE	Sialb.0469s0012	Bra019867	NONE	maker-Cram_his_scaff10-augustus-gene-248.84	Sialb.0076s0070	NONE	Bo5g013650	maker-Cram_his_scaff4-snap-gene-340.93	Sialb.1196s0006
NONE	NONE	NONE	Sialb.0469s0015	Bra019863	NONE	maker-Cram_his_scaff10-snap-gene-248.97	NONE	NONE	Bo5g014670	NONE	NONE
NONE	NONE	NONE	Sialb.0469s0017	Bra019861	NONE	maker-Cram_his_scaff10-augustus-gene-248.70	NONE	NONE	Bo5g014690	NONE	NONE
NONE	NONE	NONE	Sialb.0469s0018	Bra019860	NONE	maker-Cram_his_scaff10-augustus-gene-248.83	NONE	NONE	Bo5g014700	NONE	NONE
Bra031767	NONE	NONE	Sialb.0469s0019	Bra019859	Bo8g108910	maker-Cram_his_scaff10-augustus-gene-248.69	Sialb.0076s0073	NONE	Bo5g014710	snap_masked-Cram_his_scaff4-processed-gene-340.34	NONE
NONE	Bo8g060070	maker-Cram_his_scaff6-augustus-gene-153.68	Sialb.0469s0020	Bra019858	NONE	NONE	NONE	Bra016837	NONE	NONE	Sialb.1196s0012
NONE	Bo8g060080	NONE	Sialb.0469s0022	Bra019856	NONE	maker-Cram_his_scaff10-snap-gene-248.107	NONE	Bra016836	Bo5g014730	NONE	Sialb.1196s0013
NONE	Bo8g060090	maker-Cram_his_scaff6-augustus-gene-153.69	Sialb.0469s0024	Bra019853	NONE	maker-Cram_his_scaff10-augustus-gene-248.79	NONE	Bra016835	Bo5g014780	NONE	Sialb.1196s0014
NONE	NONE	NONE	Sialb.0469s0027	Bra019850	NONE	maker-Cram_his_scaff10-augustus-gene-248.67	NONE	NONE	Bo5g014810	NONE	NONE
Bra031768	NONE	NONE	Sialb.0469s0029	Bra019848	Bo8g108890	maker-Cram_his_scaff10-augustus-gene-248.77	Sialb.0076s0076	NONE	Bo5g014830	maker-Cram_his_scaff4-augustus-gene-340.74	NONE
Bra031769	NONE	NONE	NONE	NONE	Bo8g108880	NONE	Sialb.0076s0077	NONE	NONE	maker-Cram_his_scaff4-augustus-gene-340.73	NONE
NONE	NONE	NONE	Sialb.0469s0031	Bra019846	NONE	maker-Cram_his_scaff10-augustus-gene-247.56	NONE	NONE	Bo5g014850	maker-Cram_his_scaff4-snap-gene-340.83	NONE
Bra031771	NONE	NONE	NONE	NONE	Bo8g108850	NONE	Sialb.0076s0079	NONE	NONE	maker-Cram_his_scaff4-augustus-gene-340.72	NONE
Bra031774	NONE	NONE	NONE	NONE	Bo8g108820	NONE	Sialb.0076s0082	NONE	NONE	maker-Cram_his_scaff4-snap-gene-339.96	NONE
NONE	Bo8g061240	NONE	Sialb.0469s0034	Bra019840	NONE	snap_masked-Cram_his_scaff10-processed-gene-247.44	Sialb.1196s0023	Bra016825	Bo5g014900	NONE	Sialb.1657s0004
Bra031776	Bo8g061250	maker-Cram_his_scaff6-augustus-gene-154.67	NONE	NONE	Bo8g108800	NONE	Sialb.1196s0024	Bra016823	NONE	NONE	Sialb.1657s0005
NONE	Bo8g061270	maker-Cram_his_scaff6-augustus-gene-154.57	Sialb.0469s0035	Bra019839	NONE	maker-Cram_his_scaff10-augustus-gene-247.65	Sialb.1196s0025	Bra016822	Bo5g014910	NONE	Sialb.1657s0006
NONE	Bo8g061310	maker-Cram_his_scaff6-augustus-gene-154.58	Sialb.0469s0039	Bra019836	NONE	NONE	NONE	Bra016818	Bo8g061350	NONE	Sialb.1657s0009
NONE	Bo5g014980	maker-Cram_his_scaff6-augustus-gene-154.68	Sialb.0469s0042	Bra019833	NONE	maker-Cram_his_scaff10-snap-gene-247.70	Sialb.2557s0001	Bra016817	Bo8g061360	NONE	Sialb.1657s0010
NONE	NONE	snap_masked-Cram_his_scaff6-processed-gene-154.33	NONE	NONE	Bo8g108780	NONE	Sialb.2557s0002	Bra016816	Bo8g061370	maker-Cram_his_scaff4-augustus-gene-339.75	Sialb.6996s0002
NONE	NONE	maker-Cram_his_scaff6-augustus-gene-154.69	NONE	NONE	Bo8g108730	NONE	Sialb.2557s0004	Bra016814	Bo8g061380	NONE	NONE
NONE	Bo5g015010	maker-Cram_his_scaff6-augustus-gene-154.60	NONE	Bra019830	NONE	NONE	NONE	Bra016813	Bo8g061390	NONE	Sialb.2557s0007
Bra031781	NONE	NONE	NONE	NONE	Bo8g108690	NONE	Sialb.0076s0087	NONE	NONE	maker-Cram_his_scaff4-augustus-gene-339.66	NONE
Bra031783	NONE	NONE	NONE	NONE	Bo8g108650	NONE	Sialb.0076s0088	NONE	NONE	maker-Cram_his_scaff4-augustus-gene-339.65	NONE
NONE	NONE	maker-Cram_his_scaff6-augustus-gene-154.70	NONE	NONE	NONE	NONE	Sialb.0076s0089	Bra016812	Bo8g061400	maker-Cram_his_scaff4-augustus-gene-339.64	Sialb.2557s0008
NONE	NONE	maker-Cram_his_scaff6-augustus-gene-154.61	Sialb.0469s0046	NONE	NONE	maker-Cram_his_scaff10-augustus-gene-247.60	NONE	Bra016811	Bo8g061410	NONE	Sialb.2557s0009
Bra031785	NONE	NONE	Sialb.1128s0003	NONE	Bo8g108620	maker-Cram_his_scaff10-augustus-gene-247.59	Sialb.0076s0091	Bra016810	NONE	maker-Cram_his_scaff4-snap-gene-339.94	Sialb.2557s0010
Bra031786	NONE	maker-Cram_his_scaff6-augustus-gene-154.63	Sialb.1128s0005	NONE	Bo8g108610	NONE	Sialb.0076s0092	Bra016808	Bo8g061430	maker-Cram_his_scaff4-augustus-gene-339.73	Sialb.2557s0012
Bra031788	Bo5g017490	maker-Cram_his_scaff6-augustus-gene-154.64	Sialb.1128s0007	Bra019723	Bo8g108600	maker-Cram_his_scaff10-augustus-gene-240.69	Sialb.0076s0094	Bra016806	Bo8g061440	NONE	Sialb.1160s0021
NONE	Bo5g017480	NONE	Sialb.1128s0008	Bra019724	NONE	maker-Cram_his_scaff10-augustus-gene-240.75	NONE	NONE	NONE	NONE	Sialb.1160s0022
Bra031790	NONE	maker-Cram_his_scaff6-augustus-gene-154.73	Sialb.1128s0009	NONE	Bo8g108560	maker-Cram_his_scaff10-augustus-gene-240.76	Sialb.0076s0097	Bra016805	Bo8g061450	maker-Cram_his_scaff4-augustus-gene-339.62	Sialb.1160s0025
NONE	Bo00957s060	maker-Cram_his_scaff6-augustus-gene-154.65	Sialb.1128s0010	Bra019728	Bo5g017440	maker-Cram_his_scaff10-augustus-gene-240.71	NONE	Bra016804	NONE	NONE	Sialb.1160s0027
NONE	Bo00957s050	maker-Cram_his_scaff6-augustus-gene-154.66	Sialb.1128s0011	NONE	NONE	NONE	NONE	Bra016803	NONE	NONE	NONE
NONE	Bo00957s040	maker-Cram_his_scaff6-augustus-gene-154.74	Sialb.1128s0012	NONE	NONE	NONE	Sialb.0076s0101	Bra016802	NONE	snap_masked-Cram_his_scaff4-processed-gene-339.31	NONE
NONE	NONE	NONE	NONE	Bra019730	Bo5g017420	maker-Cram_his_scaff10-snap-gene-241.59	NONE	NONE	NONE	NONE	Sialb.1160s0028
NONE	NONE	NONE	NONE	Bra019731	Bo5g017390	maker-Cram_his_scaff10-augustus-gene-241.52	NONE	NONE	NONE	NONE	Sialb.0889s0002
NONE	NONE	NONE	NONE	Bra019732	Bo5g017370	maker-Cram_his_scaff10-augustus-gene-241.53	NONE	NONE	NONE	NONE	Sialb.0889s0004
NONE	Bo00957s030	maker-Cram_his_scaff6-augustus-gene-154.75	Sialb.1128s0013	NONE	NONE	NONE	NONE	Bra016801	NONE	NONE	NONE
NONE	Bo00957s010	NONE	Sialb.1128s0014	Bra019733	Bo5g017360	maker-Cram_his_scaff10-augustus-gene-241.54	NONE	Bra016799	Bo8g062460	NONE	Sialb.0889s0005
Bra031798	Bo8g108490	NONE	NONE	Bra019734	Bo5g017350	maker-Cram_his_scaff10-augustus-gene-241.46	NONE	NONE	NONE	maker-Cram_his_scaff4-augustus-gene-339.68	Sialb.0076s0102
NONE	NONE	maker-Cram_his_scaff6-augustus-gene-155.47	Sialb.2713s0004	Bra019736	Bo5g017310	maker-Cram_his_scaff10-augustus-gene-241.55	Sialb.0889s0009	Bra016797	Bo8g062480	NONE	NONE
NONE	NONE	NONE	Sialb.2713s0006	Bra019738	Bo5g017280	maker-Cram_his_scaff10-augustus-gene-241.47	Sialb.0889s0011	NONE	NONE	NONE	NONE
Bra026994	Bo8g108430	NONE	NONE	Bra019740	Bo5g017230	NONE	Sialb.0889s0013	Bra016793	Bo8g062520	maker-Cram_his_scaff4-snap-gene-338.86	Sialb.0076s0106
NONE	NONE	augustus_masked-Cram_his_scaff6-processed-gene-155.10	Sialb.0166s0046	Bra019742	Bo5g017210	NONE	Sialb.0889s0015	Bra016791	Bo8g062550	NONE	NONE
Bra026991	Bo8g108410	maker-Cram_his_scaff6-augustus-gene-155.44	Sialb.0166s0044	Bra019745	Bo5g017170	maker-Cram_his_scaff10-augustus-gene-242.38	Sialb.0889s0016	Bra016789	Bo8g062590	maker-Cram_his_scaff4-snap-gene-338.95	Sialb.0076s0108
Bra026990	Bo8g108400	maker-Cram_his_scaff6-augustus-gene-155.48	Sialb.0166s0043	Bra019746	Bo5g017160	maker-Cram_his_scaff10-augustus-gene-242.44	Sialb.0889s0017	Bra016788	Bo8g062600	NONE	Sialb.0076s0109
Bra026988	Bo8g108390	maker-Cram_his_scaff6-snap-gene-155.55	Sialb.0166s0042	NONE	NONE	NONE	NONE	Bra016787	Bo8g062610	maker-Cram_his_scaff4-snap-gene-338.94	Sialb.0076s0110
Bra026987	Bo8g108380	NONE	Sialb.0166s0041	NONE	NONE	NONE	NONE	Bra016786	NONE	maker-Cram_his_scaff4-snap-gene-338.84	Sialb.0076s0111
Bra026986	Bo8g108370	NONE	NONE	Bra019747	Bo5g017150	maker-Cram_his_scaff10-augustus-gene-242.39	NONE	NONE	NONE	maker-Cram_his_scaff4-augustus-gene-338.75	Sialb.0076s0113
NONE	NONE	NONE	NONE	Bra019748	Bo5g017140	maker-Cram_his_scaff10-augustus-gene-242.40	Sialb.0889s0019	NONE	NONE	NONE	NONE
Bra026984	Bo8g108330	NONE	NONE	Bra019749	Bo5g017130	maker-Cram_his_scaff10-augustus-gene-242.41	Sialb.0889s0020	NONE	NONE	maker-Cram_his_scaff4-augustus-gene-338.73	Sialb.0076s0115
Bra026983	Bo8g108320	NONE	NONE	NONE	NONE	NONE	NONE	NONE	NONE	maker-Cram_his_scaff4-augustus-gene-338.72	Sialb.0076s0116
Bra026982	Bo8g108310	NONE	NONE	NONE	NONE	NONE	NONE	NONE	NONE	maker-Cram_his_scaff4-augustus-gene-338.71	Sialb.0076s0117
Bra026981	Bo8g108300	maker-Cram_his_scaff6-snap-gene-155.61	Sialb.0166s0040	Bra019750	Bo5g017120	maker-Cram_his_scaff10-augustus-gene-242.45	Sialb.0889s0021	Bra016783	Bo8g062650	NONE	Sialb.0076s0118
Bra026979	Bo8g108280	NONE	NONE	NONE	NONE	NONE	NONE	NONE	NONE	maker-Cram_his_scaff4-snap-gene-338.80	Sialb.0076s0120
Bra026976	NONE	NONE	Sialb.0166s0039	Bra019756	Bo5g016980	NONE	Sialb.0889s0022	NONE	Bo00758s090	maker-Cram_his_scaff4-snap-gene-338.82	Sialb.0076s0122
Bra026975	NONE	maker-Cram_his_scaff6-augustus-gene-155.46	Sialb.0166s0038	Bra019758	Bo5g016960	NONE	NONE	Bra016780	Bo00758s080	maker-Cram_his_scaff4-augustus-gene-337.65	Sialb.0076s0123
NONE	NONE	snap_masked-Cram_his_scaff6-processed-gene-155.29	Sialb.0166s0037	Bra019759	Bo5g016950	maker-Cram_his_scaff10-augustus-gene-242.42	Sialb.0889s0023	Bra016777	Bo00758s070	NONE	NONE
NONE	NONE	maker-Cram_his_scaff6-augustus-gene-155.52	Sialb.0166s0036	NONE	NONE	NONE	NONE	Bra016776	Bo00758s060	NONE	NONE
Bra026974	Bo8g108240	NONE	NONE	Bra019760	Bo5g016940	maker-Cram_his_scaff10-augustus-gene-242.43	Sialb.1235s0008	NONE	NONE	maker-Cram_his_scaff4-augustus-gene-337.64	Sialb.0076s0124
Bra026972	Bo8g064800	snap_masked-Cram_his_scaff6-processed-gene-156.27	Sialb.2814s0001	Bra019762	Bo5g016920	maker-Cram_his_scaff10-augustus-gene-243.50	Sialb.1235s0009	Bra016774	NONE	NONE	Sialb.0076s0125
NONE	Bo8g064810	maker-Cram_his_scaff6-snap-gene-156.78	Sialb.2814s0004	Bra019765	Bo5g016890	maker-Cram_his_scaff10-augustus-gene-243.60	Sialb.1235s0012	Bra016773	NONE	NONE	NONE
Bra026970	NONE	NONE	NONE	NONE	NONE	NONE	NONE	NONE	Bo8g108160	maker-Cram_his_scaff4-snap-gene-337.71	Sialb.0076s0127
NONE	NONE	NONE	Sialb.2814s0005	Bra019766	Bo5g016880	maker-Cram_his_scaff10-augustus-gene-243.61	Sialb.1235s0013	NONE	NONE	NONE	NONE
Bra026969	Bo8g064820	maker-Cram_his_scaff6-snap-gene-156.70	Sialb.0166s0032	Bra019767	Bo5g016870	maker-Cram_his_scaff10-augustus-gene-243.53	Sialb.1235s0014	Bra016771	Bo8g108140	maker-Cram_his_scaff4-augustus-gene-337.61	Sialb.0076s0128
NONE	NONE	NONE	NONE	Bra019768	Bo5g016860	maker-Cram_his_scaff10-augustus-gene-243.54	Sialb.1235s0015	NONE	NONE	NONE	NONE
NONE	Bo8g064830	NONE	Sialb.0166s0031	Bra019769	Bo5g016850	maker-Cram_his_scaff10-augustus-gene-243.55	Sialb.1235s0016	Bra016770	NONE	NONE	NONE
NONE	NONE	NONE	NONE	Bra019770	Bo5g016840	maker-Cram_his_scaff10-snap-gene-243.79	Sialb.3233s0001	NONE	NONE	NONE	Sialb.1962s0013
NONE	Bo8g064840	maker-Cram_his_scaff6-augustus-gene-156.62	Sialb.0166s0030	Bra019771	Bo5g016830	maker-Cram_his_scaff10-augustus-gene-243.63	Sialb.3233s0002	Bra016769	NONE	NONE	Sialb.1962s0012
NONE	Bo8g064850	maker-Cram_his_scaff6-augustus-gene-156.63	Sialb.0166s0029	NONE	NONE	NONE	NONE	Bra016768	Bo8g108130	NONE	NONE
Bra026968	NONE	NONE	NONE	Bra019772	NONE	maker-Cram_his_scaff10-snap-gene-243.81	Sialb.3233s0003	NONE	Bo8g108120	NONE	Sialb.1962s0011
NONE	NONE	NONE	NONE	Bra019773	Bo5g016800	maker-Cram_his_scaff10-augustus-gene-243.56	Sialb.3233s0004	NONE	Bo8g108110	NONE	Sialb.1962s0010
Bra026966	NONE	NONE	Sialb.0171s0032	Bra019774	Bo5g016790	maker-Cram_his_scaff10-augustus-gene-243.57	Sialb.3233s0005	NONE	Bo8g108090	maker-Cram_his_scaff4-augustus-gene-337.59	Sialb.1962s0009
Bra026965	NONE	maker-Cram_his_scaff6-augustus-gene-156.54	Sialb.0171s0034	Bra019775	Bo8g064880	maker-Cram_his_scaff10-augustus-gene-243.58	Sialb.0166s0027	NONE	Bo8g108070	maker-Cram_his_scaff4-augustus-gene-337.58	Sialb.1962s0008
NONE	Bo8g064870	maker-Cram_his_scaff6-snap-gene-156.81	NONE	NONE	Bo8g064890	maker-Cram_his_scaff10-snap-gene-243.82	Sialb.0166s0026	Bra016766	Bo5g016760	NONE	Sialb.1962s0006
Bra026964	Bo8g108060	maker-Cram_his_scaff6-augustus-gene-156.56	Sialb.0171s0035	NONE	Bo8g064900	NONE	Sialb.0166s0025	Bra016765	NONE	maker-Cram_his_scaff4-snap-gene-337.75	NONE
NONE	NONE	maker-Cram_his_scaff6-augustus-gene-156.65	NONE	NONE	Bo8g064910	NONE	Sialb.0166s0024	Bra016764	NONE	NONE	NONE
Bra026963	Bo8g108050	NONE	NONE	Bra019777	NONE	NONE	Sialb.0166s0023	Bra016763	Bo5g016750	snap_masked-Cram_his_scaff4-processed-gene-337.29	Sialb.1962s0005
NONE	NONE	snap_masked-Cram_his_scaff6-processed-gene-156.33	Sialb.0166s0020	NONE	Bo8g064940	NONE	NONE	Bra016761	NONE	NONE	NONE
NONE	NONE	NONE	NONE	NONE	NONE	maker-Cram_his_scaff10-augustus-gene-243.65	NONE	Bra019778	Bo5g016740	NONE	Sialb.1962s0004
Bra026962	Bo8g108040	NONE	NONE	NONE	NONE	NONE	Sialb.0171s0036	NONE	NONE	maker-Cram_his_scaff4-augustus-gene-337.56	NONE
Bra035831	Bo8g108010	NONE	NONE	NONE	NONE	NONE	Sialb.0171s0037	Bra019779	Bo5g016730	maker-Cram_his_scaff4-snap-gene-337.73	NONE
Bra016760	Bo8g107980	maker-Cram_his_scaff6-augustus-gene-156.66	Sialb.0166s0019	NONE	Bo8g064960	maker-Cram_his_scaff10-augustus-gene-244.74	Sialb.0171s0039	Bra019780	Bo5g016710	maker-Cram_his_scaff4-augustus-gene-337.52	Sialb.1962s0002
NONE	NONE	NONE	Sialb.0213s0002	NONE	NONE	maker-Cram_his_scaff10-augustus-gene-244.75	NONE	Bra019781	Bo5g016700	NONE	Sialb.1962s0001
NONE	Bo8g107950	NONE	NONE	Bra026956	NONE	maker-Cram_his_scaff10-snap-gene-244.83	Sialb.0171s0040	Bra019782	Bo5g016670	maker-Cram_his_scaff4-augustus-gene-337.55	Sialb.0628s0037
NONE	NONE	NONE	Sialb.0213s0005	NONE	NONE	snap_masked-Cram_his_scaff10-processed-gene-244.43	NONE	Bra019783	Bo5g016660	NONE	Sialb.0628s0036
Bra016759	Bo8g107940	maker-Cram_his_scaff6-snap-gene-156.75	Sialb.0213s0011	Bra026955	Bo8g064970	maker-Cram_his_scaff10-augustus-gene-244.67	Sialb.0166s0018	Bra019784	NONE	maker-Cram_his_scaff4-augustus-gene-336.77	Sialb.0628s0035
Bra016757	NONE	maker-Cram_his_scaff6-augustus-gene-156.67	Sialb.0213s0012	NONE	Bo8g065000	NONE	Sialb.0166s0015	Bra019785	Bo5g016650	NONE	Sialb.0628s0034
NONE	NONE	NONE	NONE	NONE	Bo8g065010	maker-Cram_his_scaff10-augustus-gene-244.79	NONE	Bra019788	Bo5g016630	NONE	Sialb.0628s0031
Bra016754	Bo8g107910	maker-Cram_his_scaff6-augustus-gene-156.68	Sialb.0171s0053	Bra026953	Bo8g065030	NONE	Sialb.0166s0011	NONE	Bo8g092500	maker-Cram_his_scaff4-augustus-gene-336.64	NONE
Bra016753	NONE	NONE	Sialb.0171s0052	Bra026952	Bo8g065040	NONE	Sialb.0166s0010	NONE	Bo8g092510	maker-Cram_his_scaff4-snap-gene-336.89	NONE
Bra016752	Bo8g107900	maker-Cram_his_scaff6-augustus-gene-157.54	Sialb.0171s0051	Bra026951	Bo8g065050	maker-Cram_his_scaff10-augustus-gene-244.68	Sialb.0166s0009	Bra019792	Bo8g092520	maker-Cram_his_scaff4-augustus-gene-336.75	Sialb.0628s0028
Bra016750	NONE	maker-Cram_his_scaff6-augustus-gene-157.70	NONE	NONE	Bo8g065070	NONE	Sialb.0166s0007	NONE	NONE	NONE	NONE
Bra016749	NONE	maker-Cram_his_scaff6-augustus-gene-157.55	NONE	NONE	Bo8g065080	maker-Cram_his_scaff10-augustus-gene-244.69	Sialb.0166s0006	Bra019794	Bo5g016490	NONE	Sialb.0628s0027
NONE	NONE	NONE	NONE	NONE	NONE	maker-Cram_his_scaff10-snap-gene-244.88	NONE	Bra019796	Bo5g016470	NONE	Sialb.0628s0025
NONE	Bo8g107880	NONE	Sialb.0171s0048	Bra026948	NONE	maker-Cram_his_scaff10-augustus-gene-244.80	NONE	Bra019797	Bo5g016460	NONE	Sialb.0628s0024
Bra016747	NONE	maker-Cram_his_scaff6-augustus-gene-157.56	NONE	NONE	Bo8g065100	NONE	Sialb.0166s0004	NONE	NONE	NONE	Sialb.0588s0056
NONE	Bo8g107860	maker-Cram_his_scaff6-augustus-gene-157.57	Sialb.0171s0045	Bra026945	Bo8g065110	NONE	Sialb.0166s0003	NONE	NONE	maker-Cram_his_scaff4-augustus-gene-336.74	Sialb.0588s0055
NONE	Bo8g107850	NONE	Sialb.0171s0043	Bra026944	NONE	NONE	NONE	NONE	NONE	maker-Cram_his_scaff4-augustus-gene-336.73	NONE
NONE	Bo8g107780	NONE	Sialb.0628s0021	Bra026942	NONE	maker-Cram_his_scaff10-snap-gene-245.65	NONE	Bra019801	Bo5g016400	NONE	NONE
Bra016746	NONE	maker-Cram_his_scaff6-augustus-gene-157.58	Sialb.0628s0020	NONE	Bo8g065120	maker-Cram_his_scaff10-augustus-gene-245.52	NONE	Bra019802	Bo5g016390	NONE	NONE
Bra016745	Bo8g107770	maker-Cram_his_scaff6-augustus-gene-157.71	NONE	Bra026941	Bo8g065130	NONE	Sialb.0171s0054	NONE	NONE	maker-Cram_his_scaff4-augustus-gene-336.61	NONE
NONE	Bo8g107740	NONE	Sialb.0628s0018	Bra026939	NONE	maker-Cram_his_scaff10-augustus-gene-245.61	Sialb.0171s0056	Bra019804	Bo5g016380	NONE	NONE
Bra016744	NONE	maker-Cram_his_scaff6-snap-gene-157.83	Sialb.0628s0017	NONE	Bo8g065140	NONE	Sialb.0166s0002	Bra019805	Bo5g016370	NONE	Sialb.0588s0054
NONE	Bo8g107730	NONE	Sialb.0628s0015	Bra026938	Bo8g065150	maker-Cram_his_scaff10-snap-gene-245.68	Sialb.0588s0052	Bra019807	NONE	maker-Cram_his_scaff4-augustus-gene-336.72	Sialb.0171s0057
Bra016743	Bo8g107720	maker-Cram_his_scaff6-augustus-gene-157.61	NONE	Bra026937	Bo8g065160	NONE	Sialb.0588s0049	NONE	NONE	NONE	Sialb.0171s0059
NONE	Bo8g107650	NONE	Sialb.0628s0014	Bra026936	Bo8g065210	maker-Cram_his_scaff10-augustus-gene-245.54	Sialb.0588s0048	Bra019809	Bo5g015350	maker-Cram_his_scaff4-snap-gene-336.94	Sialb.0171s0060
NONE	Bo8g107630	NONE	NONE	Bra026928	NONE	NONE	NONE	NONE	NONE	maker-Cram_his_scaff4-augustus-gene-336.58	Sialb.0171s0067
NONE	Bo8g107620	NONE	Sialb.0628s0013	Bra026925	Bo8g065220	maker-Cram_his_scaff10-snap-gene-245.72	NONE	Bra019811	Bo5g015320	maker-Cram_his_scaff4-snap-gene-336.92	Sialb.0171s0068
Bra016739	NONE	NONE	Sialb.0628s0012	NONE	Bo8g065240	NONE	Sialb.0588s0046	Bra019812	Bo5g015310	snap_masked-Cram_his_scaff4-processed-gene-336.27	Sialb.0171s0069
NONE	Bo8g107590	NONE	NONE	Bra026921	NONE	NONE	NONE	NONE	NONE	maker-Cram_his_scaff4-augustus-gene-336.66	Sialb.0171s0070
NONE	NONE	NONE	Sialb.0628s0011	NONE	NONE	maker-Cram_his_scaff10-augustus-gene-245.64	NONE	Bra019814	Bo5g015300	NONE	NONE
Bra016738	NONE	maker-Cram_his_scaff6-augustus-gene-157.65	Sialb.0628s0010	NONE	Bo8g065250	NONE	Sialb.0588s0045	Bra019815	Bo5g015290	NONE	NONE
NONE	Bo8g107560	NONE	Sialb.0628s0008	NONE	NONE	maker-Cram_his_scaff10-augustus-gene-246.37	NONE	Bra019816	NONE	maker-Cram_his_scaff4-augustus-gene-336.65	Sialb.0171s0071
NONE	Bo8g107550	NONE	Sialb.0628s0007	Bra026920	NONE	maker-Cram_his_scaff10-augustus-gene-246.42	NONE	Bra019817	Bo5g015280	maker-Cram_his_scaff4-augustus-gene-336.57	Sialb.0171s0072
NONE	Bo8g107540	NONE	Sialb.0628s0006	Bra026919	NONE	NONE	NONE	Bra019818	Bo5g015270	maker-Cram_his_scaff4-augustus-gene-336.56	Sialb.0171s0073
NONE	NONE	NONE	Sialb.0628s0004	NONE	NONE	maker-Cram_his_scaff10-augustus-gene-246.39	NONE	Bra019819	Bo5g015250	NONE	NONE
NONE	Bo8g065360	maker-Cram_his_scaff6-augustus-gene-157.67	NONE	Bra026916	Bo8g107490	NONE	Sialb.0588s0042	NONE	NONE	NONE	NONE
NONE	NONE	NONE	Sialb.0469s0054	NONE	Bo8g107460	maker-Cram_his_scaff10-augustus-gene-246.44	NONE	Bra019822	Bo5g015200	NONE	NONE
Bra016734	Bo8g065380	maker-Cram_his_scaff6-snap-gene-157.90	Sialb.0469s0053	NONE	NONE	maker-Cram_his_scaff10-augustus-gene-246.40	Sialb.0588s0040	Bra019824	Bo5g015170	maker-Cram_his_scaff4-augustus-gene-335.47	Sialb.0171s0076
NONE	NONE	NONE	Sialb.0469s0052	NONE	Bo5g015120	maker-Cram_his_scaff10-augustus-gene-246.41	NONE	Bra019825	Bo5g015160	NONE	NONE
Bra016733	Bo8g065390	maker-Cram_his_scaff6-augustus-gene-158.68	NONE	NONE	NONE	NONE	Sialb.0588s0039	NONE	NONE	NONE	NONE
NONE	Bo8g065400	maker-Cram_his_scaff6-snap-gene-158.92	Sialb.0469s0051	Bra026912	Bo5g015110	maker-Cram_his_scaff10-augustus-gene-246.45	Sialb.0588s0038	Bra019826	NONE	NONE	NONE
NONE	NONE	NONE	Sialb.0469s0049	NONE	Bo5g015050	maker-Cram_his_scaff10-augustus-gene-247.57	NONE	Bra019828	NONE	NONE	NONE
Bra016731	NONE	maker-Cram_his_scaff6-augustus-gene-158.71	Sialb.0469s0048	NONE	Bo5g015040	maker-Cram_his_scaff10-augustus-gene-247.58	Sialb.0588s0036	NONE	Bo8g107450	maker-Cram_his_scaff4-augustus-gene-335.44	Sialb.0171s0077
Bra016730	Bo8g065460	maker-Cram_his_scaff6-snap-gene-158.84	NONE	NONE	NONE	NONE	Sialb.0588s0035	NONE	NONE	NONE	NONE
Bra016729	Bo8g065470	maker-Cram_his_scaff6-augustus-gene-158.72	Sialb.1160s0020	Bra026904	Bo5g017500	snap_masked-Cram_his_scaff10-processed-gene-240.41	Sialb.0588s0033	Bra019722	Bo8g107420	maker-Cram_his_scaff4-augustus-gene-334.39	Sialb.0171s0078
NONE	NONE	NONE	Sialb.1160s0019	Bra026903	Bo5g017510	snap_masked-Cram_his_scaff10-processed-gene-240.40	NONE	Bra019721	Bo8g107400	maker-Cram_his_scaff4-augustus-gene-334.37	Sialb.0171s0079
NONE	NONE	snap_masked-Cram_his_scaff6-processed-gene-158.33	Sialb.1160s0018	NONE	Bo5g017520	maker-Cram_his_scaff10-snap-gene-240.95	NONE	Bra019720	NONE	NONE	NONE
NONE	NONE	NONE	NONE	Bra026900	NONE	NONE	NONE	NONE	Bo8g107350	maker-Cram_his_scaff4-snap-gene-333.49	Sialb.0171s0084
NONE	NONE	NONE	NONE	Bra026898	NONE	NONE	NONE	NONE	Bo8g107330	maker-Cram_his_scaff4-augustus-gene-333.35	Sialb.0171s0086
NONE	NONE	NONE	Sialb.1160s0014	Bra026897	Bo5g017560	maker-Cram_his_scaff10-augustus-gene-240.74	NONE	Bra019716	Bo8g107320	maker-Cram_his_scaff4-augustus-gene-333.42	Sialb.0171s0087
NONE	NONE	NONE	Sialb.1160s0013	Bra026895	Bo5g017580	NONE	NONE	Bra019715	Bo8g107310	augustus_masked-Cram_his_scaff4-processed-gene-333.12	Sialb.0171s0088
NONE	NONE	NONE	Sialb.1160s0009	Bra040729	Bo5g017650	snap_masked-Cram_his_scaff10-processed-gene-240.32	NONE	Bra019712	NONE	NONE	NONE
NONE	NONE	NONE	Sialb.1160s0007	Bra040727	Bo5g017670	maker-Cram_his_scaff10-snap-gene-240.78	NONE	NONE	NONE	NONE	NONE
NONE	NONE	NONE	Sialb.1160s0006	Bra040725	Bo5g017690	snap_masked-Cram_his_scaff10-processed-gene-240.45	Sialb.1146s0001	NONE	NONE	NONE	NONE
NONE	NONE	NONE	Sialb.1160s0002	Bra040723	Bo5g017720	snap_masked-Cram_his_scaff10-processed-gene-240.26	Sialb.1146s0005	NONE	NONE	NONE	NONE
NONE	NONE	NONE	Sialb.1160s0001	Bra040722	Bo5g017730	maker-Cram_his_scaff10-snap-gene-239.90	Sialb.1146s0006	NONE	NONE	NONE	NONE
NONE	NONE	NONE	NONE	Bra040721	NONE	snap_masked-Cram_his_scaff10-processed-gene-239.31	Sialb.1146s0007	Bra026893	Bo8g107300	NONE	Sialb.0171s0089
NONE	NONE	NONE	NONE	Bra040720	Bo5g017750	maker-Cram_his_scaff10-augustus-gene-239.57	Sialb.1146s0008	Bra026892	Bo8g107290	maker-Cram_his_scaff4-augustus-gene-333.33	Sialb.0171s0090
NONE	NONE	NONE	NONE	Bra019707	Bo5g017790	maker-Cram_his_scaff10-augustus-gene-239.68	Sialb.1146s0009	NONE	NONE	NONE	NONE
NONE	NONE	NONE	NONE	Bra019706	Bo5g017800	maker-Cram_his_scaff10-augustus-gene-239.67	Sialb.1146s0010	Bra026891	Bo8g107270	maker-Cram_his_scaff4-augustus-gene-332.81	Sialb.0171s0091
NONE	NONE	NONE	NONE	Bra019705	Bo5g017810	maker-Cram_his_scaff10-augustus-gene-239.56	Sialb.1146s0011	Bra026890	Bo8g107260	maker-Cram_his_scaff4-augustus-gene-332.69	Sialb.0171s0092
NONE	NONE	NONE	NONE	Bra019704	Bo5g017820	maker-Cram_his_scaff10-augustus-gene-239.66	Sialb.1146s0012	NONE	NONE	NONE	NONE
Bra026931	NONE	NONE	Sialb.0171s0063	Bra019703	Bo5g017830	maker-Cram_his_scaff10-snap-gene-239.85	Sialb.1146s0013	Bra026885	Bo8g107250	maker-Cram_his_scaff4-snap-gene-332.109	Sialb.0171s0094
NONE	NONE	NONE	NONE	Bra019702	Bo5g017860	snap_masked-Cram_his_scaff10-processed-gene-239.27	Sialb.1146s0014	NONE	NONE	NONE	NONE
NONE	NONE	NONE	NONE	Bra019701	Bo5g017870	maker-Cram_his_scaff10-augustus-gene-239.63	Sialb.1146s0015	NONE	NONE	NONE	NONE
Bra016724	Bo8g065690	maker-Cram_his_scaff6-augustus-gene-158.75	Sialb.0171s0097	Bra019700	Bo5g017880	maker-Cram_his_scaff10-augustus-gene-239.55	Sialb.1146s0016	Bra026878	Bo8g107210	maker-Cram_his_scaff4-augustus-gene-332.66	Sialb.0588s0026
Bra016723	Bo8g065700	maker-Cram_his_scaff6-snap-gene-158.97	NONE	NONE	NONE	NONE	NONE	Bra026877	Bo8g107190	maker-Cram_his_scaff4-augustus-gene-332.65	Sialb.0588s0025
Bra016722	Bo8g065710	maker-Cram_his_scaff6-augustus-gene-158.62	NONE	NONE	NONE	NONE	NONE	Bra026876	Bo8g107180	maker-Cram_his_scaff4-augustus-gene-332.77	Sialb.0588s0024
NONE	NONE	NONE	Sialb.0171s0098	NONE	NONE	NONE	NONE	Bra026875	Bo8g107170	maker-Cram_his_scaff4-augustus-gene-332.76	NONE
Bra016721	Bo8g065720	maker-Cram_his_scaff6-augustus-gene-158.76	Sialb.0171s0099	Bra019699	Bo5g017910	maker-Cram_his_scaff10-augustus-gene-239.54	Sialb.1146s0017	Bra026874	Bo8g107160	maker-Cram_his_scaff4-augustus-gene-332.64	NONE
Bra016720	Bo8g065730	maker-Cram_his_scaff6-snap-gene-158.86	NONE	Bra019698	Bo5g017940	NONE	Sialb.1146s0018	NONE	NONE	NONE	Sialb.0588s0023
Bra016719	Bo8g065740	NONE	NONE	NONE	NONE	NONE	NONE	NONE	NONE	augustus_masked-Cram_his_scaff6-processed-gene-158.22	Sialb.0588s0022
Bra016717	Bo8g065760	maker-Cram_his_scaff6-augustus-gene-158.77	Sialb.0171s0102	NONE	NONE	NONE	NONE	Bra026871	Bo8g107140	NONE	Sialb.0588s0021
Bra016716	Bo8g065800	maker-Cram_his_scaff6-augustus-gene-158.64	Sialb.0171s0103	Bra019697	NONE	snap_masked-Cram_his_scaff10-processed-gene-239.32	Sialb.1146s0020	Bra026869	NONE	NONE	Sialb.0588s0020
NONE	NONE	snap_masked-Cram_his_scaff4-processed-gene-332.34	Sialb.0171s0104	Bra019696	Bo5g017950	snap_masked-Cram_his_scaff10-processed-gene-239.21	Sialb.1146s0021	Bra026868	Bo8g107130	NONE	NONE
NONE	NONE	NONE	NONE	Bra019694	Bo5g017960	maker-Cram_his_scaff10-augustus-gene-239.60	Sialb.1146s0022	NONE	NONE	NONE	NONE
NONE	NONE	maker-Cram_his_scaff4-augustus-gene-332.73	Sialb.0171s0106	Bra019692	Bo5g017980	snap_masked-Cram_his_scaff10-processed-gene-238.41	Sialb.1146s0024	Bra026867	NONE	NONE	NONE
NONE	Bo8g065810	NONE	Sialb.0171s0107	NONE	NONE	NONE	NONE	Bra026866	Bo8g107120	maker-Cram_his_scaff6-augustus-gene-158.78	Sialb.0588s0019
Bra016714	Bo8g065820	NONE	NONE	Bra019691	Bo5g018000	NONE	Sialb.1146s0025	NONE	NONE	maker-Cram_his_scaff6-augustus-gene-158.65	Sialb.0588s0018
NONE	NONE	maker-Cram_his_scaff4-augustus-gene-332.60	Sialb.0171s0108	NONE	Bo5g018010	NONE	NONE	Bra026865	Bo8g107110	NONE	NONE
NONE	NONE	maker-Cram_his_scaff4-snap-gene-332.100	Sialb.0171s0109	Bra019690	Bo5g018050	maker-Cram_his_scaff10-snap-gene-238.62	Sialb.2208s0007	Bra026863	Bo8g107080	NONE	NONE
Bra016713	Bo8g065830	snap_masked-Cram_his_scaff4-processed-gene-332.25	Sialb.0171s0110	NONE	NONE	NONE	NONE	NONE	NONE	NONE	Sialb.0588s0017
Bra016712	Bo8g065850	maker-Cram_his_scaff4-snap-gene-332.98	Sialb.0171s0111	Bra019685	Bo5g018150	maker-Cram_his_scaff10-snap-gene-238.61	Sialb.2208s0005	NONE	Bo8g107050	maker-Cram_his_scaff6-snap-gene-158.89	Sialb.0588s0014
Bra016708	Bo8g065930	maker-Cram_his_scaff4-snap-gene-331.91	Sialb.0171s0113	Bra019676	Bo5g018200	maker-Cram_his_scaff10-augustus-gene-238.43	Sialb.2208s0003	Bra026856	Bo8g107010	NONE	Sialb.0588s0013
NONE	NONE	maker-Cram_his_scaff4-augustus-gene-331.69	Sialb.0171s0114	NONE	NONE	NONE	NONE	Bra026855	Bo8g107000	NONE	NONE
NONE	NONE	maker-Cram_his_scaff4-augustus-gene-331.82	Sialb.0171s0115	Bra019675	Bo5g018220	maker-Cram_his_scaff10-augustus-gene-238.45	Sialb.2208s0002	Bra026854	Bo8g106990	NONE	NONE
NONE	NONE	maker-Cram_his_scaff4-augustus-gene-331.67	Sialb.0171s0117	Bra019674	Bo8g106980	maker-Cram_his_scaff10-augustus-gene-238.42	NONE	Bra026852	Bo5g019310	NONE	NONE
NONE	NONE	maker-Cram_his_scaff4-augustus-gene-331.81	Sialb.0171s0118	Bra019673	Bo8g106970	maker-Cram_his_scaff10-augustus-gene-238.44	Sialb.0798s0002	Bra026851	Bo5g019330	NONE	NONE
NONE	NONE	maker-Cram_his_scaff4-augustus-gene-331.80	Sialb.0171s0119	NONE	Bo8g106960	NONE	NONE	Bra026850	NONE	NONE	NONE
NONE	NONE	snap_masked-Cram_his_scaff4-processed-gene-331.45	NONE	Bra019672	Bo8g106950	NONE	Sialb.0798s0001	Bra026849	Bo5g019340	NONE	NONE
NONE	Bo8g065960	maker-Cram_his_scaff4-snap-gene-331.86	Sialb.0171s0123	NONE	Bo8g106920	NONE	NONE	Bra026846	NONE	maker-Cram_his_scaff6-snap-gene-158.102	Sialb.0588s0012
NONE	NONE	maker-Cram_his_scaff4-augustus-gene-331.76	Sialb.0275s0054	Bra019668	Bo8g106870	maker-Cram_his_scaff10-augustus-gene-237.71	Sialb.0247s0006	Bra026840	Bo5g019370	NONE	NONE
Bra016707	Bo8g065970	NONE	NONE	Bra019667	NONE	maker-Cram_his_scaff10-augustus-gene-237.63	Sialb.0247s0007	NONE	Bo5g019380	maker-Cram_his_scaff6-augustus-gene-158.81	NONE
NONE	Bo8g065990	NONE	NONE	Bra019665	NONE	maker-Cram_his_scaff10-augustus-gene-237.62	Sialb.0247s0009	NONE	Bo5g019400	maker-Cram_his_scaff6-augustus-gene-159.64	Sialb.0588s0011
NONE	NONE	NONE	NONE	Bra019663	NONE	maker-Cram_his_scaff10-augustus-gene-237.70	Sialb.0247s0011	NONE	Bo5g019410	NONE	NONE
Bra016706	Bo8g066000	NONE	Sialb.0275s0052	Bra019662	Bo8g106860	maker-Cram_his_scaff10-augustus-gene-237.69	Sialb.0247s0012	Bra026839	Bo5g019420	snap_masked-Cram_his_scaff6-processed-gene-159.29	Sialb.0588s0010
Bra016705	Bo8g066010	NONE	NONE	Bra019660	NONE	NONE	Sialb.0247s0014	NONE	NONE	maker-Cram_his_scaff10-augustus-gene-237.68	Sialb.0588s0009
NONE	NONE	NONE	NONE	Bra019658	Bo8g106840	NONE	Sialb.0247s0016	NONE	Bo5g019500	maker-Cram_his_scaff10-augustus-gene-237.67	NONE
NONE	NONE	NONE	Sialb.0275s0050	Bra019657	Bo8g106830	maker-Cram_his_scaff4-augustus-gene-331.64	Sialb.0247s0017	Bra026835	NONE	maker-Cram_his_scaff10-augustus-gene-237.60	NONE
NONE	NONE	NONE	Sialb.0275s0049	Bra019656	Bo8g106820	maker-Cram_his_scaff4-augustus-gene-331.73	Sialb.0247s0018	Bra026834	Bo5g019510	maker-Cram_his_scaff10-snap-gene-237.86	NONE
NONE	NONE	NONE	NONE	Bra026223	NONE	NONE	Sialb.0247s0020	NONE	Bo5g019550	maker-Cram_his_scaff10-augustus-gene-237.65	NONE
Bra016700	Bo8g066050	NONE	Sialb.0275s0047	Bra026221	NONE	maker-Cram_his_scaff4-augustus-gene-331.62	Sialb.0247s0022	Bra026832	Bo5g019570	NONE	Sialb.0588s0006
NONE	NONE	NONE	Sialb.0275s0046	Bra026220	Bo8g106800	NONE	Sialb.0247s0023	Bra026831	Bo5g019580	maker-Cram_his_scaff10-snap-gene-237.83	NONE
NONE	NONE	NONE	NONE	Bra026217	NONE	NONE	Sialb.0247s0027	NONE	Bo5g019630	maker-Cram_his_scaff10-snap-gene-236.70	NONE
NONE	NONE	maker-Cram_his_scaff10-snap-gene-236.78	NONE	Bra026215	NONE	maker-Cram_his_scaff4-snap-gene-331.94	Sialb.0247s0029	Bra026827	Bo5g019640	NONE	NONE
NONE	NONE	snap_masked-Cram_his_scaff10-processed-gene-236.29	NONE	Bra026211	NONE	NONE	Sialb.0247s0031	NONE	Bo5g019710	NONE	NONE
Bra016698	Bo8g066080	maker-Cram_his_scaff10-augustus-gene-236.53	Sialb.0275s0042	Bra026210	NONE	snap_masked-Cram_his_scaff4-processed-gene-330.23	Sialb.0247s0032	Bra026825	Bo5g019720	maker-Cram_his_scaff6-augustus-gene-159.67	Sialb.0588s0004
NONE	Bo8g066090	snap_masked-Cram_his_scaff10-processed-gene-236.26	NONE	Bra026209	NONE	NONE	Sialb.0247s0033	NONE	Bo5g019730	maker-Cram_his_scaff6-augustus-gene-159.68	NONE
NONE	NONE	maker-Cram_his_scaff10-augustus-gene-236.51	NONE	Bra026208	NONE	NONE	Sialb.0247s0034	NONE	Bo5g019740	NONE	NONE
NONE	NONE	NONE	NONE	NONE	Bo8g106740	maker-Cram_his_scaff4-snap-gene-330.44	Sialb.0247s0035	Bra026822	NONE	NONE	NONE
Bra016697	Bo8g066100	maker-Cram_his_scaff10-snap-gene-236.75	NONE	Bra026206	NONE	NONE	Sialb.0247s0036	NONE	Bo5g019770	maker-Cram_his_scaff6-augustus-gene-159.59	Sialb.0588s0002
Bra016694	Bo8g066110	maker-Cram_his_scaff10-snap-gene-236.74	NONE	Bra026205	NONE	NONE	Sialb.0247s0037	NONE	Bo5g019780	NONE	Sialb.0588s0001
NONE	Bo8g066120	maker-Cram_his_scaff10-augustus-gene-236.57	Sialb.0275s0038	Bra026204	Bo8g106710	maker-Cram_his_scaff4-augustus-gene-330.39	Sialb.0247s0038	Bra026819	Bo5g019790	NONE	Sialb.0147s0104
NONE	NONE	maker-Cram_his_scaff10-augustus-gene-236.50	Sialb.0275s0037	Bra026202	Bo8g106700	maker-Cram_his_scaff4-snap-gene-330.42	Sialb.0247s0039	Bra026818	Bo5g019810	NONE	NONE
Bra016693	Bo8g066130	NONE	Sialb.0275s0035	NONE	Bo8g106690	maker-Cram_his_scaff4-augustus-gene-330.33	NONE	Bra026816	Bo5g019840	NONE	NONE
NONE	NONE	maker-Cram_his_scaff10-augustus-gene-236.56	Sialb.0275s0034	Bra026199	Bo8g106680	maker-Cram_his_scaff4-augustus-gene-330.38	Sialb.0247s0041	Bra026815	Bo5g019850	NONE	NONE
NONE	NONE	maker-Cram_his_scaff10-augustus-gene-235.64	NONE	Bra026197	NONE	NONE	Sialb.0247s0045	NONE	Bo5g019870	NONE	NONE
Bra026813	Bo8g066170	maker-Cram_his_scaff10-snap-gene-235.86	Sialb.0275s0032	Bra016686	Bo8g106640	maker-Cram_his_scaff4-snap-gene-330.46	Sialb.0247s0048	Bra026196	Bo5g019930	NONE	Sialb.0147s0100
NONE	Bo8g066180	NONE	NONE	Bra016684	NONE	NONE	NONE	NONE	NONE	maker-Cram_his_scaff6-augustus-gene-159.69	Sialb.0147s0099
Bra026812	NONE	NONE	Sialb.0275s0031	NONE	Bo8g106630	augustus_masked-Cram_his_scaff4-processed-gene-329.23	NONE	NONE	NONE	NONE	NONE
Bra026811	NONE	NONE	Sialb.0275s0030	NONE	Bo8g106620	maker-Cram_his_scaff4-augustus-gene-329.76	NONE	NONE	NONE	NONE	NONE
NONE	Bo8g066200	NONE	NONE	Bra016683	NONE	NONE	NONE	NONE	NONE	maker-Cram_his_scaff6-augustus-gene-159.62	Sialb.0147s0098
Bra026810	Bo8g066210	maker-Cram_his_scaff10-augustus-gene-235.63	Sialb.0275s0029	Bra016682	Bo8g106610	maker-Cram_his_scaff4-augustus-gene-329.75	Sialb.0247s0050	Bra026194	Bo5g019950	snap_masked-Cram_his_scaff6-processed-gene-159.46	Sialb.0147s0097
Bra026809	NONE	NONE	Sialb.0275s0028	NONE	Bo8g106600	maker-Cram_his_scaff4-augustus-gene-329.74	NONE	NONE	NONE	NONE	NONE
Bra026808	NONE	maker-Cram_his_scaff10-augustus-gene-235.66	Sialb.0341s0044	NONE	Bo8g106590	maker-Cram_his_scaff4-snap-gene-329.99	Sialb.0247s0051	Bra026193	Bo5g019960	NONE	NONE
NONE	Bo8g066220	maker-Cram_his_scaff10-augustus-gene-235.60	NONE	NONE	NONE	NONE	Sialb.0247s0052	Bra026192	Bo5g019970	maker-Cram_his_scaff6-snap-gene-159.95	Sialb.0147s0096
Bra026807	Bo8g066230	maker-Cram_his_scaff10-augustus-gene-235.59	Sialb.0341s0043	Bra016681	Bo8g106580	NONE	Sialb.0247s0053	Bra026191	Bo5g019980	snap_masked-Cram_his_scaff6-processed-gene-159.49	Sialb.0147s0095
Bra026805	NONE	maker-Cram_his_scaff10-augustus-gene-235.58	Sialb.0341s0042	NONE	Bo8g106560	maker-Cram_his_scaff4-augustus-gene-329.71	Sialb.0247s0055	Bra026190	Bo5g020010	NONE	NONE
NONE	NONE	maker-Cram_his_scaff10-augustus-gene-235.57	NONE	NONE	NONE	NONE	Sialb.0247s0056	Bra026189	Bo5g020020	NONE	NONE
Bra026804	Bo5g020050	maker-Cram_his_scaff10-augustus-gene-235.65	Sialb.0341s0041	NONE	Bo8g106550	maker-Cram_his_scaff4-snap-gene-329.98	Sialb.0247s0057	Bra026188	Bo5g020030	NONE	NONE
NONE	Bo5g020070	maker-Cram_his_scaff10-augustus-gene-235.56	NONE	NONE	NONE	NONE	Sialb.0247s0058	Bra026187	Bo5g020040	NONE	NONE
NONE	Bo5g020090	maker-Cram_his_scaff10-augustus-gene-235.55	NONE	Bra016680	Bo8g063700	NONE	Sialb.0247s0059	Bra026186	Bo8g106540	maker-Cram_his_scaff6-augustus-gene-159.73	Sialb.0147s0094
Bra026802	Bo5g020100	maker-Cram_his_scaff10-snap-gene-235.73	Sialb.0341s0038	NONE	NONE	maker-Cram_his_scaff4-augustus-gene-329.68	Sialb.0247s0060	Bra026185	Bo8g106510	NONE	NONE
Bra026801	NONE	maker-Cram_his_scaff10-augustus-gene-235.53	Sialb.0341s0037	Bra016679	Bo8g063710	NONE	NONE	NONE	NONE	snap_masked-Cram_his_scaff6-processed-gene-159.51	Sialb.0147s0093
Bra026800	Bo5g020150	maker-Cram_his_scaff10-augustus-gene-235.52	Sialb.0341s0036	NONE	NONE	maker-Cram_his_scaff4-snap-gene-329.85	Sialb.0247s0061	Bra026184	Bo8g106490	NONE	NONE
Bra026798	Bo5g020160	maker-Cram_his_scaff10-augustus-gene-235.51	Sialb.0341s0035	NONE	NONE	snap_masked-Cram_his_scaff4-processed-gene-329.30	Sialb.0247s0062	Bra026183	Bo8g106480	NONE	NONE
Bra026797	Bo5g020190	maker-Cram_his_scaff10-augustus-gene-234.60	Sialb.0341s0034	NONE	NONE	maker-Cram_his_scaff4-augustus-gene-329.77	Sialb.0247s0063	Bra026182	Bo8g106470	NONE	NONE
Bra026795	Bo5g020270	maker-Cram_his_scaff10-augustus-gene-234.58	Sialb.0341s0032	NONE	NONE	maker-Cram_his_scaff4-snap-gene-329.82	Sialb.0247s0064	Bra026181	Bo8g106400	NONE	NONE
NONE	Bo5g020290	maker-Cram_his_scaff10-augustus-gene-234.57	NONE	NONE	NONE	NONE	Sialb.0247s0066	Bra026179	NONE	NONE	NONE
NONE	Bo5g020330	maker-Cram_his_scaff10-snap-gene-234.67	Sialb.0341s0030	Bra026793	Bo5g020370	NONE	NONE	Bra026176	Bo8g106370	NONE	NONE
NONE	NONE	maker-Cram_his_scaff10-snap-gene-234.65	Sialb.0341s0027	Bra026790	Bo5g020380	maker-Cram_his_scaff4-snap-gene-328.83	Sialb.0247s0067	Bra026174	Bo8g106340	NONE	NONE
Bra016677	Bo8g063730	snap_masked-Cram_his_scaff10-processed-gene-234.31	Sialb.0341s0026	Bra026789	Bo5g020390	NONE	Sialb.0247s0068	Bra026173	Bo8g106320	maker-Cram_his_scaff6-augustus-gene-159.75	Sialb.0147s0091
NONE	NONE	maker-Cram_his_scaff10-augustus-gene-234.52	Sialb.0341s0025	Bra026788	Bo5g020400	maker-Cram_his_scaff4-augustus-gene-328.65	Sialb.0247s0069	Bra026172	Bo8g106310	NONE	NONE
NONE	NONE	NONE	Sialb.0341s0024	Bra026787	Bo5g020410	snap_masked-Cram_his_scaff4-processed-gene-328.57	Sialb.0247s0070	Bra026171	Bo8g106300	NONE	NONE
NONE	NONE	maker-Cram_his_scaff10-augustus-gene-234.51	Sialb.0341s0023	Bra026786	Bo5g020490	maker-Cram_his_scaff4-augustus-gene-328.64	Sialb.0247s0072	Bra026169	Bo8g106290	NONE	NONE
NONE	NONE	maker-Cram_his_scaff10-augustus-gene-234.59	Sialb.0341s0022	Bra026785	Bo5g020500	maker-Cram_his_scaff4-augustus-gene-328.74	Sialb.0247s0073	Bra026168	Bo8g106280	NONE	NONE
Bra016674	Bo8g063770	NONE	Sialb.0341s0020	Bra026783	NONE	snap_masked-Cram_his_scaff4-processed-gene-328.42	NONE	NONE	Bo8g106260	maker-Cram_his_scaff6-augustus-gene-159.76	Sialb.0147s0089
NONE	NONE	NONE	Sialb.0341s0019	Bra026782	NONE	maker-Cram_his_scaff4-augustus-gene-328.73	NONE	NONE	Bo8g106250	NONE	NONE
NONE	NONE	maker-Cram_his_scaff10-snap-gene-233.97	Sialb.0341s0018	Bra026780	Bo5g020540	snap_masked-Cram_his_scaff4-processed-gene-328.53	Sialb.0609s0049	NONE	Bo8g106230	NONE	NONE
Bra016673	Bo8g063780	NONE	Sialb.0341s0017	NONE	NONE	NONE	NONE	NONE	NONE	maker-Cram_his_scaff6-augustus-gene-159.63	NONE
NONE	NONE	maker-Cram_his_scaff10-augustus-gene-233.71	Sialb.0341s0016	Bra026779	Bo5g020570	snap_masked-Cram_his_scaff4-processed-gene-328.37	Sialb.0609s0046	Bra026162	Bo8g106210	NONE	NONE
Bra016672	Bo8g063790	maker-Cram_his_scaff10-augustus-gene-233.70	Sialb.0341s0015	NONE	Bo5g020580	maker-Cram_his_scaff4-augustus-gene-328.61	Sialb.0609s0045	Bra026161	NONE	maker-Cram_his_scaff6-augustus-gene-159.77	Sialb.0147s0087
Bra016671	Bo8g066260	maker-Cram_his_scaff10-snap-gene-233.94	Sialb.0341s0014	Bra026778	Bo5g020590	maker-Cram_his_scaff4-augustus-gene-328.69	Sialb.0609s0044	Bra026160	Bo8g106200	NONE	NONE
NONE	NONE	maker-Cram_his_scaff10-augustus-gene-233.69	Sialb.5709s0002	Bra026777	Bo5g020610	maker-Cram_his_scaff4-augustus-gene-328.60	Sialb.0609s0042	Bra026158	Bo8g106190	NONE	NONE
Bra016669	Bo8g066280	maker-Cram_his_scaff10-augustus-gene-233.68	NONE	NONE	Bo5g020620	NONE	Sialb.0609s0040	Bra026157	NONE	maker-Cram_his_scaff6-augustus-gene-160.73	Sialb.0147s0085
NONE	NONE	snap_masked-Cram_his_scaff10-processed-gene-233.48	NONE	NONE	Bo5g020650	NONE	Sialb.0609s0039	Bra026155	NONE	NONE	NONE
Bra016668	Bo8g066320	maker-Cram_his_scaff10-augustus-gene-233.67	NONE	NONE	Bo5g020660	NONE	Sialb.0609s0038	Bra026154	NONE	maker-Cram_his_scaff6-augustus-gene-160.74	Sialb.0147s0084
NONE	NONE	snap_masked-Cram_his_scaff10-processed-gene-233.34	NONE	NONE	Bo5g020670	NONE	Sialb.0609s0037	Bra026153	NONE	NONE	NONE
NONE	Bo8g066340	NONE	NONE	NONE	Bo5g020720	NONE	Sialb.0609s0032	Bra026148	NONE	maker-Cram_his_scaff6-augustus-gene-160.61	NONE
NONE	NONE	snap_masked-Cram_his_scaff10-processed-gene-233.32	NONE	NONE	Bo5g020730	NONE	Sialb.0609s0031	Bra026147	NONE	NONE	NONE
NONE	NONE	maker-Cram_his_scaff10-augustus-gene-233.65	NONE	NONE	Bo5g020750	NONE	Sialb.0609s0030	Bra026145	NONE	NONE	NONE
NONE	NONE	maker-Cram_his_scaff10-augustus-gene-233.64	NONE	NONE	Bo5g020760	NONE	Sialb.0609s0029	Bra026144	NONE	NONE	NONE
Bra016665	Bo8g066360	maker-Cram_his_scaff10-augustus-gene-233.63	NONE	NONE	Bo5g020780	maker-Cram_his_scaff4-augustus-gene-327.49	Sialb.0609s0027	NONE	Bo8g106130	maker-Cram_his_scaff6-snap-gene-160.101	Sialb.0341s0009
Bra016664	Bo8g066370	maker-Cram_his_scaff10-snap-gene-233.79	Sialb.0147s0080	Bra026772	NONE	snap_masked-Cram_his_scaff4-processed-gene-327.28	Sialb.0609s0026	Bra026142	Bo8g106120	NONE	Sialb.0341s0008
Bra016663	Bo8g066410	maker-Cram_his_scaff10-augustus-gene-232.77	Sialb.0147s0079	Bra026770	Bo5g020790	maker-Cram_his_scaff4-augustus-gene-327.57	Sialb.0609s0022	Bra026140	Bo8g106100	maker-Cram_his_scaff6-augustus-gene-160.62	Sialb.0341s0006
NONE	NONE	maker-Cram_his_scaff10-augustus-gene-232.76	NONE	Bra026769	Bo5g020800	maker-Cram_his_scaff4-augustus-gene-327.56	Sialb.0609s0021	Bra026139	Bo8g106090	NONE	NONE
Bra016662	Bo8g066430	maker-Cram_his_scaff10-augustus-gene-232.75	NONE	Bra026768	Bo5g020810	maker-Cram_his_scaff4-augustus-gene-327.55	Sialb.0609s0020	Bra026138	Bo8g106070	maker-Cram_his_scaff6-augustus-gene-160.63	Sialb.0341s0005
NONE	NONE	maker-Cram_his_scaff10-snap-gene-232.95	NONE	Bra026766	Bo5g020850	maker-Cram_his_scaff4-augustus-gene-327.54	Sialb.0609s0017	Bra026135	Bo8g106050	NONE	Sialb.0341s0003
NONE	NONE	NONE	NONE	Bra026765	Bo5g020860	augustus_masked-Cram_his_scaff4-processed-gene-327.11	Sialb.0609s0016	Bra026134	Bo8g106040	NONE	Sialb.0341s0002
NONE	NONE	maker-Cram_his_scaff10-augustus-gene-232.73	NONE	NONE	Bo5g020870	NONE	Sialb.0609s0015	Bra026133	NONE	NONE	NONE
Bra016659	Bo8g066470	maker-Cram_his_scaff10-augustus-gene-232.67	Sialb.0147s0078	Bra026763	Bo5g020890	NONE	Sialb.0609s0013	Bra026131	Bo8g106030	maker-Cram_his_scaff6-augustus-gene-160.77	NONE
Bra016658	Bo8g066480	NONE	NONE	Bra026761	Bo5g020900	NONE	Sialb.0609s0012	Bra026130	Bo8g106020	maker-Cram_his_scaff6-snap-gene-160.85	NONE
Bra016657	Bo8g066490	maker-Cram_his_scaff10-augustus-gene-232.66	NONE	NONE	Bo5g020910	NONE	Sialb.0609s0011	NONE	NONE	maker-Cram_his_scaff6-augustus-gene-160.78	NONE
NONE	NONE	maker-Cram_his_scaff10-augustus-gene-232.65	NONE	NONE	Bo5g020920	NONE	Sialb.0609s0010	Bra026129	NONE	NONE	NONE
NONE	NONE	snap_masked-Cram_his_scaff10-processed-gene-232.42	NONE	Bra026760	Bo5g020930	snap_masked-Cram_his_scaff4-processed-gene-327.36	Sialb.0609s0009	Bra026128	Bo8g106010	NONE	Sialb.0360s0003
NONE	NONE	maker-Cram_his_scaff10-augustus-gene-232.64	NONE	NONE	Bo5g020980	NONE	Sialb.0609s0006	Bra026127	NONE	NONE	NONE
Bra016656	Bo8g066520	maker-Cram_his_scaff10-augustus-gene-232.70	Sialb.0147s0077	NONE	Bo5g021020	NONE	Sialb.0609s0005	Bra026126	NONE	snap_masked-Cram_his_scaff6-processed-gene-160.40	NONE
NONE	NONE	maker-Cram_his_scaff10-snap-gene-232.88	NONE	NONE	Bo5g021030	NONE	Sialb.0609s0004	Bra026125	NONE	NONE	NONE
NONE	NONE	maker-Cram_his_scaff10-augustus-gene-232.63	NONE	Bra026759	Bo5g021040	NONE	Sialb.0609s0003	Bra026124	Bo8g106000	NONE	NONE
NONE	NONE	maker-Cram_his_scaff10-augustus-gene-232.69	NONE	NONE	Bo5g021050	NONE	Sialb.0609s0002	Bra026123	NONE	NONE	NONE
NONE	NONE	maker-Cram_his_scaff10-augustus-gene-232.62	NONE	Bra026757	Bo5g021060	maker-Cram_his_scaff4-augustus-gene-327.45	Sialb.0609s0001	Bra026122	Bo8g105980	NONE	Sialb.0360s0005
Bra016654	Bo8g066530	maker-Cram_his_scaff10-augustus-gene-231.69	NONE	Bra026756	Bo5g021100	maker-Cram_his_scaff4-augustus-gene-326.71	Sialb.1318s0003	Bra026120	Bo8g105970	NONE	Sialb.0360s0006
NONE	NONE	maker-Cram_his_scaff10-snap-gene-231.84	NONE	NONE	Bo5g021130	NONE	Sialb.1318s0004	Bra026117	NONE	NONE	NONE
Bra016653	Bo8g066540	maker-Cram_his_scaff10-augustus-gene-231.67	Sialb.0147s0076	NONE	Bo5g021150	snap_masked-Cram_his_scaff4-processed-gene-326.53	Sialb.3934s0001	Bra026115	Bo8g105920	maker-Cram_his_scaff6-augustus-gene-160.65	Sialb.0360s0011
NONE	NONE	snap_masked-Cram_his_scaff10-processed-gene-231.32	Sialb.1318s0008	NONE	Bo5g021160	NONE	Sialb.3934s0003	Bra026114	NONE	NONE	NONE
NONE	NONE	snap_masked-Cram_his_scaff10-processed-gene-231.46	Sialb.1318s0009	NONE	Bo5g021170	NONE	NONE	Bra026113	NONE	NONE	NONE
NONE	NONE	maker-Cram_his_scaff10-augustus-gene-231.63	Sialb.1318s0010	Bra026751	Bo5g021180	maker-Cram_his_scaff4-augustus-gene-326.61	Sialb.3222s0004	Bra026112	Bo8g105910	NONE	Sialb.0360s0013
NONE	NONE	NONE	NONE	Bra026750	NONE	snap_masked-Cram_his_scaff4-processed-gene-326.33	NONE	NONE	Bo8g105900	NONE	Sialb.0360s0014
Bra016651	Bo8g066560	NONE	Sialb.1318s0014	Bra026749	Bo5g021280	maker-Cram_his_scaff4-augustus-gene-326.60	Sialb.3222s0001	Bra026108	Bo8g105890	maker-Cram_his_scaff6-augustus-gene-160.79	NONE
NONE	NONE	maker-Cram_his_scaff10-augustus-gene-231.59	NONE	NONE	Bo5g021320	NONE	Sialb.2183s0005	Bra026103	NONE	NONE	NONE
NONE	NONE	NONE	NONE	Bra026747	Bo5g021350	maker-Cram_his_scaff4-augustus-gene-326.59	Sialb.2183s0007	Bra026101	Bo8g105880	NONE	Sialb.0360s0018
NONE	NONE	maker-Cram_his_scaff10-augustus-gene-231.65	NONE	Bra026746	Bo5g021360	NONE	Sialb.2183s0008	Bra026100	Bo8g105870	NONE	Sialb.0360s0019
Bra016649	Bo8g066590	maker-Cram_his_scaff10-augustus-gene-230.80	Sialb.2183s0012	Bra026742	Bo5g021390	NONE	Sialb.1166s0001	Bra026097	Bo8g105750	maker-Cram_his_scaff6-augustus-gene-160.66	Sialb.0360s0023
NONE	NONE	maker-Cram_his_scaff10-augustus-gene-230.79	Sialb.2183s0013	NONE	Bo5g021400	NONE	Sialb.1166s0002	Bra026096	NONE	NONE	NONE
Bra016648	NONE	maker-Cram_his_scaff10-augustus-gene-230.68	Sialb.2183s0014	Bra026741	Bo5g021410	maker-Cram_his_scaff4-augustus-gene-326.57	Sialb.1166s0003	Bra026095	Bo8g105740	NONE	Sialb.0360s0024
NONE	NONE	snap_masked-Cram_his_scaff10-processed-gene-230.56	NONE	NONE	Bo5g021420	NONE	Sialb.1166s0004	Bra026094	NONE	NONE	NONE
Bra016647	Bo8g066600	maker-Cram_his_scaff10-augustus-gene-230.76	Sialb.0147s0071	Bra026739	Bo5g021430	NONE	Sialb.1166s0008	Bra026092	Bo8g105720	maker-Cram_his_scaff6-augustus-gene-160.68	Sialb.0360s0026
Bra016646	Bo8g066610	NONE	Sialb.0147s0070	Bra026738	Bo5g021440	maker-Cram_his_scaff4-augustus-gene-326.64	Sialb.1166s0009	Bra026091	Bo8g105710	maker-Cram_his_scaff6-augustus-gene-160.69	Sialb.0360s0027
NONE	NONE	maker-Cram_his_scaff10-augustus-gene-230.74	NONE	Bra026737	NONE	maker-Cram_his_scaff4-augustus-gene-326.63	Sialb.1166s0010	Bra026090	Bo8g105700	NONE	Sialb.0360s0028
Bra016645	Bo8g066620	NONE	Sialb.0147s0069	Bra026736	NONE	maker-Cram_his_scaff4-augustus-gene-326.56	NONE	NONE	NONE	maker-Cram_his_scaff6-augustus-gene-160.81	Sialb.0360s0029
NONE	NONE	maker-Cram_his_scaff10-augustus-gene-230.65	NONE	NONE	Bo5g021470	NONE	Sialb.1166s0014	Bra026085	NONE	NONE	NONE
Bra016644	Bo8g066630	NONE	Sialb.0147s0068	NONE	Bo5g021500	augustus_masked-Cram_his_scaff4-processed-gene-325.9	Sialb.1166s0016	Bra026084	Bo8g105670	NONE	NONE
Bra016643	NONE	NONE	NONE	Bra026734	Bo5g021510	NONE	Sialb.1166s0017	Bra026083	Bo8g105660	maker-Cram_his_scaff6-augustus-gene-160.70	Sialb.0360s0032
NONE	NONE	maker-Cram_his_scaff10-augustus-gene-230.63	NONE	NONE	Bo5g021530	NONE	Sialb.1166s0019	Bra026081	NONE	NONE	NONE
NONE	NONE	maker-Cram_his_scaff10-snap-gene-230.95	NONE	Bra026733	Bo5g021540	maker-Cram_his_scaff4-augustus-gene-325.69	Sialb.1166s0020	Bra026080	NONE	NONE	Sialb.0360s0033
NONE	NONE	snap_masked-Cram_his_scaff10-processed-gene-230.30	NONE	Bra026732	Bo5g021560	NONE	NONE	NONE	Bo8g105640	NONE	Sialb.0360s0035
Bra016642	NONE	NONE	Sialb.0147s0067	Bra026730	NONE	maker-Cram_his_scaff4-snap-gene-325.76	Sialb.1166s0022	Bra026079	Bo8g105620	snap_masked-Cram_his_scaff6-processed-gene-160.60	Sialb.0360s0036
NONE	Bo8g066650	NONE	Sialb.0147s0066	Bra026729	NONE	NONE	NONE	NONE	Bo8g105610	maker-Cram_his_scaff6-augustus-gene-160.71	Sialb.0360s0037
NONE	NONE	maker-Cram_his_scaff10-augustus-gene-230.69	NONE	Bra026728	Bo5g021590	NONE	Sialb.1166s0024	Bra026076	Bo8g105600	NONE	Sialb.0360s0038
NONE	NONE	maker-Cram_his_scaff10-augustus-gene-229.71	NONE	NONE	Bo5g021600	NONE	Sialb.1166s0025	Bra026075	NONE	NONE	NONE
NONE	NONE	maker-Cram_his_scaff10-augustus-gene-229.59	NONE	Bra026727	Bo5g021610	maker-Cram_his_scaff4-augustus-gene-325.57	Sialb.1166s0026	Bra026074	NONE	NONE	Sialb.0360s0039
Bra016641	NONE	NONE	Sialb.0147s0065	NONE	Bo5g021620	maker-Cram_his_scaff4-snap-gene-325.81	Sialb.1166s0027	Bra026073	Bo8g105590	NONE	Sialb.0360s0040
NONE	NONE	maker-Cram_his_scaff10-augustus-gene-229.70	NONE	Bra026726	Bo5g021630	maker-Cram_his_scaff4-snap-gene-325.80	Sialb.1166s0028	Bra026072	Bo8g105570	NONE	Sialb.0360s0042
NONE	NONE	NONE	NONE	Bra026724	Bo5g021640	maker-Cram_his_scaff4-augustus-gene-325.55	NONE	NONE	Bo8g105560	NONE	Sialb.0360s0043
NONE	NONE	maker-Cram_his_scaff10-augustus-gene-229.58	NONE	NONE	Bo5g021660	NONE	Sialb.1166s0030	Bra026069	NONE	NONE	NONE
NONE	NONE	maker-Cram_his_scaff10-augustus-gene-229.69	Sialb.0844s0001	NONE	Bo5g021670	NONE	Sialb.1166s0031	Bra026068	NONE	NONE	NONE
NONE	NONE	maker-Cram_his_scaff10-augustus-gene-229.68	Sialb.0844s0002	Bra026723	Bo5g021680	maker-Cram_his_scaff4-snap-gene-325.79	Sialb.1166s0032	Bra026067	Bo8g105550	NONE	Sialb.0360s0044
NONE	Bo5g021710	maker-Cram_his_scaff10-augustus-gene-229.67	Sialb.0844s0003	NONE	Bo5g021690	NONE	NONE	Bra026066	NONE	maker-Cram_his_scaff6-augustus-gene-161.61	NONE
NONE	Bo5g021720	NONE	Sialb.0844s0004	NONE	Bo5g021700	NONE	NONE	Bra026065	NONE	maker-Cram_his_scaff6-augustus-gene-161.73	NONE
NONE	Bo5g021730	maker-Cram_his_scaff10-augustus-gene-229.66	Sialb.0844s0005	NONE	NONE	NONE	NONE	Bra026064	NONE	NONE	NONE
Bra016639	Bo5g021800	NONE	Sialb.0844s0008	NONE	Bo8g066690	NONE	Sialb.0147s0057	Bra026059	NONE	maker-Cram_his_scaff6-augustus-gene-161.74	NONE
NONE	Bo5g021810	maker-Cram_his_scaff10-snap-gene-229.85	Sialb.0844s0009	NONE	NONE	NONE	NONE	Bra026058	NONE	NONE	NONE
NONE	Bo5g021850	maker-Cram_his_scaff10-augustus-gene-229.63	Sialb.0844s0010	NONE	NONE	NONE	NONE	Bra026057	NONE	NONE	NONE
Bra016637	NONE	NONE	NONE	NONE	Bo8g066710	NONE	Sialb.0147s0055	NONE	NONE	snap_masked-Cram_his_scaff6-processed-gene-161.51	NONE
NONE	NONE	NONE	NONE	Bra026721	NONE	maker-Cram_his_scaff4-augustus-gene-325.59	NONE	NONE	Bo8g105500	NONE	Sialb.0360s0047
NONE	Bo5g021860	maker-Cram_his_scaff10-augustus-gene-229.56	Sialb.0844s0012	NONE	NONE	NONE	NONE	Bra026055	NONE	NONE	NONE
NONE	Bo5g021890	NONE	Sialb.0844s0014	Bra026720	NONE	maker-Cram_his_scaff4-augustus-gene-325.53	NONE	Bra026048	Bo8g105490	NONE	Sialb.0360s0048
NONE	Bo5g021920	maker-Cram_his_scaff10-augustus-gene-229.60	Sialb.0844s0015	Bra026718	NONE	maker-Cram_his_scaff4-augustus-gene-325.58	NONE	Bra026046	Bo8g105470	NONE	Sialb.0360s0049
NONE	Bo5g021970	maker-Cram_his_scaff10-augustus-gene-228.68	Sialb.0844s0019	NONE	NONE	NONE	NONE	Bra026043	NONE	NONE	NONE
NONE	Bo5g021980	maker-Cram_his_scaff10-augustus-gene-228.55	Sialb.0844s0020	Bra026716	NONE	maker-Cram_his_scaff4-snap-gene-324.71	NONE	Bra026042	Bo8g105450	NONE	NONE
NONE	Bo5g021990	snap_masked-Cram_his_scaff10-processed-gene-228.49	Sialb.0844s0021	NONE	NONE	NONE	NONE	Bra026041	NONE	NONE	NONE
NONE	Bo5g022000	maker-Cram_his_scaff10-augustus-gene-228.66	Sialb.0844s0022	Bra026715	NONE	maker-Cram_his_scaff4-augustus-gene-324.61	NONE	Bra026040	Bo8g105420	NONE	Sialb.0360s0052
NONE	Bo5g022010	maker-Cram_his_scaff10-augustus-gene-228.54	Sialb.0844s0023	Bra026714	NONE	maker-Cram_his_scaff4-snap-gene-324.70	NONE	Bra026039	Bo8g105410	NONE	Sialb.0360s0054
NONE	NONE	maker-Cram_his_scaff10-snap-gene-228.71	NONE	Bra026712	Bo8g066720	maker-Cram_his_scaff4-augustus-gene-324.50	Sialb.0147s0054	NONE	Bo8g105400	maker-Cram_his_scaff6-augustus-gene-161.75	Sialb.0360s0056
NONE	Bo5g022080	snap_masked-Cram_his_scaff10-processed-gene-228.42	Sialb.0844s0029	NONE	NONE	NONE	NONE	Bra026033	NONE	NONE	Sialb.1462s0023
Bra016636	Bo5g022090	maker-Cram_his_scaff10-augustus-gene-228.61	Sialb.0844s0030	Bra026710	Bo8g066730	maker-Cram_his_scaff4-augustus-gene-324.59	Sialb.0147s0053	Bra026032	Bo8g105380	maker-Cram_his_scaff6-augustus-gene-161.62	Sialb.1462s0022
NONE	Bo5g022100	maker-Cram_his_scaff10-augustus-gene-228.60	Sialb.0844s0031	NONE	NONE	NONE	NONE	Bra026031	NONE	NONE	Sialb.1462s0021
Bra016634	Bo5g022120	NONE	Sialb.0039s0001	Bra026708	Bo8g066770	NONE	Sialb.0147s0051	Bra026030	Bo8g105350	maker-Cram_his_scaff6-snap-gene-161.85	Sialb.1462s0019
NONE	Bo5g022130	maker-Cram_his_scaff10-augustus-gene-228.58	NONE	NONE	NONE	NONE	NONE	Bra026029	NONE	NONE	Sialb.1462s0018
Bra016633	NONE	NONE	NONE	NONE	Bo8g066780	NONE	Sialb.0147s0050	NONE	NONE	maker-Cram_his_scaff6-augustus-gene-161.76	NONE
NONE	Bo5g022140	maker-Cram_his_scaff10-augustus-gene-228.57	NONE	NONE	NONE	NONE	Sialb.0147s0049	Bra026028	NONE	maker-Cram_his_scaff6-augustus-gene-161.65	Sialb.1462s0017
Bra016632	NONE	NONE	NONE	NONE	Bo8g066790	NONE	Sialb.0147s0048	NONE	NONE	maker-Cram_his_scaff6-snap-gene-161.102	NONE
Bra016631	Bo5g022150	NONE	Sialb.0039s0002	Bra026707	Bo8g066800	maker-Cram_his_scaff4-augustus-gene-324.56	Sialb.0147s0047	Bra026027	Bo8g105340	NONE	Sialb.1462s0016
NONE	NONE	NONE	Sialb.0039s0003	Bra026706	NONE	snap_masked-Cram_his_scaff4-processed-gene-324.27	NONE	NONE	Bo8g105330	NONE	NONE
NONE	Bo5g022170	maker-Cram_his_scaff10-augustus-gene-228.56	Sialb.0039s0004	Bra026705	NONE	NONE	NONE	Bra026025	Bo8g105320	NONE	Sialb.1462s0014
Bra016630	NONE	NONE	NONE	NONE	Bo8g066810	NONE	Sialb.0147s0046	NONE	NONE	maker-Cram_his_scaff6-augustus-gene-161.67	NONE
NONE	NONE	NONE	Sialb.0039s0006	Bra026704	NONE	NONE	NONE	NONE	Bo8g105310	maker-Cram_his_scaff4-augustus-gene-324.54	NONE
NONE	Bo5g022180	NONE	NONE	NONE	NONE	NONE	NONE	Bra026024	NONE	augustus_masked-Cram_his_scaff4-processed-gene-324.8	Sialb.1462s0013
NONE	Bo5g022190	snap_masked-Cram_his_scaff10-processed-gene-228.23	Sialb.0039s0007	Bra026702	NONE	maker-Cram_his_scaff4-augustus-gene-324.48	NONE	Bra026023	Bo8g105280	NONE	Sialb.1462s0012
NONE	Bo5g022200	maker-Cram_his_scaff10-augustus-gene-228.52	Sialb.0039s0008	NONE	NONE	maker-Cram_his_scaff4-augustus-gene-324.47	NONE	Bra026022	Bo8g105270	NONE	Sialb.1462s0011
Bra016629	Bo5g022210	maker-Cram_his_scaff10-augustus-gene-227.68	NONE	NONE	Bo8g066830	NONE	Sialb.0147s0045	Bra026021	NONE	maker-Cram_his_scaff6-augustus-gene-161.68	Sialb.1462s0010
Bra016628	Bo5g022220	snap_masked-Cram_his_scaff10-processed-gene-227.32	NONE	NONE	Bo8g066840	NONE	NONE	Bra026020	NONE	maker-Cram_his_scaff6-snap-gene-161.105	Sialb.1462s0009
Bra016627	Bo5g022230	maker-Cram_his_scaff10-augustus-gene-227.67	NONE	NONE	Bo8g066850	NONE	Sialb.0147s0044	Bra026019	NONE	snap_masked-Cram_his_scaff6-processed-gene-161.40	Sialb.1462s0008
NONE	Bo5g022260	maker-Cram_his_scaff10-snap-gene-227.83	Sialb.0929s0033	NONE	NONE	NONE	NONE	Bra026015	NONE	NONE	Sialb.1462s0001
Bra016623	NONE	snap_masked-Cram_his_scaff10-processed-gene-227.38	Sialb.0929s0032	NONE	Bo8g066910	maker-Cram_his_scaff4-snap-gene-324.72	NONE	Bra026013	Bo8g105230	NONE	Sialb.0039s0013
Bra016622	NONE	NONE	NONE	NONE	Bo8g066920	maker-Cram_his_scaff4-augustus-gene-323.64	Sialb.0147s0036	NONE	Bo8g105220	maker-Cram_his_scaff6-augustus-gene-161.70	Sialb.0039s0014
NONE	Bo5g022310	maker-Cram_his_scaff10-snap-gene-227.70	Sialb.0929s0031	NONE	NONE	NONE	NONE	Bra026012	NONE	NONE	NONE
NONE	Bo5g022320	maker-Cram_his_scaff10-snap-gene-227.80	Sialb.0929s0030	NONE	NONE	NONE	NONE	Bra026011	NONE	NONE	NONE
NONE	Bo5g022350	maker-Cram_his_scaff10-snap-gene-227.79	Sialb.0929s0028	Bra026693	NONE	maker-Cram_his_scaff4-snap-gene-323.76	NONE	Bra026008	NONE	NONE	Sialb.0039s0015
NONE	Bo5g022360	maker-Cram_his_scaff10-augustus-gene-227.57	Sialb.0929s0027	NONE	NONE	NONE	NONE	Bra026007	NONE	NONE	NONE
NONE	Bo5g022380	maker-Cram_his_scaff10-augustus-gene-227.55	Sialb.0929s0025	NONE	NONE	NONE	NONE	Bra026006	NONE	NONE	NONE
Bra016621	Bo5g023420	maker-Cram_his_scaff10-augustus-gene-226.62	Sialb.0929s0024	Bra026692	Bo8g066930	NONE	NONE	Bra040985	Bo8g105140	maker-Cram_his_scaff6-snap-gene-161.110	Sialb.0039s0017
NONE	Bo5g023440	snap_masked-Cram_his_scaff10-processed-gene-226.51	NONE	Bra026691	NONE	NONE	NONE	NONE	Bo8g105130	NONE	Sialb.0039s0018
Bra016620	NONE	NONE	NONE	Bra026690	Bo8g066940	maker-Cram_his_scaff4-augustus-gene-323.53	Sialb.0147s0035	Bra040984	Bo8g105120	maker-Cram_his_scaff6-augustus-gene-162.60	Sialb.0039s0019
Bra016618	Bo5g023460	maker-Cram_his_scaff10-augustus-gene-226.59	Sialb.0929s0021	NONE	Bo8g066960	NONE	Sialb.0147s0033	Bra026003	NONE	maker-Cram_his_scaff6-augustus-gene-162.61	NONE
NONE	Bo5g023470	maker-Cram_his_scaff10-augustus-gene-226.70	Sialb.0929s0020	Bra026687	NONE	maker-Cram_his_scaff4-augustus-gene-323.60	NONE	Bra026001	Bo8g105090	NONE	Sialb.0039s0023
Bra016617	Bo5g023480	maker-Cram_his_scaff10-augustus-gene-226.58	Sialb.0929s0019	Bra026686	Bo8g066970	NONE	Sialb.0147s0032	Bra026000	Bo8g105080	NONE	Sialb.0039s0024
NONE	Bo5g023510	maker-Cram_his_scaff10-augustus-gene-226.57	Sialb.0929s0018	NONE	NONE	NONE	NONE	Bra025999	NONE	NONE	NONE
NONE	Bo5g023540	maker-Cram_his_scaff10-augustus-gene-226.56	Sialb.0929s0015	NONE	NONE	maker-Cram_his_scaff4-augustus-gene-323.52	NONE	Bra025996	NONE	NONE	Sialb.0039s0026
NONE	Bo5g023550	maker-Cram_his_scaff10-snap-gene-226.88	Sialb.0929s0013	Bra026679	NONE	maker-Cram_his_scaff4-snap-gene-323.71	NONE	Bra025995	Bo8g105040	NONE	Sialb.0039s0027
Bra016615	Bo5g023570	NONE	Sialb.0929s0012	NONE	Bo8g066990	NONE	NONE	Bra025993	NONE	maker-Cram_his_scaff6-augustus-gene-162.52	NONE
Bra016614	Bo5g023580	maker-Cram_his_scaff10-augustus-gene-226.66	Sialb.0929s0011	Bra026678	Bo8g067000	maker-Cram_his_scaff4-augustus-gene-323.56	Sialb.0147s0030	Bra025991	Bo8g105010	NONE	Sialb.0039s0030
Bra016613	Bo5g023590	maker-Cram_his_scaff10-augustus-gene-226.55	Sialb.0929s0010	NONE	Bo8g067010	NONE	NONE	Bra025990	NONE	NONE	NONE
Bra016612	Bo5g023600	maker-Cram_his_scaff10-augustus-gene-226.65	Sialb.0929s0009	NONE	Bo8g067020	NONE	Sialb.0147s0029	Bra025989	NONE	maker-Cram_his_scaff6-augustus-gene-162.54	NONE
Bra016610	NONE	NONE	NONE	NONE	Bo8g067040	NONE	Sialb.0147s0027	NONE	NONE	maker-Cram_his_scaff6-snap-gene-162.72	NONE
NONE	Bo5g023610	maker-Cram_his_scaff10-augustus-gene-226.64	Sialb.0929s0008	NONE	NONE	NONE	NONE	Bra025988	NONE	NONE	NONE
Bra016609	NONE	NONE	NONE	NONE	Bo8g067050	NONE	Sialb.0147s0026	NONE	NONE	maker-Cram_his_scaff6-augustus-gene-162.63	NONE
Bra016608	Bo5g023630	NONE	Sialb.0929s0005	Bra026677	Bo8g067060	maker-Cram_his_scaff4-augustus-gene-323.51	Sialb.0147s0025	Bra025986	Bo8g104990	NONE	Sialb.0039s0032
Bra016607	Bo5g023670	maker-Cram_his_scaff10-augustus-gene-226.63	Sialb.2227s0001	Bra026675	Bo8g067070	maker-Cram_his_scaff4-augustus-gene-323.55	Sialb.0147s0024	Bra025984	Bo8g104970	maker-Cram_his_scaff6-augustus-gene-162.57	Sialb.0039s0034
NONE	Bo5g023680	maker-Cram_his_scaff10-augustus-gene-225.79	Sialb.2227s0002	NONE	NONE	NONE	NONE	Bra025983	NONE	NONE	NONE
NONE	NONE	maker-Cram_his_scaff10-augustus-gene-225.78	Sialb.2227s0003	Bra026673	NONE	maker-Cram_his_scaff4-snap-gene-322.81	NONE	Bra025982	Bo8g104950	NONE	Sialb.0039s0036
NONE	Bo5g023750	maker-Cram_his_scaff10-snap-gene-225.100	Sialb.2227s0005	NONE	NONE	NONE	NONE	Bra025980	NONE	NONE	NONE
NONE	NONE	NONE	NONE	Bra030985	NONE	maker-Cram_his_scaff4-augustus-gene-322.60	NONE	NONE	Bo8g104900	NONE	Sialb.0039s0039
NONE	Bo5g023760	maker-Cram_his_scaff10-augustus-gene-225.76	Sialb.2227s0006	NONE	Bo8g067120	NONE	NONE	Bra025979	NONE	NONE	NONE
Bra016604	NONE	maker-Cram_his_scaff10-augustus-gene-225.66	NONE	Bra030986	Bo8g067140	maker-Cram_his_scaff4-augustus-gene-322.58	Sialb.0147s0022	NONE	Bo8g104890	maker-Cram_his_scaff6-augustus-gene-162.65	Sialb.0039s0040
Bra016603	Bo5g023790	maker-Cram_his_scaff10-augustus-gene-225.65	Sialb.2227s0008	NONE	Bo8g067150	maker-Cram_his_scaff4-snap-gene-322.72	Sialb.0147s0021	Bra025976	NONE	NONE	Sialb.0039s0041
Bra016602	NONE	NONE	NONE	Bra030988	Bo8g067210	snap_masked-Cram_his_scaff4-processed-gene-322.41	Sialb.0147s0019	NONE	Bo8g104870	maker-Cram_his_scaff6-snap-gene-162.74	Sialb.0039s0042
Bra016601	NONE	NONE	NONE	NONE	Bo8g067220	NONE	Sialb.0147s0018	NONE	NONE	maker-Cram_his_scaff6-augustus-gene-162.59	NONE
NONE	Bo5g023800	maker-Cram_his_scaff10-augustus-gene-225.64	Sialb.2227s0009	NONE	NONE	NONE	NONE	Bra025975	Bo8g104860	NONE	NONE
NONE	Bo5g023810	snap_masked-Cram_his_scaff10-processed-gene-225.50	Sialb.3001s0001	Bra030990	NONE	augustus_masked-Cram_his_scaff4-processed-gene-322.15	NONE	Bra025974	Bo8g104850	NONE	NONE
Bra016599	Bo5g023820	NONE	Sialb.3001s0003	NONE	Bo8g067270	NONE	Sialb.4783s0001	Bra025972	NONE	snap_masked-Cram_his_scaff6-processed-gene-163.25	NONE
NONE	Bo5g023830	maker-Cram_his_scaff10-augustus-gene-225.63	Sialb.3001s0004	NONE	NONE	maker-Cram_his_scaff4-augustus-gene-322.56	Sialb.4783s0002	Bra025971	NONE	NONE	NONE
NONE	NONE	NONE	NONE	Bra030991	NONE	maker-Cram_his_scaff4-augustus-gene-322.63	NONE	NONE	Bo8g104840	NONE	Sialb.0039s0044
Bra016598	NONE	maker-Cram_his_scaff10-augustus-gene-225.61	Sialb.3001s0007	NONE	NONE	maker-Cram_his_scaff4-snap-gene-322.70	Sialb.0147s0017	NONE	Bo8g067280	maker-Cram_his_scaff6-snap-gene-163.87	NONE
Bra016597	NONE	NONE	Sialb.3001s0008	NONE	NONE	maker-Cram_his_scaff4-augustus-gene-322.62	Sialb.0147s0016	Bra025966	Bo8g067290	NONE	Sialb.0039s0046
Bra016596	Bo5g023880	maker-Cram_his_scaff10-snap-gene-225.80	Sialb.3001s0009	NONE	NONE	maker-Cram_his_scaff4-snap-gene-322.69	Sialb.0147s0015	Bra025965	Bo8g067300	maker-Cram_his_scaff6-snap-gene-163.89	Sialb.0039s0048
Bra016595	Bo5g023890	maker-Cram_his_scaff10-augustus-gene-225.70	Sialb.3001s0010	NONE	NONE	NONE	Sialb.0147s0014	Bra025964	Bo8g067310	maker-Cram_his_scaff6-augustus-gene-163.57	NONE
NONE	NONE	snap_masked-Cram_his_scaff10-processed-gene-224.31	NONE	NONE	Bo5g023980	NONE	Sialb.5014s0002	Bra025957	NONE	NONE	Sialb.1717s0008
NONE	Bo8g104690	NONE	Sialb.0039s0051	Bra030997	Bo8g104710	augustus_masked-Cram_his_scaff4-processed-gene-321.16	NONE	NONE	NONE	NONE	NONE
NONE	NONE	snap_masked-Cram_his_scaff10-processed-gene-224.42	NONE	NONE	Bo5g024000	NONE	Sialb.0198s0212	Bra025955	NONE	NONE	NONE
NONE	NONE	NONE	NONE	NONE	NONE	NONE	Sialb.0147s0012	Bra016592	Bo8g067400	maker-Cram_his_scaff6-augustus-gene-163.67	NONE
Bra030998	Bo8g104700	NONE	Sialb.0039s0052	NONE	NONE	maker-Cram_his_scaff4-snap-gene-321.75	NONE	NONE	NONE	NONE	NONE
Bra031002	Bo8g104650	NONE	Sialb.0039s0055	Bra025953	Bo5g024020	maker-Cram_his_scaff4-augustus-gene-321.55	Sialb.0147s0011	Bra016591	Bo8g067410	maker-Cram_his_scaff6-augustus-gene-163.68	Sialb.1717s0010
Bra031003	Bo8g104640	maker-Cram_his_scaff10-augustus-gene-224.53	Sialb.0039s0056	Bra025952	Bo5g024030	maker-Cram_his_scaff4-augustus-gene-321.54	Sialb.0147s0010	Bra016590	Bo8g067420	snap_masked-Cram_his_scaff6-processed-gene-163.47	Sialb.1717s0011
NONE	NONE	NONE	NONE	NONE	NONE	NONE	Sialb.0147s0009	Bra016589	Bo8g067430	maker-Cram_his_scaff6-augustus-gene-163.59	NONE
NONE	NONE	maker-Cram_his_scaff10-snap-gene-224.77	NONE	Bra025951	Bo5g024040	NONE	NONE	NONE	NONE	NONE	Sialb.1717s0012
Bra031004	Bo8g104630	maker-Cram_his_scaff10-augustus-gene-224.51	NONE	Bra025948	Bo00831s130	NONE	Sialb.0665s0040	Bra016586	Bo8g067470	maker-Cram_his_scaff6-augustus-gene-163.71	Sialb.2334s0002
Bra031006	Bo8g104620	maker-Cram_his_scaff10-augustus-gene-224.50	Sialb.0039s0058	Bra025946	Bo00831s120	maker-Cram_his_scaff4-augustus-gene-321.52	Sialb.0665s0038	NONE	NONE	NONE	NONE
NONE	NONE	maker-Cram_his_scaff10-augustus-gene-224.49	Sialb.0147s0005	Bra025945	Bo00831s110	NONE	Sialb.0665s0037	Bra016585	Bo8g067480	maker-Cram_his_scaff6-augustus-gene-163.72	Sialb.2334s0003
NONE	NONE	NONE	Sialb.0147s0004	Bra025944	Bo00831s090	NONE	Sialb.0665s0036	Bra016583	Bo8g067490	maker-Cram_his_scaff6-augustus-gene-163.61	Sialb.2334s0004
NONE	NONE	snap_masked-Cram_his_scaff10-processed-gene-224.21	NONE	Bra025941	Bo00831s080	NONE	Sialb.0665s0033	NONE	NONE	NONE	NONE
Bra031007	Bo8g104610	NONE	Sialb.0147s0002	Bra025940	Bo00831s070	NONE	Sialb.0665s0032	Bra016579	Bo8g067510	snap_masked-Cram_his_scaff6-processed-gene-163.52	Sialb.2334s0006
NONE	NONE	maker-Cram_his_scaff10-augustus-gene-224.44	Sialb.0147s0001	Bra025939	Bo00831s060	NONE	Sialb.0665s0031	NONE	Bo8g067520	NONE	Sialb.2334s0007
Bra031008	Bo8g104600	NONE	Sialb.1540s0004	NONE	NONE	maker-Cram_his_scaff4-augustus-gene-321.61	NONE	Bra016575	Bo8g067590	maker-Cram_his_scaff6-augustus-gene-163.63	Sialb.0039s0060
NONE	NONE	NONE	Sialb.1540s0005	NONE	NONE	NONE	NONE	Bra016574	Bo8g067600	maker-Cram_his_scaff6-snap-gene-164.90	NONE
Bra031010	Bo8g104580	NONE	Sialb.1540s0006	NONE	NONE	snap_masked-Cram_his_scaff4-processed-gene-321.20	NONE	Bra016573	Bo8g067610	snap_masked-Cram_his_scaff6-processed-gene-164.34	Sialb.0039s0062
NONE	NONE	maker-Cram_his_scaff10-augustus-gene-223.64	NONE	Bra025936	Bo00831s030	NONE	Sialb.0665s0029	NONE	NONE	NONE	NONE
NONE	NONE	maker-Cram_his_scaff10-augustus-gene-223.70	NONE	Bra025933	Bo5g025050	NONE	Sialb.0665s0026	NONE	NONE	NONE	NONE
Bra031013	Bo8g104550	NONE	Sialb.1540s0007	NONE	NONE	maker-Cram_his_scaff4-augustus-gene-321.48	NONE	Bra016572	Bo8g067620	maker-Cram_his_scaff6-augustus-gene-164.79	Sialb.0039s0065
NONE	NONE	NONE	Sialb.1540s0008	NONE	NONE	NONE	NONE	Bra016571	Bo8g067630	maker-Cram_his_scaff6-augustus-gene-164.80	NONE
NONE	Bo8g104540	maker-Cram_his_scaff10-snap-gene-223.78	Sialb.1540s0009	Bra025932	Bo5g025060	NONE	Sialb.0665s0025	NONE	Bo8g067640	maker-Cram_his_scaff6-augustus-gene-164.81	Sialb.0039s0066
Bra031014	Bo8g104530	maker-Cram_his_scaff10-augustus-gene-223.69	Sialb.1540s0010	Bra025931	Bo5g025070	maker-Cram_his_scaff4-augustus-gene-320.68	Sialb.0665s0024	Bra016570	Bo8g067650	maker-Cram_his_scaff6-augustus-gene-164.67	NONE
Bra031016	Bo8g104520	maker-Cram_his_scaff10-augustus-gene-223.61	NONE	Bra025930	Bo5g025100	maker-Cram_his_scaff4-augustus-gene-320.56	Sialb.0665s0020	NONE	NONE	NONE	NONE
NONE	NONE	NONE	Sialb.1540s0011	NONE	NONE	NONE	NONE	Bra016569	Bo8g067660	maker-Cram_his_scaff6-snap-gene-164.92	NONE
NONE	NONE	NONE	Sialb.1540s0012	NONE	NONE	NONE	NONE	Bra016568	Bo8g067670	maker-Cram_his_scaff6-snap-gene-164.107	NONE
Bra031017	Bo8g104510	snap_masked-Cram_his_scaff10-processed-gene-223.31	Sialb.1540s0013	Bra025929	Bo5g025110	maker-Cram_his_scaff4-augustus-gene-320.55	Sialb.0665s0019	Bra016567	Bo8g067680	maker-Cram_his_scaff6-snap-gene-164.108	Sialb.0039s0069
NONE	NONE	maker-Cram_his_scaff10-augustus-gene-223.67	NONE	Bra025927	Bo5g025140	NONE	Sialb.0665s0017	NONE	NONE	NONE	NONE
Bra031018	Bo8g104500	NONE	NONE	NONE	NONE	maker-Cram_his_scaff4-augustus-gene-320.67	NONE	NONE	NONE	NONE	Sialb.0039s0070
NONE	NONE	maker-Cram_his_scaff10-augustus-gene-223.66	NONE	Bra025926	Bo5g025150	NONE	Sialb.0665s0016	NONE	NONE	NONE	Sialb.0891s0034
NONE	NONE	maker-Cram_his_scaff10-augustus-gene-223.59	NONE	Bra025925	Bo5g025160	NONE	Sialb.0665s0015	Bra016566	Bo8g067710	NONE	Sialb.0891s0033
NONE	NONE	maker-Cram_his_scaff10-augustus-gene-223.58	NONE	Bra025923	Bo5g025210	NONE	Sialb.0665s0013	NONE	NONE	NONE	Sialb.0891s0031
NONE	NONE	maker-Cram_his_scaff10-augustus-gene-223.57	NONE	Bra025922	Bo5g025220	NONE	Sialb.0665s0012	NONE	NONE	NONE	Sialb.0891s0030
NONE	NONE	maker-Cram_his_scaff10-augustus-gene-223.56	NONE	Bra025920	Bo5g025240	NONE	Sialb.0665s0010	NONE	NONE	NONE	Sialb.0891s0028
NONE	NONE	NONE	Sialb.1540s0015	NONE	NONE	NONE	NONE	Bra016565	Bo8g067720	maker-Cram_his_scaff6-augustus-gene-164.84	NONE
Bra031024	Bo8g104460	maker-Cram_his_scaff10-augustus-gene-222.70	Sialb.1540s0016	Bra025919	Bo5g025250	NONE	Sialb.0665s0009	Bra016563	Bo8g067740	maker-Cram_his_scaff6-augustus-gene-164.69	Sialb.0891s0027
Bra031025	Bo8g104450	NONE	Sialb.1540s0017	Bra025918	Bo5g025260	snap_masked-Cram_his_scaff4-processed-gene-320.48	Sialb.0665s0008	Bra016562	Bo8g067760	NONE	Sialb.0891s0026
NONE	NONE	maker-Cram_his_scaff10-augustus-gene-222.69	Sialb.1540s0018	Bra025917	Bo5g025270	NONE	Sialb.0665s0007	Bra016561	Bo8g067770	maker-Cram_his_scaff6-augustus-gene-164.70	Sialb.0891s0025
NONE	NONE	maker-Cram_his_scaff10-augustus-gene-222.58	NONE	Bra025914	Bo5g025310	NONE	Sialb.0665s0005	NONE	NONE	NONE	Sialb.0891s0023
Bra031027	Bo8g104430	NONE	Sialb.0891s0021	Bra025912	Bo5g025330	snap_masked-Cram_his_scaff4-processed-gene-320.27	Sialb.0665s0003	NONE	NONE	NONE	Sialb.0039s0074
Bra031028	Bo8g104420	maker-Cram_his_scaff10-augustus-gene-222.68	Sialb.0891s0020	Bra025911	Bo5g025350	maker-Cram_his_scaff4-snap-gene-320.82	Sialb.0665s0002	NONE	NONE	NONE	Sialb.0039s0075
NONE	NONE	maker-Cram_his_scaff10-augustus-gene-222.67	Sialb.0891s0019	Bra025910	Bo5g025360	NONE	Sialb.0665s0001	NONE	NONE	NONE	NONE
NONE	NONE	NONE	Sialb.1540s0020	NONE	NONE	NONE	NONE	Bra016559	Bo8g067790	maker-Cram_his_scaff6-augustus-gene-164.85	Sialb.1572s0005
NONE	Bo8g104410	snap_masked-Cram_his_scaff10-processed-gene-222.43	Sialb.0891s0016	Bra025906	Bo5g025430	NONE	NONE	NONE	NONE	NONE	Sialb.0039s0076
Bra031029	Bo8g104400	NONE	NONE	NONE	NONE	snap_masked-Cram_his_scaff4-processed-gene-320.40	Sialb.1572s0009	NONE	NONE	maker-Cram_his_scaff6-augustus-gene-164.72	Sialb.0039s0078
Bra031030	Bo8g104390	maker-Cram_his_scaff10-augustus-gene-222.52	NONE	Bra025904	Bo5g025460	maker-Cram_his_scaff4-augustus-gene-320.53	Sialb.1572s0010	Bra016557	Bo8g067840	NONE	Sialb.0039s0079
NONE	NONE	maker-Cram_his_scaff10-snap-gene-222.84	Sialb.0891s0013	Bra025903	Bo5g025490	NONE	Sialb.1572s0011	NONE	Bo8g067860	NONE	Sialb.0064s0129
NONE	NONE	maker-Cram_his_scaff10-snap-gene-222.83	Sialb.0891s0010	Bra025900	Bo5g025500	NONE	NONE	NONE	NONE	NONE	NONE
Bra031031	Bo8g104370	NONE	Sialb.0891s0009	Bra025899	Bo5g025510	snap_masked-Cram_his_scaff4-processed-gene-320.38	NONE	NONE	NONE	NONE	NONE
NONE	NONE	maker-Cram_his_scaff10-augustus-gene-222.60	Sialb.0891s0008	Bra025898	Bo5g025520	NONE	NONE	NONE	NONE	NONE	NONE
Bra031032	Bo8g104360	NONE	Sialb.0891s0007	Bra025897	Bo5g025530	maker-Cram_his_scaff4-augustus-gene-320.59	Sialb.1572s0012	Bra016556	Bo8g067870	maker-Cram_his_scaff6-augustus-gene-164.73	Sialb.0064s0128
Bra031033	Bo8g104350	NONE	Sialb.0891s0006	Bra025896	Bo5g025540	maker-Cram_his_scaff4-snap-gene-320.76	NONE	NONE	NONE	NONE	NONE
Bra031034	Bo8g104340	maker-Cram_his_scaff10-augustus-gene-221.48	Sialb.0891s0005	Bra025895	Bo5g025550	maker-Cram_his_scaff4-augustus-gene-320.52	Sialb.1572s0013	Bra016555	Bo8g067880	maker-Cram_his_scaff6-augustus-gene-164.89	Sialb.0064s0127
NONE	NONE	maker-Cram_his_scaff10-augustus-gene-221.46	Sialb.0891s0003	Bra025894	Bo5g025560	NONE	NONE	NONE	NONE	NONE	NONE
Bra031035	Bo8g104300	maker-Cram_his_scaff10-augustus-gene-221.54	Sialb.0891s0002	Bra025666	Bo5g025570	NONE	Sialb.1572s0014	Bra016553	Bo8g067910	maker-Cram_his_scaff6-augustus-gene-164.74	Sialb.0039s0085
NONE	Bo8g104290	maker-Cram_his_scaff10-augustus-gene-221.53	Sialb.0064s0125	Bra025667	Bo5g025600	snap_masked-Cram_his_scaff4-processed-gene-320.23	Sialb.0176s0075	Bra016552	Bo8g067920	maker-Cram_his_scaff6-snap-gene-164.100	Sialb.0039s0086
NONE	NONE	maker-Cram_his_scaff10-augustus-gene-221.52	NONE	Bra025671	Bo5g025620	NONE	Sialb.0176s0073	NONE	NONE	NONE	NONE
NONE	NONE	NONE	Sialb.0064s0124	Bra025672	Bo5g025630	NONE	Sialb.0176s0072	Bra016550	Bo8g067960	snap_masked-Cram_his_scaff6-processed-gene-164.46	NONE
Bra031037	Bo8g104280	NONE	Sialb.0064s0122	NONE	NONE	maker-Cram_his_scaff4-augustus-gene-319.36	NONE	NONE	Bo8g067980	maker-Cram_his_scaff6-augustus-gene-165.53	Sialb.0039s0087
NONE	NONE	maker-Cram_his_scaff10-augustus-gene-221.44	Sialb.0064s0120	Bra025675	Bo5g025650	NONE	Sialb.0176s0069	Bra016548	NONE	NONE	NONE
Bra031038	Bo8g104270	maker-Cram_his_scaff10-augustus-gene-221.49	NONE	Bra025676	Bo5g025680	maker-Cram_his_scaff4-augustus-gene-319.35	Sialb.0176s0067	NONE	NONE	NONE	Sialb.0039s0088
NONE	Bo8g104260	NONE	Sialb.0064s0118	NONE	NONE	maker-Cram_his_scaff4-augustus-gene-319.31	NONE	Bra016547	Bo8g067990	maker-Cram_his_scaff6-augustus-gene-165.64	Sialb.0039s0089
Bra031039	Bo8g104240	NONE	NONE	NONE	NONE	maker-Cram_his_scaff4-augustus-gene-319.30	NONE	NONE	NONE	NONE	Sialb.0039s0090
Bra031040	Bo8g104230	NONE	NONE	NONE	NONE	maker-Cram_his_scaff4-augustus-gene-319.34	NONE	NONE	NONE	NONE	Sialb.0039s0091
Bra031041	Bo8g104210	NONE	NONE	Bra025678	Bo5g025730	maker-Cram_his_scaff4-augustus-gene-319.32	NONE	Bra016546	NONE	NONE	Sialb.0039s0092
Bra031044	Bo8g104100	NONE	Sialb.0064s0116	NONE	NONE	maker-Cram_his_scaff4-augustus-gene-318.37	NONE	Bra016545	Bo8g068050	maker-Cram_his_scaff6-augustus-gene-165.65	Sialb.0039s0094
Bra031045	Bo8g104090	maker-Cram_his_scaff10-augustus-gene-220.43	NONE	Bra025682	Bo5g025820	maker-Cram_his_scaff4-augustus-gene-318.42	Sialb.0176s0064	NONE	NONE	NONE	Sialb.0039s0095
Bra031048	Bo8g104080	NONE	NONE	Bra025683	Bo5g025830	augustus_masked-Cram_his_scaff4-processed-gene-318.11	Sialb.0176s0063	NONE	Bo8g068060	NONE	Sialb.0039s0096
Bra031049	Bo8g104060	NONE	Sialb.0064s0115	Bra025685	Bo5g025840	maker-Cram_his_scaff4-augustus-gene-318.41	Sialb.0176s0062	Bra016544	NONE	maker-Cram_his_scaff6-augustus-gene-165.57	Sialb.0039s0097
NONE	NONE	NONE	Sialb.0064s0114	NONE	NONE	NONE	NONE	Bra016542	Bo8g068090	maker-Cram_his_scaff6-augustus-gene-165.66	NONE
NONE	NONE	maker-Cram_his_scaff10-augustus-gene-220.39	Sialb.0064s0113	Bra025687	Bo5g025860	NONE	Sialb.0176s0060	Bra016541	Bo8g068100	maker-Cram_his_scaff6-augustus-gene-165.67	NONE
Bra031052	Bo8g103040	maker-Cram_his_scaff10-augustus-gene-219.56	Sialb.0064s0110	Bra025690	Bo5g025910	NONE	Sialb.0176s0056	Bra016536	Bo8g068150	maker-Cram_his_scaff6-augustus-gene-165.68	NONE
Bra031053	Bo8g103030	NONE	Sialb.0064s0109	Bra025693	NONE	maker-Cram_his_scaff4-snap-gene-318.49	NONE	Bra016535	Bo8g068160	maker-Cram_his_scaff6-snap-gene-165.74	Sialb.0039s0100
NONE	NONE	maker-Cram_his_scaff10-augustus-gene-219.64	Sialb.0064s0108	Bra025694	Bo5g025950	NONE	Sialb.0176s0054	Bra016534	Bo8g068170	maker-Cram_his_scaff6-augustus-gene-165.60	NONE
Bra031054	NONE	maker-Cram_his_scaff10-augustus-gene-219.63	Sialb.0064s0107	Bra025695	Bo5g025960	maker-Cram_his_scaff4-augustus-gene-318.39	Sialb.0176s0053	NONE	Bo8g068180	maker-Cram_his_scaff6-augustus-gene-165.61	Sialb.0039s0101
Bra031055	Bo8g103010	maker-Cram_his_scaff10-augustus-gene-219.55	NONE	Bra025696	Bo5g026960	maker-Cram_his_scaff4-augustus-gene-318.35	Sialb.0176s0052	NONE	NONE	NONE	Sialb.0039s0102
NONE	NONE	NONE	Sialb.0064s0106	Bra025697	Bo5g026970	NONE	Sialb.0176s0051	Bra016533	Bo8g068190	maker-Cram_his_scaff6-snap-gene-165.76	NONE
NONE	NONE	maker-Cram_his_scaff10-augustus-gene-219.61	NONE	Bra025702	Bo5g026980	NONE	Sialb.0176s0049	NONE	NONE	NONE	NONE
Bra031057	Bo8g102990	maker-Cram_his_scaff10-snap-gene-219.72	Sialb.0064s0105	Bra025703	Bo5g026990	maker-Cram_his_scaff4-augustus-gene-318.38	Sialb.0176s0048	Bra016532	Bo8g068200	maker-Cram_his_scaff6-augustus-gene-166.55	Sialb.0039s0103
NONE	NONE	NONE	Sialb.0064s0104	NONE	NONE	NONE	NONE	Bra016531	Bo8g068210	maker-Cram_his_scaff6-augustus-gene-166.56	NONE
Bra031059	Bo8g102970	NONE	NONE	Bra025705	Bo5g027010	maker-Cram_his_scaff4-augustus-gene-317.48	Sialb.0176s0046	NONE	NONE	NONE	Sialb.0039s0105
Bra031060	Bo8g102960	NONE	Sialb.0064s0102	NONE	NONE	maker-Cram_his_scaff4-augustus-gene-317.47	NONE	Bra016530	Bo8g068220	maker-Cram_his_scaff6-augustus-gene-166.64	Sialb.0039s0106
NONE	NONE	NONE	Sialb.0064s0101	NONE	NONE	NONE	NONE	Bra016529	Bo8g068230	maker-Cram_his_scaff6-augustus-gene-166.57	NONE
Bra031062	Bo8g102940	NONE	NONE	NONE	NONE	maker-Cram_his_scaff4-augustus-gene-317.60	NONE	NONE	NONE	NONE	Sialb.0039s0108
NONE	NONE	maker-Cram_his_scaff10-augustus-gene-219.54	Sialb.0064s0098	Bra025708	Bo5g027070	NONE	Sialb.0176s0044	Bra016526	Bo8g068270	maker-Cram_his_scaff6-augustus-gene-166.65	NONE
NONE	NONE	maker-Cram_his_scaff10-snap-gene-219.71	NONE	Bra025709	Bo5g027120	NONE	Sialb.0176s0043	NONE	NONE	NONE	NONE
Bra031063	Bo8g102930	maker-Cram_his_scaff10-augustus-gene-219.58	NONE	NONE	Bo5g027130	NONE	Sialb.0176s0042	NONE	NONE	NONE	Sialb.0039s0109
Bra031064	Bo8g102920	maker-Cram_his_scaff10-augustus-gene-219.57	Sialb.0064s0097	Bra025710	Bo5g027140	maker-Cram_his_scaff4-augustus-gene-317.57	Sialb.0176s0041	Bra016525	Bo8g068280	maker-Cram_his_scaff6-augustus-gene-166.58	Sialb.0039s0110
NONE	NONE	NONE	Sialb.0064s0095	NONE	NONE	NONE	NONE	Bra016524	Bo8g068300	snap_masked-Cram_his_scaff6-processed-gene-166.47	NONE
NONE	NONE	NONE	NONE	Bra025711	Bo5g027160	NONE	Sialb.0176s0039	Bra016523	Bo8g068310	snap_masked-Cram_his_scaff6-processed-gene-166.48	NONE
NONE	NONE	NONE	Sialb.0064s0093	NONE	NONE	NONE	NONE	Bra016521	Bo8g068330	maker-Cram_his_scaff6-augustus-gene-166.59	NONE
Bra031065	Bo8g102890	maker-Cram_his_scaff10-augustus-gene-218.57	Sialb.0064s0092	Bra025713	Bo5g027170	maker-Cram_his_scaff4-augustus-gene-317.54	Sialb.0176s0038	Bra016520	Bo8g068340	maker-Cram_his_scaff6-augustus-gene-166.60	Sialb.0039s0113
Bra031068	Bo8g102880	NONE	NONE	Bra025714	Bo5g027180	maker-Cram_his_scaff4-augustus-gene-317.53	NONE	NONE	Bo8g068350	NONE	Sialb.0039s0114
NONE	NONE	maker-Cram_his_scaff10-snap-gene-218.64	NONE	Bra025715	Bo5g027190	NONE	Sialb.0176s0037	NONE	NONE	NONE	NONE
Bra031069	Bo8g102870	NONE	Sialb.0064s0090	Bra025719	NONE	snap_masked-Cram_his_scaff4-processed-gene-317.21	NONE	Bra016518	Bo8g068370	NONE	Sialb.0039s0115
NONE	NONE	maker-Cram_his_scaff10-augustus-gene-218.52	NONE	Bra025720	Bo5g027250	NONE	Sialb.0176s0033	Bra016517	Bo8g068380	maker-Cram_his_scaff6-augustus-gene-166.68	Sialb.0039s0116
Bra031070	Bo8g102860	maker-Cram_his_scaff10-snap-gene-218.66	NONE	Bra025721	Bo5g027260	snap_masked-Cram_his_scaff4-processed-gene-317.31	Sialb.0176s0032	NONE	NONE	NONE	Sialb.0039s0117
NONE	NONE	maker-Cram_his_scaff10-augustus-gene-218.48	NONE	Bra025722	Bo5g027280	NONE	Sialb.0176s0031	NONE	NONE	NONE	NONE
Bra031073	Bo8g102850	maker-Cram_his_scaff10-augustus-gene-218.47	Sialb.0064s0089	Bra025723	Bo5g027290	maker-Cram_his_scaff4-snap-gene-317.64	Sialb.0176s0030	Bra016515	NONE	maker-Cram_his_scaff6-augustus-gene-166.69	Sialb.0039s0118
NONE	NONE	maker-Cram_his_scaff10-augustus-gene-217.67	Sialb.0064s0088	Bra025725	Bo5g027320	NONE	Sialb.0176s0028	Bra016514	Bo8g068420	maker-Cram_his_scaff6-augustus-gene-166.62	NONE
NONE	NONE	NONE	Sialb.0064s0087	NONE	NONE	NONE	NONE	Bra016513	Bo8g068430	snap_masked-Cram_his_scaff6-processed-gene-166.42	NONE
NONE	NONE	maker-Cram_his_scaff10-snap-gene-217.72	NONE	Bra025727	Bo5g027340	NONE	Sialb.0176s0026	NONE	NONE	NONE	NONE
Bra031074	Bo8g102800	NONE	NONE	Bra025728	Bo5g027350	NONE	Sialb.0176s0025	NONE	NONE	maker-Cram_his_scaff6-augustus-gene-166.63	Sialb.0039s0119
Bra031076	Bo5g027390	maker-Cram_his_scaff10-augustus-gene-217.59	Sialb.0064s0081	Bra025731	Bo5g027370	maker-Cram_his_scaff4-augustus-gene-316.45	Sialb.0176s0024	Bra016509	Bo8g102790	maker-Cram_his_scaff6-snap-gene-167.66	Sialb.0039s0121
NONE	Bo5g027400	snap_masked-Cram_his_scaff10-processed-gene-217.46	NONE	Bra025732	NONE	NONE	Sialb.0176s0021	NONE	NONE	NONE	NONE
Bra031077	Bo5g027410	maker-Cram_his_scaff10-augustus-gene-217.64	Sialb.0064s0080	Bra025733	Bo8g068490	maker-Cram_his_scaff4-augustus-gene-316.47	Sialb.0176s0020	Bra016508	Bo8g102770	maker-Cram_his_scaff6-augustus-gene-167.46	Sialb.0039s0122
NONE	Bo5g027420	maker-Cram_his_scaff10-augustus-gene-217.58	Sialb.0064s0079	Bra025734	Bo8g068500	NONE	Sialb.0176s0019	Bra016507	Bo8g102760	maker-Cram_his_scaff6-augustus-gene-167.52	Sialb.0039s0123
NONE	NONE	maker-Cram_his_scaff10-augustus-gene-217.63	Sialb.0064s0078	NONE	Bo8g068510	NONE	Sialb.0176s0017	Bra016506	NONE	maker-Cram_his_scaff6-augustus-gene-167.47	NONE
Bra031078	NONE	NONE	NONE	NONE	Bo8g068520	maker-Cram_his_scaff4-snap-gene-316.54	Sialb.0176s0015	NONE	Bo8g102740	NONE	Sialb.0039s0124
Bra031080	Bo5g027450	NONE	NONE	Bra025736	NONE	maker-Cram_his_scaff4-augustus-gene-316.42	Sialb.0176s0014	NONE	Bo8g102720	NONE	Sialb.0039s0126
NONE	Bo5g027460	maker-Cram_his_scaff10-augustus-gene-216.62	NONE	Bra025737	NONE	NONE	Sialb.0176s0013	NONE	NONE	NONE	NONE
Bra031082	Bo5g027480	maker-Cram_his_scaff10-augustus-gene-216.61	NONE	Bra025740	NONE	maker-Cram_his_scaff4-augustus-gene-316.41	Sialb.0176s0007	NONE	Bo8g102700	NONE	Sialb.0039s0128
NONE	Bo5g027490	maker-Cram_his_scaff10-augustus-gene-216.73	NONE	Bra025741	NONE	NONE	Sialb.0176s0006	NONE	NONE	NONE	NONE
NONE	Bo5g027500	maker-Cram_his_scaff10-augustus-gene-216.72	Sialb.0064s0077	Bra025742	Bo8g068550	NONE	Sialb.0176s0005	Bra016505	NONE	NONE	NONE
NONE	Bo5g027510	maker-Cram_his_scaff10-augustus-gene-216.60	NONE	Bra025743	NONE	maker-Cram_his_scaff4-augustus-gene-316.40	Sialb.0176s0004	NONE	NONE	NONE	Sialb.0039s0129
NONE	Bo5g027520	maker-Cram_his_scaff10-snap-gene-216.79	Sialb.0064s0076	Bra025744	Bo8g068560	NONE	NONE	Bra016504	NONE	NONE	NONE
Bra012183	NONE	NONE	Sialb.0064s0075	Bra025745	NONE	maker-Cram_his_scaff4-snap-gene-316.49	Sialb.0176s0002	NONE	Bo7g062280	NONE	Sialb.0039s0130
NONE	Bo5g027590	maker-Cram_his_scaff10-augustus-gene-216.71	NONE	Bra025746	NONE	NONE	Sialb.0176s0001	NONE	NONE	NONE	NONE
NONE	Bo5g027600	maker-Cram_his_scaff10-augustus-gene-216.70	NONE	Bra025747	NONE	NONE	Sialb.0944s0026	NONE	NONE	NONE	NONE
NONE	Bo5g027610	maker-Cram_his_scaff10-augustus-gene-216.68	NONE	Bra025748	NONE	NONE	Sialb.0944s0025	NONE	NONE	NONE	NONE
NONE	NONE	maker-Cram_his_scaff10-snap-gene-216.78	Sialb.0064s0074	Bra025749	Bo8g068570	maker-Cram_his_scaff4-augustus-gene-316.39	Sialb.0944s0024	Bra016503	NONE	maker-Cram_his_scaff6-augustus-gene-167.53	Sialb.0039s0131
NONE	NONE	NONE	Sialb.0064s0073	NONE	Bo8g068580	NONE	NONE	Bra016502	NONE	maker-Cram_his_scaff6-augustus-gene-167.48	NONE
NONE	Bo5g027630	snap_masked-Cram_his_scaff10-processed-gene-216.42	NONE	Bra025751	NONE	NONE	Sialb.0944s0023	NONE	NONE	NONE	NONE
Bra012184	Bo5g027650	maker-Cram_his_scaff10-snap-gene-216.77	Sialb.0064s0069	Bra025753	Bo8g068610	maker-Cram_his_scaff4-snap-gene-315.43	Sialb.0944s0021	Bra016498	Bo7g062260	maker-Cram_his_scaff6-snap-gene-167.71	Sialb.0039s0132
Bra012186	Bo5g027660	maker-Cram_his_scaff10-augustus-gene-216.56	NONE	Bra025754	NONE	NONE	Sialb.0944s0020	NONE	NONE	NONE	Sialb.0944s0018
NONE	Bo5g027670	maker-Cram_his_scaff10-augustus-gene-216.54	NONE	Bra025756	NONE	NONE	NONE	NONE	NONE	NONE	Sialb.0944s0016
NONE	Bo5g027680	maker-Cram_his_scaff10-augustus-gene-215.45	NONE	Bra025757	NONE	NONE	NONE	NONE	NONE	NONE	Sialb.0944s0015
NONE	Bo5g027690	maker-Cram_his_scaff10-augustus-gene-215.44	Sialb.0064s0067	Bra025758	Bo8g068630	snap_masked-Cram_his_scaff4-processed-gene-315.19	NONE	Bra016497	NONE	maker-Cram_his_scaff6-augustus-gene-167.57	Sialb.0944s0014
NONE	NONE	NONE	Sialb.0064s0066	Bra025760	Bo8g069740	NONE	NONE	Bra016496	NONE	maker-Cram_his_scaff6-augustus-gene-167.58	Sialb.0944s0012
NONE	Bo5g027710	maker-Cram_his_scaff10-augustus-gene-215.42	NONE	Bra025762	NONE	NONE	NONE	NONE	NONE	NONE	Sialb.0944s0010
NONE	Bo5g027730	maker-Cram_his_scaff10-snap-gene-215.62	Sialb.0064s0064	Bra025764	Bo8g069750	NONE	NONE	Bra016495	NONE	maker-Cram_his_scaff6-snap-gene-167.65	Sialb.0944s0008
NONE	Bo5g027760	maker-Cram_his_scaff10-snap-gene-215.53	NONE	Bra025768	NONE	NONE	Sialb.1869s0003	NONE	Bo7g062240	NONE	Sialb.0944s0005
NONE	Bo5g027770	maker-Cram_his_scaff10-augustus-gene-215.46	NONE	Bra025769	NONE	NONE	NONE	NONE	NONE	maker-Cram_his_scaff6-snap-gene-167.63	Sialb.0944s0004
NONE	Bo5g027790	snap_masked-Cram_his_scaff10-processed-gene-215.32	NONE	Bra025770	NONE	snap_masked-Cram_his_scaff4-processed-gene-315.28	Sialb.1869s0002	NONE	Bo7g062200	NONE	Sialb.0944s0003
NONE	Bo5g027800	maker-Cram_his_scaff10-augustus-gene-215.40	Sialb.0064s0063	Bra025772	Bo8g069760	NONE	NONE	Bra016494	Bo7g062180	maker-Cram_his_scaff6-augustus-gene-167.59	Sialb.0944s0002
Bra012188	Bo5g027860	NONE	Sialb.0064s0062	Bra025774	Bo8g069770	augustus_masked-Cram_his_scaff4-processed-gene-315.0	Sialb.1869s0001	Bra016493	Bo7g062140	NONE	Sialb.0944s0001
Bra012190	Bo5g027930	maker-Cram_his_scaff10-augustus-gene-214.41	Sialb.0064s0061	Bra025775	Bo8g069820	maker-Cram_his_scaff4-snap-gene-314.62	Sialb.1463s0001	Bra016492	Bo7g062090	snap_masked-Cram_his_scaff6-processed-gene-168.24	Sialb.0046s0081
NONE	Bo5g027940	maker-Cram_his_scaff10-augustus-gene-214.39	Sialb.0064s0060	Bra025776	Bo8g069830	NONE	Sialb.1463s0002	Bra016491	NONE	maker-Cram_his_scaff6-snap-gene-168.87	NONE
NONE	Bo5g027970	snap_masked-Cram_his_scaff10-processed-gene-214.22	Sialb.0064s0059	Bra025777	Bo8g069840	NONE	Sialb.1463s0003	Bra016490	NONE	maker-Cram_his_scaff6-augustus-gene-168.67	NONE
Bra012191	NONE	maker-Cram_his_scaff10-augustus-gene-214.37	NONE	Bra025778	Bo8g069850	maker-Cram_his_scaff4-augustus-gene-314.43	Sialb.1463s0004	NONE	Bo7g062080	NONE	NONE
Bra012197	Bo5g029060	maker-Cram_his_scaff10-augustus-gene-214.40	Sialb.0064s0057	Bra025781	Bo8g069870	maker-Cram_his_scaff4-augustus-gene-314.49	Sialb.1463s0005	Bra016488	Bo7g061990	NONE	Sialb.0046s0077
NONE	Bo5g029070	NONE	Sialb.0064s0056	Bra025782	Bo8g069880	NONE	Sialb.1463s0006	Bra016487	NONE	maker-Cram_his_scaff6-augustus-gene-168.68	NONE
Bra012198	NONE	maker-Cram_his_scaff10-snap-gene-213.87	NONE	Bra025783	NONE	maker-Cram_his_scaff4-snap-gene-314.54	Sialb.1463s0007	NONE	Bo7g061980	NONE	Sialb.0046s0076
NONE	Bo5g029080	maker-Cram_his_scaff10-augustus-gene-213.78	Sialb.0064s0055	Bra025784	Bo8g069890	NONE	Sialb.1463s0009	Bra016486	NONE	maker-Cram_his_scaff6-augustus-gene-168.58	NONE
Bra012200	Bo5g029100	NONE	Sialb.0064s0052	Bra025786	Bo8g069920	maker-Cram_his_scaff4-augustus-gene-314.41	NONE	Bra016483	Bo7g061920	maker-Cram_his_scaff6-snap-gene-168.90	Sialb.0046s0074
Bra012201	NONE	NONE	Sialb.0064s0051	NONE	NONE	maker-Cram_his_scaff4-augustus-gene-314.48	NONE	Bra016482	Bo7g061910	maker-Cram_his_scaff6-augustus-gene-168.59	Sialb.0046s0073
NONE	Bo5g029110	NONE	NONE	Bra025787	NONE	maker-Cram_his_scaff4-augustus-gene-314.47	Sialb.1463s0012	NONE	NONE	NONE	Sialb.0046s0072
Bra012203	NONE	NONE	Sialb.0064s0050	NONE	Bo8g069950	maker-Cram_his_scaff4-augustus-gene-314.46	NONE	Bra016481	NONE	maker-Cram_his_scaff6-augustus-gene-168.61	Sialb.0046s0071
Bra012204	Bo5g029120	maker-Cram_his_scaff10-augustus-gene-213.67	NONE	Bra025788	NONE	snap_masked-Cram_his_scaff4-processed-gene-314.20	Sialb.1463s0014	NONE	NONE	NONE	Sialb.0046s0070
Bra012205	NONE	NONE	NONE	NONE	NONE	maker-Cram_his_scaff4-snap-gene-314.51	NONE	NONE	Bo7g061880	NONE	Sialb.0046s0069
NONE	Bo5g029160	maker-Cram_his_scaff10-augustus-gene-213.66	NONE	Bra025792	NONE	maker-Cram_his_scaff4-augustus-gene-313.61	Sialb.1387s0009	NONE	Bo7g061830	maker-Cram_his_scaff6-augustus-gene-168.70	Sialb.0046s0064
NONE	Bo5g029170	NONE	Sialb.0064s0045	Bra025793	Bo8g070000	maker-Cram_his_scaff4-augustus-gene-313.68	NONE	Bra016476	NONE	snap_masked-Cram_his_scaff6-processed-gene-168.39	NONE
Bra012211	NONE	NONE	NONE	NONE	NONE	maker-Cram_his_scaff4-snap-gene-313.86	NONE	NONE	Bo7g061790	NONE	Sialb.0046s0063
NONE	Bo5g029180	NONE	NONE	Bra025794	NONE	NONE	Sialb.1387s0010	NONE	NONE	maker-Cram_his_scaff6-augustus-gene-168.64	Sialb.0046s0062
NONE	Bo3g155390	maker-Cram_his_scaff10-augustus-gene-213.71	NONE	Bra025795	NONE	maker-Cram_his_scaff4-augustus-gene-313.64	Sialb.1387s0012	Bra012216	Bo7g061740	NONE	Sialb.0046s0060
Bra012215	NONE	NONE	NONE	NONE	NONE	snap_masked-Cram_his_scaff4-processed-gene-313.38	NONE	Bra012217	Bo7g061710	NONE	Sialb.0046s0059
Bra025798	Bo3g155380	NONE	NONE	Bra025796	NONE	maker-Cram_his_scaff4-augustus-gene-313.58	Sialb.1387s0013	NONE	NONE	NONE	NONE
Bra025799	Bo5g050570	NONE	Sialb.0064s0043	Bra016474	Bo8g070020	NONE	Sialb.1387s0014	NONE	NONE	snap_masked-Cram_his_scaff6-processed-gene-168.42	NONE
NONE	Bo5g050590	maker-Cram_his_scaff10-augustus-gene-213.64	Sialb.0064s0042	Bra016473	Bo8g070040	maker-Cram_his_scaff4-augustus-gene-313.57	NONE	Bra012218	Bo7g061700	maker-Cram_his_scaff6-augustus-gene-168.71	Sialb.0046s0058
Bra025801	Bo5g050600	maker-Cram_his_scaff10-snap-gene-213.79	NONE	Bra016472	Bo8g070060	NONE	Sialb.1387s0015	NONE	Bo7g061680	snap_masked-Cram_his_scaff6-processed-gene-168.53	Sialb.0046s0056
Bra025804	Bo5g050630	maker-Cram_his_scaff10-augustus-gene-213.70	Sialb.0064s0039	NONE	Bo8g070070	maker-Cram_his_scaff4-augustus-gene-313.63	Sialb.1387s0018	Bra012223	Bo7g061670	maker-Cram_his_scaff6-augustus-gene-168.65	Sialb.0046s0054
Bra025805	Bo5g050640	maker-Cram_his_scaff10-augustus-gene-212.41	Sialb.0064s0038	Bra016471	Bo8g070080	NONE	Sialb.1387s0019	NONE	NONE	snap_masked-Cram_his_scaff6-processed-gene-168.55	NONE
Bra025807	Bo5g050730	snap_masked-Cram_his_scaff10-processed-gene-212.34	NONE	NONE	NONE	snap_masked-Cram_his_scaff4-processed-gene-313.43	Sialb.1387s0021	Bra012225	Bo7g061660	NONE	Sialb.0046s0053
Bra025814	NONE	maker-Cram_his_scaff10-augustus-gene-212.39	NONE	NONE	NONE	NONE	Sialb.0461s0018	NONE	Bo5g030210	NONE	NONE
Bra025816	NONE	maker-Cram_his_scaff10-augustus-gene-212.42	NONE	NONE	NONE	NONE	Sialb.0461s0019	NONE	Bo5g030250	NONE	NONE
Bra025817	Bo7g061600	maker-Cram_his_scaff10-augustus-gene-212.38	NONE	NONE	NONE	maker-Cram_his_scaff4-snap-gene-313.74	Sialb.0461s0020	Bra012228	Bo5g030260	NONE	Sialb.0046s0051
Bra025820	NONE	maker-Cram_his_scaff10-augustus-gene-211.52	NONE	NONE	NONE	NONE	Sialb.0461s0023	NONE	Bo5g030300	NONE	NONE
Bra025822	NONE	maker-Cram_his_scaff10-augustus-gene-211.46	Sialb.0064s0035	Bra016466	Bo8g070180	NONE	Sialb.0461s0025	NONE	Bo5g030320	maker-Cram_his_scaff6-snap-gene-169.74	NONE
NONE	Bo7g061510	NONE	Sialb.0064s0034	Bra016464	Bo8g070230	maker-Cram_his_scaff4-augustus-gene-313.52	Sialb.0064s0033	Bra012233	Bo5g030330	NONE	Sialb.0046s0046
Bra025823	NONE	maker-Cram_his_scaff10-augustus-gene-211.43	Sialb.0461s0026	NONE	NONE	NONE	NONE	NONE	Bo5g030380	NONE	NONE
Bra025825	NONE	maker-Cram_his_scaff10-augustus-gene-211.49	Sialb.0461s0027	NONE	NONE	NONE	NONE	NONE	Bo5g030390	NONE	NONE
Bra025826	NONE	maker-Cram_his_scaff10-augustus-gene-210.51	Sialb.0461s0028	NONE	NONE	NONE	NONE	NONE	Bo5g030400	NONE	NONE
Bra025828	NONE	snap_masked-Cram_his_scaff10-processed-gene-210.29	Sialb.0461s0030	NONE	NONE	snap_masked-Cram_his_scaff4-processed-gene-312.26	NONE	Bra012235	Bo5g030420	NONE	Sialb.0046s0045
NONE	NONE	NONE	NONE	Bra016462	Bo8g070250	NONE	Sialb.0064s0032	NONE	NONE	augustus_masked-Cram_his_scaff6-processed-gene-169.12	NONE
Bra025830	Bo7g061500	maker-Cram_his_scaff10-augustus-gene-210.62	Sialb.0461s0031	Bra016461	NONE	NONE	Sialb.0064s0031	NONE	Bo5g030430	maker-Cram_his_scaff6-augustus-gene-169.52	NONE
Bra025831	NONE	snap_masked-Cram_his_scaff10-processed-gene-210.28	Sialb.0461s0032	Bra016460	Bo8g070280	NONE	Sialb.0064s0030	NONE	Bo5g030440	snap_masked-Cram_his_scaff6-processed-gene-169.42	NONE
Bra025832	Bo7g061480	maker-Cram_his_scaff10-snap-gene-210.76	Sialb.0461s0033	Bra016459	Bo8g070290	maker-Cram_his_scaff4-augustus-gene-312.49	Sialb.0064s0029	Bra012239	Bo5g030500	maker-Cram_his_scaff6-augustus-gene-169.53	Sialb.0046s0043
Bra025834	Bo7g061470	NONE	Sialb.0461s0035	Bra016458	Bo8g070310	maker-Cram_his_scaff4-augustus-gene-312.48	Sialb.0064s0028	Bra012241	Bo5g030540	NONE	Sialb.0046s0042
Bra025835	Bo7g061460	NONE	NONE	Bra016457	Bo8g070320	NONE	Sialb.0064s0027	NONE	Bo5g030550	maker-Cram_his_scaff6-augustus-gene-169.62	Sialb.0046s0041
Bra025837	Bo7g061450	snap_masked-Cram_his_scaff10-processed-gene-210.27	Sialb.0461s0036	Bra016456	Bo8g070330	maker-Cram_his_scaff4-augustus-gene-312.42	Sialb.0064s0026	Bra012243	Bo5g030560	maker-Cram_his_scaff6-snap-gene-169.77	Sialb.0046s0040
Bra025838	Bo7g061420	maker-Cram_his_scaff10-augustus-gene-210.56	Sialb.0461s0037	NONE	Bo8g070350	maker-Cram_his_scaff4-augustus-gene-312.47	Sialb.0064s0025	Bra012244	Bo5g030580	maker-Cram_his_scaff6-augustus-gene-169.54	Sialb.0046s0039
Bra025839	Bo7g061410	snap_masked-Cram_his_scaff10-processed-gene-210.35	Sialb.0461s0038	NONE	NONE	NONE	NONE	Bra012245	Bo5g030590	NONE	Sialb.0046s0038
Bra025840	NONE	maker-Cram_his_scaff10-snap-gene-210.63	Sialb.0461s0039	NONE	NONE	NONE	NONE	NONE	Bo5g030610	NONE	NONE
Bra025842	Bo7g061390	maker-Cram_his_scaff10-augustus-gene-210.54	Sialb.0461s0041	Bra016455	Bo8g070360	maker-Cram_his_scaff4-snap-gene-312.55	Sialb.0064s0024	Bra012247	Bo5g030650	NONE	Sialb.0046s0037
NONE	Bo7g061380	NONE	NONE	Bra016454	Bo8g070370	NONE	Sialb.0064s0023	Bra012248	NONE	maker-Cram_his_scaff6-snap-gene-169.78	Sialb.0046s0036
NONE	Bo7g061370	NONE	NONE	Bra016453	Bo8g070380	maker-Cram_his_scaff4-augustus-gene-312.44	Sialb.0064s0022	Bra012249	NONE	maker-Cram_his_scaff6-augustus-gene-169.55	Sialb.0046s0035
NONE	Bo8g079880	NONE	NONE	Bra016452	NONE	NONE	Sialb.0064s0021	NONE	NONE	maker-Cram_his_scaff6-snap-gene-169.79	NONE
Bra025844	NONE	maker-Cram_his_scaff10-snap-gene-210.70	Sialb.3948s0003	Bra016450	NONE	NONE	Sialb.0718s0024	NONE	Bo5g030660	NONE	NONE
Bra025846	Bo7g061360	NONE	Sialb.3948s0001	Bra016449	NONE	augustus_masked-Cram_his_scaff4-processed-gene-312.10	Sialb.0718s0022	Bra012251	Bo5g030670	NONE	Sialb.0046s0034
Bra025847	NONE	snap_masked-Cram_his_scaff10-processed-gene-209.35	NONE	NONE	NONE	NONE	Sialb.0718s0021	NONE	Bo5g030680	snap_masked-Cram_his_scaff6-processed-gene-169.38	NONE
Bra025848	NONE	maker-Cram_his_scaff10-augustus-gene-209.41	Sialb.0064s0020	Bra016448	Bo8g070420	NONE	Sialb.0718s0020	NONE	Bo5g030690	maker-Cram_his_scaff6-augustus-gene-170.52	NONE
Bra025849	Bo7g061340	maker-Cram_his_scaff10-augustus-gene-209.45	Sialb.0064s0019	Bra016447	Bo8g070430	NONE	NONE	Bra012252	Bo5g030710	NONE	Sialb.0046s0033
Bra025850	NONE	NONE	Sialb.0064s0018	Bra016446	Bo8g070440	NONE	NONE	NONE	Bo5g030740	maker-Cram_his_scaff6-augustus-gene-170.53	NONE
Bra025851	Bo7g061330	NONE	NONE	NONE	NONE	maker-Cram_his_scaff4-augustus-gene-311.43	NONE	Bra012253	NONE	NONE	Sialb.0046s0032
Bra025852	Bo7g061320	NONE	Sialb.0064s0017	Bra016445	Bo8g070450	NONE	Sialb.0718s0018	Bra012254	Bo5g030800	maker-Cram_his_scaff6-augustus-gene-170.54	Sialb.0046s0031
Bra025853	Bo7g061310	NONE	NONE	NONE	NONE	maker-Cram_his_scaff4-augustus-gene-311.42	Sialb.0718s0017	Bra012255	Bo5g030810	NONE	Sialb.0046s0030
Bra025854	Bo7g061270	NONE	Sialb.0064s0016	Bra016444	Bo8g070510	snap_masked-Cram_his_scaff4-processed-gene-311.30	Sialb.0718s0016	Bra012256	Bo5g030820	NONE	Sialb.0046s0029
NONE	Bo7g061260	NONE	Sialb.0064s0015	Bra016443	Bo8g070520	maker-Cram_his_scaff4-augustus-gene-311.41	Sialb.0718s0015	Bra012257	NONE	maker-Cram_his_scaff6-augustus-gene-170.55	Sialb.0046s0028
NONE	Bo7g061250	NONE	NONE	NONE	NONE	maker-Cram_his_scaff4-augustus-gene-311.39	Sialb.0718s0012	Bra012258	Bo5g030860	NONE	Sialb.0046s0027
Bra025858	NONE	maker-Cram_his_scaff6-augustus-gene-170.56	Sialb.0064s0014	Bra016442	Bo8g070530	NONE	Sialb.0718s0011	NONE	Bo5g030890	maker-Cram_his_scaff10-augustus-gene-209.36	NONE
Bra025862	NONE	NONE	NONE	NONE	NONE	NONE	Sialb.0718s0010	NONE	Bo5g030920	maker-Cram_his_scaff10-augustus-gene-209.43	NONE
NONE	Bo7g061230	NONE	NONE	NONE	NONE	augustus_masked-Cram_his_scaff4-processed-gene-311.1	NONE	Bra012260	NONE	NONE	Sialb.0046s0026
Bra025863	NONE	NONE	NONE	NONE	NONE	maker-Cram_his_scaff4-augustus-gene-311.45	Sialb.0718s0009	NONE	Bo5g030930	maker-Cram_his_scaff10-snap-gene-209.53	NONE
Bra025864	NONE	NONE	NONE	NONE	NONE	maker-Cram_his_scaff4-augustus-gene-310.26	Sialb.0718s0008	Bra012261	Bo5g030940	maker-Cram_his_scaff10-augustus-gene-208.38	Sialb.0046s0025
Bra025865	Bo7g059750	NONE	Sialb.0064s0013	Bra016441	Bo8g070540	maker-Cram_his_scaff4-augustus-gene-310.28	Sialb.0718s0007	Bra012263	Bo5g030950	maker-Cram_his_scaff10-augustus-gene-208.43	Sialb.0046s0024
Bra025866	Bo7g059720	augustus_masked-Cram_his_scaff6-processed-gene-170.5	Sialb.1287s0001	Bra016439	Bo8g070580	NONE	Sialb.0718s0005	Bra012264	Bo5g030960	NONE	Sialb.0064s0012
Bra025868	Bo7g059710	NONE	Sialb.1287s0002	Bra016437	Bo8g070590	augustus_masked-Cram_his_scaff4-processed-gene-310.8	Sialb.0718s0004	Bra012266	Bo5g031990	NONE	Sialb.0064s0011
Bra025870	NONE	maker-Cram_his_scaff6-augustus-gene-170.50	Sialb.1287s0004	Bra016436	NONE	NONE	Sialb.0718s0002	NONE	Bo5g032000	NONE	NONE
Bra025871	NONE	maker-Cram_his_scaff6-snap-gene-170.73	NONE	Bra016435	Bo8g070610	NONE	NONE	NONE	Bo5g032010	NONE	Sialb.0064s0009
Bra025872	NONE	snap_masked-Cram_his_scaff6-processed-gene-170.44	Sialb.1287s0005	Bra016434	Bo8g070620	NONE	Sialb.0046s0021	NONE	Bo5g032020	maker-Cram_his_scaff10-snap-gene-208.44	Sialb.0064s0008
Bra025873	Bo7g059690	NONE	Sialb.1287s0006	NONE	NONE	maker-Cram_his_scaff4-augustus-gene-310.27	Sialb.0046s0020	Bra012267	Bo5g032030	maker-Cram_his_scaff10-augustus-gene-208.39	NONE
Bra025874	Bo7g059650	maker-Cram_his_scaff6-augustus-gene-170.59	Sialb.1287s0007	Bra016432	Bo8g070650	maker-Cram_his_scaff4-snap-gene-310.29	Sialb.0046s0018	Bra012270	Bo5g033040	maker-Cram_his_scaff10-snap-gene-207.53	Sialb.0064s0006
Bra025881	Bo7g059580	maker-Cram_his_scaff6-snap-gene-170.66	Sialb.1287s0011	Bra016429	Bo8g070690	NONE	NONE	NONE	Bo5g033090	maker-Cram_his_scaff10-snap-gene-207.55	Sialb.0064s0003
Bra025882	Bo7g059570	NONE	Sialb.1287s0012	NONE	NONE	maker-Cram_his_scaff4-augustus-gene-309.45	Sialb.0046s0013	Bra012273	Bo5g033100	NONE	NONE
Bra025884	Bo7g059560	maker-Cram_his_scaff6-snap-gene-171.83	Sialb.1287s0014	Bra016426	Bo8g070700	NONE	NONE	NONE	Bo5g033130	maker-Cram_his_scaff10-snap-gene-207.54	Sialb.0064s0001
Bra025889	Bo7g059550	NONE	Sialb.1287s0015	NONE	NONE	NONE	Sialb.0046s0012	Bra012274	Bo5g034220	snap_masked-Cram_his_scaff10-processed-gene-207.22	NONE
Bra025892	Bo7g059530	NONE	Sialb.1287s0016	NONE	NONE	NONE	Sialb.0046s0011	Bra012275	Bo5g034240	maker-Cram_his_scaff10-augustus-gene-206.48	Sialb.1862s0001
Bra017907	NONE	NONE	NONE	NONE	NONE	NONE	NONE	NONE	Bo5g034270	maker-Cram_his_scaff10-augustus-gene-206.47	Sialb.1862s0004
Bra017908	Bo7g059440	NONE	NONE	NONE	NONE	maker-Cram_his_scaff4-augustus-gene-309.44	Sialb.0046s0007	Bra012278	Bo5g034280	maker-Cram_his_scaff10-augustus-gene-206.51	Sialb.1862s0005
Bra017909	NONE	maker-Cram_his_scaff6-augustus-gene-171.66	Sialb.3047s0005	NONE	Bo8g070870	NONE	Sialb.0541s0005	NONE	NONE	maker-Cram_his_scaff10-augustus-gene-206.50	Sialb.1862s0006
Bra017910	Bo7g059430	maker-Cram_his_scaff6-snap-gene-171.92	Sialb.3047s0004	NONE	Bo8g070880	maker-Cram_his_scaff4-augustus-gene-309.42	Sialb.0541s0006	Bra012279	Bo5g034300	maker-Cram_his_scaff10-augustus-gene-206.46	Sialb.1862s0007
Bra017912	Bo01074s070	maker-Cram_his_scaff6-snap-gene-171.85	Sialb.3047s0003	Bra016423	Bo8g070900	NONE	Sialb.0541s0007	NONE	Bo5g034330	maker-Cram_his_scaff10-augustus-gene-206.49	Sialb.1862s0009
Bra017914	NONE	NONE	NONE	NONE	NONE	NONE	NONE	NONE	Bo5g034350	maker-Cram_his_scaff10-augustus-gene-206.45	Sialb.1862s0011
NONE	Bo01074s060	maker-Cram_his_scaff6-augustus-gene-171.69	Sialb.3047s0002	Bra016422	NONE	NONE	Sialb.0541s0008	NONE	NONE	NONE	NONE
Bra017916	Bo01074s050	maker-Cram_his_scaff6-augustus-gene-171.74	Sialb.0824s0002	Bra016421	NONE	NONE	Sialb.0541s0009	NONE	Bo5g034370	maker-Cram_his_scaff10-augustus-gene-206.44	Sialb.1862s0013
Bra017918	Bo01074s040	snap_masked-Cram_his_scaff6-processed-gene-171.53	Sialb.0824s0003	Bra016420	NONE	NONE	Sialb.0541s0010	NONE	Bo5g034380	maker-Cram_his_scaff10-augustus-gene-205.55	Sialb.1862s0014
Bra017920	NONE	NONE	Sialb.0824s0006	NONE	NONE	maker-Cram_his_scaff4-augustus-gene-308.47	NONE	Bra012282	Bo5g034450	maker-Cram_his_scaff10-augustus-gene-205.53	NONE
Bra017921	NONE	NONE	Sialb.0824s0007	NONE	NONE	NONE	NONE	NONE	Bo5g034460	maker-Cram_his_scaff10-snap-gene-205.65	NONE
Bra017925	NONE	NONE	Sialb.0824s0012	NONE	NONE	NONE	NONE	NONE	Bo5g034540	maker-Cram_his_scaff10-augustus-gene-205.52	NONE
Bra017928	NONE	NONE	Sialb.0824s0014	NONE	NONE	NONE	NONE	NONE	Bo5g034580	maker-Cram_his_scaff10-augustus-gene-205.59	NONE
Bra017929	NONE	maker-Cram_his_scaff6-snap-gene-171.98	Sialb.0824s0015	Bra016416	NONE	NONE	NONE	NONE	Bo5g034590	NONE	NONE
Bra017931	NONE	maker-Cram_his_scaff6-augustus-gene-171.78	Sialb.0824s0016	Bra016415	Bo8g070940	NONE	Sialb.0541s0011	NONE	Bo5g034600	maker-Cram_his_scaff10-augustus-gene-205.50	NONE
Bra017932	NONE	snap_masked-Cram_his_scaff6-processed-gene-171.59	Sialb.0824s0017	Bra016414	Bo8g070950	NONE	Sialb.0541s0013	NONE	Bo5g034610	maker-Cram_his_scaff10-augustus-gene-205.49	NONE
Bra017933	Bo8g070960	maker-Cram_his_scaff6-augustus-gene-171.71	Sialb.0824s0018	Bra016413	Bo7g059830	NONE	Sialb.0541s0014	Bra012288	Bo5g034620	NONE	NONE
Bra017934	NONE	NONE	Sialb.0824s0019	NONE	NONE	NONE	NONE	NONE	Bo5g034630	maker-Cram_his_scaff10-augustus-gene-205.56	NONE
Bra017935	Bo8g070970	maker-Cram_his_scaff6-augustus-gene-171.80	Sialb.0824s0020	Bra016412	NONE	NONE	Sialb.0541s0015	NONE	Bo5g034640	maker-Cram_his_scaff10-augustus-gene-204.60	NONE
Bra017937	NONE	NONE	Sialb.0824s0022	NONE	Bo7g059850	maker-Cram_his_scaff4-snap-gene-308.66	NONE	Bra012290	Bo5g034660	maker-Cram_his_scaff10-augustus-gene-204.70	Sialb.2625s0002
Bra017939	NONE	NONE	Sialb.0824s0023	NONE	NONE	NONE	NONE	NONE	Bo5g034670	maker-Cram_his_scaff10-snap-gene-204.89	Sialb.2625s0003
Bra017941	Bo8g071000	snap_masked-Cram_his_scaff6-processed-gene-172.20	Sialb.0824s0026	Bra016410	NONE	NONE	Sialb.0541s0017	NONE	Bo5g034700	NONE	Sialb.2625s0006
Bra017943	Bo8g071010	maker-Cram_his_scaff6-augustus-gene-172.60	Sialb.0824s0028	Bra016409	NONE	NONE	Sialb.0541s0018	NONE	Bo5g034720	snap_masked-Cram_his_scaff10-processed-gene-204.30	Sialb.2625s0008
NONE	Bo8g071050	maker-Cram_his_scaff6-augustus-gene-172.54	Sialb.0824s0030	Bra016408	Bo7g059870	snap_masked-Cram_his_scaff4-processed-gene-308.33	Sialb.0541s0019	Bra012292	Bo5g034740	NONE	Sialb.2625s0010
Bra017946	NONE	NONE	Sialb.0824s0032	NONE	NONE	NONE	NONE	NONE	Bo5g034760	snap_masked-Cram_his_scaff10-processed-gene-204.44	Sialb.3482s0002
Bra017947	NONE	NONE	Sialb.0824s0033	NONE	NONE	NONE	NONE	NONE	Bo5g034770	maker-Cram_his_scaff10-augustus-gene-204.65	Sialb.3482s0001
Bra017948	Bo8g071060	maker-Cram_his_scaff6-augustus-gene-172.55	Sialb.0624s0031	Bra016405	Bo7g059890	maker-Cram_his_scaff4-augustus-gene-308.49	Sialb.0089s0008	Bra012293	Bo5g034780	maker-Cram_his_scaff10-augustus-gene-204.64	Sialb.0541s0021
Bra017949	NONE	NONE	Sialb.0624s0030	NONE	NONE	NONE	NONE	NONE	Bo5g034790	snap_masked-Cram_his_scaff10-processed-gene-204.41	NONE
Bra017951	NONE	NONE	Sialb.0624s0028	NONE	NONE	NONE	NONE	NONE	Bo5g034810	maker-Cram_his_scaff10-augustus-gene-204.62	NONE
Bra017952	NONE	NONE	Sialb.0624s0027	NONE	NONE	NONE	NONE	NONE	Bo5g034820	maker-Cram_his_scaff10-augustus-gene-204.61	NONE
Bra017953	Bo8g071080	maker-Cram_his_scaff6-snap-gene-172.76	Sialb.0624s0026	Bra016404	Bo7g059910	maker-Cram_his_scaff4-augustus-gene-308.43	Sialb.0089s0009	Bra012294	Bo5g034830	NONE	Sialb.0541s0022
Bra017956	Bo8g071130	maker-Cram_his_scaff6-augustus-gene-172.57	Sialb.0624s0021	Bra016402	NONE	NONE	Sialb.3299s0001	NONE	Bo5g034850	maker-Cram_his_scaff10-augustus-gene-203.35	Sialb.0541s0024
NONE	NONE	NONE	Sialb.0624s0020	NONE	Bo7g059960	maker-Cram_his_scaff4-augustus-gene-307.31	NONE	Bra012297	Bo5g034860	snap_masked-Cram_his_scaff10-processed-gene-203.12	NONE
NONE	Bo8g071140	maker-Cram_his_scaff6-augustus-gene-172.62	Sialb.0624s0019	Bra016401	NONE	NONE	NONE	NONE	Bo5g034870	NONE	Sialb.0541s0025
Bra031352	Bo8g071190	maker-Cram_his_scaff6-augustus-gene-172.63	Sialb.0624s0017	Bra016399	Bo7g060030	maker-Cram_his_scaff4-augustus-gene-307.30	Sialb.3299s0002	Bra012299	Bo5g034990	maker-Cram_his_scaff10-augustus-gene-203.31	Sialb.0541s0027
Bra031356	NONE	NONE	Sialb.0624s0015	NONE	Bo7g060050	NONE	Sialb.0089s0015	Bra012301	Bo5g035040	maker-Cram_his_scaff10-augustus-gene-201.12	NONE
NONE	Bo8g071220	NONE	NONE	Bra016396	NONE	NONE	NONE	NONE	NONE	maker-Cram_his_scaff10-augustus-gene-200.41	Sialb.0541s0029
Bra031357	Bo8g071250	maker-Cram_his_scaff6-snap-gene-172.80	Sialb.0624s0011	Bra016393	Bo7g060060	maker-Cram_his_scaff4-snap-gene-307.35	Sialb.0089s0018	Bra012302	Bo5g035080	maker-Cram_his_scaff10-augustus-gene-200.37	Sialb.0541s0030
Bra031358	Bo8g071260	maker-Cram_his_scaff6-augustus-gene-172.59	Sialb.0624s0010	Bra016392	NONE	NONE	NONE	NONE	Bo5g035090	maker-Cram_his_scaff10-augustus-gene-200.40	Sialb.0541s0031
Bra031359	Bo8g071270	maker-Cram_his_scaff6-augustus-gene-172.65	Sialb.0624s0009	Bra016391	NONE	NONE	NONE	NONE	Bo5g035110	maker-Cram_his_scaff10-augustus-gene-200.36	Sialb.0541s0032
Bra031361	NONE	NONE	Sialb.0624s0005	NONE	Bo7g060090	maker-Cram_his_scaff4-augustus-gene-307.32	Sialb.0089s0020	Bra012305	Bo5g035130	maker-Cram_his_scaff10-augustus-gene-200.39	NONE
Bra031362	NONE	NONE	Sialb.0624s0004	NONE	NONE	NONE	NONE	NONE	Bo5g035140	maker-Cram_his_scaff10-augustus-gene-200.35	NONE
Bra031364	Bo8g071300	maker-Cram_his_scaff6-snap-gene-173.76	Sialb.0624s0003	Bra016389	NONE	NONE	NONE	NONE	Bo5g035170	snap_masked-Cram_his_scaff10-processed-gene-200.22	Sialb.0541s0034
NONE	Bo8g071310	maker-Cram_his_scaff6-snap-gene-173.83	NONE	Bra016388	Bo7g060110	NONE	NONE	NONE	NONE	NONE	Sialb.0541s0035
Bra031366	NONE	NONE	Sialb.0624s0001	NONE	NONE	NONE	Sialb.0089s0025	NONE	Bo5g035230	maker-Cram_his_scaff10-snap-gene-199.33	NONE
NONE	Bo8g071330	maker-Cram_his_scaff6-augustus-gene-173.68	NONE	Bra016386	Bo7g060150	maker-Cram_his_scaff4-augustus-gene-306.54	Sialb.0089s0026	Bra012308	NONE	maker-Cram_his_scaff10-snap-gene-199.30	Sialb.0541s0037
Bra031368	NONE	NONE	NONE	NONE	NONE	NONE	NONE	NONE	Bo5g035260	maker-Cram_his_scaff10-snap-gene-199.37	Sialb.0165s0001
Bra031369	NONE	NONE	NONE	NONE	Bo7g060170	maker-Cram_his_scaff4-augustus-gene-306.61	Sialb.0089s0027	Bra012309	Bo5g035270	maker-Cram_his_scaff10-augustus-gene-199.26	Sialb.0165s0002
NONE	NONE	NONE	NONE	NONE	Bo7g060200	maker-Cram_his_scaff4-snap-gene-306.73	Sialb.0089s0028	Bra012310	NONE	NONE	NONE
Bra031370	NONE	NONE	NONE	NONE	Bo7g060210	maker-Cram_his_scaff4-augustus-gene-306.53	NONE	Bra012311	Bo5g035280	maker-Cram_his_scaff10-augustus-gene-199.22	Sialb.0165s0003
Bra031372	Bo7g058320	NONE	Sialb.4615s0002	NONE	NONE	maker-Cram_his_scaff4-augustus-gene-306.52	Sialb.0089s0029	Bra012312	Bo5g037410	maker-Cram_his_scaff10-augustus-gene-198.34	Sialb.0165s0006
Bra031377	Bo7g058210	NONE	NONE	NONE	NONE	augustus_masked-Cram_his_scaff4-processed-gene-306.10	Sialb.0089s0033	Bra012317	Bo5g037460	maker-Cram_his_scaff10-augustus-gene-198.37	Sialb.0165s0011
Bra031378	Bo7g058200	NONE	NONE	NONE	NONE	NONE	Sialb.0089s0034	Bra012318	NONE	maker-Cram_his_scaff10-augustus-gene-198.33	Sialb.0165s0012
Bra031382	Bo7g058190	maker-Cram_his_scaff6-augustus-gene-173.62	Sialb.0795s0031	Bra016383	Bo8g071390	maker-Cram_his_scaff4-augustus-gene-306.56	Sialb.0089s0035	Bra012319	Bo5g037480	maker-Cram_his_scaff10-augustus-gene-198.36	Sialb.0165s0013
Bra031383	Bo7g058180	NONE	Sialb.0795s0030	NONE	Bo8g071400	NONE	Sialb.0089s0036	NONE	Bo5g037490	maker-Cram_his_scaff10-augustus-gene-198.32	Sialb.0165s0014
Bra031385	Bo7g058170	NONE	NONE	NONE	NONE	maker-Cram_his_scaff4-augustus-gene-305.45	Sialb.0089s0038	Bra012321	Bo5g037510	maker-Cram_his_scaff10-snap-gene-198.44	Sialb.0165s0015
Bra031388	Bo7g058110	maker-Cram_his_scaff6-augustus-gene-173.70	NONE	Bra016382	Bo8g071410	maker-Cram_his_scaff4-snap-gene-305.47	Sialb.0089s0039	Bra012324	NONE	maker-Cram_his_scaff10-snap-gene-197.45	Sialb.0165s0016
Bra031389	NONE	NONE	Sialb.0795s0029	Bra016381	Bo8g071430	maker-Cram_his_scaff4-augustus-gene-305.44	NONE	NONE	NONE	maker-Cram_his_scaff10-augustus-gene-197.38	Sialb.0165s0019
Bra031390	Bo7g058000	maker-Cram_his_scaff6-augustus-gene-173.64	Sialb.0795s0026	NONE	Bo8g071470	maker-Cram_his_scaff4-snap-gene-304.43	NONE	NONE	Bo5g038520	maker-Cram_his_scaff10-snap-gene-197.47	Sialb.0165s0020
Bra031391	Bo7g057990	maker-Cram_his_scaff6-augustus-gene-173.65	Sialb.0795s0025	NONE	Bo8g071480	maker-Cram_his_scaff4-augustus-gene-304.33	Sialb.0089s0044	Bra012327	NONE	snap_masked-Cram_his_scaff10-processed-gene-197.23	Sialb.0165s0021
Bra040857	NONE	NONE	NONE	NONE	NONE	NONE	NONE	NONE	Bo5g038560	maker-Cram_his_scaff10-augustus-gene-197.30	Sialb.0165s0024
Bra040856	Bo7g057920	maker-Cram_his_scaff6-snap-gene-173.88	Sialb.0795s0024	Bra016377	Bo8g071490	maker-Cram_his_scaff4-augustus-gene-304.31	Sialb.0089s0045	Bra012329	Bo5g038570	maker-Cram_his_scaff10-snap-gene-197.39	Sialb.0165s0025
Bra040855	Bo7g057900	NONE	NONE	NONE	NONE	augustus_masked-Cram_his_scaff4-processed-gene-304.10	Sialb.0089s0046	Bra012330	Bo5g038610	NONE	Sialb.0165s0026
Bra040854	NONE	NONE	Sialb.0076s0217	NONE	NONE	NONE	Sialb.0795s0023	NONE	Bo5g038630	maker-Cram_his_scaff10-augustus-gene-196.25	Sialb.0165s0027
NONE	NONE	NONE	NONE	Bra024519	NONE	NONE	NONE	NONE	Bo5g038650	maker-Cram_his_scaff10-augustus-gene-196.27	Sialb.0165s0028
Bra016375	Bo7g057850	maker-Cram_his_scaff6-snap-gene-173.90	Sialb.0089s0049	Bra024520	NONE	maker-Cram_his_scaff4-augustus-gene-304.28	Sialb.0795s0022	Bra012334	Bo5g038660	maker-Cram_his_scaff10-augustus-gene-196.24	Sialb.0165s0029
Bra016373	Bo7g057780	maker-Cram_his_scaff6-augustus-gene-174.59	Sialb.0089s0052	Bra024524	Bo8g071550	NONE	Sialb.0795s0021	NONE	NONE	NONE	NONE
Bra016372	NONE	maker-Cram_his_scaff6-augustus-gene-174.47	NONE	NONE	Bo8g071570	NONE	Sialb.0795s0020	NONE	NONE	NONE	NONE
NONE	Bo7g057770	NONE	Sialb.0089s0053	Bra024526	Bo8g071580	maker-Cram_his_scaff4-augustus-gene-303.42	NONE	Bra012337	Bo5g038720	NONE	Sialb.0165s0033
NONE	NONE	NONE	NONE	Bra024527	NONE	NONE	NONE	NONE	Bo5g038740	maker-Cram_his_scaff10-snap-gene-195.46	Sialb.0165s0035
NONE	Bo7g057750	NONE	Sialb.0089s0055	Bra024528	NONE	maker-Cram_his_scaff4-augustus-gene-303.41	NONE	Bra012338	Bo5g038760	snap_masked-Cram_his_scaff10-processed-gene-195.30	Sialb.0165s0036
NONE	NONE	NONE	NONE	Bra024529	NONE	NONE	NONE	NONE	Bo5g038770	maker-Cram_his_scaff10-snap-gene-195.45	Sialb.0165s0037
NONE	NONE	NONE	Sialb.0089s0056	Bra024531	NONE	maker-Cram_his_scaff4-augustus-gene-303.35	NONE	Bra012339	Bo5g038780	maker-Cram_his_scaff10-augustus-gene-195.33	Sialb.0165s0039
NONE	Bo7g057740	NONE	Sialb.0089s0057	Bra024532	NONE	maker-Cram_his_scaff4-augustus-gene-303.34	NONE	Bra012340	Bo5g038790	maker-Cram_his_scaff10-augustus-gene-195.32	Sialb.0165s0040
NONE	Bo7g057720	NONE	Sialb.0089s0060	Bra024534	NONE	maker-Cram_his_scaff4-augustus-gene-303.40	NONE	Bra012343	Bo5g038830	NONE	Sialb.0165s0043
NONE	NONE	NONE	NONE	Bra024535	NONE	NONE	NONE	NONE	Bo5g038840	maker-Cram_his_scaff10-augustus-gene-194.53	Sialb.0165s0044
NONE	NONE	NONE	NONE	Bra024536	NONE	maker-Cram_his_scaff4-augustus-gene-303.39	NONE	NONE	Bo5g038860	snap_masked-Cram_his_scaff10-processed-gene-194.39	Sialb.0165s0045
NONE	NONE	NONE	NONE	Bra024537	NONE	NONE	NONE	NONE	Bo5g038870	maker-Cram_his_scaff10-augustus-gene-194.50	Sialb.0165s0046
NONE	Bo7g057690	NONE	Sialb.0089s0062	Bra024538	NONE	maker-Cram_his_scaff4-augustus-gene-303.38	Sialb.0089s0063	Bra012344	Bo5g038880	maker-Cram_his_scaff10-augustus-gene-194.49	Sialb.0165s0047
NONE	Bo7g057680	NONE	NONE	Bra024539	NONE	NONE	Sialb.0089s0064	Bra012345	Bo5g038890	snap_masked-Cram_his_scaff10-processed-gene-194.24	Sialb.0165s0048
Bra016371	NONE	maker-Cram_his_scaff6-snap-gene-174.64	NONE	NONE	Bo8g071610	NONE	Sialb.0795s0019	NONE	NONE	NONE	NONE
NONE	Bo7g057670	NONE	NONE	Bra024541	NONE	maker-Cram_his_scaff4-snap-gene-303.51	Sialb.0089s0065	Bra012346	Bo5g038910	maker-Cram_his_scaff10-augustus-gene-194.48	Sialb.0165s0050
NONE	Bo7g057660	NONE	NONE	Bra024542	NONE	snap_masked-Cram_his_scaff4-processed-gene-303.18	Sialb.0089s0066	Bra012347	Bo5g038920	maker-Cram_his_scaff10-augustus-gene-194.44	Sialb.0165s0051
NONE	NONE	NONE	NONE	Bra024544	NONE	NONE	NONE	NONE	Bo5g038950	maker-Cram_his_scaff10-augustus-gene-194.46	Sialb.0165s0053
NONE	NONE	NONE	NONE	Bra024545	NONE	NONE	NONE	NONE	Bo5g038960	maker-Cram_his_scaff10-augustus-gene-194.45	Sialb.0165s0054
NONE	Bo7g057600	NONE	NONE	Bra024547	NONE	maker-Cram_his_scaff4-augustus-gene-303.36	Sialb.0089s0070	Bra012350	Bo5g039020	snap_masked-Cram_his_scaff10-processed-gene-193.34	Sialb.0165s0059
NONE	NONE	NONE	NONE	Bra024548	NONE	NONE	NONE	Bra012351	Bo5g039030	maker-Cram_his_scaff10-augustus-gene-193.50	Sialb.0165s0060
NONE	NONE	NONE	NONE	Bra024549	NONE	NONE	NONE	NONE	Bo5g039040	maker-Cram_his_scaff10-augustus-gene-193.55	Sialb.0165s0061
NONE	NONE	NONE	NONE	Bra024550	NONE	NONE	NONE	NONE	Bo5g039050	maker-Cram_his_scaff10-augustus-gene-193.54	Sialb.0165s0062
NONE	NONE	NONE	NONE	Bra024551	Bo8g071620	NONE	NONE	NONE	Bo5g039060	maker-Cram_his_scaff10-snap-gene-193.58	Sialb.0165s0063
NONE	NONE	NONE	NONE	Bra024555	NONE	NONE	NONE	NONE	Bo5g039170	maker-Cram_his_scaff10-augustus-gene-193.48	Sialb.0165s0065
NONE	Bo7g056520	NONE	Sialb.0772s0030	Bra024556	NONE	maker-Cram_his_scaff4-augustus-gene-302.39	Sialb.0089s0074	Bra012353	Bo01260s010	maker-Cram_his_scaff10-augustus-gene-193.53	NONE
NONE	NONE	NONE	Sialb.0772s0029	Bra024557	NONE	NONE	NONE	NONE	Bo01260s020	maker-Cram_his_scaff10-augustus-gene-193.52	NONE
NONE	Bo7g056480	NONE	Sialb.0772s0027	Bra024559	NONE	maker-Cram_his_scaff4-augustus-gene-302.36	Sialb.0089s0075	Bra012355	Bo5g039200	maker-Cram_his_scaff10-augustus-gene-192.36	NONE
NONE	Bo7g056470	NONE	Sialb.0772s0026	Bra024560	NONE	augustus_masked-Cram_his_scaff4-processed-gene-302.7	Sialb.0089s0076	Bra012356	Bo5g039210	maker-Cram_his_scaff10-snap-gene-192.41	NONE
NONE	Bo7g056450	NONE	NONE	NONE	NONE	maker-Cram_his_scaff4-augustus-gene-302.35	Sialb.0089s0077	Bra012357	NONE	NONE	NONE
Bra016366	Bo7g056420	maker-Cram_his_scaff6-augustus-gene-174.61	NONE	NONE	Bo8g071640	maker-Cram_his_scaff4-augustus-gene-302.34	Sialb.0089s0080	Bra012358	NONE	NONE	Sialb.0795s0016
Bra016363	NONE	maker-Cram_his_scaff6-snap-gene-174.73	NONE	NONE	Bo8g072650	NONE	NONE	NONE	NONE	NONE	Sialb.0795s0014
NONE	Bo7g056410	NONE	Sialb.0772s0024	Bra024562	NONE	maker-Cram_his_scaff4-augustus-gene-302.33	Sialb.0089s0081	Bra012359	Bo5g039240	maker-Cram_his_scaff10-augustus-gene-192.34	NONE
NONE	Bo7g056390	NONE	Sialb.0089s0084	NONE	NONE	maker-Cram_his_scaff4-augustus-gene-301.40	NONE	Bra012360	NONE	NONE	NONE
NONE	NONE	NONE	NONE	Bra024565	NONE	NONE	Sialb.0772s0022	NONE	Bo5g039280	maker-Cram_his_scaff10-augustus-gene-191.39	NONE
Bra016360	NONE	maker-Cram_his_scaff6-snap-gene-174.74	NONE	NONE	Bo8g072670	NONE	Sialb.0772s0020	NONE	Bo5g039290	NONE	Sialb.0795s0012
Bra016358	NONE	maker-Cram_his_scaff6-snap-gene-175.72	NONE	NONE	Bo8g072700	NONE	NONE	NONE	NONE	NONE	Sialb.0795s0011
Bra016357	NONE	NONE	NONE	Bra024568	Bo8g072710	NONE	Sialb.0772s0019	NONE	Bo5g039310	maker-Cram_his_scaff10-snap-gene-191.58	Sialb.0795s0010
NONE	NONE	NONE	NONE	Bra024569	NONE	NONE	Sialb.0772s0018	NONE	Bo5g039320	maker-Cram_his_scaff10-augustus-gene-191.45	NONE
NONE	NONE	NONE	NONE	Bra024571	NONE	NONE	Sialb.0772s0016	NONE	Bo5g039340	maker-Cram_his_scaff10-augustus-gene-191.42	NONE
NONE	Bo7g056240	maker-Cram_his_scaff6-snap-gene-175.71	Sialb.0089s0093	Bra024572	Bo8g072720	NONE	Sialb.0772s0015	Bra012367	Bo5g039350	maker-Cram_his_scaff10-augustus-gene-191.41	Sialb.0795s0009
NONE	Bo7g056230	NONE	Sialb.0089s0094	Bra024573	NONE	maker-Cram_his_scaff4-augustus-gene-301.41	Sialb.0772s0014	Bra012368	Bo5g039360	maker-Cram_his_scaff10-snap-gene-191.51	NONE
Bra016355	NONE	maker-Cram_his_scaff6-augustus-gene-175.59	Sialb.0089s0096	Bra024574	NONE	snap_masked-Cram_his_scaff4-processed-gene-300.31	Sialb.0772s0013	NONE	Bo5g039370	maker-Cram_his_scaff10-snap-gene-191.49	Sialb.0795s0008
Bra016353	Bo7g056210	maker-Cram_his_scaff6-augustus-gene-175.60	NONE	Bra024580	Bo8g073730	NONE	Sialb.0772s0010	Bra012371	Bo5g039420	maker-Cram_his_scaff10-augustus-gene-190.35	Sialb.0795s0006
Bra016352	NONE	maker-Cram_his_scaff6-augustus-gene-175.61	NONE	Bra024588	Bo8g073740	NONE	Sialb.0795s0005	NONE	Bo5g039500	maker-Cram_his_scaff10-augustus-gene-190.32	Sialb.0807s0023
Bra016351	NONE	maker-Cram_his_scaff6-augustus-gene-175.62	NONE	Bra024589	Bo8g073750	NONE	Sialb.0795s0004	NONE	Bo5g039510	maker-Cram_his_scaff10-snap-gene-190.38	Sialb.0807s0022
Bra016350	Bo7g056200	snap_masked-Cram_his_scaff6-processed-gene-175.41	Sialb.0089s0098	Bra024590	Bo8g073770	snap_masked-Cram_his_scaff4-processed-gene-300.29	Sialb.0795s0003	Bra012372	Bo5g039520	NONE	Sialb.0807s0021
Bra016349	NONE	maker-Cram_his_scaff6-augustus-gene-175.63	NONE	NONE	Bo8g073780	NONE	Sialb.0795s0002	NONE	NONE	NONE	NONE
Bra016348	NONE	maker-Cram_his_scaff6-augustus-gene-175.64	NONE	Bra024593	Bo8g073790	NONE	Sialb.0795s0001	NONE	Bo5g039540	maker-Cram_his_scaff10-snap-gene-190.37	Sialb.0807s0020
NONE	NONE	NONE	NONE	Bra024597	NONE	NONE	NONE	NONE	Bo5g039560	maker-Cram_his_scaff10-augustus-gene-189.31	Sialb.0807s0018
NONE	Bo7g056180	NONE	Sialb.0089s0100	Bra024599	NONE	maker-Cram_his_scaff4-snap-gene-300.76	NONE	Bra012373	Bo5g039580	maker-Cram_his_scaff10-snap-gene-189.44	Sialb.0807s0015
NONE	Bo7g056170	NONE	Sialb.0668s0032	Bra024600	Bo8g074810	maker-Cram_his_scaff4-augustus-gene-300.57	Sialb.0909s0028	Bra012374	Bo5g039590	snap_masked-Cram_his_scaff10-processed-gene-189.19	Sialb.0807s0014
Bra016345	Bo7g056160	maker-Cram_his_scaff6-augustus-gene-175.57	Sialb.0668s0031	Bra024602	NONE	maker-Cram_his_scaff4-augustus-gene-300.56	Sialb.0909s0027	Bra012375	Bo5g039620	NONE	Sialb.0807s0012
NONE	NONE	NONE	NONE	Bra024603	NONE	NONE	NONE	NONE	Bo5g039640	maker-Cram_his_scaff10-augustus-gene-189.33	Sialb.0807s0011
Bra016344	Bo7g056150	NONE	Sialb.0668s0030	Bra024604	Bo8g074830	maker-Cram_his_scaff4-augustus-gene-300.55	Sialb.0909s0026	Bra012376	Bo5g039650	NONE	Sialb.0807s0010
NONE	Bo7g056130	NONE	Sialb.0668s0029	Bra024605	NONE	maker-Cram_his_scaff4-augustus-gene-300.54	NONE	Bra012377	Bo5g039660	maker-Cram_his_scaff10-augustus-gene-188.51	Sialb.0807s0009
NONE	NONE	NONE	NONE	Bra024606	NONE	NONE	Sialb.0909s0025	NONE	Bo5g039680	maker-Cram_his_scaff10-augustus-gene-188.48	Sialb.0807s0008
Bra016342	NONE	maker-Cram_his_scaff6-snap-gene-175.86	NONE	Bra024608	Bo8g074850	NONE	Sialb.0909s0023	NONE	Bo5g039710	maker-Cram_his_scaff10-snap-gene-188.53	Sialb.0807s0006
NONE	Bo7g056110	NONE	Sialb.0668s0026	NONE	NONE	NONE	NONE	Bra012380	Bo5g039720	maker-Cram_his_scaff10-augustus-gene-188.50	Sialb.0807s0005
NONE	Bo5g039740	NONE	NONE	Bra024610	NONE	NONE	NONE	NONE	NONE	maker-Cram_his_scaff10-augustus-gene-188.46	Sialb.0807s0004
Bra016338	Bo7g056100	NONE	NONE	NONE	Bo7g056070	maker-Cram_his_scaff4-snap-gene-300.61	Sialb.2354s0005	Bra012381	NONE	NONE	NONE
NONE	Bo5g039800	NONE	NONE	Bra024615	Bo7g055990	NONE	NONE	Bra012384	NONE	maker-Cram_his_scaff10-snap-gene-187.64	Sialb.0668s0018
NONE	Bo5g039810	NONE	Sialb.0613s0043	Bra024617	Bo7g055980	maker-Cram_his_scaff4-augustus-gene-299.56	NONE	Bra012386	NONE	NONE	Sialb.0668s0017
Bra016332	NONE	augustus_masked-Cram_his_scaff6-processed-gene-175.21	NONE	NONE	NONE	NONE	NONE	Bra012387	Bo8g074970	NONE	Sialb.0909s0017
Bra016331	Bo5g039820	maker-Cram_his_scaff6-augustus-gene-175.58	Sialb.0613s0042	Bra024618	NONE	NONE	NONE	NONE	NONE	maker-Cram_his_scaff10-augustus-gene-187.48	Sialb.0909s0016
Bra016330	Bo5g039830	maker-Cram_his_scaff6-augustus-gene-176.46	Sialb.0613s0041	Bra024619	NONE	NONE	NONE	NONE	Bo8g074980	snap_masked-Cram_his_scaff10-processed-gene-187.24	Sialb.0909s0015
Bra016329	Bo5g039840	NONE	Sialb.0613s0040	Bra024620	Bo7g055940	maker-Cram_his_scaff4-snap-gene-299.75	Sialb.0619s0012	Bra012389	Bo8g074990	snap_masked-Cram_his_scaff10-processed-gene-187.31	Sialb.0909s0014
NONE	NONE	NONE	Sialb.0613s0037	Bra024624	NONE	NONE	NONE	NONE	Bo5g039910	maker-Cram_his_scaff10-snap-gene-187.54	NONE
NONE	NONE	NONE	Sialb.0613s0036	Bra024625	NONE	NONE	NONE	NONE	Bo5g039920	maker-Cram_his_scaff10-snap-gene-187.60	NONE
NONE	NONE	NONE	Sialb.0613s0035	Bra024626	NONE	NONE	NONE	NONE	Bo5g039930	maker-Cram_his_scaff10-augustus-gene-187.40	NONE
Bra012393	NONE	maker-Cram_his_scaff4-snap-gene-298.66	Sialb.0613s0034	Bra024627	Bo7g054740	maker-Cram_his_scaff4-snap-gene-299.69	NONE	NONE	Bo5g039940	snap_masked-Cram_his_scaff10-processed-gene-187.26	Sialb.0909s0012
NONE	NONE	NONE	Sialb.0613s0028	Bra024632	NONE	maker-Cram_his_scaff10-augustus-gene-186.41	NONE	NONE	Bo5g041050	NONE	NONE
NONE	NONE	NONE	NONE	NONE	Bo7g054680	NONE	Sialb.0668s0010	Bra012414	NONE	maker-Cram_his_scaff4-augustus-gene-297.48	NONE
NONE	NONE	NONE	Sialb.0613s0027	NONE	Bo7g054660	maker-Cram_his_scaff10-augustus-gene-186.46	Sialb.0668s0008	Bra012415	Bo5g041060	maker-Cram_his_scaff4-snap-gene-297.59	NONE
NONE	NONE	NONE	NONE	NONE	Bo7g054650	NONE	Sialb.0668s0007	Bra012416	NONE	maker-Cram_his_scaff4-snap-gene-297.56	NONE
NONE	NONE	NONE	Sialb.0613s0025	Bra024633	NONE	maker-Cram_his_scaff10-augustus-gene-186.43	NONE	NONE	Bo5g041070	NONE	NONE
NONE	NONE	NONE	Sialb.0613s0023	Bra024634	NONE	maker-Cram_his_scaff10-augustus-gene-186.40	NONE	NONE	Bo5g041080	NONE	NONE
NONE	NONE	NONE	Sialb.0613s0021	Bra024636	NONE	maker-Cram_his_scaff10-augustus-gene-186.39	NONE	NONE	Bo5g041100	NONE	Sialb.0909s0007
NONE	NONE	NONE	Sialb.0613s0014	Bra024640	NONE	maker-Cram_his_scaff10-augustus-gene-186.42	NONE	NONE	Bo5g041160	NONE	NONE
Bra016318	NONE	NONE	Sialb.0613s0013	Bra024641	NONE	maker-Cram_his_scaff10-augustus-gene-186.38	Sialb.0668s0004	NONE	Bo5g041180	NONE	NONE
NONE	NONE	NONE	Sialb.0613s0012	Bra024642	Bo7g054630	NONE	Sialb.0668s0003	Bra012417	Bo5g041190	snap_masked-Cram_his_scaff4-processed-gene-297.28	NONE
NONE	NONE	NONE	Sialb.0613s0011	Bra024643	Bo7g054620	maker-Cram_his_scaff10-augustus-gene-186.37	Sialb.0668s0002	Bra012418	Bo5g041200	maker-Cram_his_scaff4-augustus-gene-297.44	NONE
NONE	NONE	NONE	NONE	Bra024645	NONE	maker-Cram_his_scaff10-snap-gene-185.39	Sialb.0668s0001	Bra012419	Bo5g041240	maker-Cram_his_scaff4-augustus-gene-297.43	NONE
Bra016316	NONE	maker-Cram_his_scaff6-snap-gene-176.58	Sialb.0613s0008	Bra024646	Bo8g075190	maker-Cram_his_scaff10-snap-gene-185.41	NONE	NONE	Bo5g041260	NONE	Sialb.0909s0005
Bra016311	NONE	maker-Cram_his_scaff6-augustus-gene-177.51	Sialb.0613s0003	Bra024652	Bo8g076210	maker-Cram_his_scaff10-augustus-gene-185.29	Sialb.1013s0022	NONE	Bo5g041350	maker-Cram_his_scaff10-snap-gene-185.37	Sialb.0909s0002
NONE	Bo7g054610	NONE	Sialb.1499s0014	NONE	NONE	maker-Cram_his_scaff4-augustus-gene-297.42	NONE	Bra012420	NONE	NONE	NONE
Bra012411	Bo7g054600	NONE	Sialb.1499s0013	Bra024658	NONE	maker-Cram_his_scaff4-augustus-gene-297.41	Sialb.1013s0020	Bra012421	Bo5g041450	NONE	NONE
Bra012409	Bo7g054590	NONE	Sialb.1499s0012	Bra024659	NONE	maker-Cram_his_scaff4-augustus-gene-296.53	Sialb.1013s0019	Bra012422	Bo5g041460	maker-Cram_his_scaff10-augustus-gene-184.45	NONE
Bra012408	Bo7g054580	snap_masked-Cram_his_scaff6-processed-gene-177.32	Sialb.1499s0011	Bra024660	Bo8g076230	maker-Cram_his_scaff4-augustus-gene-296.52	Sialb.1013s0018	Bra016308	Bo5g041470	maker-Cram_his_scaff10-augustus-gene-184.43	Sialb.0909s0001
Bra012405	Bo7g054550	maker-Cram_his_scaff6-augustus-gene-177.49	Sialb.0543s0039	Bra024661	Bo8g076250	maker-Cram_his_scaff4-snap-gene-296.66	Sialb.1013s0016	Bra016306	Bo5g041480	maker-Cram_his_scaff10-augustus-gene-184.49	Sialb.0547s0008
Bra012429	Bo7g054530	NONE	NONE	NONE	NONE	maker-Cram_his_scaff4-augustus-gene-296.51	NONE	NONE	NONE	NONE	Sialb.2177s0006
NONE	NONE	maker-Cram_his_scaff6-augustus-gene-177.50	Sialb.0543s0038	Bra024663	Bo8g076260	NONE	Sialb.1013s0015	Bra016305	NONE	maker-Cram_his_scaff10-augustus-gene-184.48	NONE
NONE	NONE	maker-Cram_his_scaff6-augustus-gene-177.55	Sialb.0543s0037	Bra024664	Bo8g076270	NONE	Sialb.1013s0013	Bra016304	NONE	NONE	NONE
Bra012430	Bo7g054520	NONE	NONE	NONE	NONE	maker-Cram_his_scaff4-augustus-gene-296.50	NONE	NONE	NONE	NONE	Sialb.2177s0007
NONE	NONE	NONE	NONE	Bra024665	NONE	NONE	Sialb.1013s0011	NONE	Bo5g041500	maker-Cram_his_scaff10-snap-gene-184.51	NONE
Bra012431	Bo7g054500	NONE	NONE	NONE	NONE	maker-Cram_his_scaff4-augustus-gene-296.54	NONE	NONE	NONE	NONE	Sialb.2177s0008
Bra012433	Bo7g054450	maker-Cram_his_scaff6-augustus-gene-177.56	NONE	Bra024666	Bo8g076290	maker-Cram_his_scaff4-augustus-gene-296.48	Sialb.1013s0010	Bra016303	Bo5g041510	maker-Cram_his_scaff10-augustus-gene-183.24	Sialb.2177s0009
NONE	NONE	maker-Cram_his_scaff6-snap-gene-177.79	Sialb.0543s0036	NONE	Bo8g076300	NONE	Sialb.1013s0008	Bra016302	Bo5g041560	maker-Cram_his_scaff10-snap-gene-183.28	NONE
NONE	NONE	maker-Cram_his_scaff6-augustus-gene-177.62	Sialb.0543s0035	NONE	Bo8g076320	NONE	NONE	Bra016301	NONE	NONE	NONE
NONE	Bo7g054410	maker-Cram_his_scaff6-augustus-gene-178.50	Sialb.0543s0032	NONE	Bo8g076330	augustus_masked-Cram_his_scaff4-processed-gene-295.2	NONE	Bra016300	NONE	NONE	Sialb.1433s0004
Bra012435	Bo7g054400	maker-Cram_his_scaff6-augustus-gene-178.51	NONE	Bra024672	Bo8g076340	maker-Cram_his_scaff4-augustus-gene-295.17	Sialb.0183s0002	Bra016299	Bo5g045280	maker-Cram_his_scaff10-augustus-gene-183.21	Sialb.1433s0005
NONE	NONE	snap_masked-Cram_his_scaff6-processed-gene-178.37	Sialb.0530s0043	Bra024674	Bo8g076350	NONE	Sialb.0183s0003	Bra016298	Bo5g045270	maker-Cram_his_scaff10-augustus-gene-183.20	Sialb.3513s0001
NONE	NONE	maker-Cram_his_scaff6-augustus-gene-178.46	Sialb.0530s0040	NONE	Bo8g076400	NONE	NONE	Bra016295	NONE	NONE	NONE
NONE	NONE	maker-Cram_his_scaff6-augustus-gene-178.53	Sialb.0530s0039	Bra024677	Bo8g076410	NONE	Sialb.0183s0006	Bra016294	Bo5g045190	maker-Cram_his_scaff10-augustus-gene-182.26	NONE
Bra012437	NONE	maker-Cram_his_scaff6-augustus-gene-178.49	Sialb.0530s0038	Bra024678	Bo8g076430	NONE	Sialb.0183s0007	Bra016293	Bo5g045170	NONE	NONE
NONE	NONE	maker-Cram_his_scaff6-augustus-gene-178.54	Sialb.0530s0037	Bra024679	Bo8g076440	NONE	Sialb.0183s0008	Bra016292	NONE	NONE	NONE
NONE	NONE	maker-Cram_his_scaff6-augustus-gene-178.55	Sialb.0530s0036	Bra024680	Bo8g076450	NONE	Sialb.0183s0009	Bra016291	Bo5g045160	maker-Cram_his_scaff10-augustus-gene-182.24	NONE
NONE	NONE	NONE	NONE	Bra024683	Bo8g076530	NONE	Sialb.0530s0031	Bra016286	NONE	snap_masked-Cram_his_scaff10-processed-gene-181.26	NONE
Bra012439	Bo7g054240	NONE	Sialb.0323s0002	NONE	NONE	maker-Cram_his_scaff4-snap-gene-294.70	NONE	NONE	NONE	NONE	NONE
Bra012440	Bo7g054210	NONE	Sialb.0323s0003	NONE	NONE	maker-Cram_his_scaff4-augustus-gene-294.56	NONE	NONE	NONE	NONE	NONE
NONE	NONE	maker-Cram_his_scaff6-snap-gene-179.69	NONE	Bra024685	Bo8g076540	NONE	Sialb.0530s0030	Bra016285	Bo5g045110	maker-Cram_his_scaff10-snap-gene-181.43	Sialb.0183s0012
Bra012443	NONE	NONE	Sialb.0323s0008	Bra024689	Bo7g054190	maker-Cram_his_scaff4-augustus-gene-294.51	NONE	NONE	Bo5g045050	maker-Cram_his_scaff10-augustus-gene-181.33	Sialb.0183s0016
Bra012444	NONE	NONE	Sialb.0323s0009	Bra024690	Bo7g054180	maker-Cram_his_scaff4-augustus-gene-294.55	NONE	NONE	Bo5g045040	maker-Cram_his_scaff10-augustus-gene-181.36	Sialb.0183s0017
NONE	NONE	snap_masked-Cram_his_scaff6-processed-gene-179.36	NONE	Bra024691	NONE	NONE	Sialb.0530s0029	Bra016284	Bo5g045030	maker-Cram_his_scaff10-snap-gene-181.39	Sialb.0183s0018
NONE	Bo5g045000	NONE	NONE	Bra024693	NONE	NONE	NONE	NONE	Bo5g045010	maker-Cram_his_scaff10-snap-gene-180.86	Sialb.0183s0019
NONE	Bo5g044990	maker-Cram_his_scaff6-augustus-gene-179.44	NONE	Bra024694	NONE	NONE	Sialb.0530s0028	Bra016283	Bo3g137080	maker-Cram_his_scaff10-augustus-gene-180.74	Sialb.0183s0020
NONE	Bo5g042690	NONE	NONE	Bra024701	NONE	NONE	NONE	NONE	NONE	maker-Cram_his_scaff10-augustus-gene-180.73	Sialb.0183s0027
Bra012447	NONE	maker-Cram_his_scaff6-augustus-gene-179.56	Sialb.0323s0014	Bra024702	Bo7g054140	snap_masked-Cram_his_scaff4-processed-gene-294.28	Sialb.0530s0027	NONE	Bo3g137090	maker-Cram_his_scaff10-augustus-gene-180.64	Sialb.0183s0028
NONE	Bo5g042710	NONE	Sialb.0323s0015	Bra024703	Bo7g054130	maker-Cram_his_scaff4-augustus-gene-294.52	Sialb.0530s0026	Bra016281	Bo3g137100	NONE	Sialb.0183s0030
NONE	Bo5g042720	maker-Cram_his_scaff6-snap-gene-179.73	Sialb.0323s0016	Bra024704	Bo7g054120	NONE	Sialb.0530s0025	Bra016280	Bo3g137110	NONE	Sialb.0183s0031
NONE	Bo5g042730	NONE	Sialb.0323s0017	Bra024705	Bo7g054110	NONE	NONE	Bra016279	Bo3g137120	maker-Cram_his_scaff10-snap-gene-180.81	Sialb.0183s0032
NONE	Bo5g042740	NONE	NONE	Bra024706	Bo7g054100	maker-Cram_his_scaff4-snap-gene-294.59	Sialb.0530s0023	Bra016278	NONE	NONE	Sialb.0183s0033
NONE	NONE	NONE	NONE	Bra024707	NONE	NONE	Sialb.0530s0022	Bra016277	Bo3g137170	maker-Cram_his_scaff10-snap-gene-180.80	NONE
NONE	Bo5g042760	maker-Cram_his_scaff6-snap-gene-179.75	NONE	Bra024709	Bo7g054090	maker-Cram_his_scaff4-snap-gene-294.58	NONE	Bra016276	Bo3g137200	maker-Cram_his_scaff10-augustus-gene-180.59	Sialb.0183s0035
NONE	Bo5g042770	maker-Cram_his_scaff6-augustus-gene-179.60	NONE	Bra024710	NONE	NONE	Sialb.0530s0021	Bra016275	NONE	maker-Cram_his_scaff10-augustus-gene-180.58	Sialb.0183s0036
NONE	Bo5g042780	NONE	NONE	Bra024711	NONE	NONE	NONE	NONE	NONE	snap_masked-Cram_his_scaff10-processed-gene-180.47	Sialb.0183s0037
Bra012455	Bo5g042790	snap_masked-Cram_his_scaff6-processed-gene-179.24	Sialb.0323s0018	Bra024713	Bo7g054070	snap_masked-Cram_his_scaff4-processed-gene-293.27	Sialb.0530s0020	Bra016273	Bo3g137280	maker-Cram_his_scaff10-snap-gene-180.89	Sialb.0183s0039
Bra012456	Bo5g042800	NONE	Sialb.0323s0019	Bra024714	Bo7g054060	NONE	NONE	NONE	NONE	maker-Cram_his_scaff10-augustus-gene-180.56	Sialb.0183s0040
Bra012458	NONE	NONE	Sialb.0323s0020	NONE	Bo7g054040	maker-Cram_his_scaff4-augustus-gene-293.34	NONE	NONE	NONE	NONE	NONE
NONE	Bo5g042810	NONE	NONE	Bra024715	NONE	NONE	NONE	NONE	NONE	maker-Cram_his_scaff10-augustus-gene-180.55	Sialb.0183s0041
NONE	Bo5g042830	NONE	NONE	Bra024716	NONE	NONE	NONE	NONE	NONE	maker-Cram_his_scaff10-snap-gene-180.88	Sialb.0183s0042
NONE	Bo5g042840	augustus_masked-Cram_his_scaff6-processed-gene-179.5	NONE	Bra024719	Bo00825s010	NONE	Sialb.0530s0019	Bra016272	Bo3g137290	maker-Cram_his_scaff10-snap-gene-180.87	Sialb.0183s0043
NONE	Bo5g042860	snap_masked-Cram_his_scaff6-processed-gene-179.26	NONE	Bra024720	Bo00825s040	NONE	Sialb.0530s0018	Bra011023	Bo3g137300	NONE	Sialb.0183s0045
NONE	Bo5g042870	NONE	NONE	Bra024721	NONE	NONE	NONE	NONE	NONE	maker-Cram_his_scaff10-augustus-gene-179.35	Sialb.0183s0046
NONE	NONE	maker-Cram_his_scaff6-snap-gene-179.67	NONE	NONE	Bo00825s050	NONE	Sialb.0530s0017	Bra011022	NONE	NONE	NONE
NONE	Bo5g042890	NONE	NONE	Bra024723	NONE	NONE	NONE	NONE	NONE	maker-Cram_his_scaff10-augustus-gene-179.33	Sialb.0183s0048
NONE	NONE	maker-Cram_his_scaff6-snap-gene-179.68	NONE	NONE	Bo00825s090	NONE	Sialb.0530s0016	Bra011021	NONE	NONE	NONE
NONE	Bo5g042900	snap_masked-Cram_his_scaff6-processed-gene-180.20	NONE	Bra024724	Bo00825s100	NONE	NONE	Bra011020	NONE	NONE	Sialb.0530s0015
NONE	NONE	maker-Cram_his_scaff6-augustus-gene-180.46	NONE	NONE	NONE	NONE	NONE	Bra011015	Bo3g138370	NONE	Sialb.0530s0010
Bra012462	NONE	NONE	Sialb.0323s0022	NONE	Bo7g052730	maker-Cram_his_scaff4-snap-gene-293.42	NONE	NONE	NONE	NONE	NONE
Bra012464	NONE	maker-Cram_his_scaff6-snap-gene-180.62	Sialb.0323s0025	NONE	NONE	maker-Cram_his_scaff4-snap-gene-293.41	Sialb.0183s0050	Bra011014	Bo3g138420	maker-Cram_his_scaff10-augustus-gene-179.39	Sialb.0530s0008
NONE	NONE	maker-Cram_his_scaff6-snap-gene-180.73	NONE	NONE	NONE	NONE	NONE	Bra011013	Bo3g138430	NONE	Sialb.0530s0007
NONE	NONE	maker-Cram_his_scaff6-augustus-gene-180.48	NONE	NONE	NONE	NONE	NONE	Bra011012	Bo3g138450	NONE	Sialb.0530s0006
NONE	Bo5g043070	snap_masked-Cram_his_scaff6-processed-gene-180.28	Sialb.0292s0067	Bra024729	NONE	NONE	Sialb.0183s0054	Bra011010	Bo3g138460	maker-Cram_his_scaff10-augustus-gene-179.37	Sialb.0530s0004
Bra012470	NONE	NONE	NONE	NONE	Bo7g052840	NONE	Sialb.0292s0064	Bra011009	Bo3g138470	maker-Cram_his_scaff10-augustus-gene-179.36	Sialb.0530s0003
NONE	NONE	NONE	Sialb.0292s0066	NONE	Bo7g052850	maker-Cram_his_scaff4-snap-gene-292.51	NONE	Bra011008	NONE	NONE	Sialb.0530s0002
NONE	NONE	maker-Cram_his_scaff6-augustus-gene-180.57	Sialb.0292s0065	NONE	NONE	NONE	NONE	Bra011007	Bo3g138480	NONE	Sialb.0530s0001
NONE	Bo5g043090	maker-Cram_his_scaff6-augustus-gene-180.52	Sialb.0183s0056	Bra024732	NONE	NONE	Sialb.0292s0063	Bra011006	Bo3g138490	NONE	NONE
NONE	Bo5g043100	NONE	Sialb.0183s0057	Bra024733	Bo7g052860	maker-Cram_his_scaff4-augustus-gene-292.40	NONE	NONE	NONE	NONE	Sialb.0323s0034
NONE	Bo5g043110	NONE	Sialb.0183s0058	Bra024734	NONE	NONE	NONE	NONE	NONE	maker-Cram_his_scaff10-augustus-gene-178.45	NONE
NONE	Bo5g043140	maker-Cram_his_scaff6-augustus-gene-180.54	Sialb.0183s0060	Bra024737	NONE	NONE	Sialb.0292s0059	Bra011001	Bo3g138570	maker-Cram_his_scaff10-augustus-gene-178.44	NONE
NONE	NONE	maker-Cram_his_scaff6-augustus-gene-180.55	Sialb.0183s0061	Bra024738	NONE	NONE	Sialb.0292s0058	Bra011000	Bo3g138580	maker-Cram_his_scaff10-snap-gene-178.55	Sialb.0922s0001
Bra012472	Bo5g043160	maker-Cram_his_scaff6-augustus-gene-180.59	Sialb.0183s0063	Bra024740	Bo7g052880	maker-Cram_his_scaff4-augustus-gene-292.36	Sialb.0292s0057	Bra010999	Bo3g138590	NONE	Sialb.0922s0003
Bra012473	NONE	NONE	Sialb.0323s0038	NONE	Bo7g052900	maker-Cram_his_scaff4-snap-gene-292.49	Sialb.0292s0056	Bra010998	Bo3g138600	NONE	NONE
NONE	NONE	maker-Cram_his_scaff6-augustus-gene-181.48	NONE	NONE	NONE	NONE	Sialb.0292s0055	Bra010997	Bo3g138610	NONE	NONE
Bra012474	Bo5g043170	maker-Cram_his_scaff6-augustus-gene-181.53	Sialb.0323s0039	Bra024741	Bo7g052910	maker-Cram_his_scaff4-snap-gene-292.43	Sialb.0292s0054	Bra010996	Bo3g138620	NONE	NONE
NONE	Bo5g043180	maker-Cram_his_scaff6-augustus-gene-181.54	NONE	Bra024742	NONE	NONE	Sialb.0292s0053	Bra010995	Bo3g138630	maker-Cram_his_scaff10-augustus-gene-178.38	NONE
NONE	Bo5g043200	NONE	NONE	Bra024747	NONE	NONE	NONE	NONE	NONE	maker-Cram_his_scaff10-augustus-gene-178.37	Sialb.0922s0008
NONE	Bo5g043230	NONE	NONE	Bra024749	NONE	maker-Cram_his_scaff4-augustus-gene-292.38	Sialb.0272s0033	NONE	NONE	maker-Cram_his_scaff10-augustus-gene-178.39	NONE
Bra012475	Bo5g043240	maker-Cram_his_scaff6-augustus-gene-181.49	Sialb.0323s0040	Bra024750	Bo7g052940	maker-Cram_his_scaff4-augustus-gene-291.51	Sialb.0272s0032	NONE	Bo7g050630	maker-Cram_his_scaff10-augustus-gene-177.52	NONE
Bra012478	NONE	augustus_masked-Cram_his_scaff4-processed-gene-291.10	Sialb.0323s0043	NONE	Bo7g053000	NONE	NONE	NONE	NONE	NONE	NONE
Bra012480	Bo5g043340	NONE	Sialb.0116s0180	Bra024755	NONE	maker-Cram_his_scaff4-augustus-gene-291.49	Sialb.0272s0027	NONE	Bo7g050590	maker-Cram_his_scaff10-augustus-gene-177.50	NONE
NONE	Bo5g043350	NONE	NONE	Bra024756	Bo3g138760	snap_masked-Cram_his_scaff6-processed-gene-181.27	Sialb.0272s0026	Bra010989	NONE	NONE	Sialb.0292s0048
NONE	Bo5g043360	NONE	NONE	Bra024757	NONE	NONE	Sialb.0272s0025	NONE	NONE	maker-Cram_his_scaff10-augustus-gene-177.49	NONE
Bra012481	NONE	NONE	NONE	Bra024758	Bo3g138750	maker-Cram_his_scaff6-augustus-gene-181.58	NONE	Bra010991	NONE	NONE	Sialb.0292s0049
NONE	Bo5g043380	NONE	NONE	Bra024759	Bo3g138680	snap_masked-Cram_his_scaff6-processed-gene-181.37	Sialb.0272s0023	NONE	NONE	maker-Cram_his_scaff10-snap-gene-177.56	NONE
Bra012482	Bo5g043390	NONE	Sialb.0116s0178	Bra024760	NONE	NONE	Sialb.0272s0022	NONE	Bo7g050560	snap_masked-Cram_his_scaff10-processed-gene-177.20	NONE
NONE	NONE	NONE	NONE	NONE	Bo3g138670	maker-Cram_his_scaff6-snap-gene-181.74	NONE	Bra010993	NONE	NONE	Sialb.0292s0051
NONE	NONE	NONE	NONE	NONE	Bo3g138810	snap_masked-Cram_his_scaff6-processed-gene-181.42	NONE	Bra010986	NONE	NONE	Sialb.0292s0044
NONE	Bo5g043400	NONE	NONE	Bra024761	NONE	NONE	Sialb.0272s0021	NONE	NONE	maker-Cram_his_scaff10-augustus-gene-177.43	NONE
Bra012486	Bo5g043430	maker-Cram_his_scaff4-augustus-gene-291.43	Sialb.0116s0174	Bra024763	Bo3g139820	maker-Cram_his_scaff6-augustus-gene-181.61	Sialb.0272s0019	Bra010985	Bo7g050520	maker-Cram_his_scaff10-augustus-gene-176.39	Sialb.0292s0042
Bra012488	Bo5g043450	maker-Cram_his_scaff4-snap-gene-291.53	Sialb.0116s0172	Bra024767	NONE	NONE	Sialb.0272s0018	NONE	Bo7g050500	NONE	NONE
Bra012490	Bo5g043530	maker-Cram_his_scaff4-augustus-gene-290.40	NONE	Bra024770	Bo3g139870	maker-Cram_his_scaff6-augustus-gene-181.51	Sialb.0272s0017	Bra010982	NONE	maker-Cram_his_scaff10-augustus-gene-176.40	Sialb.0292s0039
NONE	Bo5g043540	NONE	NONE	Bra024771	Bo3g139880	NONE	Sialb.0272s0016	Bra010981	NONE	maker-Cram_his_scaff10-augustus-gene-176.37	Sialb.0292s0038
Bra012491	Bo5g043600	snap_masked-Cram_his_scaff4-processed-gene-290.29	Sialb.0116s0171	Bra024772	NONE	NONE	Sialb.0272s0015	NONE	NONE	NONE	NONE
Bra012492	NONE	maker-Cram_his_scaff4-augustus-gene-290.39	Sialb.0116s0170	NONE	NONE	NONE	NONE	NONE	Bo7g050420	NONE	NONE
Bra012493	Bo5g043630	maker-Cram_his_scaff4-augustus-gene-290.38	Sialb.0116s0169	Bra032784	Bo3g139970	maker-Cram_his_scaff6-augustus-gene-182.35	Sialb.0272s0012	Bra010978	Bo7g050410	maker-Cram_his_scaff10-augustus-gene-175.28	NONE
Bra012494	NONE	maker-Cram_his_scaff4-augustus-gene-290.37	NONE	NONE	Bo3g139980	maker-Cram_his_scaff6-augustus-gene-182.38	Sialb.0116s0168	Bra010977	Bo7g050400	NONE	Sialb.0292s0035
NONE	Bo5g043640	NONE	NONE	NONE	Bo3g139990	maker-Cram_his_scaff6-snap-gene-182.46	NONE	Bra010976	NONE	NONE	Sialb.0292s0034
Bra012496	NONE	augustus_masked-Cram_his_scaff4-processed-gene-290.9	Sialb.3003s0008	NONE	Bo3g140010	snap_masked-Cram_his_scaff6-processed-gene-182.21	Sialb.0116s0165	Bra010975	Bo7g050340	NONE	Sialb.0292s0032
Bra012497	Bo5g043670	snap_masked-Cram_his_scaff4-processed-gene-290.19	Sialb.3003s0007	Bra032785	Bo3g140040	snap_masked-Cram_his_scaff6-processed-gene-182.22	Sialb.0462s0001	Bra010974	Bo7g050330	NONE	Sialb.0292s0031
NONE	Bo5g043680	NONE	NONE	Bra032788	NONE	NONE	Sialb.0462s0002	NONE	NONE	maker-Cram_his_scaff10-augustus-gene-175.27	NONE
Bra012499	NONE	augustus_masked-Cram_his_scaff4-processed-gene-289.17	Sialb.3003s0005	NONE	Bo3g140080	NONE	Sialb.0116s0161	Bra010972	Bo7g050300	NONE	Sialb.0292s0029
Bra012501	Bo5g043730	snap_masked-Cram_his_scaff4-processed-gene-289.29	Sialb.0462s0010	Bra032792	NONE	NONE	Sialb.0116s0159	NONE	Bo7g050280	NONE	Sialb.0272s0005
NONE	Bo5g043770	NONE	Sialb.0462s0012	NONE	Bo3g140120	maker-Cram_his_scaff6-augustus-gene-182.40	NONE	Bra010968	NONE	NONE	Sialb.0272s0004
Bra012506	Bo5g043850	NONE	Sialb.0462s0017	Bra032797	Bo3g140200	maker-Cram_his_scaff6-augustus-gene-182.36	Sialb.0116s0156	Bra010965	Bo7g050250	maker-Cram_his_scaff10-augustus-gene-174.53	Sialb.0292s0022
Bra012507	Bo5g043860	NONE	Sialb.0462s0018	Bra032799	NONE	NONE	Sialb.0116s0155	NONE	Bo7g050240	maker-Cram_his_scaff10-augustus-gene-174.48	NONE
Bra012511	Bo5g051780	NONE	Sialb.0462s0020	Bra032801	NONE	NONE	Sialb.0116s0152	NONE	NONE	maker-Cram_his_scaff10-snap-gene-174.58	NONE
NONE	Bo5g051790	NONE	Sialb.0462s0021	Bra032802	Bo3g140210	maker-Cram_his_scaff6-snap-gene-182.49	NONE	Bra010964	NONE	maker-Cram_his_scaff10-augustus-gene-174.46	Sialb.0292s0021
NONE	Bo5g051800	NONE	Sialb.0462s0022	Bra032803	NONE	NONE	NONE	NONE	NONE	maker-Cram_his_scaff10-augustus-gene-174.45	NONE
Bra012512	Bo5g051810	NONE	Sialb.0462s0023	Bra032804	Bo3g140220	maker-Cram_his_scaff6-snap-gene-183.95	NONE	Bra010963	Bo7g050150	maker-Cram_his_scaff10-augustus-gene-174.44	Sialb.0292s0020
Bra030024	Bo5g051840	maker-Cram_his_scaff4-augustus-gene-289.52	Sialb.0462s0026	Bra032807	NONE	NONE	Sialb.0116s0150	NONE	Bo7g050140	maker-Cram_his_scaff10-augustus-gene-174.52	NONE
Bra030025	Bo5g051850	maker-Cram_his_scaff4-augustus-gene-289.45	Sialb.0462s0027	Bra032808	Bo3g140250	NONE	Sialb.0116s0149	NONE	Bo7g050130	snap_masked-Cram_his_scaff10-processed-gene-174.18	NONE
Bra030026	Bo5g051860	maker-Cram_his_scaff4-augustus-gene-289.51	NONE	Bra032809	Bo3g141270	maker-Cram_his_scaff6-augustus-gene-183.61	Sialb.0116s0148	Bra010961	Bo7g050120	NONE	Sialb.0292s0017
Bra030027	NONE	maker-Cram_his_scaff4-augustus-gene-289.44	NONE	NONE	NONE	NONE	Sialb.0116s0147	NONE	Bo7g050110	NONE	NONE
Bra030028	NONE	maker-Cram_his_scaff4-augustus-gene-289.43	NONE	NONE	Bo3g141280	maker-Cram_his_scaff6-augustus-gene-183.71	Sialb.0116s0146	Bra010960	Bo7g050100	NONE	Sialb.0292s0016
Bra030029	NONE	snap_masked-Cram_his_scaff4-processed-gene-289.33	NONE	NONE	NONE	NONE	Sialb.0116s0144	NONE	Bo7g050080	NONE	NONE
NONE	NONE	NONE	NONE	NONE	Bo3g141290	maker-Cram_his_scaff6-augustus-gene-183.72	NONE	Bra010959	NONE	NONE	Sialb.0292s0015
Bra030031	NONE	maker-Cram_his_scaff4-augustus-gene-289.42	NONE	NONE	Bo3g141330	snap_masked-Cram_his_scaff6-processed-gene-183.49	Sialb.0116s0141	Bra010958	Bo7g050060	NONE	NONE
NONE	Bo5g051890	NONE	Sialb.0462s0029	Bra032813	Bo3g141390	NONE	Sialb.0116s0140	Bra010956	NONE	snap_masked-Cram_his_scaff10-processed-gene-173.29	Sialb.0292s0013
Bra030032	Bo5g051910	maker-Cram_his_scaff4-augustus-gene-288.83	Sialb.0462s0031	Bra032814	Bo3g141410	maker-Cram_his_scaff6-snap-gene-183.88	Sialb.0116s0138	Bra010955	Bo7g050040	maker-Cram_his_scaff10-augustus-gene-173.51	Sialb.0292s0012
Bra030033	Bo7g050010	maker-Cram_his_scaff4-augustus-gene-288.82	Sialb.1075s0005	NONE	Bo3g141420	maker-Cram_his_scaff6-snap-gene-183.89	Sialb.0462s0032	Bra010954	NONE	maker-Cram_his_scaff10-snap-gene-173.67	Sialb.0116s0137
NONE	NONE	maker-Cram_his_scaff4-augustus-gene-288.81	Sialb.1075s0006	Bra032817	NONE	NONE	Sialb.0462s0033	NONE	Bo5g051920	NONE	NONE
Bra030035	Bo7g049990	maker-Cram_his_scaff4-augustus-gene-288.73	Sialb.1075s0007	NONE	Bo3g141430	maker-Cram_his_scaff6-augustus-gene-183.74	Sialb.0462s0034	Bra010953	NONE	maker-Cram_his_scaff10-augustus-gene-173.43	Sialb.0116s0135
Bra030037	Bo7g049980	NONE	Sialb.1075s0008	NONE	NONE	NONE	Sialb.0462s0035	NONE	NONE	maker-Cram_his_scaff10-snap-gene-173.65	Sialb.0116s0134
Bra030038	Bo7g049970	NONE	Sialb.1075s0012	Bra032820	NONE	NONE	Sialb.0462s0037	NONE	Bo5g051950	maker-Cram_his_scaff10-augustus-gene-172.56	Sialb.0116s0133
Bra030041	Bo7g049940	maker-Cram_his_scaff4-augustus-gene-288.71	Sialb.1075s0014	Bra032823	Bo3g141480	NONE	Sialb.0462s0039	Bra010949	Bo5g051970	maker-Cram_his_scaff10-augustus-gene-172.51	Sialb.0116s0130
Bra030042	Bo7g049930	NONE	NONE	NONE	Bo3g141490	NONE	NONE	NONE	NONE	maker-Cram_his_scaff10-snap-gene-172.62	Sialb.0116s0129
Bra030043	Bo7g049920	maker-Cram_his_scaff4-augustus-gene-288.69	Sialb.1075s0017	Bra032825	NONE	NONE	Sialb.0462s0041	NONE	Bo5g052000	NONE	Sialb.0116s0128
NONE	NONE	NONE	Sialb.1075s0018	Bra032826	NONE	NONE	Sialb.0462s0042	NONE	Bo5g052010	maker-Cram_his_scaff10-augustus-gene-172.49	NONE
Bra030045	Bo7g049870	maker-Cram_his_scaff4-augustus-gene-288.79	Sialb.0292s0003	Bra032828	Bo3g141520	NONE	NONE	Bra010943	Bo5g052040	snap_masked-Cram_his_scaff10-processed-gene-172.42	Sialb.0116s0125
NONE	NONE	maker-Cram_his_scaff4-augustus-gene-288.78	Sialb.0292s0001	NONE	Bo3g141530	NONE	NONE	Bra010942	NONE	NONE	Sialb.0734s0032
Bra030051	Bo7g049800	maker-Cram_his_scaff4-augustus-gene-288.66	NONE	NONE	Bo3g141550	maker-Cram_his_scaff6-augustus-gene-183.80	NONE	Bra010940	NONE	NONE	Sialb.0734s0030
NONE	NONE	augustus_masked-Cram_his_scaff4-processed-gene-288.15	NONE	Bra032829	Bo3g141560	maker-Cram_his_scaff6-snap-gene-183.94	Sialb.0462s0043	Bra010937	Bo5g052070	maker-Cram_his_scaff10-augustus-gene-172.54	Sialb.0734s0029
NONE	NONE	NONE	NONE	Bra032830	Bo3g141580	maker-Cram_his_scaff6-snap-gene-183.110	Sialb.0462s0044	Bra010935	NONE	maker-Cram_his_scaff10-snap-gene-172.59	Sialb.0734s0027
NONE	NONE	NONE	NONE	Bra032832	NONE	NONE	Sialb.0462s0046	NONE	Bo5g052090	maker-Cram_his_scaff10-snap-gene-172.58	Sialb.0734s0025
NONE	NONE	NONE	NONE	Bra032833	NONE	NONE	Sialb.0462s0047	NONE	Bo5g052110	maker-Cram_his_scaff10-snap-gene-172.65	NONE
Bra030052	Bo7g049780	maker-Cram_his_scaff4-augustus-gene-288.76	NONE	NONE	NONE	NONE	Sialb.0116s0120	NONE	NONE	NONE	NONE
Bra030054	Bo7g049760	maker-Cram_his_scaff4-augustus-gene-288.65	NONE	NONE	Bo3g141650	maker-Cram_his_scaff6-augustus-gene-184.57	Sialb.0116s0119	Bra010932	NONE	maker-Cram_his_scaff10-augustus-gene-172.46	Sialb.0734s0023
Bra030055	Bo7g049750	maker-Cram_his_scaff4-augustus-gene-288.64	Sialb.1216s0002	NONE	NONE	maker-Cram_his_scaff6-augustus-gene-184.58	Sialb.0116s0118	Bra010929	NONE	NONE	Sialb.0734s0019
NONE	NONE	NONE	NONE	Bra032837	Bo3g141730	maker-Cram_his_scaff6-augustus-gene-184.47	NONE	Bra010928	Bo5g052140	NONE	Sialb.0734s0018
Bra030056	Bo7g049740	maker-Cram_his_scaff4-augustus-gene-288.75	NONE	NONE	Bo3g141760	maker-Cram_his_scaff6-augustus-gene-184.48	NONE	Bra010927	NONE	NONE	Sialb.0734s0017
Bra030057	Bo7g049730	maker-Cram_his_scaff4-snap-gene-288.99	NONE	NONE	Bo3g141770	maker-Cram_his_scaff6-snap-gene-184.63	Sialb.0116s0117	Bra010926	NONE	NONE	Sialb.0734s0016
NONE	NONE	NONE	NONE	NONE	Bo3g141780	maker-Cram_his_scaff6-augustus-gene-184.49	NONE	Bra010925	NONE	NONE	Sialb.0734s0015
NONE	NONE	NONE	Sialb.1216s0003	Bra032842	NONE	maker-Cram_his_scaff6-augustus-gene-184.50	NONE	NONE	Bo5g052250	maker-Cram_his_scaff10-augustus-gene-171.45	NONE
Bra030059	Bo7g048700	maker-Cram_his_scaff4-augustus-gene-288.63	NONE	NONE	Bo3g142820	maker-Cram_his_scaff6-augustus-gene-184.59	Sialb.0116s0113	Bra010923	NONE	NONE	Sialb.0734s0012
NONE	Bo7g048650	augustus_masked-Cram_his_scaff4-processed-gene-287.13	Sialb.1216s0006	Bra032845	Bo3g142840	NONE	Sialb.0116s0110	Bra010922	Bo5g052290	NONE	Sialb.0734s0011
Bra030063	Bo7g048630	maker-Cram_his_scaff4-augustus-gene-287.45	Sialb.1216s0007	Bra032846	Bo3g142890	maker-Cram_his_scaff6-augustus-gene-184.54	Sialb.0116s0108	Bra010921	Bo5g052310	maker-Cram_his_scaff10-augustus-gene-171.43	Sialb.0734s0009
NONE	Bo7g048610	NONE	Sialb.1216s0009	Bra032847	NONE	NONE	NONE	NONE	Bo5g052320	maker-Cram_his_scaff10-augustus-gene-171.42	NONE
NONE	NONE	NONE	NONE	NONE	Bo3g142900	maker-Cram_his_scaff6-snap-gene-184.71	NONE	Bra010919	NONE	NONE	Sialb.0734s0008
NONE	Bo7g048590	maker-Cram_his_scaff4-snap-gene-287.54	Sialb.1216s0010	Bra032849	Bo3g142910	snap_masked-Cram_his_scaff6-processed-gene-184.39	NONE	Bra010918	Bo5g052340	maker-Cram_his_scaff10-augustus-gene-171.41	Sialb.0734s0006
NONE	NONE	NONE	NONE	NONE	Bo3g142920	maker-Cram_his_scaff6-augustus-gene-185.56	NONE	Bra010917	NONE	NONE	Sialb.0734s0005
NONE	NONE	NONE	Sialb.1216s0011	Bra032850	NONE	NONE	NONE	NONE	Bo5g052350	maker-Cram_his_scaff10-augustus-gene-171.40	NONE
Bra030065	Bo7g048560	maker-Cram_his_scaff4-augustus-gene-287.43	NONE	NONE	NONE	NONE	Sialb.0116s0107	NONE	NONE	NONE	NONE
NONE	NONE	NONE	Sialb.1216s0012	Bra032851	Bo3g142930	maker-Cram_his_scaff6-augustus-gene-185.49	NONE	Bra010916	Bo5g052360	maker-Cram_his_scaff10-augustus-gene-170.28	Sialb.0734s0004
NONE	NONE	NONE	NONE	NONE	Bo3g142940	maker-Cram_his_scaff6-augustus-gene-185.57	NONE	Bra010915	NONE	NONE	Sialb.0734s0003
NONE	NONE	NONE	Sialb.1216s0013	Bra032852	Bo3g142960	maker-Cram_his_scaff6-augustus-gene-185.58	NONE	Bra010914	Bo5g052370	maker-Cram_his_scaff10-augustus-gene-170.25	Sialb.0734s0002
NONE	NONE	NONE	Sialb.1216s0014	Bra032853	NONE	NONE	NONE	NONE	Bo5g052380	snap_masked-Cram_his_scaff10-processed-gene-170.20	NONE
Bra030067	Bo7g048540	maker-Cram_his_scaff4-augustus-gene-287.42	Sialb.1305s0019	Bra032857	Bo3g142970	maker-Cram_his_scaff6-augustus-gene-185.50	Sialb.0116s0102	Bra010912	Bo5g052440	maker-Cram_his_scaff10-augustus-gene-170.26	Sialb.0988s0015
Bra030069	Bo7g048520	maker-Cram_his_scaff4-augustus-gene-287.40	Sialb.1305s0017	Bra032859	Bo3g142990	maker-Cram_his_scaff6-augustus-gene-185.51	NONE	Bra010910	NONE	maker-Cram_his_scaff10-augustus-gene-169.46	Sialb.0988s0014
NONE	NONE	NONE	Sialb.1305s0016	NONE	Bo3g143000	maker-Cram_his_scaff6-augustus-gene-185.52	NONE	Bra010909	NONE	NONE	Sialb.0988s0013
NONE	NONE	NONE	NONE	Bra032861	NONE	NONE	NONE	NONE	Bo00579s260	maker-Cram_his_scaff10-augustus-gene-169.40	Sialb.0988s0012
NONE	NONE	NONE	NONE	Bra032863	NONE	NONE	NONE	NONE	Bo00579s240	maker-Cram_his_scaff10-augustus-gene-169.39	Sialb.0988s0011
Bra030070	Bo7g048510	maker-Cram_his_scaff4-augustus-gene-287.36	Sialb.1305s0015	NONE	Bo3g143010	maker-Cram_his_scaff6-augustus-gene-185.60	Sialb.0116s0100	Bra010908	Bo00579s080	NONE	NONE
NONE	NONE	NONE	Sialb.1305s0014	Bra032868	Bo3g143020	maker-Cram_his_scaff6-augustus-gene-185.53	NONE	Bra010907	Bo00579s060	maker-Cram_his_scaff10-augustus-gene-169.44	Sialb.0988s0009
Bra030071	Bo7g048500	maker-Cram_his_scaff4-augustus-gene-287.39	NONE	NONE	NONE	maker-Cram_his_scaff6-augustus-gene-185.54	Sialb.0116s0099	NONE	NONE	NONE	NONE
NONE	Bo7g048470	maker-Cram_his_scaff4-augustus-gene-287.38	Sialb.0306s0002	Bra032870	Bo3g143040	maker-Cram_his_scaff6-snap-gene-185.69	NONE	Bra010904	Bo00579s030	maker-Cram_his_scaff10-augustus-gene-169.42	Sialb.0988s0006
NONE	NONE	NONE	Sialb.0306s0003	Bra032873	NONE	NONE	NONE	NONE	Bo00579s020	maker-Cram_his_scaff10-augustus-gene-169.41	Sialb.0988s0004
Bra030072	Bo7g048450	maker-Cram_his_scaff4-augustus-gene-286.23	Sialb.0306s0004	Bra032874	NONE	NONE	Sialb.0116s0098	NONE	NONE	maker-Cram_his_scaff10-augustus-gene-168.16	Sialb.0988s0003
NONE	NONE	NONE	Sialb.0306s0005	Bra032875	Bo3g143050	maker-Cram_his_scaff6-augustus-gene-185.61	Sialb.1305s0011	Bra010903	Bo00579s010	maker-Cram_his_scaff10-snap-gene-168.17	Sialb.0988s0002
Bra030073	NONE	NONE	Sialb.0116s0097	NONE	Bo3g143070	NONE	Sialb.1305s0010	Bra010902	NONE	maker-Cram_his_scaff6-augustus-gene-185.62	NONE
Bra030074	Bo7g048440	maker-Cram_his_scaff4-augustus-gene-286.22	Sialb.0116s0095	Bra032876	NONE	snap_masked-Cram_his_scaff10-processed-gene-91.21	NONE	NONE	Bo5g053450	NONE	Sialb.0988s0001
NONE	NONE	NONE	NONE	Bra032878	NONE	maker-Cram_his_scaff10-augustus-gene-91.31	NONE	NONE	Bo5g053490	NONE	Sialb.0306s0007
Bra030075	Bo7g048430	maker-Cram_his_scaff4-augustus-gene-286.20	Sialb.0116s0092	Bra032879	NONE	NONE	NONE	NONE	Bo5g053500	NONE	NONE
Bra030076	Bo7g048420	augustus_masked-Cram_his_scaff4-processed-gene-286.3	Sialb.0116s0090	Bra032881	Bo3g143080	augustus_masked-Cram_his_scaff10-processed-gene-92.4	Sialb.1305s0009	Bra010901	Bo5g054550	augustus_masked-Cram_his_scaff6-processed-gene-185.18	Sialb.0306s0008
NONE	NONE	NONE	NONE	NONE	Bo3g143140	NONE	Sialb.1305s0006	Bra010897	NONE	maker-Cram_his_scaff6-augustus-gene-186.41	NONE
NONE	NONE	NONE	NONE	NONE	Bo3g143230	NONE	Sialb.1305s0003	Bra010892	NONE	maker-Cram_his_scaff6-snap-gene-186.46	NONE
NONE	NONE	NONE	NONE	NONE	Bo3g143240	maker-Cram_his_scaff10-augustus-gene-92.41	Sialb.1305s0001	Bra010890	Bo5g054650	maker-Cram_his_scaff6-augustus-gene-186.42	Sialb.0306s0012
Bra030079	Bo7g048380	maker-Cram_his_scaff4-snap-gene-286.24	Sialb.0116s0088	Bra032885	Bo3g143260	NONE	Sialb.1444s0002	NONE	Bo5g054660	maker-Cram_his_scaff6-snap-gene-186.51	Sialb.0306s0013
NONE	NONE	NONE	NONE	Bra032886	Bo3g143270	maker-Cram_his_scaff10-augustus-gene-92.40	Sialb.1444s0003	NONE	Bo5g054680	NONE	Sialb.0306s0014
NONE	NONE	NONE	NONE	Bra032887	Bo3g143280	maker-Cram_his_scaff10-augustus-gene-92.42	Sialb.1444s0004	Bra010887	Bo5g054690	maker-Cram_his_scaff6-snap-gene-186.52	Sialb.0306s0015
Bra030081	Bo7g048330	NONE	Sialb.0116s0087	Bra032888	Bo3g143300	snap_masked-Cram_his_scaff10-processed-gene-92.21	Sialb.1444s0005	Bra010886	Bo5g054710	NONE	Sialb.0306s0016
Bra030082	Bo7g048320	augustus_masked-Cram_his_scaff4-processed-gene-285.11	Sialb.0116s0086	NONE	Bo3g143310	maker-Cram_his_scaff10-snap-gene-92.48	NONE	Bra010885	NONE	NONE	NONE
Bra030083	Bo7g048310	maker-Cram_his_scaff4-augustus-gene-285.33	Sialb.0116s0085	Bra032889	NONE	maker-Cram_his_scaff10-augustus-gene-93.26	NONE	NONE	Bo5g054730	NONE	NONE
NONE	Bo7g048240	maker-Cram_his_scaff4-augustus-gene-285.32	Sialb.0116s0083	Bra032890	NONE	maker-Cram_his_scaff10-snap-gene-93.29	NONE	NONE	Bo5g055730	NONE	NONE
Bra030089	Bo7g048220	maker-Cram_his_scaff4-augustus-gene-285.31	Sialb.0116s0082	Bra032891	Bo3g143320	augustus_masked-Cram_his_scaff10-processed-gene-93.5	Sialb.1444s0006	Bra010884	Bo5g055750	augustus_masked-Cram_his_scaff6-processed-gene-186.12	Sialb.0306s0019
NONE	NONE	NONE	NONE	Bra032893	NONE	maker-Cram_his_scaff10-augustus-gene-94.34	NONE	NONE	Bo5g055770	NONE	Sialb.0306s0020
NONE	NONE	NONE	NONE	Bra032894	NONE	maker-Cram_his_scaff10-augustus-gene-94.35	NONE	NONE	Bo5g055780	NONE	Sialb.0306s0021
NONE	NONE	NONE	NONE	Bra032897	NONE	maker-Cram_his_scaff10-augustus-gene-94.33	NONE	NONE	Bo5g055800	NONE	Sialb.0306s0022
Bra030092	Bo7g048210	maker-Cram_his_scaff4-augustus-gene-284.40	Sialb.0116s0081	NONE	Bo3g143330	NONE	NONE	Bra010883	NONE	maker-Cram_his_scaff6-augustus-gene-186.40	NONE
NONE	NONE	NONE	Sialb.3913s0002	Bra032902	Bo3g143380	maker-Cram_his_scaff10-augustus-gene-95.38	Sialb.1444s0011	Bra010879	Bo5g055890	maker-Cram_his_scaff6-augustus-gene-187.60	Sialb.0306s0026
NONE	NONE	NONE	NONE	Bra032905	Bo3g143400	NONE	Sialb.1444s0013	Bra010877	Bo5g055910	maker-Cram_his_scaff6-snap-gene-187.85	NONE
NONE	NONE	NONE	Sialb.0116s0076	Bra032906	Bo3g143410	augustus_masked-Cram_his_scaff10-processed-gene-96.0	Sialb.1444s0014	Bra010876	Bo5g055940	augustus_masked-Cram_his_scaff6-processed-gene-187.17	Sialb.0306s0027
NONE	NONE	NONE	NONE	Bra032907	NONE	maker-Cram_his_scaff10-augustus-gene-96.27	NONE	NONE	Bo5g055960	NONE	Sialb.0306s0028
NONE	Bo7g047070	NONE	NONE	Bra032908	Bo3g143570	snap_masked-Cram_his_scaff10-processed-gene-96.11	Sialb.1958s0003	Bra010869	Bo5g055970	maker-Cram_his_scaff6-snap-gene-187.79	Sialb.0306s0029
Bra030098	Bo7g047060	NONE	Sialb.0116s0075	Bra032909	Bo3g143580	maker-Cram_his_scaff10-augustus-gene-96.24	Sialb.1958s0004	Bra010867	Bo5g055980	NONE	Sialb.0306s0030
Bra030099	Bo7g047040	maker-Cram_his_scaff5-augustus-gene-162.39	Sialb.0116s0074	Bra032910	NONE	maker-Cram_his_scaff10-augustus-gene-96.25	NONE	NONE	Bo5g055990	NONE	Sialb.0306s0031
Bra030102	Bo7g047020	augustus_masked-Cram_his_scaff5-processed-gene-162.8	Sialb.0116s0073	Bra032911	NONE	NONE	NONE	NONE	NONE	NONE	Sialb.1275s0002
NONE	Bo7g046990	snap_masked-Cram_his_scaff5-processed-gene-163.15	Sialb.0116s0072	Bra032912	Bo3g143590	NONE	Sialb.1958s0005	Bra010866	Bo5g057030	maker-Cram_his_scaff6-augustus-gene-187.66	Sialb.1275s0003
Bra030103	Bo7g046980	maker-Cram_his_scaff5-augustus-gene-163.43	Sialb.0116s0071	NONE	NONE	NONE	Sialb.1958s0006	Bra010865	NONE	maker-Cram_his_scaff6-snap-gene-187.81	NONE
NONE	NONE	NONE	NONE	Bra032913	Bo3g143600	maker-Cram_his_scaff10-snap-gene-97.54	NONE	Bra010864	Bo5g057050	maker-Cram_his_scaff6-snap-gene-187.83	Sialb.1275s0004
Bra030104	NONE	maker-Cram_his_scaff5-snap-gene-163.50	Sialb.0116s0070	NONE	Bo3g143620	NONE	Sialb.1958s0008	Bra010861	NONE	NONE	NONE
Bra030105	Bo7g046970	augustus_masked-Cram_his_scaff5-processed-gene-163.3	Sialb.0116s0069	Bra032914	Bo3g143630	augustus_masked-Cram_his_scaff10-processed-gene-97.11	Sialb.1958s0009	Bra010860	Bo5g057060	maker-Cram_his_scaff6-augustus-gene-187.73	Sialb.1275s0005
NONE	NONE	NONE	NONE	NONE	Bo3g143640	NONE	Sialb.1958s0010	Bra010859	NONE	maker-Cram_his_scaff6-augustus-gene-187.74	NONE
Bra030108	Bo7g046950	maker-Cram_his_scaff5-snap-gene-163.53	Sialb.0116s0066	Bra032917	NONE	maker-Cram_his_scaff10-snap-gene-97.62	NONE	NONE	Bo5g057070	NONE	Sialb.1275s0007
Bra030111	Bo7g046890	maker-Cram_his_scaff5-snap-gene-163.56	Sialb.0116s0063	NONE	Bo3g143660	NONE	Sialb.1958s0011	Bra010857	NONE	maker-Cram_his_scaff6-snap-gene-188.65	NONE
NONE	NONE	NONE	Sialb.3442s0004	Bra032918	NONE	maker-Cram_his_scaff10-augustus-gene-98.44	NONE	NONE	Bo5g057190	NONE	Sialb.1275s0010
NONE	NONE	NONE	Sialb.1371s0018	NONE	Bo3g143720	augustus_masked-Cram_his_scaff10-processed-gene-99.5	Sialb.3269s0005	Bra010855	NONE	NONE	NONE
Bra030113	Bo7g045870	maker-Cram_his_scaff5-augustus-gene-164.39	Sialb.0116s0061	NONE	NONE	NONE	NONE	NONE	NONE	NONE	NONE
NONE	NONE	NONE	Sialb.1371s0017	NONE	Bo3g143730	NONE	Sialb.3269s0006	Bra010854	NONE	maker-Cram_his_scaff6-augustus-gene-188.52	NONE
NONE	Bo7g045860	NONE	Sialb.0116s0060	Bra032924	NONE	maker-Cram_his_scaff10-snap-gene-99.55	Sialb.1076s0014	NONE	Bo5g057220	NONE	Sialb.1275s0014
NONE	NONE	augustus_masked-Cram_his_scaff5-processed-gene-164.8	NONE	Bra032925	NONE	maker-Cram_his_scaff10-augustus-gene-99.53	Sialb.1076s0013	NONE	Bo5g057230	NONE	Sialb.1275s0015
Bra030114	Bo7g045850	snap_masked-Cram_his_scaff5-processed-gene-164.24	Sialb.0116s0058	NONE	NONE	NONE	NONE	NONE	NONE	NONE	NONE
Bra030116	Bo7g045830	maker-Cram_his_scaff5-augustus-gene-164.44	Sialb.0116s0056	Bra040774	NONE	maker-Cram_his_scaff10-augustus-gene-99.54	Sialb.1076s0012	NONE	Bo5g057320	NONE	Sialb.1275s0016
Bra030117	NONE	maker-Cram_his_scaff5-augustus-gene-164.41	Sialb.0116s0055	NONE	Bo3g143740	NONE	Sialb.1076s0011	Bra010853	NONE	NONE	Sialb.1275s0017
NONE	Bo7g045820	NONE	Sialb.0116s0054	Bra040773	NONE	maker-Cram_his_scaff10-snap-gene-100.60	Sialb.1076s0010	Bra010852	Bo5g057360	NONE	Sialb.1275s0018
NONE	NONE	NONE	NONE	Bra040772	NONE	maker-Cram_his_scaff10-augustus-gene-100.51	Sialb.1076s0008	NONE	Bo5g057370	NONE	Sialb.1275s0020
Bra030118	Bo7g045800	maker-Cram_his_scaff5-snap-gene-165.31	Sialb.0116s0051	NONE	NONE	maker-Cram_his_scaff10-snap-gene-100.65	NONE	NONE	NONE	NONE	Sialb.1076s0005
Bra030119	Bo7g045780	snap_masked-Cram_his_scaff5-processed-gene-165.9	Sialb.0116s0050	NONE	NONE	NONE	NONE	NONE	NONE	NONE	NONE
Bra030121	Bo7g045770	maker-Cram_his_scaff5-augustus-gene-165.25	NONE	NONE	Bo3g143750	NONE	Sialb.1371s0013	Bra010851	NONE	maker-Cram_his_scaff6-snap-gene-188.58	NONE
Bra030122	Bo7g045760	maker-Cram_his_scaff5-augustus-gene-165.26	Sialb.0116s0049	Bra032290	Bo3g143760	NONE	Sialb.1371s0012	Bra010850	Bo5g058430	maker-Cram_his_scaff6-augustus-gene-188.46	Sialb.1076s0004
NONE	Bo7g045750	NONE	NONE	Bra032291	Bo3g143770	NONE	Sialb.1371s0011	Bra010849	Bo5g058440	augustus_masked-Cram_his_scaff6-processed-gene-188.14	Sialb.1076s0003
NONE	NONE	NONE	NONE	NONE	Bo3g143790	NONE	Sialb.1371s0009	Bra010847	NONE	maker-Cram_his_scaff6-augustus-gene-188.53	NONE
Bra030125	Bo7g045720	NONE	NONE	NONE	Bo3g143810	augustus_masked-Cram_his_scaff5-processed-gene-166.7	Sialb.1371s0007	Bra010845	NONE	NONE	NONE
Bra030127	Bo7g045680	maker-Cram_his_scaff5-augustus-gene-166.43	Sialb.1642s0007	Bra032296	Bo3g143830	maker-Cram_his_scaff6-augustus-gene-188.48	Sialb.1371s0005	Bra010843	Bo5g058510	maker-Cram_his_scaff10-augustus-gene-101.44	Sialb.1789s0003
Bra030129	Bo7g045670	maker-Cram_his_scaff5-augustus-gene-166.44	NONE	NONE	Bo3g143840	maker-Cram_his_scaff6-augustus-gene-188.49	Sialb.1371s0004	Bra010842	NONE	NONE	Sialb.1789s0004
NONE	NONE	maker-Cram_his_scaff5-augustus-gene-166.45	Sialb.1642s0004	Bra032297	NONE	NONE	Sialb.2585s0004	NONE	Bo5g058520	maker-Cram_his_scaff10-augustus-gene-101.45	NONE
Bra030130	Bo7g045630	maker-Cram_his_scaff5-augustus-gene-166.48	Sialb.1642s0003	Bra032298	NONE	NONE	Sialb.2585s0003	NONE	Bo5g058530	maker-Cram_his_scaff10-augustus-gene-101.47	NONE
NONE	NONE	maker-Cram_his_scaff10-augustus-gene-101.46	Sialb.2796s0006	Bra032300	Bo3g143900	NONE	NONE	Bra010839	Bo5g058590	maker-Cram_his_scaff6-augustus-gene-188.50	Sialb.1877s0008
Bra030133	Bo7g045550	NONE	Sialb.2796s0005	Bra032301	Bo3g143920	snap_masked-Cram_his_scaff5-processed-gene-168.27	NONE	Bra010838	Bo5g058620	NONE	Sialb.1877s0007
NONE	NONE	maker-Cram_his_scaff10-augustus-gene-102.21	NONE	Bra032303	NONE	NONE	NONE	NONE	Bo5g058660	snap_masked-Cram_his_scaff6-processed-gene-189.19	Sialb.1877s0006
Bra010835	NONE	maker-Cram_his_scaff10-augustus-gene-102.23	Sialb.2796s0001	Bra032306	Bo3g143970	NONE	Sialb.1860s0002	Bra015713	Bo5g058670	maker-Cram_his_scaff6-augustus-gene-189.47	Sialb.1877s0004
Bra010832	Bo7g045520	maker-Cram_his_scaff10-augustus-gene-103.30	NONE	Bra032310	Bo3g144010	NONE	Sialb.1860s0004	Bra030134	Bo5g058690	maker-Cram_his_scaff6-augustus-gene-189.48	Sialb.1877s0001
Bra010831	NONE	NONE	NONE	Bra032314	Bo3g144030	NONE	Sialb.1860s0005	NONE	Bo5g059690	maker-Cram_his_scaff6-augustus-gene-189.44	Sialb.0518s0001
NONE	NONE	maker-Cram_his_scaff10-augustus-gene-103.32	NONE	Bra032315	NONE	NONE	NONE	NONE	Bo5g059700	NONE	Sialb.0518s0002
NONE	Bo7g045510	maker-Cram_his_scaff10-augustus-gene-103.33	NONE	Bra032316	NONE	NONE	NONE	Bra030135	Bo5g059710	NONE	Sialb.0518s0003
Bra010830	Bo7g045450	NONE	Sialb.0116s0025	Bra032319	Bo3g144040	maker-Cram_his_scaff5-augustus-gene-169.48	Sialb.1860s0006	Bra030140	Bo5g059770	maker-Cram_his_scaff6-augustus-gene-189.49	Sialb.0518s0008
Bra010826	NONE	maker-Cram_his_scaff5-augustus-gene-170.36	Sialb.0116s0023	Bra032322	Bo3g144110	snap_masked-Cram_his_scaff5-processed-gene-169.37	Sialb.1860s0008	NONE	Bo5g059790	maker-Cram_his_scaff6-snap-gene-189.54	NONE
Bra010825	Bo7g045390	maker-Cram_his_scaff5-augustus-gene-170.37	Sialb.0116s0022	Bra032323	Bo3g144150	maker-Cram_his_scaff10-augustus-gene-104.34	Sialb.1860s0011	Bra030142	Bo5g059800	maker-Cram_his_scaff6-augustus-gene-189.46	Sialb.0518s0011
Bra010824	NONE	NONE	Sialb.0116s0021	Bra032324	Bo3g144160	NONE	Sialb.1860s0012	Bra030143	Bo5g059810	snap_masked-Cram_his_scaff6-processed-gene-189.41	Sialb.0518s0012
NONE	Bo7g045360	maker-Cram_his_scaff5-augustus-gene-170.38	Sialb.0116s0018	Bra032325	NONE	NONE	NONE	Bra030147	Bo5g059830	NONE	Sialb.0518s0013
NONE	Bo7g045300	maker-Cram_his_scaff5-augustus-gene-170.40	Sialb.0116s0014	NONE	NONE	NONE	NONE	Bra030153	NONE	NONE	NONE
Bra010823	Bo7g045280	augustus_masked-Cram_his_scaff5-processed-gene-171.2	Sialb.0116s0013	Bra032329	Bo3g145170	NONE	Sialb.1860s0013	Bra030154	Bo5g060920	NONE	Sialb.0518s0018
Bra010820	Bo7g045230	maker-Cram_his_scaff5-augustus-gene-171.42	Sialb.0116s0011	NONE	Bo3g145200	NONE	Sialb.1089s0015	Bra030156	NONE	maker-Cram_his_scaff6-augustus-gene-190.43	NONE
NONE	NONE	NONE	NONE	Bra032330	NONE	maker-Cram_his_scaff10-augustus-gene-104.38	NONE	NONE	Bo5g060930	NONE	Sialb.0518s0019
Bra010819	Bo7g045220	maker-Cram_his_scaff5-snap-gene-171.56	Sialb.0116s0010	NONE	Bo3g145220	NONE	Sialb.1089s0014	Bra030157	NONE	maker-Cram_his_scaff6-augustus-gene-190.47	NONE
Bra010817	Bo7g045080	maker-Cram_his_scaff5-snap-gene-173.61	Sialb.0116s0002	Bra032332	Bo3g146320	NONE	Sialb.1089s0010	Bra030162	Bo5g060940	maker-Cram_his_scaff6-snap-gene-190.64	Sialb.0518s0021
NONE	Bo7g045030	maker-Cram_his_scaff5-augustus-gene-173.56	Sialb.0116s0001	Bra030170	NONE	NONE	NONE	NONE	NONE	NONE	NONE
Bra010815	NONE	NONE	Sialb.4433s0003	NONE	Bo3g146380	maker-Cram_his_scaff10-snap-gene-104.46	Sialb.1089s0009	Bra032333	Bo5g060970	maker-Cram_his_scaff6-augustus-gene-191.45	Sialb.0518s0023
Bra010814	NONE	NONE	Sialb.4433s0002	NONE	Bo3g146390	NONE	Sialb.1089s0008	Bra032334	Bo5g060980	maker-Cram_his_scaff6-snap-gene-191.50	NONE
Bra010813	Bo7g045020	NONE	Sialb.2044s0002	Bra030171	Bo3g146400	maker-Cram_his_scaff10-augustus-gene-105.23	Sialb.1089s0007	Bra032335	Bo5g060990	NONE	Sialb.0518s0025
Bra010812	Bo7g045010	NONE	Sialb.2044s0001	Bra030172	Bo3g146410	NONE	Sialb.1089s0006	NONE	NONE	maker-Cram_his_scaff6-snap-gene-191.49	NONE
Bra010810	NONE	NONE	NONE	NONE	Bo3g146450	maker-Cram_his_scaff10-augustus-gene-105.24	Sialb.1089s0004	Bra032336	Bo5g061010	NONE	Sialb.0518s0027
NONE	NONE	NONE	NONE	NONE	NONE	maker-Cram_his_scaff10-snap-gene-105.32	NONE	Bra032337	Bo5g061020	NONE	Sialb.0518s0028
NONE	NONE	NONE	NONE	NONE	Bo3g146460	maker-Cram_his_scaff10-augustus-gene-105.28	NONE	Bra032338	NONE	NONE	Sialb.0518s0029
Bra010808	NONE	NONE	Sialb.5740s0001	NONE	Bo3g146470	NONE	Sialb.1089s0003	NONE	NONE	snap_masked-Cram_his_scaff6-processed-gene-191.24	NONE
NONE	Bo7g044980	NONE	Sialb.5740s0002	Bra030177	NONE	maker-Cram_his_scaff10-augustus-gene-105.26	Sialb.1089s0002	Bra032339	Bo5g061030	NONE	NONE
NONE	Bo7g044930	maker-Cram_his_scaff5-augustus-gene-174.25	Sialb.0400s0004	Bra030178	NONE	maker-Cram_his_scaff10-augustus-gene-105.27	NONE	Bra032340	Bo5g061050	NONE	Sialb.0518s0031
NONE	Bo7g044920	maker-Cram_his_scaff5-augustus-gene-174.28	Sialb.0400s0005	Bra030179	NONE	maker-Cram_his_scaff10-augustus-gene-105.29	NONE	Bra032341	Bo5g061060	NONE	Sialb.0518s0032
NONE	NONE	NONE	Sialb.0400s0006	NONE	NONE	maker-Cram_his_scaff10-augustus-gene-106.34	NONE	Bra032344	Bo5g061100	NONE	Sialb.0518s0033
Bra030182	Bo7g044900	augustus_masked-Cram_his_scaff5-processed-gene-174.4	Sialb.0400s0007	NONE	Bo3g146480	snap_masked-Cram_his_scaff10-processed-gene-106.24	Sialb.1089s0001	Bra032345	Bo5g061110	augustus_masked-Cram_his_scaff6-processed-gene-191.7	Sialb.0518s0034
NONE	NONE	NONE	NONE	Bra032348	Bo3g146510	maker-Cram_his_scaff10-augustus-gene-108.34	Sialb.1359s0005	NONE	Bo5g061130	NONE	NONE
NONE	NONE	NONE	NONE	Bra032349	NONE	maker-Cram_his_scaff10-augustus-gene-108.35	Sialb.1359s0006	NONE	Bo5g061140	NONE	NONE
Bra030185	Bo7g044810	snap_masked-Cram_his_scaff5-processed-gene-175.30	NONE	Bra032350	NONE	NONE	Sialb.1359s0007	NONE	Bo5g061150	NONE	Sialb.0400s0013
NONE	NONE	NONE	Sialb.0284s0054	Bra032351	Bo3g147510	maker-Cram_his_scaff10-augustus-gene-108.36	Sialb.1359s0008	Bra010804	Bo5g061160	NONE	NONE
Bra030187	Bo7g044790	maker-Cram_his_scaff5-augustus-gene-176.37	Sialb.0284s0052	Bra032354	Bo3g147550	maker-Cram_his_scaff10-augustus-gene-109.20	Sialb.1359s0010	Bra010802	Bo5g062250	maker-Cram_his_scaff6-augustus-gene-191.44	Sialb.1472s0007
NONE	NONE	NONE	Sialb.0284s0051	Bra032355	Bo3g147560	maker-Cram_his_scaff10-augustus-gene-109.21	Sialb.1359s0011	Bra010801	Bo5g062280	snap_masked-Cram_his_scaff6-processed-gene-191.33	Sialb.1472s0006
NONE	NONE	NONE	NONE	Bra032356	NONE	maker-Cram_his_scaff10-augustus-gene-109.23	Sialb.1359s0012	NONE	Bo5g062290	NONE	Sialb.1472s0005
NONE	NONE	NONE	Sialb.0284s0050	Bra032357	Bo3g147570	maker-Cram_his_scaff10-snap-gene-109.29	NONE	Bra010800	Bo5g062310	maker-Cram_his_scaff6-augustus-gene-191.48	Sialb.1472s0004
Bra030188	NONE	maker-Cram_his_scaff5-augustus-gene-177.38	NONE	Bra032360	Bo3g147590	maker-Cram_his_scaff10-augustus-gene-110.29	Sialb.0400s0017	Bra010797	Bo5g062410	maker-Cram_his_scaff6-augustus-gene-192.50	Sialb.1472s0001
NONE	NONE	NONE	Sialb.0284s0049	Bra032361	Bo3g147600	maker-Cram_his_scaff10-augustus-gene-110.33	NONE	Bra010796	Bo5g062420	maker-Cram_his_scaff6-augustus-gene-192.58	Sialb.2140s0001
NONE	NONE	NONE	Sialb.0284s0048	NONE	Bo3g147610	NONE	NONE	Bra010795	NONE	snap_masked-Cram_his_scaff6-processed-gene-192.21	NONE
NONE	NONE	NONE	Sialb.0961s0007	Bra032365	Bo3g147760	maker-Cram_his_scaff10-snap-gene-111.44	NONE	Bra010789	Bo5g062580	NONE	Sialb.0284s0046
NONE	Bo7g043740	maker-Cram_his_scaff5-snap-gene-178.43	Sialb.0961s0008	Bra032367	Bo3g147780	snap_masked-Cram_his_scaff10-processed-gene-111.34	NONE	Bra010787	Bo5g062600	snap_masked-Cram_his_scaff6-processed-gene-192.27	Sialb.0284s0044
NONE	NONE	NONE	Sialb.0961s0009	Bra032368	NONE	maker-Cram_his_scaff10-augustus-gene-112.27	NONE	Bra010786	Bo5g062620	maker-Cram_his_scaff6-augustus-gene-192.60	Sialb.0284s0043
NONE	NONE	NONE	Sialb.0961s0010	NONE	Bo3g147790	NONE	NONE	Bra010785	NONE	augustus_masked-Cram_his_scaff6-processed-gene-192.15	Sialb.0284s0042
Bra014874	Bo7g043720	augustus_masked-Cram_his_scaff5-processed-gene-178.5	Sialb.0961s0011	Bra032371	NONE	NONE	Sialb.0400s0020	NONE	Bo5g062640	NONE	NONE
Bra014875	Bo7g043710	maker-Cram_his_scaff5-augustus-gene-178.41	Sialb.0961s0012	Bra032374	Bo3g147930	maker-Cram_his_scaff10-augustus-gene-112.24	Sialb.0400s0022	Bra010783	Bo5g062670	maker-Cram_his_scaff6-augustus-gene-192.54	Sialb.0284s0039
Bra014876	Bo7g043700	maker-Cram_his_scaff5-augustus-gene-179.54	Sialb.0961s0013	Bra032375	NONE	maker-Cram_his_scaff10-snap-gene-112.35	Sialb.0400s0023	Bra010780	Bo5g062690	maker-Cram_his_scaff6-augustus-gene-192.61	Sialb.0284s0038
NONE	NONE	NONE	Sialb.0961s0015	Bra032379	Bo3g148930	NONE	NONE	Bra010779	Bo5g062760	maker-Cram_his_scaff6-augustus-gene-192.56	Sialb.0284s0037
NONE	NONE	NONE	Sialb.0155s0045	Bra032380	Bo3g148940	maker-Cram_his_scaff10-augustus-gene-113.21	NONE	Bra010777	Bo5g062780	maker-Cram_his_scaff6-augustus-gene-192.57	Sialb.0284s0036
NONE	NONE	NONE	Sialb.0155s0044	NONE	Bo3g148950	maker-Cram_his_scaff10-augustus-gene-113.25	Sialb.0400s0024	Bra010776	Bo5g062810	maker-Cram_his_scaff6-augustus-gene-192.62	Sialb.0284s0035
NONE	NONE	NONE	Sialb.0155s0043	Bra032382	Bo3g148980	maker-Cram_his_scaff10-snap-gene-113.28	NONE	Bra010775	Bo5g062880	maker-Cram_his_scaff6-augustus-gene-193.42	Sialb.0284s0034
Bra014877	Bo7g043660	augustus_masked-Cram_his_scaff5-processed-gene-179.10	Sialb.0155s0042	Bra032383	NONE	NONE	Sialb.0400s0027	NONE	Bo5g062890	NONE	NONE
NONE	NONE	NONE	Sialb.0155s0041	Bra032384	Bo3g148990	maker-Cram_his_scaff10-augustus-gene-113.24	NONE	Bra010774	Bo5g062900	maker-Cram_his_scaff6-augustus-gene-193.43	Sialb.0284s0033
NONE	NONE	NONE	Sialb.0155s0040	Bra032385	Bo3g149010	NONE	NONE	Bra010773	Bo5g062910	maker-Cram_his_scaff6-augustus-gene-193.44	Sialb.0284s0032
Bra014879	Bo7g043590	snap_masked-Cram_his_scaff5-processed-gene-180.18	Sialb.0155s0039	Bra032386	NONE	maker-Cram_his_scaff10-snap-gene-114.41	Sialb.0400s0029	NONE	Bo5g062930	NONE	NONE
Bra010771	NONE	NONE	Sialb.0155s0037	Bra032391	NONE	maker-Cram_his_scaff10-augustus-gene-114.38	NONE	NONE	Bo5g062960	NONE	Sialb.0284s0030
Bra010770	Bo7g043580	maker-Cram_his_scaff5-snap-gene-181.47	NONE	NONE	Bo3g149030	NONE	Sialb.0400s0030	Bra014880	NONE	maker-Cram_his_scaff6-snap-gene-193.62	Sialb.0284s0029
Bra010767	Bo7g043570	NONE	NONE	NONE	Bo3g149040	NONE	Sialb.0400s0031	Bra014881	NONE	maker-Cram_his_scaff6-snap-gene-193.70	Sialb.0284s0028
Bra010766	Bo7g043550	NONE	Sialb.0155s0036	Bra032392	Bo3g149050	maker-Cram_his_scaff10-augustus-gene-115.48	Sialb.0400s0032	Bra014882	Bo5g062990	augustus_masked-Cram_his_scaff6-processed-gene-193.6	Sialb.0284s0027
Bra010765	Bo7g043540	NONE	NONE	NONE	Bo3g149060	NONE	NONE	Bra014883	NONE	maker-Cram_his_scaff6-augustus-gene-193.54	Sialb.0284s0026
Bra010764	NONE	NONE	NONE	Bra032393	Bo3g149070	NONE	Sialb.0400s0034	NONE	Bo5g063040	maker-Cram_his_scaff6-augustus-gene-193.49	Sialb.0284s0025
NONE	NONE	NONE	Sialb.0155s0034	Bra032394	NONE	maker-Cram_his_scaff10-augustus-gene-115.53	NONE	NONE	Bo5g063050	NONE	NONE
NONE	NONE	NONE	Sialb.0155s0033	Bra032395	NONE	maker-Cram_his_scaff10-augustus-gene-115.54	NONE	NONE	Bo5g063060	NONE	NONE
NONE	NONE	NONE	Sialb.0155s0032	Bra032396	NONE	maker-Cram_his_scaff10-augustus-gene-115.55	NONE	NONE	Bo5g063070	NONE	NONE
NONE	NONE	NONE	Sialb.0155s0028	Bra032400	NONE	maker-Cram_his_scaff10-augustus-gene-115.56	NONE	NONE	Bo5g063130	NONE	NONE
Bra039862	Bo7g043470	maker-Cram_his_scaff5-augustus-gene-181.45	Sialb.0382s0008	NONE	Bo8g037960	snap_masked-Cram_his_scaff10-processed-gene-115.42	Sialb.0400s0036	Bra014884	NONE	NONE	Sialb.0072s0067
Bra026227	Bo7g043440	NONE	Sialb.0382s0005	NONE	Bo8g037920	NONE	Sialb.0155s0024	Bra032405	Bo5g063200	maker-Cram_his_scaff10-augustus-gene-116.31	Sialb.1214s0002
NONE	NONE	NONE	NONE	NONE	NONE	NONE	Sialb.0155s0023	Bra032407	Bo5g063210	maker-Cram_his_scaff10-augustus-gene-116.32	NONE
NONE	NONE	NONE	NONE	NONE	NONE	NONE	Sialb.0155s0022	Bra032408	Bo5g063220	maker-Cram_his_scaff10-augustus-gene-116.27	Sialb.1214s0004
Bra039868	NONE	augustus_masked-Cram_his_scaff6-processed-gene-265.5	NONE	NONE	Bo8g037910	NONE	Sialb.0072s0063	NONE	NONE	NONE	Sialb.0382s0004
NONE	NONE	NONE	NONE	NONE	NONE	NONE	Sialb.0155s0021	Bra032409	Bo5g063240	maker-Cram_his_scaff10-augustus-gene-116.28	Sialb.1214s0005
NONE	NONE	NONE	NONE	NONE	NONE	NONE	Sialb.0155s0020	Bra032410	Bo5g063250	maker-Cram_his_scaff10-augustus-gene-116.33	Sialb.1214s0006
NONE	NONE	NONE	NONE	NONE	NONE	NONE	Sialb.0155s0019	Bra032411	Bo5g063260	maker-Cram_his_scaff10-augustus-gene-116.29	Sialb.1214s0007
Bra026228	Bo7g043420	maker-Cram_his_scaff5-augustus-gene-181.44	Sialb.0400s0038	NONE	NONE	NONE	Sialb.0155s0018	NONE	Bo5g063280	maker-Cram_his_scaff10-augustus-gene-116.30	Sialb.1214s0008
NONE	Bo7g042350	NONE	Sialb.0400s0043	Bra023126	NONE	NONE	Sialb.0155s0013	Bra014886	Bo5g064330	maker-Cram_his_scaff10-snap-gene-118.57	NONE
NONE	Bo7g042330	NONE	Sialb.0400s0046	Bra023131	NONE	NONE	Sialb.0155s0006	Bra014890	Bo5g064370	maker-Cram_his_scaff10-augustus-gene-118.52	NONE
NONE	NONE	maker-Cram_his_scaff6-augustus-gene-265.35	NONE	Bra023136	Bo8g037900	NONE	Sialb.0155s0003	Bra039869	Bo5g064400	maker-Cram_his_scaff10-augustus-gene-118.55	Sialb.0382s0003
Bra014891	Bo7g041290	NONE	Sialb.0400s0047	Bra023137	NONE	maker-Cram_his_scaff5-snap-gene-338.29	Sialb.0826s0003	NONE	Bo5g064420	maker-Cram_his_scaff10-augustus-gene-119.44	NONE
Bra014893	Bo7g041250	NONE	Sialb.0400s0048	Bra023140	NONE	maker-Cram_his_scaff5-augustus-gene-337.32	Sialb.0826s0005	NONE	Bo5g064450	maker-Cram_his_scaff10-augustus-gene-119.42	Sialb.0177s0001
NONE	NONE	NONE	NONE	Bra023141	NONE	maker-Cram_his_scaff5-snap-gene-337.35	Sialb.0826s0006	NONE	Bo5g064480	NONE	Sialb.0177s0002
NONE	NONE	NONE	NONE	Bra023143	NONE	NONE	Sialb.0826s0007	NONE	Bo5g064490	maker-Cram_his_scaff10-snap-gene-120.48	Sialb.0177s0003
Bra014894	Bo7g041240	NONE	Sialb.0400s0050	Bra023146	NONE	augustus_masked-Cram_his_scaff5-processed-gene-336.11	Sialb.0826s0010	NONE	Bo5g065550	NONE	Sialb.0177s0006
NONE	NONE	NONE	NONE	Bra023148	Bo2g120950	NONE	Sialb.0826s0011	Bra039871	Bo5g065560	maker-Cram_his_scaff10-augustus-gene-120.44	Sialb.0177s0007
Bra014895	Bo7g041230	maker-Cram_his_scaff6-snap-gene-266.56	Sialb.0400s0051	Bra023149	NONE	NONE	Sialb.0072s0058	Bra039872	Bo5g065570	maker-Cram_his_scaff10-augustus-gene-120.42	Sialb.0177s0008
Bra014896	Bo7g041220	snap_masked-Cram_his_scaff6-processed-gene-266.21	NONE	Bra023150	Bo2g120970	NONE	Sialb.0072s0057	Bra039873	Bo5g065580	maker-Cram_his_scaff10-augustus-gene-120.45	Sialb.0177s0009
NONE	NONE	maker-Cram_his_scaff6-augustus-gene-266.48	NONE	NONE	Bo2g120980	NONE	Sialb.0072s0056	Bra039874	NONE	NONE	NONE
NONE	NONE	NONE	NONE	Bra023151	Bo2g120990	NONE	NONE	NONE	Bo5g065590	maker-Cram_his_scaff10-augustus-gene-120.43	Sialb.0177s0010
NONE	NONE	augustus_masked-Cram_his_scaff6-processed-gene-266.6	NONE	NONE	Bo2g121010	NONE	Sialb.0072s0052	Bra039878	NONE	NONE	NONE
Bra014897	Bo7g041210	NONE	NONE	Bra023152	NONE	NONE	NONE	NONE	Bo5g065600	maker-Cram_his_scaff10-augustus-gene-120.46	Sialb.0177s0011
NONE	NONE	maker-Cram_his_scaff6-augustus-gene-266.55	Sialb.1913s0001	Bra023153	Bo2g121020	NONE	Sialb.0072s0051	Bra039880	Bo5g065610	maker-Cram_his_scaff10-augustus-gene-120.47	Sialb.0177s0012
NONE	NONE	NONE	NONE	Bra023154	NONE	NONE	NONE	NONE	Bo5g065630	maker-Cram_his_scaff10-augustus-gene-121.33	Sialb.0177s0014
Bra014899	Bo7g041160	maker-Cram_his_scaff6-snap-gene-267.43	Sialb.1913s0004	Bra023155	Bo2g121040	maker-Cram_his_scaff5-augustus-gene-334.30	Sialb.0072s0049	NONE	Bo5g065650	maker-Cram_his_scaff10-augustus-gene-121.34	Sialb.0177s0016
NONE	NONE	maker-Cram_his_scaff6-snap-gene-267.44	NONE	Bra023158	NONE	NONE	NONE	Bra023159	Bo5g065690	maker-Cram_his_scaff10-augustus-gene-122.46	Sialb.0177s0017
NONE	NONE	maker-Cram_his_scaff6-snap-gene-268.31	NONE	Bra038405	Bo2g121150	NONE	Sialb.0072s0046	Bra023160	Bo5g065700	maker-Cram_his_scaff10-snap-gene-122.48	Sialb.0177s0018
NONE	NONE	snap_masked-Cram_his_scaff6-processed-gene-268.24	NONE	Bra038410	Bo2g121180	NONE	Sialb.0072s0045	NONE	NONE	NONE	NONE
Bra014903	Bo7g041060	augustus_masked-Cram_his_scaff6-processed-gene-269.5	Sialb.0400s0056	Bra038411	Bo2g121200	NONE	NONE	Bra023161	Bo5g065730	maker-Cram_his_scaff5-snap-gene-334.34	Sialb.0177s0019
NONE	NONE	maker-Cram_his_scaff6-snap-gene-269.49	NONE	Bra038412	Bo2g121210	NONE	Sialb.0072s0044	NONE	NONE	NONE	NONE
Bra014904	Bo7g041050	NONE	Sialb.0400s0057	NONE	NONE	NONE	NONE	NONE	NONE	maker-Cram_his_scaff5-augustus-gene-334.28	NONE
NONE	NONE	NONE	NONE	NONE	NONE	maker-Cram_his_scaff10-augustus-gene-123.50	NONE	Bra023166	Bo5g065790	NONE	Sialb.0177s0024
NONE	NONE	NONE	NONE	NONE	NONE	maker-Cram_his_scaff10-augustus-gene-123.45	NONE	Bra023168	Bo5g065820	NONE	Sialb.0177s0026
NONE	NONE	NONE	NONE	NONE	NONE	snap_masked-Cram_his_scaff10-processed-gene-123.32	NONE	Bra023169	Bo5g065830	NONE	Sialb.0177s0027
NONE	NONE	maker-Cram_his_scaff10-snap-gene-123.68	NONE	Bra038417	Bo5g065860	maker-Cram_his_scaff10-augustus-gene-123.52	Sialb.0072s0034	Bra023171	Bo8g032480	NONE	Sialb.0177s0029
NONE	NONE	maker-Cram_his_scaff10-augustus-gene-124.40	NONE	NONE	Bo5g065870	maker-Cram_his_scaff10-snap-gene-124.52	NONE	Bra023172	NONE	NONE	Sialb.0177s0033
Bra014905	Bo7g041040	NONE	Sialb.0400s0058	NONE	Bo5g065880	maker-Cram_his_scaff10-augustus-gene-124.46	NONE	Bra023174	NONE	maker-Cram_his_scaff5-augustus-gene-333.49	Sialb.0177s0034
Bra014906	Bo7g041030	NONE	Sialb.0400s0059	NONE	Bo5g065920	maker-Cram_his_scaff10-snap-gene-124.56	NONE	Bra023175	NONE	maker-Cram_his_scaff5-augustus-gene-333.48	Sialb.0177s0035
Bra014907	Bo7g041000	NONE	Sialb.1575s0009	NONE	NONE	NONE	NONE	NONE	NONE	maker-Cram_his_scaff5-snap-gene-331.58	NONE
Bra014908	Bo7g040990	maker-Cram_his_scaff6-augustus-gene-271.47	Sialb.1575s0008	Bra038418	Bo5g065930	maker-Cram_his_scaff10-augustus-gene-125.32	Sialb.0072s0033	Bra023176	Bo8g032440	maker-Cram_his_scaff5-snap-gene-331.57	Sialb.0177s0037
NONE	NONE	augustus_masked-Cram_his_scaff6-processed-gene-271.8	Sialb.0566s0004	Bra038419	Bo5g066960	snap_masked-Cram_his_scaff10-processed-gene-125.28	Sialb.0072s0030	Bra023181	Bo8g032390	NONE	Sialb.0177s0040
NONE	NONE	maker-Cram_his_scaff6-augustus-gene-271.45	Sialb.0566s0003	Bra038422	NONE	NONE	Sialb.0072s0029	NONE	Bo8g032340	NONE	Sialb.0072s0028
NONE	NONE	NONE	Sialb.2931s0005	NONE	Bo5g067040	maker-Cram_his_scaff10-snap-gene-126.42	Sialb.1550s0007	Bra023189	NONE	NONE	NONE
NONE	NONE	maker-Cram_his_scaff6-snap-gene-271.51	Sialb.4690s0001	Bra038425	Bo5g067050	snap_masked-Cram_his_scaff10-processed-gene-126.19	Sialb.1550s0006	Bra023190	Bo8g032300	NONE	Sialb.0072s0025
NONE	NONE	maker-Cram_his_scaff6-snap-gene-271.55	NONE	Bra038426	Bo5g067060	maker-Cram_his_scaff10-augustus-gene-126.37	Sialb.1550s0004	Bra023195	Bo8g032290	NONE	Sialb.0072s0024
NONE	NONE	maker-Cram_his_scaff6-augustus-gene-271.49	NONE	Bra038427	NONE	NONE	NONE	NONE	Bo8g032280	NONE	Sialb.0072s0023
NONE	Bo8g032240	NONE	NONE	NONE	Bo5g067090	snap_masked-Cram_his_scaff10-processed-gene-126.32	Sialb.1550s0003	Bra023198	Bo8g032270	NONE	NONE
Bra014911	NONE	NONE	Sialb.1575s0004	NONE	NONE	NONE	Sialb.1550s0002	NONE	Bo7g040960	maker-Cram_his_scaff5-snap-gene-330.30	NONE
NONE	NONE	NONE	NONE	NONE	Bo5g068110	maker-Cram_his_scaff10-augustus-gene-127.28	Sialb.1550s0001	Bra023199	NONE	NONE	NONE
Bra014912	Bo8g032140	snap_masked-Cram_his_scaff6-processed-gene-272.26	Sialb.1575s0003	Bra038430	NONE	NONE	NONE	NONE	Bo7g040950	NONE	Sialb.0072s0022
NONE	NONE	NONE	NONE	NONE	Bo5g068130	NONE	Sialb.1051s0002	Bra023201	Bo5g092950	maker-Cram_his_scaff5-augustus-gene-330.23	NONE
NONE	Bo8g032060	maker-Cram_his_scaff6-augustus-gene-272.47	NONE	Bra038434	NONE	NONE	NONE	NONE	NONE	NONE	Sialb.0072s0021
Bra033878	Bo8g032000	maker-Cram_his_scaff6-snap-gene-273.68	Sialb.0334s0018	NONE	Bo5g068150	maker-Cram_his_scaff10-augustus-gene-127.31	Sialb.1051s0003	Bra023202	Bo5g092940	maker-Cram_his_scaff5-augustus-gene-330.22	NONE
Bra033876	NONE	NONE	NONE	NONE	NONE	NONE	Sialb.1051s0005	NONE	Bo5g092920	augustus_masked-Cram_his_scaff5-processed-gene-327.5	NONE
NONE	NONE	NONE	Sialb.0334s0016	NONE	Bo5g068160	maker-Cram_his_scaff10-augustus-gene-128.24	NONE	Bra023203	NONE	NONE	Sialb.0533s0018
NONE	Bo8g031990	snap_masked-Cram_his_scaff6-processed-gene-274.38	Sialb.0334s0015	Bra038438	Bo5g068180	snap_masked-Cram_his_scaff10-processed-gene-128.13	Sialb.1053s0004	Bra023204	NONE	NONE	Sialb.0533s0020
Bra033875	NONE	maker-Cram_his_scaff6-augustus-gene-274.55	Sialb.0334s0014	Bra038439	Bo5g068200	maker-Cram_his_scaff10-augustus-gene-128.26	NONE	Bra023206	Bo5g092910	maker-Cram_his_scaff5-augustus-gene-327.30	Sialb.0533s0021
NONE	NONE	NONE	Sialb.0334s0011	NONE	Bo5g068220	maker-Cram_his_scaff10-augustus-gene-128.27	NONE	Bra023208	NONE	NONE	NONE
NONE	NONE	NONE	Sialb.0334s0009	NONE	Bo5g068230	maker-Cram_his_scaff10-snap-gene-128.33	Sialb.1344s0007	Bra023210	NONE	NONE	NONE
Bra033872	NONE	NONE	Sialb.0334s0006	NONE	Bo5g092890	maker-Cram_his_scaff10-augustus-gene-129.27	Sialb.1344s0004	Bra023213	Bo5g048310	maker-Cram_his_scaff5-augustus-gene-327.32	Sialb.0336s0001
Bra033871	NONE	NONE	Sialb.0334s0003	NONE	Bo5g091860	maker-Cram_his_scaff10-augustus-gene-129.31	Sialb.1344s0002	Bra023217	Bo5g048330	maker-Cram_his_scaff5-augustus-gene-327.29	Sialb.0336s0002
Bra033870	NONE	NONE	NONE	NONE	Bo5g091850	NONE	NONE	NONE	NONE	maker-Cram_his_scaff5-augustus-gene-327.31	Sialb.0336s0003
Bra033869	Bo8g030320	maker-Cram_his_scaff6-snap-gene-308.30	NONE	Bra035521	Bo5g091840	maker-Cram_his_scaff10-augustus-gene-129.29	Sialb.1942s0001	Bra023219	Bo5g048350	NONE	Sialb.0336s0004
Bra033867	Bo8g030310	maker-Cram_his_scaff6-augustus-gene-308.23	Sialb.0336s0006	Bra035520	Bo5g091770	maker-Cram_his_scaff5-snap-gene-326.34	NONE	NONE	NONE	NONE	Sialb.0087s0027
NONE	Bo8g030280	maker-Cram_his_scaff6-augustus-gene-307.38	Sialb.0336s0008	Bra035519	NONE	NONE	NONE	NONE	NONE	NONE	Sialb.0087s0026
Bra033866	NONE	NONE	Sialb.0336s0009	NONE	Bo5g091750	NONE	NONE	NONE	NONE	augustus_masked-Cram_his_scaff5-processed-gene-326.9	NONE
Bra033865	NONE	NONE	Sialb.0336s0010	NONE	Bo5g091740	maker-Cram_his_scaff5-augustus-gene-326.28	Sialb.1942s0004	Bra023220	Bo5g048360	NONE	NONE
Bra033863	NONE	NONE	Sialb.0336s0012	NONE	Bo5g091720	maker-Cram_his_scaff5-augustus-gene-326.27	Sialb.0813s0006	Bra023226	Bo5g048390	NONE	NONE
Bra033862	Bo8g030250	maker-Cram_his_scaff6-augustus-gene-307.37	Sialb.0336s0015	Bra035517	Bo5g091650	maker-Cram_his_scaff5-augustus-gene-324.32	NONE	NONE	NONE	NONE	Sialb.0087s0022
Bra033861	Bo8g030240	maker-Cram_his_scaff6-augustus-gene-307.36	Sialb.0336s0016	Bra035516	Bo5g091640	maker-Cram_his_scaff5-augustus-gene-324.31	Sialb.1161s0004	Bra023235	Bo5g048540	maker-Cram_his_scaff10-augustus-gene-132.53	Sialb.0087s0021
Bra033860	NONE	NONE	Sialb.0336s0017	NONE	Bo5g091630	maker-Cram_his_scaff5-snap-gene-324.35	NONE	NONE	NONE	NONE	NONE
Bra033859	NONE	NONE	Sialb.0336s0018	NONE	NONE	NONE	Sialb.1161s0008	Bra023236	Bo5g048550	snap_masked-Cram_his_scaff10-processed-gene-132.26	NONE
Bra033858	NONE	NONE	Sialb.0336s0019	NONE	Bo5g091620	snap_masked-Cram_his_scaff5-processed-gene-324.16	NONE	NONE	NONE	NONE	NONE
Bra033856	NONE	NONE	Sialb.0336s0021	NONE	Bo5g090610	maker-Cram_his_scaff5-augustus-gene-323.39	Sialb.1161s0009	Bra023237	Bo5g048560	maker-Cram_his_scaff10-snap-gene-132.63	NONE
Bra033853	NONE	NONE	NONE	NONE	Bo5g090600	maker-Cram_his_scaff5-augustus-gene-322.30	Sialb.1779s0001	Bra023241	Bo5g048630	maker-Cram_his_scaff10-augustus-gene-133.28	NONE
Bra033851	NONE	NONE	Sialb.0336s0025	NONE	Bo5g090560	maker-Cram_his_scaff5-augustus-gene-322.29	NONE	NONE	NONE	NONE	NONE
NONE	NONE	NONE	NONE	NONE	NONE	NONE	Sialb.1779s0002	Bra023242	Bo5g048640	maker-Cram_his_scaff10-augustus-gene-133.29	NONE
NONE	Bo8g030220	maker-Cram_his_scaff6-snap-gene-307.49	NONE	NONE	NONE	NONE	Sialb.1779s0003	Bra023243	Bo5g048660	NONE	Sialb.0087s0020
NONE	Bo8g030170	maker-Cram_his_scaff6-augustus-gene-307.32	Sialb.0336s0026	Bra035513	Bo5g090540	maker-Cram_his_scaff5-snap-gene-321.47	NONE	NONE	NONE	NONE	Sialb.0087s0019
Bra033849	NONE	NONE	Sialb.0336s0028	NONE	Bo5g089470	maker-Cram_his_scaff5-augustus-gene-319.19	NONE	NONE	NONE	NONE	NONE
Bra033847	NONE	NONE	Sialb.0420s0021	NONE	Bo5g089460	maker-Cram_his_scaff5-augustus-gene-319.18	Sialb.0128s0031	Bra023247	Bo5g048750	snap_masked-Cram_his_scaff10-processed-gene-135.36	NONE
Bra033846	Bo8g030160	maker-Cram_his_scaff6-augustus-gene-307.27	Sialb.0420s0020	Bra035512	Bo5g089440	maker-Cram_his_scaff5-snap-gene-319.20	Sialb.0128s0030	Bra023248	Bo5g048790	snap_masked-Cram_his_scaff10-processed-gene-136.10	Sialb.0087s0018
Bra033845	NONE	NONE	NONE	NONE	NONE	maker-Cram_his_scaff5-augustus-gene-318.40	Sialb.0128s0029	Bra023249	Bo5g048800	snap_masked-Cram_his_scaff10-processed-gene-136.19	Sialb.0087s0017
NONE	NONE	NONE	Sialb.0420s0018	NONE	NONE	maker-Cram_his_scaff5-augustus-gene-318.44	Sialb.0128s0028	Bra023250	Bo5g048810	maker-Cram_his_scaff10-snap-gene-136.34	NONE
NONE	Bo8g030150	augustus_masked-Cram_his_scaff6-processed-gene-306.11	Sialb.0420s0013	Bra035511	Bo5g089420	maker-Cram_his_scaff5-augustus-gene-318.43	Sialb.0128s0026	Bra023252	Bo5g048840	maker-Cram_his_scaff10-augustus-gene-136.30	Sialb.0087s0016
NONE	Bo8g030100	maker-Cram_his_scaff6-augustus-gene-306.26	Sialb.0420s0012	Bra033844	NONE	maker-Cram_his_scaff5-augustus-gene-317.16	Sialb.0128s0025	Bra023254	Bo5g048880	maker-Cram_his_scaff10-augustus-gene-137.73	Sialb.0087s0013
NONE	NONE	NONE	Sialb.0420s0010	NONE	NONE	NONE	NONE	Bra023255	Bo5g048920	maker-Cram_his_scaff10-augustus-gene-137.74	NONE
Bra040770	NONE	NONE	NONE	NONE	Bo5g088380	augustus_masked-Cram_his_scaff5-processed-gene-316.16	Sialb.0128s0023	NONE	NONE	NONE	NONE
Bra040769	NONE	NONE	NONE	NONE	Bo5g088350	maker-Cram_his_scaff5-augustus-gene-315.18	Sialb.0128s0022	NONE	NONE	NONE	NONE
NONE	NONE	NONE	NONE	Bra010153	Bo5g088310	maker-Cram_his_scaff5-augustus-gene-314.30	Sialb.0128s0016	NONE	NONE	NONE	NONE
NONE	NONE	NONE	Sialb.0420s0008	NONE	NONE	NONE	NONE	Bra023257	Bo5g048940	snap_masked-Cram_his_scaff10-processed-gene-138.23	NONE
NONE	Bo8g029040	maker-Cram_his_scaff6-augustus-gene-303.44	Sialb.0420s0007	NONE	NONE	NONE	NONE	Bra023258	Bo5g048950	maker-Cram_his_scaff10-augustus-gene-138.50	Sialb.0087s0005
NONE	NONE	NONE	Sialb.0420s0005	Bra010155	NONE	maker-Cram_his_scaff5-snap-gene-314.35	Sialb.0128s0014	Bra023260	Bo5g048980	NONE	NONE
Bra035483	NONE	NONE	Sialb.0420s0004	NONE	NONE	NONE	NONE	Bra023261	Bo5g048990	maker-Cram_his_scaff10-snap-gene-138.54	NONE
NONE	NONE	NONE	Sialb.0420s0003	NONE	NONE	maker-Cram_his_scaff5-snap-gene-243.47	NONE	Bra023262	Bo5g049010	maker-Cram_his_scaff10-snap-gene-138.55	NONE
NONE	NONE	NONE	Sialb.0420s0002	Bra010159	NONE	maker-Cram_his_scaff5-augustus-gene-243.33	Sialb.0128s0012	Bra023263	Bo5g049020	maker-Cram_his_scaff10-augustus-gene-138.48	Sialb.1789s0006
NONE	NONE	NONE	Sialb.0420s0001	Bra010162	Bo5g088150	maker-Cram_his_scaff5-augustus-gene-243.31	Sialb.0128s0011	Bra023264	Bo5g049040	maker-Cram_his_scaff10-augustus-gene-138.51	Sialb.1789s0008
NONE	NONE	maker-Cram_his_scaff5-snap-gene-184.54	NONE	Bra010164	Bo5g087140	maker-Cram_his_scaff5-augustus-gene-243.32	Sialb.0128s0010	NONE	NONE	NONE	NONE
NONE	NONE	NONE	NONE	NONE	NONE	NONE	NONE	Bra023265	Bo5g049060	maker-Cram_his_scaff10-augustus-gene-138.49	Sialb.1789s0009
NONE	NONE	maker-Cram_his_scaff5-snap-gene-184.51	Sialb.0173s0014	Bra010165	Bo5g087130	maker-Cram_his_scaff5-snap-gene-243.40	Sialb.0128s0009	Bra023267	Bo5g049080	maker-Cram_his_scaff10-snap-gene-138.60	Sialb.1789s0011
NONE	NONE	NONE	NONE	Bra010166	Bo5g087080	augustus_masked-Cram_his_scaff5-processed-gene-241.11	NONE	NONE	NONE	NONE	Sialb.0128s0006
Bra035486	Bo8g028680	NONE	Sialb.0173s0018	Bra010167	NONE	maker-Cram_his_scaff5-augustus-gene-241.41	Sialb.1118s0007	Bra023270	Bo5g049100	maker-Cram_his_scaff10-augustus-gene-139.54	Sialb.0128s0005
NONE	NONE	NONE	NONE	Bra010169	Bo5g087060	maker-Cram_his_scaff5-augustus-gene-241.39	NONE	NONE	NONE	NONE	Sialb.0128s0003
NONE	NONE	NONE	Sialb.1678s0002	NONE	NONE	NONE	Sialb.1118s0005	Bra023273	Bo5g049140	maker-Cram_his_scaff10-augustus-gene-139.55	NONE
NONE	NONE	NONE	Sialb.1678s0001	Bra010171	Bo5g087050	maker-Cram_his_scaff5-augustus-gene-240.20	Sialb.1118s0004	NONE	NONE	maker-Cram_his_scaff10-augustus-gene-140.58	NONE
Bra035490	Bo8g028740	NONE	Sialb.0276s0001	NONE	NONE	NONE	Sialb.1118s0003	Bra023277	NONE	maker-Cram_his_scaff10-augustus-gene-140.60	Sialb.0295s0005
NONE	Bo8g028750	augustus_masked-Cram_his_scaff6-processed-gene-299.2	Sialb.0276s0002	NONE	NONE	NONE	Sialb.0019s0063	Bra023278	NONE	maker-Cram_his_scaff10-augustus-gene-140.59	Sialb.0295s0006
NONE	Bo8g028780	NONE	NONE	Bra010173	Bo5g087020	augustus_masked-Cram_his_scaff5-processed-gene-240.4	Sialb.0019s0062	NONE	NONE	NONE	NONE
Bra035492	Bo8g028790	augustus_masked-Cram_his_scaff6-processed-gene-300.13	NONE	NONE	NONE	NONE	NONE	NONE	NONE	NONE	Sialb.0295s0007
NONE	Bo8g028850	NONE	Sialb.0276s0006	Bra010178	Bo5g086990	snap_masked-Cram_his_scaff5-processed-gene-240.8	Sialb.0019s0058	NONE	NONE	NONE	Sialb.0295s0009
NONE	NONE	NONE	NONE	Bra010181	Bo5g086970	augustus_masked-Cram_his_scaff5-processed-gene-237.1	Sialb.0019s0056	NONE	NONE	NONE	NONE
Bra035494	Bo8g028900	NONE	Sialb.0276s0008	NONE	NONE	maker-Cram_his_scaff5-augustus-gene-236.47	NONE	Bra023280	Bo5g049240	NONE	Sialb.0295s0011
Bra035499	Bo8g028930	maker-Cram_his_scaff6-augustus-gene-302.37	NONE	NONE	NONE	NONE	NONE	NONE	NONE	NONE	Sialb.0295s0014
NONE	NONE	NONE	NONE	Bra010182	Bo5g086960	NONE	Sialb.1272s0003	NONE	Bo5g049290	maker-Cram_his_scaff10-augustus-gene-143.40	Sialb.0684s0010
NONE	NONE	NONE	Sialb.0829s0002	Bra010183	NONE	snap_masked-Cram_his_scaff5-processed-gene-235.16	Sialb.0019s0055	Bra023288	Bo5g049360	maker-Cram_his_scaff10-augustus-gene-144.55	Sialb.0684s0004
NONE	NONE	NONE	Sialb.0829s0003	Bra010185	Bo5g086890	maker-Cram_his_scaff5-snap-gene-234.39	Sialb.0019s0053	Bra023290	Bo5g049370	maker-Cram_his_scaff10-snap-gene-145.55	Sialb.0684s0003
NONE	NONE	NONE	Sialb.0829s0004	NONE	NONE	NONE	NONE	Bra023291	Bo5g049380	maker-Cram_his_scaff10-augustus-gene-145.49	Sialb.0684s0002
NONE	NONE	NONE	Sialb.0829s0006	Bra010187	Bo5g086830	NONE	NONE	Bra023292	Bo5g049420	maker-Cram_his_scaff10-augustus-gene-145.47	NONE
NONE	NONE	NONE	Sialb.0829s0007	NONE	NONE	NONE	NONE	Bra023293	Bo5g049430	maker-Cram_his_scaff10-snap-gene-145.57	NONE
NONE	NONE	NONE	Sialb.1219s0003	NONE	NONE	NONE	NONE	Bra023296	Bo5g049460	maker-Cram_his_scaff10-augustus-gene-146.60	NONE
NONE	Bo8g028560	maker-Cram_his_scaff10-augustus-gene-147.49	Sialb.1219s0008	NONE	NONE	NONE	NONE	Bra023302	Bo5g049540	snap_masked-Cram_his_scaff6-processed-gene-296.40	NONE
Bra035481	Bo8g028550	NONE	NONE	NONE	NONE	NONE	Sialb.0173s0005	NONE	NONE	snap_masked-Cram_his_scaff6-processed-gene-296.19	NONE
Bra035480	Bo8g028540	NONE	NONE	NONE	NONE	NONE	Sialb.0173s0001	NONE	NONE	maker-Cram_his_scaff6-snap-gene-296.50	Sialb.0507s0006
NONE	Bo8g027510	maker-Cram_his_scaff10-augustus-gene-148.67	Sialb.0158s0090	NONE	NONE	NONE	Sialb.1976s0001	Bra040000	Bo00746s040	augustus_masked-Cram_his_scaff6-processed-gene-294.9	Sialb.0507s0007
Bra036730	Bo8g027480	maker-Cram_his_scaff10-snap-gene-149.47	Sialb.0158s0087	NONE	NONE	NONE	Sialb.1976s0003	Bra040009	NONE	snap_masked-Cram_his_scaff6-processed-gene-294.24	Sialb.0507s0010
Bra036731	Bo8g027460	maker-Cram_his_scaff10-augustus-gene-149.41	Sialb.0158s0086	NONE	NONE	NONE	NONE	Bra040010	Bo6g049430	maker-Cram_his_scaff6-augustus-gene-294.42	Sialb.0507s0011
NONE	NONE	maker-Cram_his_scaff10-augustus-gene-149.42	NONE	NONE	NONE	NONE	NONE	Bra040011	Bo6g049390	NONE	Sialb.0158s0085
NONE	NONE	NONE	NONE	Bra010189	Bo5g086820	snap_masked-Cram_his_scaff5-processed-gene-233.37	Sialb.0019s0050	NONE	NONE	NONE	NONE
NONE	NONE	maker-Cram_his_scaff10-augustus-gene-151.49	Sialb.0263s0041	NONE	NONE	NONE	NONE	Bra040013	Bo6g049370	maker-Cram_his_scaff6-augustus-gene-292.49	Sialb.0158s0084
NONE	NONE	maker-Cram_his_scaff10-augustus-gene-151.50	NONE	NONE	NONE	NONE	NONE	Bra027988	Bo6g049360	NONE	Sialb.0158s0083
Bra036734	Bo8g027400	snap_masked-Cram_his_scaff10-processed-gene-151.36	Sialb.0263s0039	NONE	NONE	NONE	NONE	NONE	Bo6g049350	augustus_masked-Cram_his_scaff6-processed-gene-292.1	Sialb.0158s0082
NONE	NONE	maker-Cram_his_scaff10-augustus-gene-151.52	NONE	NONE	NONE	NONE	NONE	Bra027989	Bo6g049290	NONE	Sialb.0158s0078
NONE	NONE	maker-Cram_his_scaff10-augustus-gene-152.48	NONE	NONE	NONE	NONE	NONE	Bra027997	Bo6g048060	NONE	Sialb.0158s0068
Bra010195	NONE	NONE	NONE	NONE	Bo5g086760	maker-Cram_his_scaff5-augustus-gene-232.31	Sialb.0019s0046	NONE	NONE	NONE	NONE
NONE	NONE	snap_masked-Cram_his_scaff10-processed-gene-153.39	NONE	NONE	NONE	NONE	NONE	Bra028000	Bo6g048010	NONE	Sialb.0158s0065
Bra010196	Bo8g027370	NONE	NONE	NONE	Bo5g086750	maker-Cram_his_scaff5-augustus-gene-231.28	Sialb.0019s0043	NONE	NONE	maker-Cram_his_scaff6-augustus-gene-291.66	NONE
Bra010198	NONE	NONE	NONE	NONE	Bo5g086740	maker-Cram_his_scaff5-augustus-gene-231.26	Sialb.0019s0041	NONE	NONE	NONE	NONE
NONE	NONE	maker-Cram_his_scaff10-augustus-gene-153.58	NONE	NONE	NONE	NONE	NONE	Bra028001	Bo6g048000	NONE	Sialb.0158s0064
NONE	NONE	maker-Cram_his_scaff10-augustus-gene-153.59	NONE	NONE	NONE	NONE	NONE	Bra028002	Bo6g047990	NONE	Sialb.0158s0062
Bra010203	NONE	NONE	NONE	NONE	Bo5g086730	maker-Cram_his_scaff5-augustus-gene-231.29	Sialb.0019s0039	NONE	NONE	NONE	Sialb.0158s0058
Bra010204	NONE	maker-Cram_his_scaff10-augustus-gene-154.51	NONE	NONE	NONE	NONE	NONE	Bra028004	Bo6g047940	NONE	Sialb.0158s0056
NONE	NONE	maker-Cram_his_scaff10-augustus-gene-154.52	NONE	NONE	NONE	NONE	NONE	Bra028005	Bo6g047930	NONE	Sialb.0158s0055
NONE	NONE	maker-Cram_his_scaff10-snap-gene-155.53	NONE	NONE	NONE	NONE	NONE	Bra028007	Bo6g047900	NONE	Sialb.0158s0045
NONE	NONE	NONE	NONE	Bra010206	Bo5g086720	NONE	Sialb.0019s0024	NONE	NONE	maker-Cram_his_scaff5-augustus-gene-230.27	NONE
NONE	NONE	NONE	NONE	Bra010207	Bo5g086710	NONE	Sialb.0019s0023	NONE	NONE	maker-Cram_his_scaff5-snap-gene-230.28	NONE
NONE	NONE	snap_masked-Cram_his_scaff10-processed-gene-155.19	NONE	NONE	NONE	NONE	NONE	Bra028008	Bo6g047890	NONE	Sialb.0158s0044
NONE	Bo8g027240	maker-Cram_his_scaff10-snap-gene-156.38	NONE	Bra010210	Bo5g086680	NONE	Sialb.0019s0019	Bra028009	Bo6g046850	NONE	Sialb.0158s0041
NONE	NONE	snap_masked-Cram_his_scaff10-processed-gene-157.53	NONE	Bra010213	Bo5g086650	NONE	Sialb.0019s0018	Bra028011	Bo6g046790	maker-Cram_his_scaff5-augustus-gene-230.25	Sialb.0158s0040
NONE	NONE	maker-Cram_his_scaff10-augustus-gene-157.80	NONE	NONE	NONE	NONE	NONE	Bra028012	Bo6g046780	NONE	Sialb.0158s0039
NONE	NONE	maker-Cram_his_scaff10-augustus-gene-158.47	NONE	Bra034460	Bo5g086630	maker-Cram_his_scaff5-snap-gene-219.38	Sialb.0019s0017	Bra028013	Bo6g046770	NONE	Sialb.0158s0037
NONE	NONE	maker-Cram_his_scaff10-augustus-gene-158.48	NONE	NONE	NONE	maker-Cram_his_scaff5-augustus-gene-219.33	Sialb.0019s0016	Bra028015	Bo6g046720	NONE	Sialb.0158s0036
NONE	NONE	NONE	NONE	Bra034459	Bo5g086620	augustus_masked-Cram_his_scaff5-processed-gene-219.4	Sialb.0019s0015	NONE	NONE	NONE	NONE
NONE	NONE	NONE	NONE	Bra034458	Bo5g086610	NONE	NONE	Bra028016	Bo6g046710	maker-Cram_his_scaff5-augustus-gene-246.46	Sialb.0158s0035
Bra036737	Bo8g027230	maker-Cram_his_scaff10-snap-gene-158.61	Sialb.2867s0001	Bra034457	Bo5g086600	NONE	Sialb.0263s0006	Bra028017	Bo6g046670	maker-Cram_his_scaff5-augustus-gene-246.42	Sialb.0158s0034
Bra036738	Bo8g027220	maker-Cram_his_scaff10-augustus-gene-158.50	Sialb.2867s0002	Bra034455	NONE	maker-Cram_his_scaff6-augustus-gene-288.55	Sialb.0263s0005	Bra028024	Bo6g046660	NONE	Sialb.0158s0032
NONE	NONE	NONE	Sialb.2867s0004	Bra034450	Bo5g086590	NONE	NONE	Bra028026	Bo6g046650	maker-Cram_his_scaff5-augustus-gene-246.49	Sialb.0158s0030
NONE	NONE	NONE	Sialb.2867s0005	Bra034448	Bo5g086570	NONE	NONE	Bra028027	Bo6g046640	maker-Cram_his_scaff5-augustus-gene-247.47	Sialb.0158s0029
NONE	NONE	maker-Cram_his_scaff10-augustus-gene-158.58	NONE	Bra034447	Bo5g086560	NONE	Sialb.0263s0002	Bra028028	Bo6g046630	maker-Cram_his_scaff5-snap-gene-247.55	Sialb.0158s0028
NONE	NONE	NONE	NONE	Bra034446	Bo5g086540	NONE	Sialb.0019s0008	NONE	NONE	maker-Cram_his_scaff5-augustus-gene-247.50	NONE
NONE	NONE	NONE	NONE	Bra034444	Bo5g086510	NONE	Sialb.0019s0007	NONE	NONE	maker-Cram_his_scaff5-augustus-gene-248.47	NONE
Bra036740	Bo8g027150	maker-Cram_his_scaff10-augustus-gene-159.62	NONE	NONE	NONE	maker-Cram_his_scaff6-augustus-gene-288.51	Sialb.0263s0001	Bra028030	Bo6g046580	NONE	Sialb.0158s0025
NONE	NONE	maker-Cram_his_scaff10-snap-gene-159.68	NONE	NONE	NONE	NONE	NONE	Bra028031	Bo6g046540	NONE	Sialb.0158s0023
NONE	NONE	maker-Cram_his_scaff10-augustus-gene-160.51	NONE	Bra034441	Bo5g086480	NONE	NONE	Bra028034	Bo6g046510	snap_masked-Cram_his_scaff5-processed-gene-248.28	Sialb.0158s0018
Bra036744	Bo8g027120	maker-Cram_his_scaff10-snap-gene-161.64	Sialb.0059s0006	Bra034439	Bo5g085440	maker-Cram_his_scaff6-augustus-gene-287.48	Sialb.0019s0006	Bra028039	Bo6g044390	maker-Cram_his_scaff5-snap-gene-248.53	NONE
NONE	NONE	maker-Cram_his_scaff10-augustus-gene-161.58	NONE	NONE	NONE	NONE	Sialb.0178s0022	Bra028040	Bo6g044370	NONE	Sialb.0974s0012
Bra036745	Bo8g027110	maker-Cram_his_scaff10-augustus-gene-162.42	Sialb.0059s0008	NONE	NONE	maker-Cram_his_scaff6-augustus-gene-287.47	NONE	Bra028042	Bo6g044350	NONE	NONE
NONE	NONE	maker-Cram_his_scaff10-augustus-gene-163.34	NONE	NONE	NONE	NONE	Sialb.0178s0017	Bra028046	Bo6g044290	NONE	Sialb.0974s0009
Bra036746	Bo8g027100	maker-Cram_his_scaff10-snap-gene-163.45	Sialb.0059s0009	NONE	NONE	maker-Cram_his_scaff6-augustus-gene-287.46	Sialb.0178s0016	Bra028047	Bo6g044280	NONE	Sialb.0974s0008
Bra036747	Bo8g027090	maker-Cram_his_scaff10-augustus-gene-163.35	Sialb.0059s0012	NONE	NONE	augustus_masked-Cram_his_scaff6-processed-gene-286.5	Sialb.0178s0013	Bra028049	Bo6g044250	NONE	NONE
NONE	NONE	maker-Cram_his_scaff10-augustus-gene-163.36	Sialb.0059s0015	NONE	NONE	NONE	Sialb.0683s0001	Bra028050	Bo6g044240	NONE	Sialb.0178s0003
NONE	Bo8g027080	maker-Cram_his_scaff10-snap-gene-163.44	Sialb.0059s0016	NONE	NONE	snap_masked-Cram_his_scaff6-processed-gene-286.25	Sialb.0683s0002	Bra028051	Bo6g044230	NONE	Sialb.0178s0002
Bra036748	Bo8g027070	NONE	Sialb.0059s0020	NONE	Bo5g085400	maker-Cram_his_scaff6-augustus-gene-286.34	NONE	NONE	Bo6g044210	NONE	NONE
Bra036749	Bo8g027010	maker-Cram_his_scaff10-augustus-gene-164.33	Sialb.0059s0021	Bra040969	NONE	NONE	NONE	NONE	NONE	NONE	NONE
Bra036750	Bo8g027000	NONE	Sialb.0059s0024	Bra040971	NONE	maker-Cram_his_scaff6-snap-gene-284.67	Sialb.0683s0004	NONE	Bo6g044160	NONE	Sialb.0178s0001
NONE	NONE	maker-Cram_his_scaff10-augustus-gene-166.53	NONE	NONE	NONE	NONE	Sialb.0683s0005	Bra028055	Bo6g044150	NONE	NONE
Bra036751	Bo8g026980	NONE	Sialb.0059s0025	NONE	NONE	maker-Cram_his_scaff6-augustus-gene-284.56	NONE	NONE	Bo6g044140	NONE	NONE
NONE	NONE	maker-Cram_his_scaff10-augustus-gene-166.52	NONE	NONE	NONE	NONE	Sialb.0683s0009	Bra028057	Bo6g044130	NONE	Sialb.0018s0001
Bra036753	Bo8g026940	NONE	Sialb.0059s0026	NONE	NONE	maker-Cram_his_scaff6-snap-gene-284.60	Sialb.0683s0012	Bra028058	Bo6g044120	NONE	Sialb.0018s0002
Bra036754	Bo8g026920	NONE	Sialb.0059s0027	NONE	NONE	maker-Cram_his_scaff6-augustus-gene-284.53	NONE	NONE	Bo6g044100	NONE	NONE
NONE	NONE	maker-Cram_his_scaff10-snap-gene-165.32	NONE	Bra034434	Bo5g085380	NONE	Sialb.0019s0002	Bra028061	Bo6g044090	maker-Cram_his_scaff5-snap-gene-248.54	Sialb.0018s0010
NONE	NONE	NONE	NONE	Bra034433	Bo5g085350	NONE	Sialb.0019s0001	NONE	NONE	maker-Cram_his_scaff5-augustus-gene-249.46	NONE
Bra036755	Bo8g026890	NONE	Sialb.0059s0034	NONE	NONE	maker-Cram_his_scaff6-augustus-gene-283.54	NONE	NONE	NONE	NONE	NONE
NONE	NONE	NONE	NONE	NONE	NONE	maker-Cram_his_scaff6-augustus-gene-282.68	Sialb.0217s0027	Bra028063	Bo6g044070	NONE	Sialb.0018s0014
NONE	NONE	NONE	Sialb.0059s0035	Bra034432	Bo5g085300	NONE	NONE	Bra028065	Bo6g044040	maker-Cram_his_scaff5-augustus-gene-250.60	NONE
Bra036758	Bo8g026880	NONE	Sialb.0059s0037	Bra034431	Bo5g085290	maker-Cram_his_scaff6-augustus-gene-282.65	NONE	NONE	NONE	NONE	NONE
NONE	NONE	augustus_masked-Cram_his_scaff10-processed-gene-4.16	NONE	NONE	NONE	NONE	Sialb.0217s0024	Bra028067	Bo6g044010	NONE	Sialb.0018s0016
Bra028082	NONE	maker-Cram_his_scaff10-augustus-gene-0.23	NONE	NONE	NONE	NONE	Sialb.0217s0001	NONE	Bo6g043770	NONE	Sialb.0018s0034
NONE	NONE	NONE	NONE	Bra034429	Bo5g085240	NONE	NONE	NONE	NONE	maker-Cram_his_scaff5-augustus-gene-250.62	Sialb.0156s0029
NONE	NONE	NONE	NONE	Bra034425	Bo5g085200	NONE	NONE	NONE	NONE	snap_masked-Cram_his_scaff5-processed-gene-251.23	Sialb.0156s0025
Bra028088	NONE	NONE	Sialb.0252s0009	Bra034421	Bo5g085170	snap_masked-Cram_his_scaff6-processed-gene-281.19	NONE	Bra036760	Bo6g043840	snap_masked-Cram_his_scaff5-processed-gene-252.37	Sialb.0156s0005
NONE	NONE	maker-Cram_his_scaff10-snap-gene-11.40	Sialb.0252s0006	NONE	NONE	NONE	NONE	Bra028089	Bo6g043850	NONE	Sialb.0018s0006
NONE	NONE	maker-Cram_his_scaff10-augustus-gene-11.37	NONE	Bra034420	Bo5g085160	NONE	NONE	NONE	NONE	maker-Cram_his_scaff5-augustus-gene-252.56	Sialb.0156s0003
NONE	NONE	NONE	NONE	Bra034416	Bo5g085100	NONE	Sialb.0028s0045	NONE	NONE	maker-Cram_his_scaff5-snap-gene-253.51	NONE
NONE	Bo8g026840	NONE	NONE	Bra034413	Bo5g085060	maker-Cram_his_scaff6-augustus-gene-280.38	Sialb.0028s0041	Bra036761	NONE	augustus_masked-Cram_his_scaff5-processed-gene-254.11	NONE
NONE	NONE	NONE	Sialb.0252s0005	Bra034408	Bo5g083760	NONE	Sialb.0028s0036	NONE	NONE	maker-Cram_his_scaff5-augustus-gene-255.51	Sialb.0018s0005
NONE	NONE	NONE	Sialb.1473s0006	Bra034407	Bo5g083780	NONE	Sialb.0028s0035	NONE	NONE	snap_masked-Cram_his_scaff5-processed-gene-255.32	NONE
NONE	Bo8g025780	maker-Cram_his_scaff6-augustus-gene-75.52	Sialb.1473s0003	NONE	NONE	NONE	NONE	Bra036763	NONE	NONE	Sialb.0131s0001
Bra034402	Bo8g025760	maker-Cram_his_scaff6-snap-gene-74.61	Sialb.1473s0002	Bra039578	Bo5g083900	NONE	Sialb.0028s0030	Bra036764	Bo6g043900	augustus_masked-Cram_his_scaff5-processed-gene-255.5	Sialb.0131s0003
Bra040388	NONE	NONE	NONE	NONE	Bo5g069330	maker-Cram_his_scaff5-augustus-gene-309.36	NONE	NONE	NONE	NONE	Sialb.0028s0008
NONE	Bo8g025730	maker-Cram_his_scaff6-augustus-gene-74.58	NONE	NONE	NONE	NONE	Sialb.0028s0021	Bra036766	NONE	NONE	NONE
NONE	Bo8g025650	augustus_masked-Cram_his_scaff6-processed-gene-72.8	NONE	NONE	NONE	NONE	NONE	Bra036771	NONE	NONE	Sialb.0131s0009
NONE	Bo8g025620	maker-Cram_his_scaff6-augustus-gene-72.52	NONE	Bra040991	NONE	NONE	NONE	Bra036773	NONE	NONE	Sialb.0131s0017
NONE	NONE	NONE	NONE	Bra039574	NONE	NONE	Sialb.0215s0008	NONE	Bo6g043920	maker-Cram_his_scaff10-augustus-gene-10.41	Sialb.0018s0041
NONE	Bo8g025610	augustus_masked-Cram_his_scaff6-processed-gene-71.11	NONE	NONE	NONE	NONE	NONE	Bra036774	NONE	NONE	Sialb.0131s0018
NONE	Bo8g025550	maker-Cram_his_scaff6-augustus-gene-70.69	Sialb.0131s0026	NONE	NONE	NONE	NONE	Bra036775	NONE	NONE	NONE
NONE	NONE	NONE	NONE	NONE	NONE	NONE	NONE	Bra034943	Bo8g024430	augustus_masked-Cram_his_scaff6-processed-gene-68.0	Sialb.0721s0004
NONE	NONE	NONE	NONE	NONE	NONE	NONE	NONE	Bra034938	Bo8g024360	maker-Cram_his_scaff6-augustus-gene-67.44	Sialb.0721s0022
NONE	NONE	NONE	Sialb.0372s0020	NONE	NONE	NONE	NONE	Bra034931	Bo8g024320	maker-Cram_his_scaff6-augustus-gene-67.43	NONE
NONE	Bo8g023230	NONE	NONE	NONE	NONE	NONE	NONE	Bra014011	NONE	maker-Cram_his_scaff6-augustus-gene-49.51	Sialb.1120s0007
NONE	Bo8g023220	NONE	NONE	NONE	NONE	NONE	NONE	Bra014010	NONE	augustus_masked-Cram_his_scaff6-processed-gene-50.0	Sialb.1120s0004
NONE	NONE	NONE	Sialb.0372s0019	NONE	NONE	NONE	NONE	Bra034929	Bo8g024310	augustus_masked-Cram_his_scaff6-processed-gene-67.6	NONE
NONE	Bo8g023200	NONE	NONE	NONE	NONE	NONE	NONE	Bra014008	NONE	maker-Cram_his_scaff6-augustus-gene-50.59	Sialb.1120s0001
NONE	NONE	NONE	Sialb.0372s0016	NONE	NONE	maker-Cram_his_scaff5-augustus-gene-307.47	NONE	Bra034928	Bo8g024300	maker-Cram_his_scaff6-augustus-gene-67.42	NONE
NONE	NONE	NONE	Sialb.0372s0015	NONE	NONE	NONE	NONE	Bra034927	Bo8g024290	maker-Cram_his_scaff6-augustus-gene-67.41	NONE
NONE	Bo8g023160	NONE	NONE	NONE	NONE	snap_masked-Cram_his_scaff5-processed-gene-307.21	Sialb.0349s0001	Bra014005	NONE	maker-Cram_his_scaff6-augustus-gene-50.56	NONE
NONE	NONE	NONE	Sialb.0372s0014	NONE	NONE	NONE	NONE	Bra034925	Bo8g024280	maker-Cram_his_scaff6-augustus-gene-66.45	NONE
NONE	NONE	NONE	Sialb.2134s0003	NONE	Bo8g034380	maker-Cram_his_scaff5-augustus-gene-307.42	Sialb.0575s0006	Bra034917	NONE	maker-Cram_his_scaff10-augustus-gene-21.46	Sialb.0752s0001
NONE	Bo5g070650	maker-Cram_his_scaff5-augustus-gene-307.41	Sialb.2134s0002	Bra032191	Bo8g034370	NONE	Sialb.0575s0007	Bra034916	NONE	NONE	NONE
NONE	NONE	NONE	NONE	NONE	NONE	maker-Cram_his_scaff6-augustus-gene-65.46	Sialb.1015s0011	Bra034921	Bo8g024250	NONE	NONE
Bra036931	Bo5g070760	maker-Cram_his_scaff5-augustus-gene-306.50	Sialb.0410s0014	Bra032192	NONE	snap_masked-Cram_his_scaff6-processed-gene-66.15	Sialb.1015s0010	NONE	Bo6g001100	maker-Cram_his_scaff10-augustus-gene-22.39	Sialb.1519s0005
Bra036932	Bo5g070770	maker-Cram_his_scaff5-augustus-gene-306.46	Sialb.0410s0013	Bra032193	NONE	NONE	NONE	NONE	Bo6g002110	maker-Cram_his_scaff10-augustus-gene-22.41	Sialb.1519s0004
Bra036934	Bo5g070810	snap_masked-Cram_his_scaff5-processed-gene-306.39	Sialb.0410s0007	Bra032196	NONE	snap_masked-Cram_his_scaff6-processed-gene-66.16	Sialb.1015s0009	Bra034924	Bo6g002130	maker-Cram_his_scaff10-augustus-gene-23.51	Sialb.0339s0001
Bra036936	Bo5g070860	augustus_masked-Cram_his_scaff5-processed-gene-306.5	Sialb.0410s0004	Bra032197	NONE	NONE	NONE	NONE	Bo6g002140	maker-Cram_his_scaff10-augustus-gene-23.54	Sialb.0339s0002
Bra036938	NONE	NONE	Sialb.0398s0005	NONE	NONE	maker-Cram_his_scaff6-augustus-gene-66.46	NONE	NONE	Bo6g002180	NONE	NONE
NONE	NONE	NONE	NONE	NONE	Bo8g021960	snap_masked-Cram_his_scaff6-processed-gene-49.18	NONE	Bra014019	NONE	NONE	Sialb.0323s0035
Bra036939	Bo5g070870	maker-Cram_his_scaff5-augustus-gene-306.42	NONE	Bra032199	Bo8g021950	NONE	Sialb.0349s0011	Bra014020	Bo6g003200	maker-Cram_his_scaff10-augustus-gene-24.50	NONE
NONE	Bo5g070880	NONE	NONE	Bra032202	NONE	snap_masked-Cram_his_scaff6-processed-gene-48.20	Sialb.0349s0013	NONE	NONE	NONE	NONE
Bra036941	NONE	NONE	Sialb.0398s0001	NONE	NONE	NONE	NONE	NONE	Bo6g003240	snap_masked-Cram_his_scaff10-processed-gene-25.27	NONE
NONE	Bo5g070910	maker-Cram_his_scaff5-augustus-gene-306.47	NONE	Bra032203	NONE	NONE	NONE	NONE	NONE	NONE	Sialb.0339s0008
Bra036942	NONE	maker-Cram_his_scaff5-augustus-gene-305.40	NONE	Bra032204	NONE	NONE	NONE	NONE	Bo6g003270	maker-Cram_his_scaff10-augustus-gene-25.42	Sialb.0339s0009
Bra036943	Bo5g070930	maker-Cram_his_scaff5-snap-gene-305.41	Sialb.0349s0016	Bra032205	Bo8g021910	maker-Cram_his_scaff6-augustus-gene-47.31	Sialb.0195s0003	Bra014022	Bo6g003300	maker-Cram_his_scaff10-augustus-gene-25.45	Sialb.0339s0010
NONE	NONE	NONE	Sialb.0349s0020	NONE	Bo8g021890	maker-Cram_his_scaff6-augustus-gene-47.30	NONE	Bra014023	NONE	NONE	NONE
Bra036945	NONE	NONE	NONE	NONE	NONE	NONE	Sialb.0195s0009	NONE	Bo6g003310	maker-Cram_his_scaff10-snap-gene-25.48	NONE
Bra036946	NONE	NONE	NONE	NONE	NONE	NONE	Sialb.0195s0010	NONE	Bo6g003330	snap_masked-Cram_his_scaff10-processed-gene-26.21	Sialb.0930s0005
Bra036948	NONE	NONE	NONE	NONE	Bo8g021880	maker-Cram_his_scaff6-augustus-gene-47.29	Sialb.0195s0013	NONE	Bo6g003390	maker-Cram_his_scaff10-augustus-gene-28.45	Sialb.0930s0002
Bra036950	NONE	NONE	NONE	NONE	Bo8g021860	maker-Cram_his_scaff6-snap-gene-47.38	Sialb.0195s0020	Bra014024	Bo6g003410	augustus_masked-Cram_his_scaff10-processed-gene-28.3	Sialb.0042s0002
Bra036951	NONE	NONE	NONE	NONE	NONE	NONE	NONE	NONE	Bo6g003470	maker-Cram_his_scaff10-augustus-gene-28.48	Sialb.0042s0003
Bra036955	NONE	NONE	Sialb.1078s0005	NONE	Bo8g021820	NONE	NONE	NONE	Bo6g003490	maker-Cram_his_scaff10-augustus-gene-29.39	Sialb.0042s0009
Bra036958	NONE	NONE	Sialb.1078s0004	NONE	Bo8g021780	NONE	Sialb.0345s0001	Bra014028	Bo6g003500	maker-Cram_his_scaff10-augustus-gene-29.41	Sialb.0042s0010
Bra036964	NONE	NONE	NONE	NONE	NONE	NONE	NONE	NONE	Bo6g003520	snap_masked-Cram_his_scaff10-processed-gene-29.31	Sialb.0042s0011
Bra036965	NONE	NONE	NONE	NONE	NONE	NONE	NONE	NONE	Bo6g003530	maker-Cram_his_scaff10-snap-gene-29.47	Sialb.0042s0012
Bra036966	NONE	NONE	Sialb.0246s0001	NONE	NONE	NONE	NONE	NONE	Bo6g003540	maker-Cram_his_scaff10-augustus-gene-29.43	Sialb.0042s0013
NONE	NONE	NONE	Sialb.0246s0002	NONE	Bo8g021770	maker-Cram_his_scaff6-augustus-gene-46.33	Sialb.0345s0003	Bra014029	Bo6g003560	maker-Cram_his_scaff10-augustus-gene-29.44	Sialb.0042s0014
Bra040309	NONE	NONE	NONE	NONE	NONE	snap_masked-Cram_his_scaff6-processed-gene-42.30	Sialb.0345s0006	NONE	Bo6g004620	augustus_masked-Cram_his_scaff10-processed-gene-32.10	Sialb.0042s0022
Bra040306	NONE	NONE	NONE	NONE	Bo8g021750	NONE	Sialb.0345s0007	Bra014032	Bo6g004630	snap_masked-Cram_his_scaff10-processed-gene-33.12	NONE
Bra040301	NONE	NONE	NONE	NONE	Bo8g021740	maker-Cram_his_scaff6-augustus-gene-42.35	Sialb.0345s0008	Bra014033	Bo6g005660	snap_masked-Cram_his_scaff10-processed-gene-33.17	Sialb.0042s0023
Bra041007	NONE	NONE	NONE	NONE	NONE	NONE	Sialb.0042s0033	NONE	Bo6g005710	maker-Cram_his_scaff10-snap-gene-33.42	NONE
Bra041008	NONE	NONE	NONE	NONE	NONE	NONE	Sialb.0057s0002	NONE	Bo6g005720	maker-Cram_his_scaff10-augustus-gene-33.38	Sialb.0077s0002
Bra036329	NONE	NONE	NONE	NONE	NONE	NONE	Sialb.0057s0005	NONE	Bo6g005740	maker-Cram_his_scaff10-augustus-gene-34.47	Sialb.0077s0007
Bra036330	NONE	NONE	NONE	NONE	NONE	NONE	Sialb.0057s0006	NONE	Bo6g005750	augustus_masked-Cram_his_scaff10-processed-gene-34.2	Sialb.0077s0008
Bra036332	Bo5g070990	maker-Cram_his_scaff5-augustus-gene-305.38	Sialb.0207s0011	Bra032210	NONE	NONE	Sialb.0057s0011	NONE	Bo6g005790	maker-Cram_his_scaff10-augustus-gene-34.49	Sialb.0077s0014
Bra036333	NONE	NONE	NONE	NONE	NONE	maker-Cram_his_scaff10-augustus-gene-36.50	Sialb.0057s0012	NONE	Bo6g005810	NONE	Sialb.0077s0015
Bra036334	NONE	NONE	NONE	NONE	NONE	snap_masked-Cram_his_scaff10-processed-gene-36.39	Sialb.0057s0013	Bra014036	Bo6g005830	maker-Cram_his_scaff6-snap-gene-41.54	Sialb.0077s0016
NONE	NONE	NONE	Sialb.0735s0002	NONE	Bo8g021690	NONE	NONE	Bra014040	NONE	maker-Cram_his_scaff6-augustus-gene-40.56	NONE
NONE	NONE	NONE	Sialb.0735s0003	NONE	Bo8g020640	NONE	NONE	Bra014042	NONE	maker-Cram_his_scaff6-snap-gene-40.65	NONE
Bra036336	Bo6g006930	NONE	Sialb.0735s0005	NONE	Bo8g020630	maker-Cram_his_scaff10-augustus-gene-35.57	NONE	Bra014043	NONE	augustus_masked-Cram_his_scaff6-processed-gene-40.18	NONE
Bra036339	NONE	NONE	Sialb.0735s0007	NONE	Bo8g020580	maker-Cram_his_scaff10-snap-gene-34.57	Sialb.0057s0025	Bra014044	Bo6g006870	maker-Cram_his_scaff6-augustus-gene-39.40	Sialb.0077s0023
Bra040261	Bo6g006960	NONE	NONE	NONE	NONE	maker-Cram_his_scaff10-augustus-gene-38.41	Sialb.0057s0032	NONE	NONE	NONE	Sialb.0077s0033
Bra040260	Bo6g006970	NONE	NONE	NONE	NONE	maker-Cram_his_scaff10-augustus-gene-38.42	Sialb.0057s0035	NONE	NONE	NONE	Sialb.0077s0034
NONE	NONE	NONE	Sialb.0735s0008	NONE	Bo8g020570	NONE	NONE	Bra014045	NONE	maker-Cram_his_scaff6-snap-gene-39.42	NONE
NONE	NONE	NONE	Sialb.0735s0009	NONE	Bo8g020550	maker-Cram_his_scaff10-augustus-gene-38.43	Sialb.1598s0003	Bra014046	NONE	maker-Cram_his_scaff6-augustus-gene-39.34	NONE
Bra040259	Bo6g006990	NONE	Sialb.0735s0012	NONE	Bo8g020530	maker-Cram_his_scaff10-augustus-gene-38.44	Sialb.1598s0006	Bra014049	NONE	NONE	Sialb.0077s0043
Bra040257	Bo6g007010	NONE	Sialb.0816s0008	NONE	Bo8g020510	maker-Cram_his_scaff10-augustus-gene-39.47	Sialb.0057s0042	Bra014050	NONE	NONE	Sialb.0077s0045
Bra040255	Bo6g007030	NONE	Sialb.0816s0007	NONE	Bo8g020460	maker-Cram_his_scaff10-augustus-gene-39.48	Sialb.0057s0043	Bra014051	NONE	maker-Cram_his_scaff6-augustus-gene-39.38	Sialb.0077s0046
NONE	Bo6g008100	maker-Cram_his_scaff5-augustus-gene-304.61	Sialb.0816s0006	NONE	Bo8g020430	maker-Cram_his_scaff10-augustus-gene-40.43	Sialb.0068s0004	Bra014054	NONE	maker-Cram_his_scaff6-augustus-gene-38.24	Sialb.0077s0050
NONE	NONE	augustus_masked-Cram_his_scaff5-processed-gene-304.2	Sialb.0816s0004	Bra032212	Bo8g020390	NONE	Sialb.0068s0006	Bra014055	Bo5g071000	maker-Cram_his_scaff6-augustus-gene-38.23	NONE
NONE	Bo6g008130	NONE	Sialb.0068s0010	Bra040749	Bo8g019320	maker-Cram_his_scaff10-augustus-gene-40.45	NONE	Bra014057	NONE	snap_masked-Cram_his_scaff6-processed-gene-37.22	Sialb.0077s0051
Bra040794	Bo6g008230	NONE	Sialb.0068s0019	Bra040752	NONE	augustus_masked-Cram_his_scaff10-processed-gene-40.11	NONE	NONE	Bo8g019250	snap_masked-Cram_his_scaff6-processed-gene-36.20	Sialb.0077s0054
NONE	NONE	augustus_masked-Cram_his_scaff5-processed-gene-303.12	NONE	Bra032213	NONE	NONE	Sialb.0339s0031	NONE	Bo5g071030	NONE	NONE
Bra040793	NONE	maker-Cram_his_scaff5-augustus-gene-303.50	Sialb.0068s0020	Bra040753	Bo5g071200	maker-Cram_his_scaff10-augustus-gene-40.44	Sialb.0339s0033	NONE	Bo8g019210	maker-Cram_his_scaff6-augustus-gene-36.28	Sialb.1587s0005
Bra014068	Bo6g009250	NONE	Sialb.0068s0025	NONE	NONE	maker-Cram_his_scaff10-augustus-gene-41.67	NONE	Bra040713	Bo8g019190	maker-Cram_his_scaff6-augustus-gene-36.27	Sialb.1587s0007
Bra014069	NONE	maker-Cram_his_scaff5-augustus-gene-303.48	Sialb.0068s0027	Bra032216	Bo5g071170	NONE	Sialb.0339s0034	NONE	Bo8g019180	maker-Cram_his_scaff6-augustus-gene-35.17	Sialb.1587s0009
NONE	NONE	NONE	Sialb.1040s0005	Bra015624	NONE	snap_masked-Cram_his_scaff10-processed-gene-42.20	Sialb.0977s0007	Bra040862	Bo8g019150	maker-Cram_his_scaff6-augustus-gene-35.20	NONE
NONE	NONE	NONE	Sialb.1040s0006	Bra015623	Bo6g009280	snap_masked-Cram_his_scaff10-processed-gene-42.21	Sialb.0977s0008	NONE	NONE	NONE	NONE
NONE	NONE	NONE	Sialb.0068s0035	NONE	NONE	NONE	NONE	Bra040860	Bo8g018120	maker-Cram_his_scaff6-augustus-gene-34.22	Sialb.1155s0003
NONE	NONE	NONE	Sialb.0817s0015	Bra015621	Bo6g009300	maker-Cram_his_scaff10-augustus-gene-42.51	NONE	NONE	Bo8g018100	NONE	NONE
Bra014076	NONE	NONE	Sialb.0817s0009	Bra015619	Bo6g009330	maker-Cram_his_scaff10-augustus-gene-42.55	Sialb.0753s0010	Bra032214	Bo8g018080	augustus_masked-Cram_his_scaff6-processed-gene-34.5	Sialb.1155s0005
NONE	NONE	NONE	Sialb.0817s0008	NONE	Bo6g009380	maker-Cram_his_scaff10-augustus-gene-44.31	Sialb.0753s0006	Bra040956	NONE	NONE	NONE
Bra014079	Bo8g017980	NONE	Sialb.0817s0007	NONE	NONE	NONE	Sialb.0753s0005	Bra040955	NONE	maker-Cram_his_scaff6-augustus-gene-32.9	Sialb.1155s0009
NONE	NONE	NONE	NONE	Bra015615	Bo6g010420	maker-Cram_his_scaff10-augustus-gene-44.35	Sialb.0753s0002	NONE	NONE	NONE	Sialb.0817s0004
NONE	NONE	NONE	NONE	Bra015613	Bo6g010430	maker-Cram_his_scaff10-augustus-gene-44.32	Sialb.0753s0001	NONE	NONE	NONE	Sialb.0817s0001
Bra014080	Bo8g017950	NONE	Sialb.0068s0043	NONE	NONE	NONE	NONE	NONE	Bo8g017940	maker-Cram_his_scaff6-augustus-gene-32.11	Sialb.1155s0010
Bra014081	NONE	NONE	Sialb.0068s0045	NONE	NONE	NONE	Sialb.0339s0040	NONE	Bo8g016900	maker-Cram_his_scaff6-augustus-gene-32.10	NONE
NONE	NONE	NONE	NONE	Bra015612	Bo6g010440	maker-Cram_his_scaff10-augustus-gene-44.33	NONE	NONE	NONE	NONE	Sialb.0691s0016
NONE	Bo5g071290	maker-Cram_his_scaff5-snap-gene-302.50	NONE	NONE	NONE	NONE	Sialb.0339s0041	Bra032232	NONE	NONE	NONE
Bra014085	NONE	NONE	NONE	Bra015610	Bo6g010460	maker-Cram_his_scaff10-augustus-gene-45.59	NONE	NONE	Bo8g016830	maker-Cram_his_scaff6-augustus-gene-31.31	Sialb.0691s0013
NONE	NONE	NONE	Sialb.0102s0073	Bra015609	Bo6g010470	augustus_masked-Cram_his_scaff10-processed-gene-45.5	NONE	NONE	NONE	augustus_masked-Cram_his_scaff6-processed-gene-31.11	Sialb.0691s0010
Bra014086	Bo5g071270	NONE	Sialb.0102s0072	NONE	NONE	maker-Cram_his_scaff10-augustus-gene-45.60	Sialb.0339s0043	Bra032231	Bo8g016800	maker-Cram_his_scaff6-augustus-gene-31.30	NONE
NONE	NONE	NONE	Sialb.0102s0069	Bra014089	NONE	NONE	NONE	NONE	Bo8g016760	maker-Cram_his_scaff6-augustus-gene-30.30	NONE
NONE	NONE	NONE	NONE	Bra015607	Bo6g010510	maker-Cram_his_scaff10-snap-gene-45.63	NONE	NONE	NONE	NONE	Sialb.0691s0006
NONE	Bo5g071260	maker-Cram_his_scaff6-augustus-gene-30.32	Sialb.0102s0063	Bra014091	NONE	NONE	Sialb.0339s0048	Bra032229	Bo8g016730	NONE	NONE
NONE	Bo5g071250	NONE	Sialb.0102s0062	Bra014092	NONE	NONE	Sialb.0339s0049	Bra032228	Bo8g016720	augustus_masked-Cram_his_scaff6-processed-gene-30.9	NONE
NONE	NONE	NONE	NONE	Bra015603	Bo6g010570	maker-Cram_his_scaff10-snap-gene-45.64	NONE	NONE	NONE	NONE	Sialb.0691s0005
NONE	NONE	NONE	NONE	Bra015600	Bo6g010580	maker-Cram_his_scaff10-snap-gene-45.72	NONE	NONE	NONE	NONE	Sialb.0691s0004
NONE	NONE	maker-Cram_his_scaff6-augustus-gene-30.31	Sialb.0102s0057	Bra014096	NONE	NONE	NONE	NONE	Bo8g016640	NONE	NONE
NONE	NONE	NONE	NONE	Bra015599	Bo6g010610	snap_masked-Cram_his_scaff10-processed-gene-46.24	NONE	NONE	NONE	NONE	Sialb.0691s0003
NONE	NONE	NONE	Sialb.0455s0013	NONE	Bo6g010720	maker-Cram_his_scaff10-augustus-gene-48.50	NONE	Bra018695	NONE	NONE	Sialb.1373s0005
[truncated: 12,051 more rows]
