# Supplementary material for: The contributions from the progenitor genomes of the mesopolyploid Brassiceae are evolutionarily distinct but functionally compatible
Source: Genome Res. 2021 May;31(5):799–810. doi: 10.1101/gr.270033.120 (PMC8092008; doi:10.1101/gr.270033.120)
Supplement: Supplemental Material [file supp_gr.270033.120_Supplemental_Data.zip › Sinapis_alba_POInT_ancrec_geneorders.txt]

Sinapis_alba
1	Sialb.0001s0093
1	Sialb.0001s0094
1	Sialb.0001s0096
1	Sialb.0001s0098
1	Sialb.0001s0103
1	Sialb.0001s0111
1	Sialb.0001s0135
1	Sialb.0001s0138
1	Sialb.0001s0139
1	Sialb.0001s0140
3	Sialb.0100s0002
3	Sialb.0100s0003
3	Sialb.0100s0021
3	Sialb.0100s0023
3	Sialb.0100s0028
3	Sialb.0100s0029
3	Sialb.0100s0030
5	Sialb.1001s0005
5	Sialb.1001s0006
6	Sialb.1002s0003
6	Sialb.1002s0004
6	Sialb.1002s0010
6	Sialb.1002s0011
6	Sialb.1002s0018
6	Sialb.1002s0019
6	Sialb.1002s0022
6	Sialb.1002s0023
6	Sialb.1002s0024
8	Sialb.1003s0003
11	Sialb.1005s0008
11	Sialb.1005s0010
12	Sialb.1006s0002
12	Sialb.1006s0003
14	Sialb.1010s0005
14	Sialb.1010s0006
14	Sialb.1010s0007
14	Sialb.1010s0008
15	Sialb.1011s0001
15	Sialb.1011s0007
15	Sialb.1011s0009
15	Sialb.1011s0010
16	Sialb.1012s0002
16	Sialb.1012s0004
16	Sialb.1012s0005
16	Sialb.1012s0006
16	Sialb.1012s0013
16	Sialb.1012s0014
16	Sialb.1012s0015
16	Sialb.1012s0016
17	Sialb.1013s0008
17	Sialb.1013s0013
17	Sialb.1013s0016
17	Sialb.1013s0018
17	Sialb.1013s0019
18	Sialb.1015s0009
18	Sialb.1015s0010
22	Sialb.1018s0001
22	Sialb.1018s0002
22	Sialb.1018s0003
22	Sialb.1018s0004
22	Sialb.1018s0005
22	Sialb.1018s0006
22	Sialb.1018s0007
22	Sialb.1018s0008
22	Sialb.1018s0009
22	Sialb.1018s0012
22	Sialb.1018s0013
22	Sialb.1018s0014
22	Sialb.1018s0020
22	Sialb.1018s0022
22	Sialb.1018s0026
22	Sialb.1018s0030
22	Sialb.1018s0032
23	Sialb.0102s0003
23	Sialb.0102s0004
23	Sialb.0102s0007
23	Sialb.0102s0009
23	Sialb.0102s0014
23	Sialb.0102s0015
23	Sialb.0102s0018
23	Sialb.0102s0019
23	Sialb.0102s0022
23	Sialb.0102s0025
23	Sialb.0102s0026
23	Sialb.0102s0030
23	Sialb.0102s0031
23	Sialb.0102s0033
23	Sialb.0102s0035
23	Sialb.0102s0037
23	Sialb.0102s0038
23	Sialb.0102s0039
23	Sialb.0102s0042
23	Sialb.0102s0045
23	Sialb.0102s0047
23	Sialb.0102s0048
23	Sialb.0102s0049
24	Sialb.1020s0010
25	Sialb.1021s0002
25	Sialb.1021s0003
25	Sialb.1021s0005
25	Sialb.1021s0008
25	Sialb.1021s0010
25	Sialb.1021s0013
25	Sialb.1021s0017
25	Sialb.1021s0018
25	Sialb.1021s0019
25	Sialb.1021s0020
25	Sialb.1021s0023
26	Sialb.1022s0002
26	Sialb.1022s0003
29	Sialb.1026s0001
29	Sialb.1026s0002
29	Sialb.1026s0005
29	Sialb.1026s0006
29	Sialb.1026s0007
29	Sialb.1026s0008
29	Sialb.1026s0010
29	Sialb.1026s0011
29	Sialb.1026s0014
29	Sialb.1026s0015
29	Sialb.1026s0018
29	Sialb.1026s0019
29	Sialb.1026s0020
29	Sialb.1026s0021
29	Sialb.1026s0023
30	Sialb.1028s0004
30	Sialb.1028s0008
30	Sialb.1028s0009
30	Sialb.1028s0011
30	Sialb.1028s0013
30	Sialb.1028s0014
30	Sialb.1028s0017
32	Sialb.0103s0005
32	Sialb.0103s0007
32	Sialb.0103s0009
33	Sialb.1030s0016
35	Sialb.1032s0002
35	Sialb.1032s0004
35	Sialb.1032s0005
35	Sialb.1032s0006
35	Sialb.1032s0012
35	Sialb.1032s0013
35	Sialb.1032s0017
35	Sialb.1032s0019
35	Sialb.1032s0020
38	Sialb.1034s0007
38	Sialb.1034s0009
38	Sialb.1034s0012
38	Sialb.1034s0013
38	Sialb.1034s0016
38	Sialb.1034s0017
39	Sialb.1035s0001
39	Sialb.1035s0002
39	Sialb.1035s0004
39	Sialb.1035s0005
39	Sialb.1035s0006
39	Sialb.1035s0007
39	Sialb.1035s0008
39	Sialb.1035s0009
39	Sialb.1035s0010
39	Sialb.1035s0011
39	Sialb.1035s0013
39	Sialb.1035s0020
39	Sialb.1035s0021
40	Sialb.1036s0012
44	Sialb.0104s0001
44	Sialb.0104s0002
44	Sialb.0104s0010
44	Sialb.0104s0011
44	Sialb.0104s0019
44	Sialb.0104s0020
44	Sialb.0104s0027
44	Sialb.0104s0029
44	Sialb.0104s0045
44	Sialb.0104s0046
44	Sialb.0104s0058
44	Sialb.0104s0059
44	Sialb.0104s0061
44	Sialb.0104s0067
44	Sialb.0104s0068
44	Sialb.0104s0069
44	Sialb.0104s0070
44	Sialb.0104s0077
44	Sialb.0104s0078
44	Sialb.0104s0088
44	Sialb.0104s0093
44	Sialb.0104s0094
44	Sialb.0104s0095
44	Sialb.0104s0096
44	Sialb.0104s0098
44	Sialb.0104s0102
44	Sialb.0104s0104
44	Sialb.0104s0106
44	Sialb.0104s0108
44	Sialb.0104s0109
44	Sialb.0104s0111
44	Sialb.0104s0112
44	Sialb.0104s0113
44	Sialb.0104s0114
44	Sialb.0104s0115
44	Sialb.0104s0116
44	Sialb.0104s0123
44	Sialb.0104s0125
44	Sialb.0104s0133
44	Sialb.0104s0135
44	Sialb.0104s0136
44	Sialb.0104s0137
44	Sialb.0104s0138
44	Sialb.0104s0139
44	Sialb.0104s0140
44	Sialb.0104s0141
44	Sialb.0104s0142
44	Sialb.0104s0144
44	Sialb.0104s0145
44	Sialb.0104s0146
44	Sialb.0104s0147
44	Sialb.0104s0148
44	Sialb.0104s0149
44	Sialb.0104s0150
44	Sialb.0104s0152
44	Sialb.0104s0153
44	Sialb.0104s0154
44	Sialb.0104s0155
44	Sialb.0104s0172
44	Sialb.0104s0173
44	Sialb.0104s0175
44	Sialb.0104s0179
44	Sialb.0104s0182
44	Sialb.0104s0185
44	Sialb.0104s0207
44	Sialb.0104s0208
44	Sialb.0104s0209
44	Sialb.0104s0211
44	Sialb.0104s0212
44	Sialb.0104s0215
44	Sialb.0104s0216
44	Sialb.0104s0217
44	Sialb.0104s0220
44	Sialb.0104s0223
44	Sialb.0104s0224
44	Sialb.0104s0226
44	Sialb.0104s0230
44	Sialb.0104s0231
44	Sialb.0104s0236
44	Sialb.0104s0249
44	Sialb.0104s0254
44	Sialb.0104s0255
44	Sialb.0104s0256
44	Sialb.0104s0257
44	Sialb.0104s0259
44	Sialb.0104s0266
44	Sialb.0104s0267
44	Sialb.0104s0268
44	Sialb.0104s0269
44	Sialb.0104s0270
44	Sialb.0104s0272
44	Sialb.0104s0273
44	Sialb.0104s0277
44	Sialb.0104s0278
44	Sialb.0104s0286
44	Sialb.0104s0287
44	Sialb.0104s0288
44	Sialb.0104s0289
44	Sialb.0104s0290
44	Sialb.0104s0298
44	Sialb.0104s0299
44	Sialb.0104s0300
44	Sialb.0104s0301
44	Sialb.0104s0302
44	Sialb.0104s0303
44	Sialb.0104s0304
44	Sialb.0104s0306
44	Sialb.0104s0311
44	Sialb.0104s0312
44	Sialb.0104s0313
44	Sialb.0104s0320
44	Sialb.0104s0323
44	Sialb.0104s0326
44	Sialb.0104s0330
44	Sialb.0104s0332
46	Sialb.1041s0006
46	Sialb.1041s0010
46	Sialb.1041s0011
47	Sialb.1043s0002
47	Sialb.1043s0003
47	Sialb.1043s0004
47	Sialb.1043s0007
47	Sialb.1043s0008
47	Sialb.1043s0010
47	Sialb.1043s0011
47	Sialb.1043s0012
47	Sialb.1043s0014
47	Sialb.1043s0015
47	Sialb.1043s0019
47	Sialb.1043s0020
47	Sialb.1043s0021
47	Sialb.1043s0022
47	Sialb.1043s0023
47	Sialb.1043s0028
47	Sialb.1043s0029
48	Sialb.1044s0001
48	Sialb.1044s0002
48	Sialb.1044s0014
50	Sialb.1046s0006
50	Sialb.1046s0007
50	Sialb.1046s0008
50	Sialb.1046s0009
50	Sialb.1046s0011
50	Sialb.1046s0012
50	Sialb.1046s0018
50	Sialb.1046s0019
50	Sialb.1046s0020
50	Sialb.1046s0022
50	Sialb.1046s0023
54	Sialb.1049s0005
54	Sialb.1049s0007
54	Sialb.1049s0009
54	Sialb.1049s0010
54	Sialb.1049s0011
54	Sialb.1049s0012
54	Sialb.1049s0014
54	Sialb.1049s0016
54	Sialb.1049s0017
54	Sialb.1049s0020
54	Sialb.1049s0021
55	Sialb.0105s0011
57	Sialb.1053s0004
58	Sialb.1054s0003
58	Sialb.1054s0004
58	Sialb.1054s0006
58	Sialb.1054s0012
58	Sialb.1054s0013
58	Sialb.1054s0014
58	Sialb.1054s0015
58	Sialb.1054s0018
58	Sialb.1054s0020
61	Sialb.1057s0004
61	Sialb.1057s0005
61	Sialb.1057s0008
61	Sialb.1057s0010
61	Sialb.1057s0011
62	Sialb.1058s0012
62	Sialb.1058s0013
62	Sialb.1058s0014
62	Sialb.1058s0021
64	Sialb.0106s0001
64	Sialb.0106s0002
64	Sialb.0106s0005
64	Sialb.0106s0006
64	Sialb.0106s0013
65	Sialb.1060s0008
65	Sialb.1060s0010
65	Sialb.1060s0011
65	Sialb.1060s0012
65	Sialb.1060s0014
65	Sialb.1060s0015
65	Sialb.1060s0017
65	Sialb.1060s0024
65	Sialb.1060s0025
65	Sialb.1060s0026
65	Sialb.1060s0028
66	Sialb.1061s0002
66	Sialb.1061s0007
66	Sialb.1061s0010
66	Sialb.1061s0011
67	Sialb.1062s0003
67	Sialb.1062s0004
67	Sialb.1062s0005
67	Sialb.1062s0009
67	Sialb.1062s0010
67	Sialb.1062s0011
67	Sialb.1062s0012
67	Sialb.1062s0013
67	Sialb.1062s0014
67	Sialb.1062s0015
67	Sialb.1062s0017
67	Sialb.1062s0018
68	Sialb.1063s0003
69	Sialb.1064s0001
69	Sialb.1064s0003
69	Sialb.1064s0005
69	Sialb.1064s0007
69	Sialb.1064s0008
69	Sialb.1064s0011
69	Sialb.1064s0012
69	Sialb.1064s0013
69	Sialb.1064s0014
70	Sialb.1066s0003
70	Sialb.1066s0004
70	Sialb.1066s0005
70	Sialb.1066s0007
72	Sialb.1068s0006
72	Sialb.1068s0007
74	Sialb.0107s0018
75	Sialb.1070s0006
75	Sialb.1070s0009
75	Sialb.1070s0010
75	Sialb.1070s0013
76	Sialb.1072s0001
76	Sialb.1072s0003
76	Sialb.1072s0009
76	Sialb.1072s0010
76	Sialb.1072s0011
76	Sialb.1072s0012
76	Sialb.1072s0013
76	Sialb.1072s0014
76	Sialb.1072s0015
76	Sialb.1072s0016
76	Sialb.1072s0018
76	Sialb.1072s0023
76	Sialb.1072s0026
76	Sialb.1072s0030
76	Sialb.1072s0031
76	Sialb.1072s0033
76	Sialb.1072s0034
77	Sialb.1073s0003
77	Sialb.1073s0005
77	Sialb.1073s0006
77	Sialb.1073s0007
77	Sialb.1073s0008
77	Sialb.1073s0009
77	Sialb.1073s0010
77	Sialb.1073s0013
79	Sialb.1075s0005
79	Sialb.1075s0006
79	Sialb.1075s0007
79	Sialb.1075s0008
79	Sialb.1075s0012
79	Sialb.1075s0014
79	Sialb.1075s0017
79	Sialb.1075s0018
81	Sialb.1078s0004
81	Sialb.1078s0005
82	Sialb.1079s0001
82	Sialb.1079s0002
82	Sialb.1079s0003
82	Sialb.1079s0004
82	Sialb.1079s0005
82	Sialb.1079s0008
82	Sialb.1079s0009
82	Sialb.1079s0010
82	Sialb.1079s0011
82	Sialb.1079s0012
82	Sialb.1079s0016
82	Sialb.1079s0017
82	Sialb.1079s0019
82	Sialb.1079s0021
82	Sialb.1079s0022
82	Sialb.1079s0023
82	Sialb.1079s0024
83	Sialb.0108s0009
83	Sialb.0108s0010
83	Sialb.0108s0011
83	Sialb.0108s0012
83	Sialb.0108s0014
83	Sialb.0108s0020
83	Sialb.0108s0022
83	Sialb.0108s0024
83	Sialb.0108s0025
83	Sialb.0108s0027
83	Sialb.0108s0028
83	Sialb.0108s0029
83	Sialb.0108s0031
83	Sialb.0108s0032
83	Sialb.0108s0034
83	Sialb.0108s0038
83	Sialb.0108s0039
83	Sialb.0108s0040
83	Sialb.0108s0050
83	Sialb.0108s0051
83	Sialb.0108s0052
83	Sialb.0108s0053
83	Sialb.0108s0054
83	Sialb.0108s0055
83	Sialb.0108s0056
83	Sialb.0108s0060
83	Sialb.0108s0061
83	Sialb.0108s0062
83	Sialb.0108s0063
83	Sialb.0108s0064
83	Sialb.0108s0068
83	Sialb.0108s0070
83	Sialb.0108s0071
83	Sialb.0108s0072
83	Sialb.0108s0073
83	Sialb.0108s0074
83	Sialb.0108s0075
83	Sialb.0108s0081
83	Sialb.0108s0082
83	Sialb.0108s0083
83	Sialb.0108s0084
83	Sialb.0108s0085
83	Sialb.0108s0086
83	Sialb.0108s0087
83	Sialb.0108s0088
83	Sialb.0108s0091
83	Sialb.0108s0092
83	Sialb.0108s0093
83	Sialb.0108s0097
83	Sialb.0108s0101
83	Sialb.0108s0102
83	Sialb.0108s0104
84	Sialb.1080s0004
84	Sialb.1080s0005
84	Sialb.1080s0006
84	Sialb.1080s0007
84	Sialb.1080s0008
84	Sialb.1080s0012
85	Sialb.1085s0001
87	Sialb.1087s0010
87	Sialb.1087s0012
87	Sialb.1087s0013
87	Sialb.1087s0014
88	Sialb.1089s0004
88	Sialb.1089s0007
88	Sialb.1089s0008
88	Sialb.1089s0009
88	Sialb.1089s0014
89	Sialb.0109s0001
89	Sialb.0109s0002
89	Sialb.0109s0003
89	Sialb.0109s0004
89	Sialb.0109s0017
89	Sialb.0109s0018
89	Sialb.0109s0019
89	Sialb.0109s0020
89	Sialb.0109s0021
89	Sialb.0109s0022
89	Sialb.0109s0024
89	Sialb.0109s0026
89	Sialb.0109s0027
89	Sialb.0109s0028
89	Sialb.0109s0033
89	Sialb.0109s0034
89	Sialb.0109s0036
89	Sialb.0109s0037
89	Sialb.0109s0038
89	Sialb.0109s0039
89	Sialb.0109s0041
89	Sialb.0109s0043
89	Sialb.0109s0044
89	Sialb.0109s0045
89	Sialb.0109s0046
89	Sialb.0109s0048
89	Sialb.0109s0053
89	Sialb.0109s0055
89	Sialb.0109s0057
89	Sialb.0109s0058
89	Sialb.0109s0059
89	Sialb.0109s0060
89	Sialb.0109s0064
89	Sialb.0109s0065
89	Sialb.0109s0066
89	Sialb.0109s0067
89	Sialb.0109s0068
89	Sialb.0109s0069
89	Sialb.0109s0070
89	Sialb.0109s0071
89	Sialb.0109s0073
89	Sialb.0109s0074
89	Sialb.0109s0076
91	Sialb.1091s0002
91	Sialb.1091s0003
91	Sialb.1091s0007
91	Sialb.1091s0009
91	Sialb.1091s0010
92	Sialb.1092s0007
92	Sialb.1092s0008
92	Sialb.1092s0010
92	Sialb.1092s0013
92	Sialb.1092s0014
94	Sialb.1094s0013
94	Sialb.1094s0014
94	Sialb.1094s0015
94	Sialb.1094s0016
94	Sialb.1094s0017
94	Sialb.1094s0018
97	Sialb.1097s0007
97	Sialb.1097s0008
97	Sialb.1097s0009
98	Sialb.1098s0003
98	Sialb.1098s0004
98	Sialb.1098s0006
98	Sialb.1098s0008
100	Sialb.0011s0002
100	Sialb.0011s0003
100	Sialb.0011s0005
100	Sialb.0011s0007
100	Sialb.0011s0009
100	Sialb.0011s0011
100	Sialb.0011s0012
100	Sialb.0011s0014
100	Sialb.0011s0015
100	Sialb.0011s0016
100	Sialb.0011s0017
100	Sialb.0011s0026
100	Sialb.0011s0028
100	Sialb.0011s0036
100	Sialb.0011s0037
100	Sialb.0011s0038
100	Sialb.0011s0039
100	Sialb.0011s0040
100	Sialb.0011s0041
100	Sialb.0011s0044
100	Sialb.0011s0045
100	Sialb.0011s0048
100	Sialb.0011s0051
100	Sialb.0011s0053
100	Sialb.0011s0057
100	Sialb.0011s0058
100	Sialb.0011s0059
100	Sialb.0011s0060
100	Sialb.0011s0061
100	Sialb.0011s0062
100	Sialb.0011s0064
100	Sialb.0011s0065
100	Sialb.0011s0066
100	Sialb.0011s0068
100	Sialb.0011s0070
100	Sialb.0011s0073
100	Sialb.0011s0075
100	Sialb.0011s0076
100	Sialb.0011s0077
100	Sialb.0011s0079
100	Sialb.0011s0081
100	Sialb.0011s0082
100	Sialb.0011s0083
100	Sialb.0011s0084
100	Sialb.0011s0085
100	Sialb.0011s0086
100	Sialb.0011s0087
100	Sialb.0011s0088
100	Sialb.0011s0093
100	Sialb.0011s0094
100	Sialb.0011s0095
100	Sialb.0011s0096
100	Sialb.0011s0098
100	Sialb.0011s0102
100	Sialb.0011s0103
100	Sialb.0011s0104
100	Sialb.0011s0109
100	Sialb.0011s0111
100	Sialb.0011s0112
100	Sialb.0011s0114
100	Sialb.0011s0115
100	Sialb.0011s0118
100	Sialb.0011s0121
100	Sialb.0011s0122
100	Sialb.0011s0124
100	Sialb.0011s0127
103	Sialb.1101s0003
103	Sialb.1101s0006
103	Sialb.1101s0007
103	Sialb.1101s0008
103	Sialb.1101s0009
103	Sialb.1101s0010
105	Sialb.1104s0003
105	Sialb.1104s0004
105	Sialb.1104s0007
105	Sialb.1104s0010
105	Sialb.1104s0011
105	Sialb.1104s0012
105	Sialb.1104s0013
105	Sialb.1104s0014
105	Sialb.1104s0015
105	Sialb.1104s0016
105	Sialb.1104s0017
105	Sialb.1104s0018
105	Sialb.1104s0021
106	Sialb.1107s0004
106	Sialb.1107s0005
106	Sialb.1107s0022
106	Sialb.1107s0023
106	Sialb.1107s0024
106	Sialb.1107s0025
106	Sialb.1107s0026
107	Sialb.1109s0004
107	Sialb.1109s0005
107	Sialb.1109s0006
107	Sialb.1109s0009
108	Sialb.0111s0011
108	Sialb.0111s0012
108	Sialb.0111s0013
108	Sialb.0111s0016
108	Sialb.0111s0017
108	Sialb.0111s0018
108	Sialb.0111s0021
108	Sialb.0111s0022
108	Sialb.0111s0023
108	Sialb.0111s0029
108	Sialb.0111s0031
108	Sialb.0111s0032
108	Sialb.0111s0039
108	Sialb.0111s0041
108	Sialb.0111s0043
108	Sialb.0111s0044
108	Sialb.0111s0045
108	Sialb.0111s0046
108	Sialb.0111s0047
108	Sialb.0111s0049
108	Sialb.0111s0050
108	Sialb.0111s0051
108	Sialb.0111s0052
108	Sialb.0111s0053
108	Sialb.0111s0054
108	Sialb.0111s0056
108	Sialb.0111s0058
108	Sialb.0111s0061
108	Sialb.0111s0062
108	Sialb.0111s0063
108	Sialb.0111s0065
108	Sialb.0111s0066
108	Sialb.0111s0067
108	Sialb.0111s0068
111	Sialb.1113s0001
111	Sialb.1113s0004
111	Sialb.1113s0014
111	Sialb.1113s0015
113	Sialb.1115s0002
113	Sialb.1115s0003
113	Sialb.1115s0004
113	Sialb.1115s0006
113	Sialb.1115s0007
113	Sialb.1115s0018
113	Sialb.1115s0019
113	Sialb.1115s0020
113	Sialb.1115s0021
113	Sialb.1115s0022
113	Sialb.1115s0023
114	Sialb.1116s0007
114	Sialb.1116s0008
114	Sialb.1116s0009
114	Sialb.1116s0013
114	Sialb.1116s0016
114	Sialb.1116s0017
114	Sialb.1116s0019
114	Sialb.1116s0020
114	Sialb.1116s0021
115	Sialb.1117s0005
115	Sialb.1117s0006
115	Sialb.1117s0008
115	Sialb.1117s0009
115	Sialb.1117s0016
117	Sialb.1119s0006
117	Sialb.1119s0009
118	Sialb.0112s0001
118	Sialb.0112s0002
118	Sialb.0112s0004
118	Sialb.0112s0005
118	Sialb.0112s0015
118	Sialb.0112s0017
118	Sialb.0112s0032
118	Sialb.0112s0035
120	Sialb.1122s0001
120	Sialb.1122s0002
120	Sialb.1122s0005
120	Sialb.1122s0014
120	Sialb.1122s0015
120	Sialb.1122s0016
121	Sialb.1123s0001
121	Sialb.1123s0003
124	Sialb.1128s0003
124	Sialb.1128s0005
124	Sialb.1128s0007
124	Sialb.1128s0008
124	Sialb.1128s0009
124	Sialb.1128s0010
124	Sialb.1128s0014
126	Sialb.0113s0017
126	Sialb.0113s0026
126	Sialb.0113s0028
127	Sialb.1130s0007
127	Sialb.1130s0009
127	Sialb.1130s0011
127	Sialb.1130s0012
127	Sialb.1130s0013
127	Sialb.1130s0016
127	Sialb.1130s0018
127	Sialb.1130s0019
127	Sialb.1130s0020
127	Sialb.1130s0023
129	Sialb.1131s0005
129	Sialb.1131s0006
129	Sialb.1131s0007
131	Sialb.1136s0001
132	Sialb.1137s0001
132	Sialb.1137s0002
132	Sialb.1137s0003
132	Sialb.1137s0004
132	Sialb.1137s0005
132	Sialb.1137s0006
132	Sialb.1137s0007
132	Sialb.1137s0010
132	Sialb.1137s0013
132	Sialb.1137s0014
132	Sialb.1137s0019
132	Sialb.1137s0032
132	Sialb.1137s0033
134	Sialb.0114s0005
134	Sialb.0114s0006
134	Sialb.0114s0007
134	Sialb.0114s0009
134	Sialb.0114s0012
134	Sialb.0114s0014
134	Sialb.0114s0015
134	Sialb.0114s0017
134	Sialb.0114s0018
134	Sialb.0114s0019
134	Sialb.0114s0022
134	Sialb.0114s0023
134	Sialb.0114s0026
134	Sialb.0114s0027
134	Sialb.0114s0028
134	Sialb.0114s0029
134	Sialb.0114s0030
134	Sialb.0114s0031
134	Sialb.0114s0032
134	Sialb.0114s0033
134	Sialb.0114s0034
134	Sialb.0114s0046
134	Sialb.0114s0048
134	Sialb.0114s0049
134	Sialb.0114s0052
134	Sialb.0114s0053
134	Sialb.0114s0054
134	Sialb.0114s0059
134	Sialb.0114s0060
134	Sialb.0114s0061
134	Sialb.0114s0062
134	Sialb.0114s0063
134	Sialb.0114s0064
134	Sialb.0114s0070
134	Sialb.0114s0074
134	Sialb.0114s0084
134	Sialb.0114s0085
134	Sialb.0114s0088
134	Sialb.0114s0090
134	Sialb.0114s0094
134	Sialb.0114s0095
135	Sialb.1141s0002
135	Sialb.1141s0004
135	Sialb.1141s0005
135	Sialb.1141s0016
135	Sialb.1141s0018
135	Sialb.1141s0019
135	Sialb.1141s0020
136	Sialb.1142s0005
136	Sialb.1142s0006
136	Sialb.1142s0008
136	Sialb.1142s0009
136	Sialb.1142s0010
136	Sialb.1142s0011
136	Sialb.1142s0014
136	Sialb.1142s0018
136	Sialb.1142s0019
136	Sialb.1142s0020
137	Sialb.1145s0001
137	Sialb.1145s0004
137	Sialb.1145s0005
137	Sialb.1145s0006
138	Sialb.1146s0005
138	Sialb.1146s0006
138	Sialb.1146s0007
138	Sialb.1146s0008
138	Sialb.1146s0009
138	Sialb.1146s0010
138	Sialb.1146s0011
138	Sialb.1146s0015
138	Sialb.1146s0016
138	Sialb.1146s0017
138	Sialb.1146s0018
138	Sialb.1146s0020
138	Sialb.1146s0021
138	Sialb.1146s0022
138	Sialb.1146s0024
138	Sialb.1146s0025
139	Sialb.1148s0002
139	Sialb.1148s0005
139	Sialb.1148s0006
139	Sialb.1148s0007
139	Sialb.1148s0008
139	Sialb.1148s0010
139	Sialb.1148s0013
139	Sialb.1148s0015
139	Sialb.1148s0017
139	Sialb.1148s0020
139	Sialb.1148s0021
139	Sialb.1148s0022
140	Sialb.1149s0009
140	Sialb.1149s0011
140	Sialb.1149s0012
141	Sialb.0115s0001
141	Sialb.0115s0021
141	Sialb.0115s0022
141	Sialb.0115s0023
141	Sialb.0115s0024
141	Sialb.0115s0025
141	Sialb.0115s0026
141	Sialb.0115s0033
141	Sialb.0115s0034
141	Sialb.0115s0035
141	Sialb.0115s0036
141	Sialb.0115s0037
141	Sialb.0115s0038
141	Sialb.0115s0039
141	Sialb.0115s0040
141	Sialb.0115s0041
141	Sialb.0115s0042
141	Sialb.0115s0043
141	Sialb.0115s0046
141	Sialb.0115s0048
141	Sialb.0115s0049
141	Sialb.0115s0050
141	Sialb.0115s0051
141	Sialb.0115s0055
141	Sialb.0115s0057
141	Sialb.0115s0058
141	Sialb.0115s0063
141	Sialb.0115s0064
141	Sialb.0115s0065
141	Sialb.0115s0066
141	Sialb.0115s0075
141	Sialb.0115s0077
141	Sialb.0115s0078
141	Sialb.0115s0079
141	Sialb.0115s0080
141	Sialb.0115s0084
141	Sialb.0115s0085
141	Sialb.0115s0088
141	Sialb.0115s0089
141	Sialb.0115s0091
141	Sialb.0115s0093
141	Sialb.0115s0094
141	Sialb.0115s0095
141	Sialb.0115s0096
141	Sialb.0115s0097
141	Sialb.0115s0101
141	Sialb.0115s0108
142	Sialb.1150s0009
142	Sialb.1150s0011
142	Sialb.1150s0012
143	Sialb.1151s0011
143	Sialb.1151s0012
143	Sialb.1151s0013
145	Sialb.1153s0006
145	Sialb.1153s0009
145	Sialb.1153s0022
148	Sialb.1156s0006
148	Sialb.1156s0007
148	Sialb.1156s0008
150	Sialb.1159s0001
150	Sialb.1159s0004
150	Sialb.1159s0008
150	Sialb.1159s0011
150	Sialb.1159s0012
150	Sialb.1159s0015
150	Sialb.1159s0019
151	Sialb.0116s0010
151	Sialb.0116s0013
151	Sialb.0116s0014
151	Sialb.0116s0021
151	Sialb.0116s0022
151	Sialb.0116s0025
151	Sialb.0116s0066
151	Sialb.0116s0069
151	Sialb.0116s0070
151	Sialb.0116s0071
151	Sialb.0116s0074
151	Sialb.0116s0075
151	Sialb.0116s0076
151	Sialb.0116s0081
151	Sialb.0116s0082
151	Sialb.0116s0083
151	Sialb.0116s0085
151	Sialb.0116s0086
151	Sialb.0116s0087
151	Sialb.0116s0088
151	Sialb.0116s0095
151	Sialb.0116s0097
151	Sialb.0116s0098
151	Sialb.0116s0099
151	Sialb.0116s0100
151	Sialb.0116s0102
151	Sialb.0116s0108
151	Sialb.0116s0110
151	Sialb.0116s0113
151	Sialb.0116s0125
151	Sialb.0116s0128
151	Sialb.0116s0129
151	Sialb.0116s0130
151	Sialb.0116s0133
151	Sialb.0116s0134
151	Sialb.0116s0135
151	Sialb.0116s0137
151	Sialb.0116s0138
151	Sialb.0116s0140
151	Sialb.0116s0144
151	Sialb.0116s0146
151	Sialb.0116s0147
151	Sialb.0116s0148
151	Sialb.0116s0149
151	Sialb.0116s0150
151	Sialb.0116s0152
151	Sialb.0116s0155
151	Sialb.0116s0156
151	Sialb.0116s0159
151	Sialb.0116s0161
151	Sialb.0116s0165
151	Sialb.0116s0168
151	Sialb.0116s0169
151	Sialb.0116s0171
151	Sialb.0116s0172
151	Sialb.0116s0174
151	Sialb.0116s0178
151	Sialb.0116s0180
152	Sialb.1160s0001
152	Sialb.1160s0002
152	Sialb.1160s0018
152	Sialb.1160s0019
152	Sialb.1160s0020
152	Sialb.1160s0021
152	Sialb.1160s0022
152	Sialb.1160s0025
152	Sialb.1160s0027
152	Sialb.1160s0028
153	Sialb.1161s0004
153	Sialb.1161s0008
153	Sialb.1161s0009
154	Sialb.1162s0010
154	Sialb.1162s0012
154	Sialb.1162s0013
156	Sialb.1164s0003
156	Sialb.1164s0006
156	Sialb.1164s0013
156	Sialb.1164s0014
156	Sialb.1164s0016
156	Sialb.1164s0018
156	Sialb.1164s0019
157	Sialb.1165s0003
157	Sialb.1165s0004
157	Sialb.1165s0005
157	Sialb.1165s0007
157	Sialb.1165s0008
157	Sialb.1165s0010
158	Sialb.1166s0001
158	Sialb.1166s0002
158	Sialb.1166s0003
158	Sialb.1166s0008
158	Sialb.1166s0009
158	Sialb.1166s0010
158	Sialb.1166s0016
158	Sialb.1166s0017
158	Sialb.1166s0019
158	Sialb.1166s0020
158	Sialb.1166s0022
158	Sialb.1166s0024
158	Sialb.1166s0030
158	Sialb.1166s0031
158	Sialb.1166s0032
159	Sialb.1167s0001
159	Sialb.1167s0013
159	Sialb.1167s0014
159	Sialb.1167s0015
159	Sialb.1167s0016
160	Sialb.1169s0001
160	Sialb.1169s0002
160	Sialb.1169s0003
160	Sialb.1169s0005
160	Sialb.1169s0006
160	Sialb.1169s0007
160	Sialb.1169s0008
160	Sialb.1169s0011
160	Sialb.1169s0012
160	Sialb.1169s0013
160	Sialb.1169s0014
160	Sialb.1169s0016
160	Sialb.1169s0018
160	Sialb.1169s0020
160	Sialb.1169s0021
162	Sialb.1170s0010
162	Sialb.1170s0011
162	Sialb.1170s0012
162	Sialb.1170s0013
162	Sialb.1170s0014
162	Sialb.1170s0016
162	Sialb.1170s0017
163	Sialb.1172s0004
163	Sialb.1172s0005
164	Sialb.1173s0005
165	Sialb.1175s0004
165	Sialb.1175s0008
165	Sialb.1175s0009
165	Sialb.1175s0010
166	Sialb.1177s0019
166	Sialb.1177s0022
167	Sialb.1178s0002
167	Sialb.1178s0004
167	Sialb.1178s0009
167	Sialb.1178s0010
168	Sialb.1179s0001
168	Sialb.1179s0002
168	Sialb.1179s0003
168	Sialb.1179s0004
168	Sialb.1179s0005
168	Sialb.1179s0006
168	Sialb.1179s0007
168	Sialb.1179s0009
169	Sialb.0118s0001
169	Sialb.0118s0002
169	Sialb.0118s0003
169	Sialb.0118s0004
169	Sialb.0118s0006
169	Sialb.0118s0007
169	Sialb.0118s0009
169	Sialb.0118s0011
169	Sialb.0118s0013
169	Sialb.0118s0016
169	Sialb.0118s0019
169	Sialb.0118s0021
169	Sialb.0118s0022
169	Sialb.0118s0023
169	Sialb.0118s0024
169	Sialb.0118s0026
169	Sialb.0118s0027
169	Sialb.0118s0028
169	Sialb.0118s0029
169	Sialb.0118s0032
169	Sialb.0118s0034
169	Sialb.0118s0051
169	Sialb.0118s0052
169	Sialb.0118s0053
169	Sialb.0118s0073
169	Sialb.0118s0074
169	Sialb.0118s0075
169	Sialb.0118s0076
169	Sialb.0118s0077
169	Sialb.0118s0078
169	Sialb.0118s0079
169	Sialb.0118s0080
169	Sialb.0118s0089
169	Sialb.0118s0090
169	Sialb.0118s0091
171	Sialb.1184s0009
171	Sialb.1184s0013
171	Sialb.1184s0014
171	Sialb.1184s0017
172	Sialb.1185s0004
174	Sialb.1188s0001
174	Sialb.1188s0002
174	Sialb.1188s0003
174	Sialb.1188s0004
174	Sialb.1188s0007
175	Sialb.0119s0013
175	Sialb.0119s0014
175	Sialb.0119s0023
175	Sialb.0119s0025
175	Sialb.0119s0031
175	Sialb.0119s0033
175	Sialb.0119s0036
175	Sialb.0119s0037
175	Sialb.0119s0038
175	Sialb.0119s0039
175	Sialb.0119s0040
175	Sialb.0119s0041
175	Sialb.0119s0042
175	Sialb.0119s0043
175	Sialb.0119s0045
175	Sialb.0119s0046
175	Sialb.0119s0048
175	Sialb.0119s0049
175	Sialb.0119s0052
175	Sialb.0119s0056
175	Sialb.0119s0058
175	Sialb.0119s0059
175	Sialb.0119s0060
175	Sialb.0119s0061
175	Sialb.0119s0063
175	Sialb.0119s0066
175	Sialb.0119s0068
175	Sialb.0119s0069
175	Sialb.0119s0071
175	Sialb.0119s0073
175	Sialb.0119s0076
175	Sialb.0119s0077
175	Sialb.0119s0078
175	Sialb.0119s0087
175	Sialb.0119s0088
176	Sialb.1190s0002
176	Sialb.1190s0005
177	Sialb.1191s0001
177	Sialb.1191s0003
177	Sialb.1191s0005
177	Sialb.1191s0009
177	Sialb.1191s0010
177	Sialb.1191s0011
177	Sialb.1191s0012
177	Sialb.1191s0013
177	Sialb.1191s0017
179	Sialb.1194s0003
179	Sialb.1194s0005
179	Sialb.1194s0010
180	Sialb.1195s0001
180	Sialb.1195s0002
180	Sialb.1195s0013
181	Sialb.1196s0001
181	Sialb.1196s0004
181	Sialb.1196s0005
181	Sialb.1196s0012
181	Sialb.1196s0013
181	Sialb.1196s0014
181	Sialb.1196s0023
181	Sialb.1196s0024
181	Sialb.1196s0025
184	Sialb.0012s0007
184	Sialb.0012s0012
184	Sialb.0012s0013
184	Sialb.0012s0014
184	Sialb.0012s0018
184	Sialb.0012s0019
184	Sialb.0012s0020
184	Sialb.0012s0021
184	Sialb.0012s0022
184	Sialb.0012s0024
184	Sialb.0012s0025
184	Sialb.0012s0026
184	Sialb.0012s0034
184	Sialb.0012s0035
184	Sialb.0012s0045
184	Sialb.0012s0046
184	Sialb.0012s0047
184	Sialb.0012s0050
184	Sialb.0012s0051
184	Sialb.0012s0053
184	Sialb.0012s0060
184	Sialb.0012s0061
184	Sialb.0012s0062
184	Sialb.0012s0063
184	Sialb.0012s0066
184	Sialb.0012s0067
184	Sialb.0012s0068
184	Sialb.0012s0069
184	Sialb.0012s0071
184	Sialb.0012s0072
184	Sialb.0012s0073
184	Sialb.0012s0074
184	Sialb.0012s0075
184	Sialb.0012s0077
184	Sialb.0012s0080
184	Sialb.0012s0081
184	Sialb.0012s0083
184	Sialb.0012s0084
184	Sialb.0012s0085
184	Sialb.0012s0086
184	Sialb.0012s0087
184	Sialb.0012s0088
184	Sialb.0012s0089
184	Sialb.0012s0094
184	Sialb.0012s0096
184	Sialb.0012s0097
184	Sialb.0012s0098
184	Sialb.0012s0099
184	Sialb.0012s0103
184	Sialb.0012s0104
184	Sialb.0012s0105
184	Sialb.0012s0106
184	Sialb.0012s0107
184	Sialb.0012s0115
184	Sialb.0012s0116
184	Sialb.0012s0117
184	Sialb.0012s0118
184	Sialb.0012s0119
184	Sialb.0012s0120
184	Sialb.0012s0121
184	Sialb.0012s0125
184	Sialb.0012s0126
184	Sialb.0012s0128
184	Sialb.0012s0129
184	Sialb.0012s0130
184	Sialb.0012s0131
184	Sialb.0012s0134
184	Sialb.0012s0137
184	Sialb.0012s0138
184	Sialb.0012s0141
184	Sialb.0012s0142
184	Sialb.0012s0149
184	Sialb.0012s0150
184	Sialb.0012s0151
184	Sialb.0012s0152
184	Sialb.0012s0154
184	Sialb.0012s0157
184	Sialb.0012s0159
184	Sialb.0012s0162
184	Sialb.0012s0163
184	Sialb.0012s0165
184	Sialb.0012s0166
184	Sialb.0012s0167
184	Sialb.0012s0168
184	Sialb.0012s0169
184	Sialb.0012s0182
184	Sialb.0012s0183
184	Sialb.0012s0184
184	Sialb.0012s0185
184	Sialb.0012s0208
184	Sialb.0012s0209
184	Sialb.0012s0210
184	Sialb.0012s0212
184	Sialb.0012s0215
184	Sialb.0012s0217
184	Sialb.0012s0222
184	Sialb.0012s0223
184	Sialb.0012s0225
184	Sialb.0012s0228
184	Sialb.0012s0229
184	Sialb.0012s0230
184	Sialb.0012s0231
184	Sialb.0012s0234
184	Sialb.0012s0250
184	Sialb.0012s0251
184	Sialb.0012s0252
184	Sialb.0012s0253
184	Sialb.0012s0254
184	Sialb.0012s0255
184	Sialb.0012s0256
185	Sialb.0120s0002
185	Sialb.0120s0013
185	Sialb.0120s0016
185	Sialb.0120s0020
185	Sialb.0120s0021
185	Sialb.0120s0022
185	Sialb.0120s0023
185	Sialb.0120s0029
185	Sialb.0120s0043
185	Sialb.0120s0045
185	Sialb.0120s0046
185	Sialb.0120s0047
185	Sialb.0120s0048
185	Sialb.0120s0050
189	Sialb.1203s0001
189	Sialb.1203s0003
190	Sialb.1204s0013
191	Sialb.1205s0001
191	Sialb.1205s0004
192	Sialb.1207s0003
192	Sialb.1207s0004
192	Sialb.1207s0005
192	Sialb.1207s0007
192	Sialb.1207s0008
192	Sialb.1207s0009
192	Sialb.1207s0010
192	Sialb.1207s0012
192	Sialb.1207s0013
192	Sialb.1207s0015
192	Sialb.1207s0019
192	Sialb.1207s0020
193	Sialb.1208s0001
193	Sialb.1208s0004
193	Sialb.1208s0005
193	Sialb.1208s0007
193	Sialb.1208s0009
193	Sialb.1208s0012
193	Sialb.1208s0013
193	Sialb.1208s0014
193	Sialb.1208s0015
193	Sialb.1208s0016
193	Sialb.1208s0017
193	Sialb.1208s0018
194	Sialb.1209s0001
194	Sialb.1209s0004
194	Sialb.1209s0005
196	Sialb.1210s0003
196	Sialb.1210s0004
196	Sialb.1210s0006
196	Sialb.1210s0007
196	Sialb.1210s0010
197	Sialb.1211s0002
197	Sialb.1211s0004
197	Sialb.1211s0005
197	Sialb.1211s0006
197	Sialb.1211s0007
197	Sialb.1211s0008
198	Sialb.1212s0003
198	Sialb.1212s0004
198	Sialb.1212s0006
198	Sialb.1212s0009
198	Sialb.1212s0010
198	Sialb.1212s0011
198	Sialb.1212s0012
198	Sialb.1212s0013
198	Sialb.1212s0014
198	Sialb.1212s0016
198	Sialb.1212s0017
198	Sialb.1212s0018
198	Sialb.1212s0022
198	Sialb.1212s0023
198	Sialb.1212s0024
200	Sialb.1214s0004
200	Sialb.1214s0005
200	Sialb.1214s0006
200	Sialb.1214s0007
200	Sialb.1214s0008
201	Sialb.1215s0003
201	Sialb.1215s0004
201	Sialb.1215s0005
201	Sialb.1215s0009
201	Sialb.1215s0010
201	Sialb.1215s0011
201	Sialb.1215s0012
201	Sialb.1215s0013
201	Sialb.1215s0014
201	Sialb.1215s0016
201	Sialb.1215s0017
201	Sialb.1215s0018
202	Sialb.1216s0003
202	Sialb.1216s0006
202	Sialb.1216s0007
202	Sialb.1216s0010
202	Sialb.1216s0013
202	Sialb.1216s0014
203	Sialb.1217s0013
203	Sialb.1217s0014
203	Sialb.1217s0016
206	Sialb.0122s0004
206	Sialb.0122s0012
206	Sialb.0122s0013
206	Sialb.0122s0014
206	Sialb.0122s0027
206	Sialb.0122s0028
206	Sialb.0122s0029
206	Sialb.0122s0030
206	Sialb.0122s0031
206	Sialb.0122s0036
206	Sialb.0122s0040
206	Sialb.0122s0044
206	Sialb.0122s0045
206	Sialb.0122s0046
206	Sialb.0122s0049
206	Sialb.0122s0050
206	Sialb.0122s0051
206	Sialb.0122s0053
206	Sialb.0122s0054
206	Sialb.0122s0056
206	Sialb.0122s0058
206	Sialb.0122s0059
206	Sialb.0122s0061
206	Sialb.0122s0062
206	Sialb.0122s0063
206	Sialb.0122s0064
206	Sialb.0122s0065
206	Sialb.0122s0066
206	Sialb.0122s0067
206	Sialb.0122s0068
206	Sialb.0122s0069
206	Sialb.0122s0070
206	Sialb.0122s0073
206	Sialb.0122s0078
206	Sialb.0122s0079
206	Sialb.0122s0080
206	Sialb.0122s0081
206	Sialb.0122s0082
209	Sialb.1223s0003
209	Sialb.1223s0004
209	Sialb.1223s0007
209	Sialb.1223s0008
209	Sialb.1223s0009
209	Sialb.1223s0010
209	Sialb.1223s0011
209	Sialb.1223s0013
209	Sialb.1223s0014
209	Sialb.1223s0015
209	Sialb.1223s0016
209	Sialb.1223s0023
209	Sialb.1223s0024
210	Sialb.1224s0007
210	Sialb.1224s0008
210	Sialb.1224s0009
210	Sialb.1224s0010
210	Sialb.1224s0015
210	Sialb.1224s0016
210	Sialb.1224s0017
210	Sialb.1224s0018
210	Sialb.1224s0019
210	Sialb.1224s0020
210	Sialb.1224s0021
210	Sialb.1224s0022
210	Sialb.1224s0024
210	Sialb.1224s0026
211	Sialb.1227s0001
212	Sialb.1229s0002
212	Sialb.1229s0003
212	Sialb.1229s0007
212	Sialb.1229s0009
212	Sialb.1229s0010
212	Sialb.1229s0011
212	Sialb.1229s0014
212	Sialb.1229s0015
212	Sialb.1229s0016
212	Sialb.1229s0017
214	Sialb.1230s0003
214	Sialb.1230s0005
214	Sialb.1230s0008
214	Sialb.1230s0012
214	Sialb.1230s0014
214	Sialb.1230s0015
214	Sialb.1230s0016
215	Sialb.1232s0001
215	Sialb.1232s0009
215	Sialb.1232s0010
215	Sialb.1232s0011
215	Sialb.1232s0012
216	Sialb.1233s0003
216	Sialb.1233s0004
216	Sialb.1233s0007
217	Sialb.1235s0013
217	Sialb.1235s0014
217	Sialb.1235s0015
217	Sialb.1235s0016
218	Sialb.0124s0002
218	Sialb.0124s0004
218	Sialb.0124s0005
218	Sialb.0124s0007
218	Sialb.0124s0010
218	Sialb.0124s0018
218	Sialb.0124s0027
218	Sialb.0124s0028
218	Sialb.0124s0031
218	Sialb.0124s0032
218	Sialb.0124s0033
218	Sialb.0124s0035
218	Sialb.0124s0038
218	Sialb.0124s0049
218	Sialb.0124s0050
218	Sialb.0124s0052
218	Sialb.0124s0053
218	Sialb.0124s0057
218	Sialb.0124s0058
218	Sialb.0124s0060
218	Sialb.0124s0061
218	Sialb.0124s0062
218	Sialb.0124s0065
218	Sialb.0124s0067
218	Sialb.0124s0070
218	Sialb.0124s0071
218	Sialb.0124s0072
218	Sialb.0124s0073
218	Sialb.0124s0074
218	Sialb.0124s0075
218	Sialb.0124s0076
218	Sialb.0124s0081
218	Sialb.0124s0092
218	Sialb.0124s0100
219	Sialb.1241s0001
219	Sialb.1241s0002
219	Sialb.1241s0006
219	Sialb.1241s0010
219	Sialb.1241s0012
219	Sialb.1241s0013
219	Sialb.1241s0014
219	Sialb.1241s0015
219	Sialb.1241s0018
220	Sialb.1242s0001
220	Sialb.1242s0003
220	Sialb.1242s0004
220	Sialb.1242s0006
220	Sialb.1242s0007
220	Sialb.1242s0008
220	Sialb.1242s0012
220	Sialb.1242s0013
220	Sialb.1242s0014
220	Sialb.1242s0015
220	Sialb.1242s0016
220	Sialb.1242s0017
220	Sialb.1242s0018
222	Sialb.1246s0012
222	Sialb.1246s0013
222	Sialb.1246s0016
222	Sialb.1246s0017
223	Sialb.1247s0001
223	Sialb.1247s0006
223	Sialb.1247s0007
223	Sialb.1247s0008
224	Sialb.1248s0001
224	Sialb.1248s0002
224	Sialb.1248s0003
224	Sialb.1248s0005
224	Sialb.1248s0006
224	Sialb.1248s0008
224	Sialb.1248s0010
224	Sialb.1248s0012
224	Sialb.1248s0013
225	Sialb.1249s0003
225	Sialb.1249s0004
225	Sialb.1249s0006
225	Sialb.1249s0007
225	Sialb.1249s0012
225	Sialb.1249s0013
225	Sialb.1249s0015
225	Sialb.1249s0016
225	Sialb.1249s0017
225	Sialb.1249s0018
225	Sialb.1249s0019
227	Sialb.1250s0003
227	Sialb.1250s0004
227	Sialb.1250s0005
227	Sialb.1250s0007
227	Sialb.1250s0014
227	Sialb.1250s0015
227	Sialb.1250s0017
227	Sialb.1250s0018
227	Sialb.1250s0019
227	Sialb.1250s0020
229	Sialb.1253s0002
229	Sialb.1253s0005
229	Sialb.1253s0006
229	Sialb.1253s0007
230	Sialb.1256s0002
230	Sialb.1256s0003
230	Sialb.1256s0011
230	Sialb.1256s0013
230	Sialb.1256s0014
230	Sialb.1256s0015
232	Sialb.1258s0006
232	Sialb.1258s0007
233	Sialb.1259s0004
233	Sialb.1259s0005
234	Sialb.0126s0005
234	Sialb.0126s0006
234	Sialb.0126s0007
234	Sialb.0126s0009
234	Sialb.0126s0010
234	Sialb.0126s0011
234	Sialb.0126s0012
234	Sialb.0126s0013
234	Sialb.0126s0014
234	Sialb.0126s0021
234	Sialb.0126s0023
234	Sialb.0126s0024
234	Sialb.0126s0026
234	Sialb.0126s0028
234	Sialb.0126s0046
234	Sialb.0126s0047
234	Sialb.0126s0048
234	Sialb.0126s0052
234	Sialb.0126s0054
234	Sialb.0126s0055
234	Sialb.0126s0056
234	Sialb.0126s0057
234	Sialb.0126s0067
234	Sialb.0126s0068
234	Sialb.0126s0069
234	Sialb.0126s0072
234	Sialb.0126s0073
234	Sialb.0126s0074
234	Sialb.0126s0075
234	Sialb.0126s0076
234	Sialb.0126s0079
234	Sialb.0126s0084
236	Sialb.1262s0006
236	Sialb.1262s0007
236	Sialb.1262s0009
236	Sialb.1262s0010
238	Sialb.1266s0004
238	Sialb.1266s0008
238	Sialb.1266s0009
240	Sialb.1268s0002
240	Sialb.1268s0003
243	Sialb.1270s0001
243	Sialb.1270s0006
243	Sialb.1270s0007
243	Sialb.1270s0008
243	Sialb.1270s0009
247	Sialb.1274s0002
247	Sialb.1274s0004
247	Sialb.1274s0006
247	Sialb.1274s0012
248	Sialb.1275s0004
248	Sialb.1275s0005
248	Sialb.1275s0007
248	Sialb.1275s0010
250	Sialb.1279s0004
250	Sialb.1279s0009
250	Sialb.1279s0015
251	Sialb.0128s0011
251	Sialb.0128s0012
251	Sialb.0128s0014
251	Sialb.0128s0016
251	Sialb.0128s0025
251	Sialb.0128s0026
251	Sialb.0128s0028
251	Sialb.0128s0029
251	Sialb.0128s0030
251	Sialb.0128s0031
253	Sialb.1287s0001
253	Sialb.1287s0002
253	Sialb.1287s0004
253	Sialb.1287s0005
253	Sialb.1287s0006
253	Sialb.1287s0007
253	Sialb.1287s0011
253	Sialb.1287s0015
255	Sialb.0129s0002
255	Sialb.0129s0005
255	Sialb.0129s0021
255	Sialb.0129s0022
255	Sialb.0129s0023
255	Sialb.0129s0024
255	Sialb.0129s0025
255	Sialb.0129s0026
255	Sialb.0129s0032
255	Sialb.0129s0033
255	Sialb.0129s0034
255	Sialb.0129s0036
255	Sialb.0129s0037
255	Sialb.0129s0046
255	Sialb.0129s0047
255	Sialb.0129s0048
255	Sialb.0129s0049
255	Sialb.0129s0050
255	Sialb.0129s0057
255	Sialb.0129s0059
255	Sialb.0129s0062
255	Sialb.0129s0069
255	Sialb.0129s0071
255	Sialb.0129s0072
255	Sialb.0129s0073
255	Sialb.0129s0074
255	Sialb.0129s0079
255	Sialb.0129s0080
255	Sialb.0129s0081
255	Sialb.0129s0082
257	Sialb.1292s0001
257	Sialb.1292s0002
257	Sialb.1292s0003
257	Sialb.1292s0005
257	Sialb.1292s0006
257	Sialb.1292s0007
257	Sialb.1292s0009
257	Sialb.1292s0010
257	Sialb.1292s0011
257	Sialb.1292s0012
257	Sialb.1292s0013
257	Sialb.1292s0014
257	Sialb.1292s0015
257	Sialb.1292s0016
257	Sialb.1292s0018
257	Sialb.1292s0019
257	Sialb.1292s0020
261	Sialb.1299s0006
262	Sialb.0013s0008
262	Sialb.0013s0015
262	Sialb.0013s0017
262	Sialb.0013s0027
262	Sialb.0013s0028
262	Sialb.0013s0029
262	Sialb.0013s0031
262	Sialb.0013s0035
262	Sialb.0013s0038
262	Sialb.0013s0039
263	Sialb.0130s0001
263	Sialb.0130s0002
263	Sialb.0130s0003
263	Sialb.0130s0004
263	Sialb.0130s0005
263	Sialb.0130s0006
263	Sialb.0130s0007
263	Sialb.0130s0011
263	Sialb.0130s0012
263	Sialb.0130s0014
263	Sialb.0130s0015
263	Sialb.0130s0018
263	Sialb.0130s0021
263	Sialb.0130s0022
263	Sialb.0130s0024
263	Sialb.0130s0026
263	Sialb.0130s0027
263	Sialb.0130s0028
263	Sialb.0130s0029
263	Sialb.0130s0030
263	Sialb.0130s0034
263	Sialb.0130s0038
263	Sialb.0130s0039
263	Sialb.0130s0040
263	Sialb.0130s0041
263	Sialb.0130s0042
263	Sialb.0130s0044
263	Sialb.0130s0045
263	Sialb.0130s0046
263	Sialb.0130s0048
263	Sialb.0130s0051
263	Sialb.0130s0052
263	Sialb.0130s0055
263	Sialb.0130s0059
263	Sialb.0130s0061
263	Sialb.0130s0062
263	Sialb.0130s0063
263	Sialb.0130s0064
263	Sialb.0130s0065
263	Sialb.0130s0083
263	Sialb.0130s0084
263	Sialb.0130s0085
263	Sialb.0130s0090
263	Sialb.0130s0091
263	Sialb.0130s0092
263	Sialb.0130s0094
265	Sialb.1301s0001
265	Sialb.1301s0004
265	Sialb.1301s0008
265	Sialb.1301s0014
267	Sialb.1304s0003
267	Sialb.1304s0005
267	Sialb.1304s0007
267	Sialb.1304s0012
267	Sialb.1304s0020
268	Sialb.1305s0001
268	Sialb.1305s0003
268	Sialb.1305s0010
268	Sialb.1305s0011
268	Sialb.1305s0014
268	Sialb.1305s0015
268	Sialb.1305s0016
268	Sialb.1305s0017
268	Sialb.1305s0019
269	Sialb.1308s0005
269	Sialb.1308s0007
269	Sialb.1308s0008
272	Sialb.1310s0007
272	Sialb.1310s0008
273	Sialb.1311s0002
274	Sialb.1312s0003
274	Sialb.1312s0006
274	Sialb.1312s0007
274	Sialb.1312s0008
274	Sialb.1312s0009
274	Sialb.1312s0010
274	Sialb.1312s0011
274	Sialb.1312s0012
274	Sialb.1312s0013
274	Sialb.1312s0014
274	Sialb.1312s0017
275	Sialb.1313s0002
275	Sialb.1313s0003
275	Sialb.1313s0004
275	Sialb.1313s0006
275	Sialb.1313s0007
275	Sialb.1313s0008
275	Sialb.1313s0010
275	Sialb.1313s0011
276	Sialb.1318s0004
276	Sialb.1318s0014
278	Sialb.1320s0001
278	Sialb.1320s0002
280	Sialb.1322s0003
280	Sialb.1322s0007
280	Sialb.1322s0008
280	Sialb.1322s0011
280	Sialb.1322s0013
280	Sialb.1322s0014
280	Sialb.1322s0015
280	Sialb.1322s0016
280	Sialb.1322s0017
280	Sialb.1322s0018
280	Sialb.1322s0019
281	Sialb.1323s0004
281	Sialb.1323s0005
282	Sialb.1324s0001
282	Sialb.1324s0003
282	Sialb.1324s0008
282	Sialb.1324s0009
282	Sialb.1324s0010
282	Sialb.1324s0011
282	Sialb.1324s0014
283	Sialb.1325s0005
284	Sialb.1327s0001
284	Sialb.1327s0002
284	Sialb.1327s0005
284	Sialb.1327s0006
284	Sialb.1327s0007
284	Sialb.1327s0008
284	Sialb.1327s0009
284	Sialb.1327s0010
284	Sialb.1327s0013
284	Sialb.1327s0017
285	Sialb.1328s0004
285	Sialb.1328s0007
285	Sialb.1328s0008
288	Sialb.1330s0004
290	Sialb.1332s0002
290	Sialb.1332s0004
290	Sialb.1332s0005
290	Sialb.1332s0009
290	Sialb.1332s0010
290	Sialb.1332s0011
290	Sialb.1332s0012
290	Sialb.1332s0013
290	Sialb.1332s0015
290	Sialb.1332s0019
290	Sialb.1332s0021
291	Sialb.1334s0001
291	Sialb.1334s0002
291	Sialb.1334s0008
291	Sialb.1334s0009
292	Sialb.1337s0003
292	Sialb.1337s0004
292	Sialb.1337s0005
295	Sialb.1342s0004
295	Sialb.1342s0005
295	Sialb.1342s0011
296	Sialb.1343s0002
296	Sialb.1343s0004
296	Sialb.1343s0005
296	Sialb.1343s0006
296	Sialb.1343s0007
297	Sialb.1344s0002
297	Sialb.1344s0004
298	Sialb.1345s0006
298	Sialb.1345s0007
298	Sialb.1345s0008
298	Sialb.1345s0009
298	Sialb.1345s0010
302	Sialb.1352s0002
303	Sialb.1354s0002
303	Sialb.1354s0003
303	Sialb.1354s0004
303	Sialb.1354s0005
303	Sialb.1354s0007
303	Sialb.1354s0009
303	Sialb.1354s0011
303	Sialb.1354s0012
303	Sialb.1354s0013
303	Sialb.1354s0017
303	Sialb.1354s0021
304	Sialb.1355s0004
304	Sialb.1355s0005
304	Sialb.1355s0006
304	Sialb.1355s0007
304	Sialb.1355s0008
304	Sialb.1355s0010
304	Sialb.1355s0011
304	Sialb.1355s0013
304	Sialb.1355s0016
305	Sialb.1356s0007
305	Sialb.1356s0008
305	Sialb.1356s0009
305	Sialb.1356s0010
305	Sialb.1356s0011
305	Sialb.1356s0012
305	Sialb.1356s0013
305	Sialb.1356s0014
307	Sialb.1358s0001
307	Sialb.1358s0003
307	Sialb.1358s0004
307	Sialb.1358s0009
307	Sialb.1358s0011
307	Sialb.1358s0012
307	Sialb.1358s0014
307	Sialb.1358s0015
307	Sialb.1358s0016
307	Sialb.1358s0017
307	Sialb.1358s0022
307	Sialb.1358s0025
307	Sialb.1358s0026
308	Sialb.1359s0006
308	Sialb.1359s0007
308	Sialb.1359s0008
308	Sialb.1359s0010
308	Sialb.1359s0011
308	Sialb.1359s0012
309	Sialb.0136s0001
309	Sialb.0136s0003
309	Sialb.0136s0006
309	Sialb.0136s0007
309	Sialb.0136s0013
309	Sialb.0136s0014
309	Sialb.0136s0020
310	Sialb.1360s0001
310	Sialb.1360s0003
310	Sialb.1360s0009
312	Sialb.1363s0008
312	Sialb.1363s0010
313	Sialb.1364s0001
313	Sialb.1364s0007
314	Sialb.1367s0009
314	Sialb.1367s0010
315	Sialb.0137s0001
315	Sialb.0137s0006
315	Sialb.0137s0008
315	Sialb.0137s0010
315	Sialb.0137s0013
315	Sialb.0137s0014
315	Sialb.0137s0015
315	Sialb.0137s0016
315	Sialb.0137s0017
315	Sialb.0137s0019
315	Sialb.0137s0020
315	Sialb.0137s0021
315	Sialb.0137s0022
315	Sialb.0137s0023
315	Sialb.0137s0024
315	Sialb.0137s0025
315	Sialb.0137s0026
[truncated: 12,439 more rows]
