# Supplementary material for: The contributions from the progenitor genomes of the mesopolyploid Brassiceae are evolutionarily distinct but functionally compatible
Source: Genome Res. 2021 May;31(5):799–810. doi: 10.1101/gr.270033.120 (PMC8092008; doi:10.1101/gr.270033.120)
Supplement: Supplemental Material [file supp_gr.270033.120_Supplemental_Data.zip › Sinapis_alba_POInT_geneorders.txt]

Sinapis_alba
1	Sialb.0001s0002
1	Sialb.0001s0004
1	Sialb.0001s0005
1	Sialb.0001s0009
1	Sialb.0001s0012
1	Sialb.0001s0013
1	Sialb.0001s0015
1	Sialb.0001s0016
1	Sialb.0001s0017
1	Sialb.0001s0018
1	Sialb.0001s0019
1	Sialb.0001s0020
1	Sialb.0001s0021
1	Sialb.0001s0022
1	Sialb.0001s0023
1	Sialb.0001s0026
1	Sialb.0001s0027
1	Sialb.0001s0028
1	Sialb.0001s0031
1	Sialb.0001s0033
1	Sialb.0001s0035
1	Sialb.0001s0037
1	Sialb.0001s0038
1	Sialb.0001s0040
1	Sialb.0001s0043
1	Sialb.0001s0044
1	Sialb.0001s0046
1	Sialb.0001s0048
1	Sialb.0001s0051
1	Sialb.0001s0052
1	Sialb.0001s0053
1	Sialb.0001s0054
1	Sialb.0001s0057
1	Sialb.0001s0059
1	Sialb.0001s0063
1	Sialb.0001s0065
1	Sialb.0001s0067
1	Sialb.0001s0069
1	Sialb.0001s0070
1	Sialb.0001s0071
1	Sialb.0001s0073
1	Sialb.0001s0077
1	Sialb.0001s0079
1	Sialb.0001s0081
1	Sialb.0001s0082
1	Sialb.0001s0084
1	Sialb.0001s0085
1	Sialb.0001s0086
1	Sialb.0001s0089
1	Sialb.0001s0090
1	Sialb.0001s0091
1	Sialb.0001s0092
1	Sialb.0001s0093
1	Sialb.0001s0094
1	Sialb.0001s0096
1	Sialb.0001s0098
1	Sialb.0001s0099
1	Sialb.0001s0101
1	Sialb.0001s0102
1	Sialb.0001s0103
1	Sialb.0001s0104
1	Sialb.0001s0105
1	Sialb.0001s0108
1	Sialb.0001s0109
1	Sialb.0001s0110
1	Sialb.0001s0111
1	Sialb.0001s0115
1	Sialb.0001s0116
1	Sialb.0001s0118
1	Sialb.0001s0119
1	Sialb.0001s0121
1	Sialb.0001s0123
1	Sialb.0001s0124
1	Sialb.0001s0129
1	Sialb.0001s0130
1	Sialb.0001s0131
1	Sialb.0001s0132
1	Sialb.0001s0135
1	Sialb.0001s0138
1	Sialb.0001s0139
1	Sialb.0001s0140
1	Sialb.0001s0144
1	Sialb.0001s0145
1	Sialb.0001s0148
1	Sialb.0001s0153
1	Sialb.0001s0154
1	Sialb.0001s0156
1	Sialb.0001s0157
1	Sialb.0001s0159
1	Sialb.0001s0162
1	Sialb.0001s0164
1	Sialb.0001s0165
1	Sialb.0001s0167
1	Sialb.0001s0168
1	Sialb.0001s0170
1	Sialb.0001s0171
1	Sialb.0001s0173
2	Sialb.0010s0010
2	Sialb.0010s0012
2	Sialb.0010s0022
2	Sialb.0010s0023
2	Sialb.0010s0024
2	Sialb.0010s0025
2	Sialb.0010s0026
2	Sialb.0010s0028
2	Sialb.0010s0042
2	Sialb.0010s0043
2	Sialb.0010s0044
2	Sialb.0010s0045
2	Sialb.0010s0046
3	Sialb.0100s0002
3	Sialb.0100s0003
3	Sialb.0100s0006
3	Sialb.0100s0007
3	Sialb.0100s0009
3	Sialb.0100s0014
3	Sialb.0100s0021
3	Sialb.0100s0023
3	Sialb.0100s0028
3	Sialb.0100s0029
3	Sialb.0100s0030
3	Sialb.0100s0035
5	Sialb.1001s0005
5	Sialb.1001s0006
5	Sialb.1001s0008
6	Sialb.1002s0003
6	Sialb.1002s0004
6	Sialb.1002s0005
6	Sialb.1002s0010
6	Sialb.1002s0011
6	Sialb.1002s0012
6	Sialb.1002s0014
6	Sialb.1002s0016
6	Sialb.1002s0017
6	Sialb.1002s0018
6	Sialb.1002s0019
6	Sialb.1002s0022
6	Sialb.1002s0023
6	Sialb.1002s0024
8	Sialb.1003s0003
8	Sialb.1003s0010
8	Sialb.1003s0011
9	Sialb.1004s0005
9	Sialb.1004s0006
9	Sialb.1004s0014
9	Sialb.1004s0015
9	Sialb.1004s0016
9	Sialb.1004s0017
9	Sialb.1004s0018
11	Sialb.1005s0003
11	Sialb.1005s0004
11	Sialb.1005s0008
11	Sialb.1005s0009
11	Sialb.1005s0010
11	Sialb.1005s0012
11	Sialb.1005s0013
11	Sialb.1005s0014
11	Sialb.1005s0020
11	Sialb.1005s0021
12	Sialb.1006s0001
12	Sialb.1006s0002
12	Sialb.1006s0003
12	Sialb.1006s0006
12	Sialb.1006s0008
12	Sialb.1006s0009
12	Sialb.1006s0010
12	Sialb.1006s0011
12	Sialb.1006s0014
14	Sialb.1010s0004
14	Sialb.1010s0005
14	Sialb.1010s0006
14	Sialb.1010s0007
14	Sialb.1010s0008
14	Sialb.1010s0009
14	Sialb.1010s0010
14	Sialb.1010s0011
14	Sialb.1010s0013
14	Sialb.1010s0014
15	Sialb.1011s0001
15	Sialb.1011s0007
15	Sialb.1011s0009
15	Sialb.1011s0010
16	Sialb.1012s0002
16	Sialb.1012s0004
16	Sialb.1012s0005
16	Sialb.1012s0006
16	Sialb.1012s0009
16	Sialb.1012s0010
16	Sialb.1012s0011
16	Sialb.1012s0013
16	Sialb.1012s0014
16	Sialb.1012s0015
16	Sialb.1012s0016
17	Sialb.1013s0008
17	Sialb.1013s0010
17	Sialb.1013s0011
17	Sialb.1013s0013
17	Sialb.1013s0015
17	Sialb.1013s0016
17	Sialb.1013s0018
17	Sialb.1013s0019
17	Sialb.1013s0020
17	Sialb.1013s0022
18	Sialb.1015s0009
18	Sialb.1015s0010
18	Sialb.1015s0011
20	Sialb.1017s0002
20	Sialb.1017s0003
20	Sialb.1017s0005
20	Sialb.1017s0008
20	Sialb.1017s0009
22	Sialb.1018s0001
22	Sialb.1018s0002
22	Sialb.1018s0003
22	Sialb.1018s0004
22	Sialb.1018s0005
22	Sialb.1018s0006
22	Sialb.1018s0007
22	Sialb.1018s0008
22	Sialb.1018s0009
22	Sialb.1018s0012
22	Sialb.1018s0013
22	Sialb.1018s0014
22	Sialb.1018s0015
22	Sialb.1018s0020
22	Sialb.1018s0021
22	Sialb.1018s0022
22	Sialb.1018s0026
22	Sialb.1018s0030
22	Sialb.1018s0032
22	Sialb.1018s0033
23	Sialb.0102s0003
23	Sialb.0102s0004
23	Sialb.0102s0007
23	Sialb.0102s0009
23	Sialb.0102s0010
23	Sialb.0102s0011
23	Sialb.0102s0012
23	Sialb.0102s0013
23	Sialb.0102s0014
23	Sialb.0102s0015
23	Sialb.0102s0016
23	Sialb.0102s0017
23	Sialb.0102s0018
23	Sialb.0102s0019
23	Sialb.0102s0022
23	Sialb.0102s0025
23	Sialb.0102s0026
23	Sialb.0102s0030
23	Sialb.0102s0031
23	Sialb.0102s0033
23	Sialb.0102s0035
23	Sialb.0102s0037
23	Sialb.0102s0038
23	Sialb.0102s0039
23	Sialb.0102s0042
23	Sialb.0102s0045
23	Sialb.0102s0047
23	Sialb.0102s0048
23	Sialb.0102s0049
23	Sialb.0102s0050
23	Sialb.0102s0054
23	Sialb.0102s0055
23	Sialb.0102s0057
23	Sialb.0102s0062
23	Sialb.0102s0063
23	Sialb.0102s0069
23	Sialb.0102s0072
23	Sialb.0102s0073
24	Sialb.1020s0002
24	Sialb.1020s0003
24	Sialb.1020s0004
24	Sialb.1020s0006
24	Sialb.1020s0007
24	Sialb.1020s0008
24	Sialb.1020s0010
25	Sialb.1021s0002
25	Sialb.1021s0003
25	Sialb.1021s0005
25	Sialb.1021s0008
25	Sialb.1021s0010
25	Sialb.1021s0011
25	Sialb.1021s0013
25	Sialb.1021s0015
25	Sialb.1021s0016
25	Sialb.1021s0017
25	Sialb.1021s0018
25	Sialb.1021s0019
25	Sialb.1021s0020
25	Sialb.1021s0022
25	Sialb.1021s0023
26	Sialb.1022s0002
26	Sialb.1022s0003
26	Sialb.1022s0009
27	Sialb.1024s0005
27	Sialb.1024s0006
27	Sialb.1024s0008
27	Sialb.1024s0009
27	Sialb.1024s0011
27	Sialb.1024s0016
27	Sialb.1024s0019
27	Sialb.1024s0021
29	Sialb.1026s0001
29	Sialb.1026s0002
29	Sialb.1026s0003
29	Sialb.1026s0005
29	Sialb.1026s0006
29	Sialb.1026s0007
29	Sialb.1026s0008
29	Sialb.1026s0009
29	Sialb.1026s0010
29	Sialb.1026s0011
29	Sialb.1026s0012
29	Sialb.1026s0014
29	Sialb.1026s0015
29	Sialb.1026s0018
29	Sialb.1026s0019
29	Sialb.1026s0020
29	Sialb.1026s0021
29	Sialb.1026s0023
30	Sialb.1028s0001
30	Sialb.1028s0004
30	Sialb.1028s0006
30	Sialb.1028s0007
30	Sialb.1028s0008
30	Sialb.1028s0009
30	Sialb.1028s0011
30	Sialb.1028s0013
30	Sialb.1028s0014
30	Sialb.1028s0016
30	Sialb.1028s0017
30	Sialb.1028s0019
31	Sialb.1029s0004
31	Sialb.1029s0007
31	Sialb.1029s0008
32	Sialb.0103s0005
32	Sialb.0103s0007
32	Sialb.0103s0009
32	Sialb.0103s0024
32	Sialb.0103s0035
33	Sialb.1030s0003
33	Sialb.1030s0004
33	Sialb.1030s0006
33	Sialb.1030s0013
33	Sialb.1030s0015
33	Sialb.1030s0016
33	Sialb.1030s0018
33	Sialb.1030s0020
33	Sialb.1030s0021
33	Sialb.1030s0022
35	Sialb.1032s0002
35	Sialb.1032s0004
35	Sialb.1032s0005
35	Sialb.1032s0006
35	Sialb.1032s0007
35	Sialb.1032s0008
35	Sialb.1032s0009
35	Sialb.1032s0010
35	Sialb.1032s0011
35	Sialb.1032s0012
35	Sialb.1032s0013
35	Sialb.1032s0016
35	Sialb.1032s0017
35	Sialb.1032s0019
35	Sialb.1032s0020
35	Sialb.1032s0021
37	Sialb.1033s0001
37	Sialb.1033s0004
38	Sialb.1034s0007
38	Sialb.1034s0009
38	Sialb.1034s0012
38	Sialb.1034s0013
38	Sialb.1034s0014
38	Sialb.1034s0016
38	Sialb.1034s0017
38	Sialb.1034s0019
38	Sialb.1034s0021
39	Sialb.1035s0001
39	Sialb.1035s0002
39	Sialb.1035s0004
39	Sialb.1035s0005
39	Sialb.1035s0006
39	Sialb.1035s0007
39	Sialb.1035s0008
39	Sialb.1035s0009
39	Sialb.1035s0010
39	Sialb.1035s0011
39	Sialb.1035s0013
39	Sialb.1035s0016
39	Sialb.1035s0017
39	Sialb.1035s0018
39	Sialb.1035s0020
39	Sialb.1035s0021
39	Sialb.1035s0022
40	Sialb.1036s0003
40	Sialb.1036s0007
40	Sialb.1036s0009
40	Sialb.1036s0012
43	Sialb.1038s0005
43	Sialb.1038s0006
43	Sialb.1038s0007
43	Sialb.1038s0008
43	Sialb.1038s0009
44	Sialb.0104s0001
44	Sialb.0104s0002
44	Sialb.0104s0003
44	Sialb.0104s0005
44	Sialb.0104s0010
44	Sialb.0104s0011
44	Sialb.0104s0012
44	Sialb.0104s0013
44	Sialb.0104s0019
44	Sialb.0104s0020
44	Sialb.0104s0024
44	Sialb.0104s0027
44	Sialb.0104s0029
44	Sialb.0104s0032
44	Sialb.0104s0033
44	Sialb.0104s0035
44	Sialb.0104s0036
44	Sialb.0104s0037
44	Sialb.0104s0038
44	Sialb.0104s0039
44	Sialb.0104s0040
44	Sialb.0104s0041
44	Sialb.0104s0045
44	Sialb.0104s0046
44	Sialb.0104s0048
44	Sialb.0104s0051
44	Sialb.0104s0054
44	Sialb.0104s0058
44	Sialb.0104s0059
44	Sialb.0104s0061
44	Sialb.0104s0063
44	Sialb.0104s0064
44	Sialb.0104s0065
44	Sialb.0104s0067
44	Sialb.0104s0068
44	Sialb.0104s0069
44	Sialb.0104s0070
44	Sialb.0104s0071
44	Sialb.0104s0072
44	Sialb.0104s0074
44	Sialb.0104s0076
44	Sialb.0104s0077
44	Sialb.0104s0078
44	Sialb.0104s0079
44	Sialb.0104s0081
44	Sialb.0104s0082
44	Sialb.0104s0087
44	Sialb.0104s0088
44	Sialb.0104s0093
44	Sialb.0104s0094
44	Sialb.0104s0095
44	Sialb.0104s0096
44	Sialb.0104s0098
44	Sialb.0104s0099
44	Sialb.0104s0102
44	Sialb.0104s0104
44	Sialb.0104s0106
44	Sialb.0104s0108
44	Sialb.0104s0109
44	Sialb.0104s0110
44	Sialb.0104s0111
44	Sialb.0104s0112
44	Sialb.0104s0113
44	Sialb.0104s0114
44	Sialb.0104s0115
44	Sialb.0104s0116
44	Sialb.0104s0123
44	Sialb.0104s0125
44	Sialb.0104s0127
44	Sialb.0104s0128
44	Sialb.0104s0129
44	Sialb.0104s0130
44	Sialb.0104s0133
44	Sialb.0104s0135
44	Sialb.0104s0136
44	Sialb.0104s0137
44	Sialb.0104s0138
44	Sialb.0104s0139
44	Sialb.0104s0140
44	Sialb.0104s0141
44	Sialb.0104s0142
44	Sialb.0104s0144
44	Sialb.0104s0145
44	Sialb.0104s0146
44	Sialb.0104s0147
44	Sialb.0104s0148
44	Sialb.0104s0149
44	Sialb.0104s0150
44	Sialb.0104s0152
44	Sialb.0104s0153
44	Sialb.0104s0154
44	Sialb.0104s0155
44	Sialb.0104s0156
44	Sialb.0104s0157
44	Sialb.0104s0161
44	Sialb.0104s0162
44	Sialb.0104s0163
44	Sialb.0104s0166
44	Sialb.0104s0169
44	Sialb.0104s0171
44	Sialb.0104s0172
44	Sialb.0104s0173
44	Sialb.0104s0174
44	Sialb.0104s0175
44	Sialb.0104s0179
44	Sialb.0104s0182
44	Sialb.0104s0185
44	Sialb.0104s0189
44	Sialb.0104s0191
44	Sialb.0104s0194
44	Sialb.0104s0195
44	Sialb.0104s0197
44	Sialb.0104s0198
44	Sialb.0104s0201
44	Sialb.0104s0202
44	Sialb.0104s0203
44	Sialb.0104s0206
44	Sialb.0104s0207
44	Sialb.0104s0208
44	Sialb.0104s0209
44	Sialb.0104s0211
44	Sialb.0104s0212
44	Sialb.0104s0213
44	Sialb.0104s0215
44	Sialb.0104s0216
44	Sialb.0104s0217
44	Sialb.0104s0218
44	Sialb.0104s0219
44	Sialb.0104s0220
44	Sialb.0104s0223
44	Sialb.0104s0224
44	Sialb.0104s0225
44	Sialb.0104s0226
44	Sialb.0104s0227
44	Sialb.0104s0230
44	Sialb.0104s0231
44	Sialb.0104s0235
44	Sialb.0104s0236
44	Sialb.0104s0238
44	Sialb.0104s0241
44	Sialb.0104s0242
44	Sialb.0104s0246
44	Sialb.0104s0247
44	Sialb.0104s0249
44	Sialb.0104s0250
44	Sialb.0104s0251
44	Sialb.0104s0254
44	Sialb.0104s0255
44	Sialb.0104s0256
44	Sialb.0104s0257
44	Sialb.0104s0259
44	Sialb.0104s0264
44	Sialb.0104s0265
44	Sialb.0104s0266
44	Sialb.0104s0267
44	Sialb.0104s0268
44	Sialb.0104s0269
44	Sialb.0104s0270
44	Sialb.0104s0272
44	Sialb.0104s0273
44	Sialb.0104s0275
44	Sialb.0104s0277
44	Sialb.0104s0278
44	Sialb.0104s0282
44	Sialb.0104s0285
44	Sialb.0104s0286
44	Sialb.0104s0287
44	Sialb.0104s0288
44	Sialb.0104s0289
44	Sialb.0104s0290
44	Sialb.0104s0298
44	Sialb.0104s0299
44	Sialb.0104s0300
44	Sialb.0104s0301
44	Sialb.0104s0302
44	Sialb.0104s0303
44	Sialb.0104s0304
44	Sialb.0104s0306
44	Sialb.0104s0309
44	Sialb.0104s0311
44	Sialb.0104s0312
44	Sialb.0104s0313
44	Sialb.0104s0317
44	Sialb.0104s0318
44	Sialb.0104s0320
44	Sialb.0104s0323
44	Sialb.0104s0326
44	Sialb.0104s0330
44	Sialb.0104s0332
44	Sialb.0104s0334
44	Sialb.0104s0335
44	Sialb.0104s0336
44	Sialb.0104s0338
44	Sialb.0104s0339
44	Sialb.0104s0342
44	Sialb.0104s0346
44	Sialb.0104s0348
45	Sialb.1040s0005
45	Sialb.1040s0006
46	Sialb.1041s0006
46	Sialb.1041s0010
46	Sialb.1041s0011
47	Sialb.1043s0002
47	Sialb.1043s0003
47	Sialb.1043s0004
47	Sialb.1043s0006
47	Sialb.1043s0007
47	Sialb.1043s0008
47	Sialb.1043s0010
47	Sialb.1043s0011
47	Sialb.1043s0012
47	Sialb.1043s0014
47	Sialb.1043s0015
47	Sialb.1043s0017
47	Sialb.1043s0018
47	Sialb.1043s0019
47	Sialb.1043s0020
47	Sialb.1043s0021
47	Sialb.1043s0022
47	Sialb.1043s0023
47	Sialb.1043s0028
47	Sialb.1043s0029
48	Sialb.1044s0001
48	Sialb.1044s0002
48	Sialb.1044s0014
50	Sialb.1046s0005
50	Sialb.1046s0006
50	Sialb.1046s0007
50	Sialb.1046s0008
50	Sialb.1046s0009
50	Sialb.1046s0011
50	Sialb.1046s0012
50	Sialb.1046s0018
50	Sialb.1046s0019
50	Sialb.1046s0020
50	Sialb.1046s0022
50	Sialb.1046s0023
52	Sialb.1047s0007
52	Sialb.1047s0009
52	Sialb.1047s0011
53	Sialb.1048s0005
53	Sialb.1048s0006
54	Sialb.1049s0005
54	Sialb.1049s0007
54	Sialb.1049s0009
54	Sialb.1049s0010
54	Sialb.1049s0011
54	Sialb.1049s0012
54	Sialb.1049s0014
54	Sialb.1049s0016
54	Sialb.1049s0017
54	Sialb.1049s0020
54	Sialb.1049s0021
54	Sialb.1049s0022
54	Sialb.1049s0024
54	Sialb.1049s0026
55	Sialb.0105s0001
55	Sialb.0105s0011
55	Sialb.0105s0019
56	Sialb.1051s0002
56	Sialb.1051s0003
56	Sialb.1051s0005
57	Sialb.1053s0004
57	Sialb.1053s0008
57	Sialb.1053s0010
58	Sialb.1054s0001
58	Sialb.1054s0002
58	Sialb.1054s0003
58	Sialb.1054s0004
58	Sialb.1054s0006
58	Sialb.1054s0009
58	Sialb.1054s0010
58	Sialb.1054s0012
58	Sialb.1054s0013
58	Sialb.1054s0014
58	Sialb.1054s0015
58	Sialb.1054s0016
58	Sialb.1054s0017
58	Sialb.1054s0018
58	Sialb.1054s0020
60	Sialb.1056s0001
60	Sialb.1056s0002
60	Sialb.1056s0005
60	Sialb.1056s0007
61	Sialb.1057s0001
61	Sialb.1057s0002
61	Sialb.1057s0004
61	Sialb.1057s0005
61	Sialb.1057s0008
61	Sialb.1057s0010
61	Sialb.1057s0011
61	Sialb.1057s0012
62	Sialb.1058s0001
62	Sialb.1058s0003
62	Sialb.1058s0004
62	Sialb.1058s0005
62	Sialb.1058s0009
62	Sialb.1058s0012
62	Sialb.1058s0013
62	Sialb.1058s0014
62	Sialb.1058s0016
62	Sialb.1058s0019
62	Sialb.1058s0020
62	Sialb.1058s0021
64	Sialb.0106s0001
64	Sialb.0106s0002
64	Sialb.0106s0005
64	Sialb.0106s0006
64	Sialb.0106s0010
64	Sialb.0106s0012
64	Sialb.0106s0013
64	Sialb.0106s0015
64	Sialb.0106s0018
64	Sialb.0106s0019
64	Sialb.0106s0020
64	Sialb.0106s0024
64	Sialb.0106s0025
64	Sialb.0106s0026
64	Sialb.0106s0029
64	Sialb.0106s0030
64	Sialb.0106s0032
64	Sialb.0106s0035
64	Sialb.0106s0036
64	Sialb.0106s0037
64	Sialb.0106s0038
64	Sialb.0106s0044
64	Sialb.0106s0045
65	Sialb.1060s0003
65	Sialb.1060s0004
65	Sialb.1060s0006
65	Sialb.1060s0008
65	Sialb.1060s0010
65	Sialb.1060s0011
65	Sialb.1060s0012
65	Sialb.1060s0013
65	Sialb.1060s0014
65	Sialb.1060s0015
65	Sialb.1060s0016
65	Sialb.1060s0017
65	Sialb.1060s0018
65	Sialb.1060s0022
65	Sialb.1060s0024
65	Sialb.1060s0025
65	Sialb.1060s0026
65	Sialb.1060s0028
66	Sialb.1061s0001
66	Sialb.1061s0002
66	Sialb.1061s0003
66	Sialb.1061s0004
66	Sialb.1061s0007
66	Sialb.1061s0010
66	Sialb.1061s0011
66	Sialb.1061s0012
66	Sialb.1061s0015
66	Sialb.1061s0016
66	Sialb.1061s0018
66	Sialb.1061s0019
66	Sialb.1061s0021
67	Sialb.1062s0001
67	Sialb.1062s0002
67	Sialb.1062s0003
67	Sialb.1062s0004
67	Sialb.1062s0005
67	Sialb.1062s0007
67	Sialb.1062s0009
67	Sialb.1062s0010
67	Sialb.1062s0011
67	Sialb.1062s0012
67	Sialb.1062s0013
67	Sialb.1062s0014
67	Sialb.1062s0015
67	Sialb.1062s0017
67	Sialb.1062s0018
68	Sialb.1063s0001
68	Sialb.1063s0002
68	Sialb.1063s0003
69	Sialb.1064s0001
69	Sialb.1064s0002
69	Sialb.1064s0003
69	Sialb.1064s0004
69	Sialb.1064s0005
69	Sialb.1064s0007
69	Sialb.1064s0008
69	Sialb.1064s0011
69	Sialb.1064s0012
69	Sialb.1064s0013
69	Sialb.1064s0014
69	Sialb.1064s0015
69	Sialb.1064s0018
69	Sialb.1064s0019
70	Sialb.1066s0001
70	Sialb.1066s0003
70	Sialb.1066s0004
70	Sialb.1066s0005
70	Sialb.1066s0007
72	Sialb.1068s0006
72	Sialb.1068s0007
72	Sialb.1068s0010
74	Sialb.0107s0018
75	Sialb.1070s0002
75	Sialb.1070s0003
75	Sialb.1070s0004
75	Sialb.1070s0006
75	Sialb.1070s0009
75	Sialb.1070s0010
75	Sialb.1070s0013
76	Sialb.1072s0001
76	Sialb.1072s0002
76	Sialb.1072s0003
76	Sialb.1072s0007
76	Sialb.1072s0009
76	Sialb.1072s0010
76	Sialb.1072s0011
76	Sialb.1072s0012
76	Sialb.1072s0013
76	Sialb.1072s0014
76	Sialb.1072s0015
76	Sialb.1072s0016
76	Sialb.1072s0018
76	Sialb.1072s0020
76	Sialb.1072s0023
76	Sialb.1072s0026
76	Sialb.1072s0030
76	Sialb.1072s0031
76	Sialb.1072s0033
76	Sialb.1072s0034
77	Sialb.1073s0003
77	Sialb.1073s0005
77	Sialb.1073s0006
77	Sialb.1073s0007
77	Sialb.1073s0008
77	Sialb.1073s0009
77	Sialb.1073s0010
77	Sialb.1073s0013
79	Sialb.1075s0005
79	Sialb.1075s0006
79	Sialb.1075s0007
79	Sialb.1075s0008
79	Sialb.1075s0012
79	Sialb.1075s0014
79	Sialb.1075s0017
79	Sialb.1075s0018
80	Sialb.1076s0003
80	Sialb.1076s0004
80	Sialb.1076s0005
80	Sialb.1076s0008
80	Sialb.1076s0010
80	Sialb.1076s0011
80	Sialb.1076s0012
80	Sialb.1076s0013
80	Sialb.1076s0014
81	Sialb.1078s0004
81	Sialb.1078s0005
82	Sialb.1079s0001
82	Sialb.1079s0002
82	Sialb.1079s0003
82	Sialb.1079s0004
82	Sialb.1079s0005
82	Sialb.1079s0008
82	Sialb.1079s0009
82	Sialb.1079s0010
82	Sialb.1079s0011
82	Sialb.1079s0012
82	Sialb.1079s0016
82	Sialb.1079s0017
82	Sialb.1079s0019
82	Sialb.1079s0020
82	Sialb.1079s0021
82	Sialb.1079s0022
82	Sialb.1079s0023
82	Sialb.1079s0024
83	Sialb.0108s0001
83	Sialb.0108s0002
83	Sialb.0108s0003
83	Sialb.0108s0006
83	Sialb.0108s0007
83	Sialb.0108s0008
83	Sialb.0108s0009
83	Sialb.0108s0010
83	Sialb.0108s0011
83	Sialb.0108s0012
83	Sialb.0108s0014
83	Sialb.0108s0017
83	Sialb.0108s0018
83	Sialb.0108s0020
83	Sialb.0108s0022
83	Sialb.0108s0024
83	Sialb.0108s0025
83	Sialb.0108s0027
83	Sialb.0108s0028
83	Sialb.0108s0029
83	Sialb.0108s0031
83	Sialb.0108s0032
83	Sialb.0108s0034
83	Sialb.0108s0036
83	Sialb.0108s0038
83	Sialb.0108s0039
83	Sialb.0108s0040
83	Sialb.0108s0044
83	Sialb.0108s0046
83	Sialb.0108s0049
83	Sialb.0108s0050
83	Sialb.0108s0051
83	Sialb.0108s0052
83	Sialb.0108s0053
83	Sialb.0108s0054
83	Sialb.0108s0055
83	Sialb.0108s0056
83	Sialb.0108s0058
83	Sialb.0108s0059
83	Sialb.0108s0060
83	Sialb.0108s0061
83	Sialb.0108s0062
83	Sialb.0108s0063
83	Sialb.0108s0064
83	Sialb.0108s0068
83	Sialb.0108s0069
83	Sialb.0108s0070
83	Sialb.0108s0071
83	Sialb.0108s0072
83	Sialb.0108s0073
83	Sialb.0108s0074
83	Sialb.0108s0075
83	Sialb.0108s0078
83	Sialb.0108s0080
83	Sialb.0108s0081
83	Sialb.0108s0082
83	Sialb.0108s0083
83	Sialb.0108s0084
83	Sialb.0108s0085
83	Sialb.0108s0086
83	Sialb.0108s0087
83	Sialb.0108s0088
83	Sialb.0108s0091
83	Sialb.0108s0092
83	Sialb.0108s0093
83	Sialb.0108s0094
83	Sialb.0108s0095
83	Sialb.0108s0097
83	Sialb.0108s0101
83	Sialb.0108s0102
83	Sialb.0108s0104
83	Sialb.0108s0105
83	Sialb.0108s0109
83	Sialb.0108s0110
83	Sialb.0108s0111
84	Sialb.1080s0004
84	Sialb.1080s0005
84	Sialb.1080s0006
84	Sialb.1080s0007
84	Sialb.1080s0008
84	Sialb.1080s0012
85	Sialb.1085s0001
85	Sialb.1085s0003
85	Sialb.1085s0004
85	Sialb.1085s0005
86	Sialb.1086s0001
87	Sialb.1087s0010
87	Sialb.1087s0012
87	Sialb.1087s0013
87	Sialb.1087s0014
88	Sialb.1089s0001
88	Sialb.1089s0002
88	Sialb.1089s0003
88	Sialb.1089s0004
88	Sialb.1089s0006
88	Sialb.1089s0007
88	Sialb.1089s0008
88	Sialb.1089s0009
88	Sialb.1089s0010
88	Sialb.1089s0014
88	Sialb.1089s0015
89	Sialb.0109s0001
89	Sialb.0109s0002
89	Sialb.0109s0003
89	Sialb.0109s0004
89	Sialb.0109s0006
89	Sialb.0109s0007
89	Sialb.0109s0008
89	Sialb.0109s0014
89	Sialb.0109s0015
89	Sialb.0109s0017
89	Sialb.0109s0018
89	Sialb.0109s0019
89	Sialb.0109s0020
89	Sialb.0109s0021
89	Sialb.0109s0022
89	Sialb.0109s0024
89	Sialb.0109s0026
89	Sialb.0109s0027
89	Sialb.0109s0028
89	Sialb.0109s0029
89	Sialb.0109s0030
89	Sialb.0109s0031
89	Sialb.0109s0033
89	Sialb.0109s0034
89	Sialb.0109s0036
89	Sialb.0109s0037
89	Sialb.0109s0038
89	Sialb.0109s0039
89	Sialb.0109s0040
89	Sialb.0109s0041
89	Sialb.0109s0043
89	Sialb.0109s0044
89	Sialb.0109s0045
89	Sialb.0109s0046
89	Sialb.0109s0047
89	Sialb.0109s0048
89	Sialb.0109s0051
89	Sialb.0109s0053
89	Sialb.0109s0055
89	Sialb.0109s0056
89	Sialb.0109s0057
89	Sialb.0109s0058
89	Sialb.0109s0059
89	Sialb.0109s0060
89	Sialb.0109s0063
89	Sialb.0109s0064
89	Sialb.0109s0065
89	Sialb.0109s0066
89	Sialb.0109s0067
89	Sialb.0109s0068
89	Sialb.0109s0069
89	Sialb.0109s0070
89	Sialb.0109s0071
89	Sialb.0109s0073
89	Sialb.0109s0074
89	Sialb.0109s0076
89	Sialb.0109s0080
90	Sialb.1090s0003
90	Sialb.1090s0005
90	Sialb.1090s0016
90	Sialb.1090s0019
90	Sialb.1090s0020
91	Sialb.1091s0002
91	Sialb.1091s0003
91	Sialb.1091s0007
91	Sialb.1091s0009
91	Sialb.1091s0010
91	Sialb.1091s0011
92	Sialb.1092s0001
92	Sialb.1092s0005
92	Sialb.1092s0007
92	Sialb.1092s0008
92	Sialb.1092s0010
92	Sialb.1092s0013
92	Sialb.1092s0014
92	Sialb.1092s0015
92	Sialb.1092s0016
92	Sialb.1092s0017
92	Sialb.1092s0019
93	Sialb.1093s0001
93	Sialb.1093s0002
94	Sialb.1094s0001
94	Sialb.1094s0004
94	Sialb.1094s0007
94	Sialb.1094s0010
94	Sialb.1094s0011
94	Sialb.1094s0012
94	Sialb.1094s0013
94	Sialb.1094s0014
94	Sialb.1094s0015
94	Sialb.1094s0016
94	Sialb.1094s0017
94	Sialb.1094s0018
95	Sialb.1095s0002
95	Sialb.1095s0005
95	Sialb.1095s0007
96	Sialb.1096s0008
96	Sialb.1096s0009
97	Sialb.1097s0001
97	Sialb.1097s0002
97	Sialb.1097s0003
97	Sialb.1097s0004
97	Sialb.1097s0007
97	Sialb.1097s0008
97	Sialb.1097s0009
98	Sialb.1098s0003
98	Sialb.1098s0004
98	Sialb.1098s0006
98	Sialb.1098s0008
99	Sialb.1099s0007
99	Sialb.1099s0009
100	Sialb.0011s0002
100	Sialb.0011s0003
100	Sialb.0011s0004
100	Sialb.0011s0005
100	Sialb.0011s0007
100	Sialb.0011s0009
100	Sialb.0011s0011
100	Sialb.0011s0012
100	Sialb.0011s0014
100	Sialb.0011s0015
100	Sialb.0011s0016
100	Sialb.0011s0017
100	Sialb.0011s0022
100	Sialb.0011s0024
100	Sialb.0011s0026
100	Sialb.0011s0027
100	Sialb.0011s0028
100	Sialb.0011s0033
100	Sialb.0011s0036
100	Sialb.0011s0037
100	Sialb.0011s0038
100	Sialb.0011s0039
100	Sialb.0011s0040
100	Sialb.0011s0041
100	Sialb.0011s0044
100	Sialb.0011s0045
100	Sialb.0011s0048
100	Sialb.0011s0051
100	Sialb.0011s0053
100	Sialb.0011s0056
100	Sialb.0011s0057
100	Sialb.0011s0058
100	Sialb.0011s0059
100	Sialb.0011s0060
100	Sialb.0011s0061
100	Sialb.0011s0062
100	Sialb.0011s0064
100	Sialb.0011s0065
100	Sialb.0011s0066
100	Sialb.0011s0067
100	Sialb.0011s0068
100	Sialb.0011s0070
100	Sialb.0011s0071
100	Sialb.0011s0072
100	Sialb.0011s0073
100	Sialb.0011s0075
100	Sialb.0011s0076
100	Sialb.0011s0077
100	Sialb.0011s0079
100	Sialb.0011s0081
100	Sialb.0011s0082
100	Sialb.0011s0083
100	Sialb.0011s0084
100	Sialb.0011s0085
100	Sialb.0011s0086
100	Sialb.0011s0087
100	Sialb.0011s0088
100	Sialb.0011s0089
100	Sialb.0011s0090
100	Sialb.0011s0091
100	Sialb.0011s0092
100	Sialb.0011s0093
100	Sialb.0011s0094
100	Sialb.0011s0095
100	Sialb.0011s0096
100	Sialb.0011s0098
100	Sialb.0011s0099
100	Sialb.0011s0102
100	Sialb.0011s0103
100	Sialb.0011s0104
100	Sialb.0011s0109
100	Sialb.0011s0111
100	Sialb.0011s0112
100	Sialb.0011s0114
100	Sialb.0011s0115
100	Sialb.0011s0118
100	Sialb.0011s0121
100	Sialb.0011s0122
100	Sialb.0011s0124
100	Sialb.0011s0127
100	Sialb.0011s0128
100	Sialb.0011s0129
100	Sialb.0011s0130
100	Sialb.0011s0131
100	Sialb.0011s0132
103	Sialb.1101s0001
103	Sialb.1101s0003
103	Sialb.1101s0006
103	Sialb.1101s0007
103	Sialb.1101s0008
103	Sialb.1101s0009
103	Sialb.1101s0010
103	Sialb.1101s0016
103	Sialb.1101s0017
103	Sialb.1101s0019
103	Sialb.1101s0020
103	Sialb.1101s0028
103	Sialb.1101s0030
104	Sialb.1102s0001
104	Sialb.1102s0002
104	Sialb.1102s0004
104	Sialb.1102s0005
104	Sialb.1102s0006
104	Sialb.1102s0007
104	Sialb.1102s0008
104	Sialb.1102s0009
104	Sialb.1102s0011
104	Sialb.1102s0012
104	Sialb.1102s0016
104	Sialb.1102s0017
104	Sialb.1102s0018
104	Sialb.1102s0020
105	Sialb.1104s0003
105	Sialb.1104s0004
105	Sialb.1104s0007
105	Sialb.1104s0010
105	Sialb.1104s0011
105	Sialb.1104s0012
105	Sialb.1104s0013
105	Sialb.1104s0014
105	Sialb.1104s0015
105	Sialb.1104s0016
105	Sialb.1104s0017
105	Sialb.1104s0018
105	Sialb.1104s0021
105	Sialb.1104s0022
106	Sialb.1107s0001
106	Sialb.1107s0004
106	Sialb.1107s0005
106	Sialb.1107s0010
106	Sialb.1107s0012
106	Sialb.1107s0013
106	Sialb.1107s0018
106	Sialb.1107s0019
106	Sialb.1107s0020
106	Sialb.1107s0021
106	Sialb.1107s0022
106	Sialb.1107s0023
106	Sialb.1107s0024
106	Sialb.1107s0025
106	Sialb.1107s0026
107	Sialb.1109s0004
107	Sialb.1109s0005
107	Sialb.1109s0006
107	Sialb.1109s0008
107	Sialb.1109s0009
107	Sialb.1109s0011
108	Sialb.0111s0003
108	Sialb.0111s0004
108	Sialb.0111s0006
108	Sialb.0111s0007
108	Sialb.0111s0011
108	Sialb.0111s0012
108	Sialb.0111s0013
108	Sialb.0111s0016
108	Sialb.0111s0017
108	Sialb.0111s0018
108	Sialb.0111s0021
108	Sialb.0111s0022
108	Sialb.0111s0023
108	Sialb.0111s0028
108	Sialb.0111s0029
108	Sialb.0111s0030
108	Sialb.0111s0031
108	Sialb.0111s0032
108	Sialb.0111s0034
108	Sialb.0111s0035
108	Sialb.0111s0036
108	Sialb.0111s0037
108	Sialb.0111s0039
108	Sialb.0111s0041
108	Sialb.0111s0043
108	Sialb.0111s0044
108	Sialb.0111s0045
108	Sialb.0111s0046
108	Sialb.0111s0047
108	Sialb.0111s0049
108	Sialb.0111s0050
108	Sialb.0111s0051
108	Sialb.0111s0052
108	Sialb.0111s0053
108	Sialb.0111s0054
108	Sialb.0111s0056
108	Sialb.0111s0058
108	Sialb.0111s0061
108	Sialb.0111s0062
108	Sialb.0111s0063
108	Sialb.0111s0065
108	Sialb.0111s0066
108	Sialb.0111s0067
108	Sialb.0111s0068
111	Sialb.1113s0001
111	Sialb.1113s0004
111	Sialb.1113s0006
111	Sialb.1113s0007
111	Sialb.1113s0008
111	Sialb.1113s0009
111	Sialb.1113s0010
111	Sialb.1113s0012
111	Sialb.1113s0013
111	Sialb.1113s0014
111	Sialb.1113s0015
111	Sialb.1113s0016
111	Sialb.1113s0017
111	Sialb.1113s0018
111	Sialb.1113s0019
112	Sialb.1114s0005
112	Sialb.1114s0006
113	Sialb.1115s0002
113	Sialb.1115s0003
113	Sialb.1115s0004
113	Sialb.1115s0006
113	Sialb.1115s0007
113	Sialb.1115s0009
113	Sialb.1115s0013
113	Sialb.1115s0014
113	Sialb.1115s0016
113	Sialb.1115s0017
113	Sialb.1115s0018
113	Sialb.1115s0019
113	Sialb.1115s0020
113	Sialb.1115s0021
113	Sialb.1115s0022
113	Sialb.1115s0023
113	Sialb.1115s0024
113	Sialb.1115s0025
113	Sialb.1115s0026
114	Sialb.1116s0004
114	Sialb.1116s0007
114	Sialb.1116s0008
114	Sialb.1116s0009
114	Sialb.1116s0013
114	Sialb.1116s0016
114	Sialb.1116s0017
114	Sialb.1116s0018
114	Sialb.1116s0019
114	Sialb.1116s0020
114	Sialb.1116s0021
115	Sialb.1117s0001
115	Sialb.1117s0002
115	Sialb.1117s0003
115	Sialb.1117s0005
115	Sialb.1117s0006
115	Sialb.1117s0008
115	Sialb.1117s0009
115	Sialb.1117s0010
115	Sialb.1117s0015
115	Sialb.1117s0016
116	Sialb.1118s0003
116	Sialb.1118s0004
116	Sialb.1118s0005
116	Sialb.1118s0007
117	Sialb.1119s0001
117	Sialb.1119s0003
117	Sialb.1119s0006
117	Sialb.1119s0009
117	Sialb.1119s0012
117	Sialb.1119s0013
117	Sialb.1119s0014
117	Sialb.1119s0015
117	Sialb.1119s0016
117	Sialb.1119s0019
118	Sialb.0112s0001
118	Sialb.0112s0002
118	Sialb.0112s0004
118	Sialb.0112s0005
118	Sialb.0112s0006
118	Sialb.0112s0007
118	Sialb.0112s0013
118	Sialb.0112s0015
118	Sialb.0112s0017
118	Sialb.0112s0021
118	Sialb.0112s0024
118	Sialb.0112s0029
118	Sialb.0112s0030
118	Sialb.0112s0032
118	Sialb.0112s0035
118	Sialb.0112s0038
118	Sialb.0112s0039
118	Sialb.0112s0040
119	Sialb.1120s0001
119	Sialb.1120s0004
119	Sialb.1120s0007
120	Sialb.1122s0001
120	Sialb.1122s0002
120	Sialb.1122s0003
120	Sialb.1122s0004
120	Sialb.1122s0005
120	Sialb.1122s0006
120	Sialb.1122s0014
120	Sialb.1122s0015
120	Sialb.1122s0016
120	Sialb.1122s0018
120	Sialb.1122s0019
120	Sialb.1122s0020
120	Sialb.1122s0021
120	Sialb.1122s0022
120	Sialb.1122s0023
121	Sialb.1123s0001
121	Sialb.1123s0003
121	Sialb.1123s0005
124	Sialb.1128s0003
124	Sialb.1128s0005
124	Sialb.1128s0007
124	Sialb.1128s0008
124	Sialb.1128s0009
124	Sialb.1128s0010
124	Sialb.1128s0011
124	Sialb.1128s0012
124	Sialb.1128s0013
124	Sialb.1128s0014
125	Sialb.1129s0004
125	Sialb.1129s0005
125	Sialb.1129s0008
126	Sialb.0113s0009
126	Sialb.0113s0010
126	Sialb.0113s0017
126	Sialb.0113s0019
126	Sialb.0113s0024
126	Sialb.0113s0026
126	Sialb.0113s0028
127	Sialb.1130s0004
127	Sialb.1130s0006
127	Sialb.1130s0007
127	Sialb.1130s0009
127	Sialb.1130s0011
127	Sialb.1130s0012
127	Sialb.1130s0013
127	Sialb.1130s0016
127	Sialb.1130s0018
127	Sialb.1130s0019
127	Sialb.1130s0020
127	Sialb.1130s0023
129	Sialb.1131s0005
129	Sialb.1131s0006
129	Sialb.1131s0007
130	Sialb.1134s0001
130	Sialb.1134s0002
130	Sialb.1134s0003
130	Sialb.1134s0009
131	Sialb.1136s0001
131	Sialb.1136s0002
131	Sialb.1136s0003
131	Sialb.1136s0004
131	Sialb.1136s0008
131	Sialb.1136s0009
131	Sialb.1136s0010
131	Sialb.1136s0011
131	Sialb.1136s0013
131	Sialb.1136s0016
132	Sialb.1137s0001
132	Sialb.1137s0002
132	Sialb.1137s0003
132	Sialb.1137s0004
132	Sialb.1137s0005
132	Sialb.1137s0006
132	Sialb.1137s0007
132	Sialb.1137s0010
132	Sialb.1137s0013
132	Sialb.1137s0014
132	Sialb.1137s0015
132	Sialb.1137s0017
132	Sialb.1137s0019
132	Sialb.1137s0026
132	Sialb.1137s0027
132	Sialb.1137s0028
132	Sialb.1137s0029
132	Sialb.1137s0032
132	Sialb.1137s0033
133	Sialb.1138s0002
133	Sialb.1138s0003
133	Sialb.1138s0006
133	Sialb.1138s0007
133	Sialb.1138s0008
133	Sialb.1138s0009
133	Sialb.1138s0019
134	Sialb.0114s0002
134	Sialb.0114s0005
134	Sialb.0114s0006
134	Sialb.0114s0007
134	Sialb.0114s0008
134	Sialb.0114s0009
134	Sialb.0114s0012
134	Sialb.0114s0013
134	Sialb.0114s0014
134	Sialb.0114s0015
134	Sialb.0114s0017
134	Sialb.0114s0018
134	Sialb.0114s0019
134	Sialb.0114s0022
134	Sialb.0114s0023
134	Sialb.0114s0024
134	Sialb.0114s0026
134	Sialb.0114s0027
134	Sialb.0114s0028
134	Sialb.0114s0029
134	Sialb.0114s0030
134	Sialb.0114s0031
134	Sialb.0114s0032
134	Sialb.0114s0033
134	Sialb.0114s0034
134	Sialb.0114s0037
134	Sialb.0114s0039
134	Sialb.0114s0042
134	Sialb.0114s0043
134	Sialb.0114s0044
134	Sialb.0114s0046
134	Sialb.0114s0048
134	Sialb.0114s0049
134	Sialb.0114s0051
134	Sialb.0114s0052
134	Sialb.0114s0053
134	Sialb.0114s0054
134	Sialb.0114s0059
134	Sialb.0114s0060
134	Sialb.0114s0061
134	Sialb.0114s0062
134	Sialb.0114s0063
134	Sialb.0114s0064
134	Sialb.0114s0066
134	Sialb.0114s0067
134	Sialb.0114s0068
134	Sialb.0114s0069
134	Sialb.0114s0070
134	Sialb.0114s0074
134	Sialb.0114s0075
134	Sialb.0114s0076
134	Sialb.0114s0077
134	Sialb.0114s0078
134	Sialb.0114s0080
134	Sialb.0114s0081
134	Sialb.0114s0084
134	Sialb.0114s0085
134	Sialb.0114s0088
134	Sialb.0114s0090
134	Sialb.0114s0094
134	Sialb.0114s0095
135	Sialb.1141s0001
135	Sialb.1141s0002
135	Sialb.1141s0004
135	Sialb.1141s0005
135	Sialb.1141s0010
135	Sialb.1141s0012
135	Sialb.1141s0014
135	Sialb.1141s0016
135	Sialb.1141s0018
135	Sialb.1141s0019
135	Sialb.1141s0020
136	Sialb.1142s0005
136	Sialb.1142s0006
136	Sialb.1142s0008
136	Sialb.1142s0009
136	Sialb.1142s0010
136	Sialb.1142s0011
136	Sialb.1142s0014
136	Sialb.1142s0017
136	Sialb.1142s0018
136	Sialb.1142s0019
136	Sialb.1142s0020
137	Sialb.1145s0001
137	Sialb.1145s0004
137	Sialb.1145s0005
137	Sialb.1145s0006
137	Sialb.1145s0007
137	Sialb.1145s0009
137	Sialb.1145s0011
137	Sialb.1145s0013
137	Sialb.1145s0014
137	Sialb.1145s0015
138	Sialb.1146s0001
138	Sialb.1146s0005
138	Sialb.1146s0006
138	Sialb.1146s0007
138	Sialb.1146s0008
138	Sialb.1146s0009
138	Sialb.1146s0010
138	Sialb.1146s0011
138	Sialb.1146s0012
138	Sialb.1146s0013
138	Sialb.1146s0014
138	Sialb.1146s0015
138	Sialb.1146s0016
138	Sialb.1146s0017
138	Sialb.1146s0018
138	Sialb.1146s0020
138	Sialb.1146s0021
138	Sialb.1146s0022
138	Sialb.1146s0024
138	Sialb.1146s0025
139	Sialb.1148s0001
139	Sialb.1148s0002
139	Sialb.1148s0005
139	Sialb.1148s0006
139	Sialb.1148s0007
139	Sialb.1148s0008
139	Sialb.1148s0010
139	Sialb.1148s0013
139	Sialb.1148s0015
139	Sialb.1148s0017
139	Sialb.1148s0020
139	Sialb.1148s0021
139	Sialb.1148s0022
140	Sialb.1149s0001
140	Sialb.1149s0006
140	Sialb.1149s0007
140	Sialb.1149s0008
140	Sialb.1149s0009
140	Sialb.1149s0011
140	Sialb.1149s0012
140	Sialb.1149s0013
140	Sialb.1149s0015
141	Sialb.0115s0001
141	Sialb.0115s0004
141	Sialb.0115s0006
141	Sialb.0115s0007
141	Sialb.0115s0009
141	Sialb.0115s0010
141	Sialb.0115s0011
141	Sialb.0115s0012
141	Sialb.0115s0013
141	Sialb.0115s0014
141	Sialb.0115s0016
141	Sialb.0115s0018
141	Sialb.0115s0021
141	Sialb.0115s0022
141	Sialb.0115s0023
141	Sialb.0115s0024
141	Sialb.0115s0025
141	Sialb.0115s0026
141	Sialb.0115s0027
141	Sialb.0115s0029
141	Sialb.0115s0030
141	Sialb.0115s0031
141	Sialb.0115s0032
141	Sialb.0115s0033
141	Sialb.0115s0034
141	Sialb.0115s0035
141	Sialb.0115s0036
141	Sialb.0115s0037
141	Sialb.0115s0038
141	Sialb.0115s0039
141	Sialb.0115s0040
141	Sialb.0115s0041
141	Sialb.0115s0042
141	Sialb.0115s0043
141	Sialb.0115s0044
141	Sialb.0115s0045
141	Sialb.0115s0046
141	Sialb.0115s0047
141	Sialb.0115s0048
141	Sialb.0115s0049
141	Sialb.0115s0050
141	Sialb.0115s0051
141	Sialb.0115s0052
141	Sialb.0115s0053
141	Sialb.0115s0054
141	Sialb.0115s0055
141	Sialb.0115s0057
141	Sialb.0115s0058
141	Sialb.0115s0063
141	Sialb.0115s0064
141	Sialb.0115s0065
141	Sialb.0115s0066
141	Sialb.0115s0069
141	Sialb.0115s0071
141	Sialb.0115s0072
141	Sialb.0115s0073
141	Sialb.0115s0074
141	Sialb.0115s0075
141	Sialb.0115s0077
141	Sialb.0115s0078
141	Sialb.0115s0079
141	Sialb.0115s0080
141	Sialb.0115s0082
141	Sialb.0115s0083
141	Sialb.0115s0084
141	Sialb.0115s0085
141	Sialb.0115s0088
141	Sialb.0115s0089
141	Sialb.0115s0091
141	Sialb.0115s0093
141	Sialb.0115s0094
141	Sialb.0115s0095
141	Sialb.0115s0096
141	Sialb.0115s0097
141	Sialb.0115s0100
141	Sialb.0115s0101
141	Sialb.0115s0102
141	Sialb.0115s0103
141	Sialb.0115s0104
141	Sialb.0115s0105
141	Sialb.0115s0108
141	Sialb.0115s0109
141	Sialb.0115s0110
141	Sialb.0115s0112
141	Sialb.0115s0113
142	Sialb.1150s0009
142	Sialb.1150s0011
142	Sialb.1150s0012
142	Sialb.1150s0013
142	Sialb.1150s0014
142	Sialb.1150s0015
142	Sialb.1150s0016
143	Sialb.1151s0001
143	Sialb.1151s0003
143	Sialb.1151s0004
143	Sialb.1151s0011
143	Sialb.1151s0012
143	Sialb.1151s0013
143	Sialb.1151s0017
145	Sialb.1153s0006
145	Sialb.1153s0009
145	Sialb.1153s0012
145	Sialb.1153s0013
145	Sialb.1153s0018
145	Sialb.1153s0019
145	Sialb.1153s0022
146	Sialb.1154s0006
146	Sialb.1154s0007
146	Sialb.1154s0008
146	Sialb.1154s0010
147	Sialb.1155s0003
147	Sialb.1155s0005
147	Sialb.1155s0009
147	Sialb.1155s0010
148	Sialb.1156s0002
148	Sialb.1156s0006
148	Sialb.1156s0007
148	Sialb.1156s0008
150	Sialb.1159s0001
150	Sialb.1159s0004
150	Sialb.1159s0005
150	Sialb.1159s0007
150	Sialb.1159s0008
150	Sialb.1159s0011
150	Sialb.1159s0012
150	Sialb.1159s0015
150	Sialb.1159s0018
150	Sialb.1159s0019
151	Sialb.0116s0001
151	Sialb.0116s0002
151	Sialb.0116s0010
151	Sialb.0116s0011
151	Sialb.0116s0013
151	Sialb.0116s0014
151	Sialb.0116s0018
151	Sialb.0116s0021
151	Sialb.0116s0022
151	Sialb.0116s0023
151	Sialb.0116s0025
151	Sialb.0116s0049
151	Sialb.0116s0050
151	Sialb.0116s0051
151	Sialb.0116s0054
151	Sialb.0116s0055
151	Sialb.0116s0056
151	Sialb.0116s0058
151	Sialb.0116s0060
151	Sialb.0116s0061
151	Sialb.0116s0063
151	Sialb.0116s0066
151	Sialb.0116s0069
151	Sialb.0116s0070
151	Sialb.0116s0071
151	Sialb.0116s0072
151	Sialb.0116s0073
151	Sialb.0116s0074
151	Sialb.0116s0075
151	Sialb.0116s0076
151	Sialb.0116s0081
151	Sialb.0116s0082
151	Sialb.0116s0083
151	Sialb.0116s0085
151	Sialb.0116s0086
151	Sialb.0116s0087
151	Sialb.0116s0088
151	Sialb.0116s0090
151	Sialb.0116s0092
151	Sialb.0116s0095
151	Sialb.0116s0097
151	Sialb.0116s0098
151	Sialb.0116s0099
151	Sialb.0116s0100
151	Sialb.0116s0102
151	Sialb.0116s0107
151	Sialb.0116s0108
151	Sialb.0116s0110
151	Sialb.0116s0113
151	Sialb.0116s0117
151	Sialb.0116s0118
151	Sialb.0116s0119
151	Sialb.0116s0120
151	Sialb.0116s0125
151	Sialb.0116s0128
151	Sialb.0116s0129
151	Sialb.0116s0130
151	Sialb.0116s0133
151	Sialb.0116s0134
151	Sialb.0116s0135
151	Sialb.0116s0137
151	Sialb.0116s0138
151	Sialb.0116s0140
151	Sialb.0116s0141
151	Sialb.0116s0144
151	Sialb.0116s0146
151	Sialb.0116s0147
151	Sialb.0116s0148
151	Sialb.0116s0149
151	Sialb.0116s0150
151	Sialb.0116s0152
151	Sialb.0116s0155
151	Sialb.0116s0156
151	Sialb.0116s0159
151	Sialb.0116s0161
151	Sialb.0116s0165
151	Sialb.0116s0168
151	Sialb.0116s0169
151	Sialb.0116s0170
151	Sialb.0116s0171
151	Sialb.0116s0172
151	Sialb.0116s0174
151	Sialb.0116s0178
151	Sialb.0116s0180
152	Sialb.1160s0001
152	Sialb.1160s0002
152	Sialb.1160s0006
152	Sialb.1160s0007
152	Sialb.1160s0009
152	Sialb.1160s0013
152	Sialb.1160s0014
152	Sialb.1160s0018
152	Sialb.1160s0019
152	Sialb.1160s0020
152	Sialb.1160s0021
152	Sialb.1160s0022
152	Sialb.1160s0025
152	Sialb.1160s0027
152	Sialb.1160s0028
153	Sialb.1161s0004
153	Sialb.1161s0008
153	Sialb.1161s0009
154	Sialb.1162s0002
154	Sialb.1162s0003
154	Sialb.1162s0005
154	Sialb.1162s0008
154	Sialb.1162s0009
154	Sialb.1162s0010
154	Sialb.1162s0012
154	Sialb.1162s0013
156	Sialb.1164s0002
156	Sialb.1164s0003
156	Sialb.1164s0006
156	Sialb.1164s0007
156	Sialb.1164s0013
156	Sialb.1164s0014
156	Sialb.1164s0016
156	Sialb.1164s0018
156	Sialb.1164s0019
157	Sialb.1165s0003
157	Sialb.1165s0004
157	Sialb.1165s0005
157	Sialb.1165s0007
157	Sialb.1165s0008
157	Sialb.1165s0010
158	Sialb.1166s0001
158	Sialb.1166s0002
158	Sialb.1166s0003
158	Sialb.1166s0004
158	Sialb.1166s0008
158	Sialb.1166s0009
158	Sialb.1166s0010
158	Sialb.1166s0014
158	Sialb.1166s0016
158	Sialb.1166s0017
158	Sialb.1166s0019
158	Sialb.1166s0020
158	Sialb.1166s0022
158	Sialb.1166s0024
158	Sialb.1166s0025
158	Sialb.1166s0026
158	Sialb.1166s0027
158	Sialb.1166s0028
158	Sialb.1166s0030
158	Sialb.1166s0031
158	Sialb.1166s0032
159	Sialb.1167s0001
159	Sialb.1167s0006
159	Sialb.1167s0007
159	Sialb.1167s0010
159	Sialb.1167s0013
159	Sialb.1167s0014
159	Sialb.1167s0015
159	Sialb.1167s0016
160	Sialb.1169s0001
160	Sialb.1169s0002
160	Sialb.1169s0003
160	Sialb.1169s0005
160	Sialb.1169s0006
160	Sialb.1169s0007
160	Sialb.1169s0008
160	Sialb.1169s0010
160	Sialb.1169s0011
160	Sialb.1169s0012
160	Sialb.1169s0013
160	Sialb.1169s0014
160	Sialb.1169s0016
160	Sialb.1169s0018
160	Sialb.1169s0020
160	Sialb.1169s0021
160	Sialb.1169s0022
160	Sialb.1169s0024
161	Sialb.0117s0015
161	Sialb.0117s0019
161	Sialb.0117s0021
161	Sialb.0117s0022
161	Sialb.0117s0036
161	Sialb.0117s0037
161	Sialb.0117s0038
161	Sialb.0117s0039
161	Sialb.0117s0042
161	Sialb.0117s0045
161	Sialb.0117s0050
161	Sialb.0117s0051
161	Sialb.0117s0059
162	Sialb.1170s0010
162	Sialb.1170s0011
162	Sialb.1170s0012
162	Sialb.1170s0013
162	Sialb.1170s0014
162	Sialb.1170s0016
162	Sialb.1170s0017
162	Sialb.1170s0019
163	Sialb.1172s0004
163	Sialb.1172s0005
163	Sialb.1172s0009
163	Sialb.1172s0011
164	Sialb.1173s0002
164	Sialb.1173s0005
165	Sialb.1175s0002
165	Sialb.1175s0004
165	Sialb.1175s0008
165	Sialb.1175s0009
165	Sialb.1175s0010
166	Sialb.1177s0004
166	Sialb.1177s0006
166	Sialb.1177s0009
166	Sialb.1177s0010
166	Sialb.1177s0011
166	Sialb.1177s0012
166	Sialb.1177s0013
166	Sialb.1177s0016
166	Sialb.1177s0017
166	Sialb.1177s0018
166	Sialb.1177s0019
166	Sialb.1177s0022
167	Sialb.1178s0001
167	Sialb.1178s0002
167	Sialb.1178s0004
167	Sialb.1178s0009
167	Sialb.1178s0010
168	Sialb.1179s0001
168	Sialb.1179s0002
168	Sialb.1179s0003
168	Sialb.1179s0004
168	Sialb.1179s0005
168	Sialb.1179s0006
168	Sialb.1179s0007
168	Sialb.1179s0009
169	Sialb.0118s0001
169	Sialb.0118s0002
169	Sialb.0118s0003
169	Sialb.0118s0004
169	Sialb.0118s0006
169	Sialb.0118s0007
169	Sialb.0118s0009
169	Sialb.0118s0011
169	Sialb.0118s0013
169	Sialb.0118s0014
169	Sialb.0118s0016
169	Sialb.0118s0019
169	Sialb.0118s0021
169	Sialb.0118s0022
169	Sialb.0118s0023
169	Sialb.0118s0024
169	Sialb.0118s0026
169	Sialb.0118s0027
169	Sialb.0118s0028
169	Sialb.0118s0029
169	Sialb.0118s0030
169	Sialb.0118s0032
169	Sialb.0118s0034
169	Sialb.0118s0037
169	Sialb.0118s0038
169	Sialb.0118s0039
169	Sialb.0118s0040
169	Sialb.0118s0041
169	Sialb.0118s0043
169	Sialb.0118s0044
169	Sialb.0118s0051
169	Sialb.0118s0052
169	Sialb.0118s0053
169	Sialb.0118s0054
169	Sialb.0118s0057
169	Sialb.0118s0058
169	Sialb.0118s0059
169	Sialb.0118s0060
169	Sialb.0118s0061
169	Sialb.0118s0064
169	Sialb.0118s0065
169	Sialb.0118s0068
169	Sialb.0118s0069
169	Sialb.0118s0073
169	Sialb.0118s0074
[truncated: 22,269 more rows]
