# Supplementary material for: The contributions from the progenitor genomes of the mesopolyploid Brassiceae are evolutionarily distinct but functionally compatible
Source: Genome Res. 2021 May;31(5):799–810. doi: 10.1101/gr.270033.120 (PMC8092008; doi:10.1101/gr.270033.120)
Supplement: Supplemental Material [file supp_gr.270033.120_Supplemental_Data.zip › WGT_2rate_G1Dom_model.txt]

WGT_DomGenome
Hierarchical	3
#NumStates
7
#NumParams
4
#StateNames
Tripl	1	1	1
Dupl_1_2	1	1	0
Dupl_1_3	1	0	1
Dupl_2_3	0	1	1
Copy1	1	0	0
Copy2	0	1	0
Copy3	0	0	1
#ParameterDescripts
ToSingle1	ZERO_TO_INF	0.8090
ToSingle2_3	ZERO_TO_INF     0.5761
ToGen2Gen3	ZERO_TO_ONE	0.4888
SwitchProb	ZERO_TO_ONE	0.0289
#Matrix
Null	Default	Default	ToGen2Gen3	Zero	Zero	Zero
Zero	Null	Zero	Zero	ToSingle1	ToSingle2_3	Zero
Zero	Zero	Null	Zero	ToSingle1	Zero	ToSingle2_3
Zero	Zero	Zero	Null	Zero	ToSingle2_3	ToSingle2_3
Zero	Zero	Zero	Zero	Null	Zero	Zero
Zero	Zero	Zero	Zero	Zero	Null	Zero
Zero	Zero	Zero	Zero	Zero	Zero	Null
#OtherLimitations
rootstate	Tripl
