# Supplementary material for: The contributions from the progenitor genomes of the mesopolyploid Brassiceae are evolutionarily distinct but functionally compatible
Source: Genome Res. 2021 May;31(5):799–810. doi: 10.1101/gr.270033.120 (PMC8092008; doi:10.1101/gr.270033.120)
Supplement: Supplemental Material [file supp_gr.270033.120_Supplemental_Data.zip › WGT_3rate_G1Dom_model.txt]

WGT_3_genome_distinct
Hierarchical	3
#NumStates
7
#NumParams
6
#StateNames
Tripl	1	1	1
Dupl_1_2	1	1	0
Dupl_1_3	1	0	1
Dupl_2_3	0	1	1
Copy1	1	0	0
Copy2	0	1	0
Copy3	0	0	1
#ParameterDescripts
ToSingle1	ZERO_TO_INF	0.8090
ToSingle2	ZERO_TO_INF     0.5761
ToSingle3	ZERO_TO_INF     0.5006
ToGen1Gen3	ZERO_TO_ONE	0.6951
ToGen2Gen3	ZERO_TO_ONE	0.4888
SwitchProb	ZERO_TO_ONE	0.0289
#Matrix
Null	Default	ToGen1Gen3	ToGen1Gen3*ToGen2Gen3	Zero	Zero	Zero
Zero	Null	Zero	Zero	ToSingle1	ToSingle2	Zero
Zero	Zero	Null	Zero	ToSingle1	Zero	ToSingle3
Zero	Zero	Zero	Null	Zero	ToSingle2	ToSingle3
Zero	Zero	Zero	Zero	Null	Zero	Zero
Zero	Zero	Zero	Zero	Zero	Null	Zero
Zero	Zero	Zero	Zero	Zero	Zero	Null
#OtherLimitations
rootstate	Tripl
