# Supplementary material for: The contributions from the progenitor genomes of the mesopolyploid Brassiceae are evolutionarily distinct but functionally compatible
Source: Genome Res. 2021 May;31(5):799–810. doi: 10.1101/gr.270033.120 (PMC8092008; doi:10.1101/gr.270033.120)
Supplement: Supplemental Material [file supp_gr.270033.120_Supplemental_Data.zip › WGT_Null_model.txt]

WGT_Triple_Loss
Hierarchical	3
#NumStates
7
#NumParams
2
#StateNames
Tripl	1	1	1
Dupl_1_2	1	1	0
Dupl_1_3	1	0	1
Dupl_2_3	0	1	1
Copy1	1	0	0
Copy2	0	1	0
Copy3	0	0	1
#ParameterDescripts
ToSingleRate	ZERO_TO_INF	0.98
SwitchProb	ZERO_TO_ONE	0.027
#Matrix
Null	Default	Default	Default	Zero	Zero	Zero
Zero	Null	Zero	Zero	ToSingleRate	ToSingleRate	Zero
Zero	Zero	Null	Zero	ToSingleRate	Zero	ToSingleRate
Zero	Zero	Zero	Null	Zero	ToSingleRate	ToSingleRate
Zero	Zero	Zero	Zero	Null	Zero	Zero
Zero	Zero	Zero	Zero	Zero	Null	Zero
Zero	Zero	Zero	Zero	Zero	Zero	Null
#OtherLimitations
rootstate	Tripl
