# Supplementary material for: The contributions from the progenitor genomes of the mesopolyploid Brassiceae are evolutionarily distinct but functionally compatible
Source: Genome Res. 2021 May;31(5):799–810. doi: 10.1101/gr.270033.120 (PMC8092008; doi:10.1101/gr.270033.120)
Supplement: Supplemental Material [file supp_gr.270033.120_Supplemental_Data.zip › WGT_RootModel.txt]

WGT_Root_Model
Hierarchical	3
#NumStates
7
#NumParams
3
#StateNames
Tripl	1	1	1
Dupl_1_2	1	1	0
Dupl_1_3	1	0	1
Dupl_2_3	0	1	1
Copy1	1	0	0
Copy2	0	1	0
Copy3	0	0	1
#ParameterDescripts
To_Tripl	ZERO_TO_INF	1.0
To_D13	ZERO_TO_INF	1.0
To_D23	ZERO_TO_INF	1.0
#Matrix
Null	Zero	Zero	Zero	Zero	Zero	Zero
To_Tripl	Null	To_D13	To_D23	Zero	Zero	Zero
Zero	Zero	Null	Zero	Zero	Zero	Zero
Zero	Zero	Zero	Null	Zero	Zero	Zero
Zero	Zero	Zero	Zero	Null	Zero	Zero
Zero	Zero	Zero	Zero	Zero	Null	Zero
Zero	Zero	Zero	Zero	Zero	Zero	Null
#OtherLimitations
rootstate	Dupl_1_2
