# Supplementary material for: The contributions from the progenitor genomes of the mesopolyploid Brassiceae are evolutionarily distinct but functionally compatible
Source: Genome Res. 2021 May;31(5):799–810. doi: 10.1101/gr.270033.120 (PMC8092008; doi:10.1101/gr.270033.120)
Supplement: Supplemental Material [file supp_gr.270033.120_Supplemental_Data.zip › WGT_RootModel_LF1_NoLoss.txt]

WGT_Root_Model_LF1_NoLoss
Hierarchical	3
#NumStates
7
#NumParams
2
#StateNames
Tripl	1	1	1
Dupl_1_2	1	1	0
Dupl_1_3	1	0	1
Dupl_2_3	0	1	1
Copy1	1	0	0
Copy2	0	1	0
Copy3	0	0	1
#ParameterDescripts
To_Tripl	ZERO_TO_INF	1.0
To_D13	ZERO_TO_INF	1.0
#Matrix
Null	Zero	Zero	Zero	Zero	Zero	Zero
Zero	Null	Zero	Zero	Zero	Zero	Zero
Zero	Zero	Null	Zero	Zero	Zero	Zero		
To_Tripl	Default	To_D13	Null	Zero	Zero	Zero
Zero	Zero	Zero	Zero	Null	Zero	Zero
Zero	Zero	Zero	Zero	Zero	Null	Zero
Zero	Zero	Zero	Zero	Zero	Zero	Null
#OtherLimitations
rootstate	Dupl_2_3
