# Supplementary material for: The contributions from the progenitor genomes of the mesopolyploid Brassiceae are evolutionarily distinct but functionally compatible
Source: Genome Res. 2021 May;31(5):799–810. doi: 10.1101/gr.270033.120 (PMC8092008; doi:10.1101/gr.270033.120)
Supplement: Supplemental Material [file supp_gr.270033.120_Supplemental_Code.zip]

Archive with 15 entries (11 files):
- Supplemental_Code/
- Supplemental_Code/Figure3/
- Supplemental_Code/Figure3/Br_tripl.gdf
- Supplemental_Code/Figure4/
- Supplemental_Code/Figure4/.Rhistory
- Supplemental_Code/Figure4/edge_count_0_99.txt
- Supplemental_Code/Figure4/Rewire_network_hist.R
- Supplemental_Code/subgenome_met_net/
- Supplemental_Code/subgenome_met_net/graph.cpp
- Supplemental_Code/subgenome_met_net/graph.h
- Supplemental_Code/subgenome_met_net/linked_list.cpp
- Supplemental_Code/subgenome_met_net/linked_list.h
- Supplemental_Code/subgenome_met_net/permute.cpp
- Supplemental_Code/subgenome_met_net/permute.h
- Supplemental_Code/subgenome_met_net/subgenome_met_net.cpp
