# Supplementary material for: The contributions from the progenitor genomes of the mesopolyploid Brassiceae are evolutionarily distinct but functionally compatible
Source: Genome Res. 2021 May;31(5):799–810. doi: 10.1101/gr.270033.120 (PMC8092008; doi:10.1101/gr.270033.120)
Supplement: Supplemental Material [file supp_gr.270033.120_Supplemental_Code.zip › Supplemental_Code/Figure3/Br_tripl.gdf]

nodedef> name VARCHAR	label VARCHAR	width DOUBLE	height DOUBLE	x DOUBLE	y DOUBLE	color VARCHAR	lf VARCHAR	mf1 VARCHAR	mf2 VARCHAR	tripl INTEGER	brlf VARCHAR	brmf1 VARCHAR	brmf2 VARCHAR	brtripl INTEGER
AT1G01183		10.0	10.0	700.2354	-221.62502	'255	255	255'	ABSENT	ABSENT	ABSENT	0	ABSENT	ABSENT	ABSENT	0
AT1G01210		10.0	10.0	846.8146	1022.97253	'255	255	255'	ABSENT	ABSENT	ABSENT	0	ABSENT	ABSENT	ABSENT	0
AT1G01260		10.0	10.0	0.47337818	971.1343	'255	255	255'	ABSENT	ABSENT	ABSENT	0	ABSENT	ABSENT	ABSENT	0
AT1G01340		10.0	10.0	239.50824	-891.3647	'231	230	255'	ABSENT	ABSENT	ABSENT	0	ABSENT	PRESENT	ABSENT	1
AT1G01380		10.0	10.0	-528.55005	110.1476	'255	255	255'	ABSENT	ABSENT	ABSENT	0	ABSENT	ABSENT	ABSENT	0
AT1G01470		10.0	10.0	659.13715	1500.7521	'255	255	255'	ABSENT	ABSENT	ABSENT	0	ABSENT	ABSENT	ABSENT	0
AT1G01510		10.0	10.0	505.23584	-370.49713	'255	255	255'	ABSENT	ABSENT	ABSENT	0	ABSENT	ABSENT	ABSENT	0
AT1G01530		10.0	10.0	-1712.4891	370.7405	'255	255	255'	ABSENT	ABSENT	ABSENT	0	ABSENT	ABSENT	ABSENT	0
AT1G01560		10.0	10.0	794.8434	-1063.9911	'184	184	255'	ABSENT	ABSENT	ABSENT	0	PRESENT	PRESENT	ABSENT	2
AT1G01620		10.0	10.0	422.75827	-1168.6127	'255	255	255'	ABSENT	ABSENT	ABSENT	0	ABSENT	ABSENT	ABSENT	0
AT1G01700		10.0	10.0	1444.096	334.67337	'255	255	255'	ABSENT	ABSENT	ABSENT	0	ABSENT	ABSENT	ABSENT	0
AT1G01740		10.0	10.0	1534.7455	-894.7238	'255	255	255'	ABSENT	ABSENT	ABSENT	0	ABSENT	ABSENT	ABSENT	0
AT1G01800		10.0	10.0	-679.70374	55.502174	'255	255	255'	ABSENT	ABSENT	ABSENT	0	ABSENT	ABSENT	ABSENT	0
AT1G01820		10.0	10.0	-466.21063	-2068.5784	'0	2	153'	ABSENT	ABSENT	ABSENT	0	PRESENT	PRESENT	PRESENT	3
AT1G01990		10.0	10.0	-1749.7524	730.33264	'255	255	255'	ABSENT	ABSENT	ABSENT	0	ABSENT	ABSENT	ABSENT	0
AT1G02130		10.0	10.0	-1290.0397	414.31143	'184	184	255'	ABSENT	ABSENT	ABSENT	0	PRESENT	PRESENT	ABSENT	2
AT1G02160		10.0	10.0	-332.66254	1102.3011	'255	255	255'	ABSENT	ABSENT	ABSENT	0	ABSENT	ABSENT	ABSENT	0
AT1G02280		10.0	10.0	-364.7383	72.340385	'255	255	255'	ABSENT	ABSENT	ABSENT	0	ABSENT	ABSENT	ABSENT	0
AT1G02450		10.0	10.0	-98.0892	1244.3204	'255	255	255'	ABSENT	ABSENT	ABSENT	0	ABSENT	ABSENT	ABSENT	0
AT1G02500		10.0	10.0	643.7494	-77.5139	'0	2	153'	ABSENT	ABSENT	ABSENT	0	PRESENT	PRESENT	PRESENT	3
AT1G02510		10.0	10.0	-484.4668	-820.8746	'255	255	255'	ABSENT	ABSENT	ABSENT	0	ABSENT	ABSENT	ABSENT	0
AT1G02520		10.0	10.0	-1368.5299	499.98972	'184	184	255'	ABSENT	ABSENT	ABSENT	0	PRESENT	PRESENT	ABSENT	2
AT1G02530		10.0	10.0	-1865.2797	-252.48943	'184	184	255'	ABSENT	ABSENT	ABSENT	0	PRESENT	PRESENT	ABSENT	2
AT1G02690		10.0	10.0	-5.7880297	523.60596	'184	184	255'	ABSENT	ABSENT	ABSENT	0	PRESENT	PRESENT	ABSENT	2
AT1G02840		10.0	10.0	-651.67645	627.04803	'255	255	255'	ABSENT	ABSENT	ABSENT	0	ABSENT	ABSENT	ABSENT	0
AT1G02870		10.0	10.0	-646.2286	-206.69205	'255	255	255'	ABSENT	ABSENT	ABSENT	0	ABSENT	ABSENT	ABSENT	0
AT1G02900		10.0	10.0	1021.6213	475.2514	'255	255	255'	ABSENT	ABSENT	ABSENT	0	ABSENT	ABSENT	ABSENT	0
AT1G02920		10.0	10.0	767.7572	3190.8477	'255	255	255'	ABSENT	ABSENT	ABSENT	0	ABSENT	ABSENT	ABSENT	0
AT1G02930		10.0	10.0	555.45526	2461.7083	'255	255	255'	ABSENT	ABSENT	ABSENT	0	ABSENT	ABSENT	ABSENT	0
AT1G02980		10.0	10.0	514.2327	1417.7135	'255	255	255'	ABSENT	ABSENT	ABSENT	0	ABSENT	ABSENT	ABSENT	0
AT1G03070		10.0	10.0	738.27344	-1444.1914	'231	230	255'	ABSENT	ABSENT	ABSENT	0	ABSENT	ABSENT	PRESENT	1
AT1G03090		10.0	10.0	-1766.9166	-176.12627	'255	255	255'	ABSENT	ABSENT	ABSENT	0	ABSENT	ABSENT	ABSENT	0
AT1G03130		10.0	10.0	67.3351	549.8733	'255	255	255'	ABSENT	ABSENT	ABSENT	0	ABSENT	ABSENT	ABSENT	0
AT1G03140		10.0	10.0	191.82982	947.0819	'255	255	255'	ABSENT	ABSENT	ABSENT	0	ABSENT	ABSENT	ABSENT	0
AT1G03290		10.0	10.0	-1102.8691	1363.4025	'255	255	255'	ABSENT	ABSENT	ABSENT	0	ABSENT	ABSENT	ABSENT	0
AT1G03445		10.0	10.0	104.67695	-647.2884	'255	255	255'	ABSENT	ABSENT	ABSENT	0	ABSENT	ABSENT	ABSENT	0
AT1G03660		10.0	10.0	687.4896	-1730.81	'255	255	255'	ABSENT	ABSENT	ABSENT	0	ABSENT	ABSENT	ABSENT	0
AT1G03730		10.0	10.0	810.9581	-1605.4937	'255	255	255'	ABSENT	ABSENT	ABSENT	0	ABSENT	ABSENT	ABSENT	0
AT1G03800		10.0	10.0	-85.67182	1844.1494	'255	255	255'	ABSENT	ABSENT	ABSENT	0	ABSENT	ABSENT	ABSENT	0
AT1G03850		10.0	10.0	-677.4199	2371.8086	'255	255	255'	ABSENT	ABSENT	ABSENT	0	ABSENT	ABSENT	ABSENT	0
AT1G03970		10.0	10.0	-654.99835	2192.2917	'255	255	255'	ABSENT	ABSENT	ABSENT	0	ABSENT	ABSENT	ABSENT	0
AT1G04020		10.0	10.0	2932.5266	1836.149	'255	255	255'	ABSENT	ABSENT	ABSENT	0	ABSENT	ABSENT	ABSENT	0
AT1G04050		10.0	10.0	-1480.5918	672.18066	'255	255	255'	ABSENT	ABSENT	ABSENT	0	ABSENT	ABSENT	ABSENT	0
AT1G04160		10.0	10.0	-942.0012	1129.3214	'231	230	255'	ABSENT	ABSENT	ABSENT	0	PRESENT	ABSENT	ABSENT	1
AT1G04360		10.0	10.0	127.30704	-623.5877	'255	255	255'	ABSENT	ABSENT	ABSENT	0	ABSENT	ABSENT	ABSENT	0
AT1G04550		10.0	10.0	350.34866	1035.9966	'184	184	255'	ABSENT	ABSENT	ABSENT	0	PRESENT	ABSENT	PRESENT	2
AT1G04600		10.0	10.0	-551.9401	-1138.1232	'255	255	255'	ABSENT	ABSENT	ABSENT	0	ABSENT	ABSENT	ABSENT	0
AT1G04620		10.0	10.0	-924.8595	1734.058	'255	255	255'	ABSENT	ABSENT	ABSENT	0	ABSENT	ABSENT	ABSENT	0
AT1G04635		10.0	10.0	-976.4329	1444.3477	'255	255	255'	ABSENT	ABSENT	ABSENT	0	ABSENT	ABSENT	ABSENT	0
AT1G04810		10.0	10.0	-643.0801	-158.60733	'255	255	255'	ABSENT	ABSENT	ABSENT	0	ABSENT	ABSENT	ABSENT	0
AT1G04820		10.0	10.0	-451.92508	74.340866	'0	2	153'	ABSENT	ABSENT	ABSENT	0	PRESENT	PRESENT	PRESENT	3
AT1G04870		10.0	10.0	-1009.87946	14.35238	'255	255	255'	ABSENT	ABSENT	ABSENT	0	ABSENT	ABSENT	ABSENT	0
AT1G04960		10.0	10.0	641.91595	-679.9527	'255	255	255'	ABSENT	ABSENT	ABSENT	0	ABSENT	ABSENT	ABSENT	0
AT1G05100		10.0	10.0	-1576.9346	1189.8688	'255	255	255'	ABSENT	ABSENT	ABSENT	0	ABSENT	ABSENT	ABSENT	0
AT1G05140		10.0	10.0	-2067.0571	142.27037	'255	255	255'	ABSENT	ABSENT	ABSENT	0	ABSENT	ABSENT	ABSENT	0
AT1G05385		10.0	10.0	596.759	-566.03925	'255	255	255'	ABSENT	ABSENT	ABSENT	0	ABSENT	ABSENT	ABSENT	0
AT1G05410		10.0	10.0	578.3044	584.95013	'255	255	255'	ABSENT	ABSENT	ABSENT	0	ABSENT	ABSENT	ABSENT	0
AT1G05460		10.0	10.0	-1187.2113	900.8546	'255	255	255'	ABSENT	ABSENT	ABSENT	0	ABSENT	ABSENT	ABSENT	0
AT1G05490		10.0	10.0	361.23557	-658.4538	'255	255	255'	ABSENT	ABSENT	ABSENT	0	ABSENT	ABSENT	ABSENT	0
AT1G05510		10.0	10.0	-598.077	768.28516	'255	255	255'	ABSENT	ABSENT	ABSENT	0	ABSENT	ABSENT	ABSENT	0
AT1G05560		10.0	10.0	1149.0339	1459.4736	'255	255	255'	ABSENT	ABSENT	ABSENT	0	ABSENT	ABSENT	ABSENT	0
AT1G05575		10.0	10.0	-183.19016	-1866.8461	'255	255	255'	ABSENT	ABSENT	ABSENT	0	ABSENT	ABSENT	ABSENT	0
AT1G05600		10.0	10.0	-437.7026	-1853.5785	'255	255	255'	ABSENT	ABSENT	ABSENT	0	ABSENT	ABSENT	ABSENT	0
AT1G05700		10.0	10.0	635.0078	-1594.1559	'255	255	255'	ABSENT	ABSENT	ABSENT	0	ABSENT	ABSENT	ABSENT	0
AT1G05785		10.0	10.0	1252.1276	-555.4345	'255	255	255'	ABSENT	ABSENT	ABSENT	0	ABSENT	ABSENT	ABSENT	0
AT1G05940		10.0	10.0	93.968796	-921.74493	'255	255	255'	ABSENT	ABSENT	ABSENT	0	ABSENT	ABSENT	ABSENT	0
AT1G06000		10.0	10.0	-1704.4701	-595.54486	'255	255	255'	ABSENT	ABSENT	ABSENT	0	ABSENT	ABSENT	ABSENT	0
AT1G06040		10.0	10.0	-242.42819	772.127	'255	255	255'	ABSENT	ABSENT	ABSENT	0	ABSENT	ABSENT	ABSENT	0
AT1G06160		10.0	10.0	102.78118	1977.3937	'0	2	153'	ABSENT	ABSENT	ABSENT	0	PRESENT	PRESENT	PRESENT	3
AT1G06225		10.0	10.0	542.1484	-1456.3517	'255	255	255'	ABSENT	ABSENT	ABSENT	0	ABSENT	ABSENT	ABSENT	0
AT1G06270		10.0	10.0	654.5506	1364.5565	'255	255	255'	ABSENT	ABSENT	ABSENT	0	ABSENT	ABSENT	ABSENT	0
AT1G06390		10.0	10.0	798.2827	373.3634	'184	184	255'	ABSENT	ABSENT	ABSENT	0	PRESENT	PRESENT	ABSENT	2
AT1G06450		10.0	10.0	-129.62476	1333.8387	'255	255	255'	ABSENT	ABSENT	ABSENT	0	ABSENT	ABSENT	ABSENT	0
AT1G06475		10.0	10.0	-1252.7678	699.4893	'255	255	255'	ABSENT	ABSENT	ABSENT	0	ABSENT	ABSENT	ABSENT	0
AT1G06515		10.0	10.0	2576.09	-1268.4292	'255	255	255'	ABSENT	ABSENT	ABSENT	0	ABSENT	ABSENT	ABSENT	0
AT1G06530		10.0	10.0	-1587.9247	-2764.0693	'255	255	255'	ABSENT	ABSENT	ABSENT	0	ABSENT	ABSENT	ABSENT	0
AT1G06620		10.0	10.0	1377.8745	386.0719	'255	255	255'	ABSENT	ABSENT	ABSENT	0	ABSENT	ABSENT	ABSENT	0
AT1G06760		10.0	10.0	-900.10223	-127.25104	'255	255	255'	ABSENT	ABSENT	ABSENT	0	ABSENT	ABSENT	ABSENT	0
AT1G06770		10.0	10.0	-229.90356	1826.6909	'255	255	255'	ABSENT	ABSENT	ABSENT	0	ABSENT	ABSENT	ABSENT	0
AT1G06790		10.0	10.0	1054.904	1121.3778	'255	255	255'	ABSENT	ABSENT	ABSENT	0	ABSENT	ABSENT	ABSENT	0
AT1G07070		10.0	10.0	-478.44635	-1011.4374	'184	184	255'	ABSENT	ABSENT	ABSENT	0	ABSENT	PRESENT	PRESENT	2
AT1G07130		10.0	10.0	1034.212	-2495.1316	'255	255	255'	ABSENT	ABSENT	ABSENT	0	ABSENT	ABSENT	ABSENT	0
AT1G07210		10.0	10.0	464.55615	-189.64711	'255	255	255'	ABSENT	ABSENT	ABSENT	0	ABSENT	ABSENT	ABSENT	0
AT1G07270		10.0	10.0	-40.219513	1617.974	'255	255	255'	ABSENT	ABSENT	ABSENT	0	ABSENT	ABSENT	ABSENT	0
AT1G07310		10.0	10.0	-207.8329	420.67288	'255	255	255'	ABSENT	ABSENT	ABSENT	0	ABSENT	ABSENT	ABSENT	0
AT1G07400		10.0	10.0	523.2776	692.6977	'255	255	255'	ABSENT	ABSENT	ABSENT	0	ABSENT	ABSENT	ABSENT	0
AT1G07500		10.0	10.0	-328.67517	458.80798	'255	255	255'	ABSENT	ABSENT	ABSENT	0	ABSENT	ABSENT	ABSENT	0
AT1G07530		10.0	10.0	135.38605	1829.2126	'184	184	255'	ABSENT	ABSENT	ABSENT	0	PRESENT	PRESENT	ABSENT	2
AT1G07550		10.0	10.0	456.1785	-1455.7336	'255	255	255'	ABSENT	ABSENT	ABSENT	0	ABSENT	ABSENT	ABSENT	0
AT1G07560		10.0	10.0	502.20398	-1428.5884	'255	255	255'	ABSENT	ABSENT	ABSENT	0	ABSENT	ABSENT	ABSENT	0
AT1G07660		10.0	10.0	-886.4818	-514.3842	'231	230	255'	ABSENT	ABSENT	ABSENT	0	PRESENT	ABSENT	ABSENT	1
AT1G07740		10.0	10.0	1219.1938	1239.0594	'255	255	255'	ABSENT	ABSENT	ABSENT	0	ABSENT	ABSENT	ABSENT	0
AT1G07790		10.0	10.0	1026.8324	80.50793	'255	255	255'	ABSENT	ABSENT	ABSENT	0	ABSENT	ABSENT	ABSENT	0
AT1G07795		10.0	10.0	1125.8848	272.6736	'255	255	255'	ABSENT	ABSENT	ABSENT	0	ABSENT	ABSENT	ABSENT	0
AT1G07840		10.0	10.0	491.6327	422.71786	'255	255	255'	ABSENT	ABSENT	ABSENT	0	ABSENT	ABSENT	ABSENT	0
AT1G07880		10.0	10.0	1776.9094	-328.12503	'184	184	255'	ABSENT	ABSENT	ABSENT	0	PRESENT	ABSENT	PRESENT	2
AT1G07940		10.0	10.0	-1764.4684	-563.1327	'184	184	255'	ABSENT	ABSENT	ABSENT	0	PRESENT	ABSENT	PRESENT	2
AT1G08005		10.0	10.0	-87.97309	1492.04	'255	255	255'	ABSENT	ABSENT	ABSENT	0	ABSENT	ABSENT	ABSENT	0
AT1G08140		10.0	10.0	97.47078	-993.3724	'255	255	255'	ABSENT	ABSENT	ABSENT	0	ABSENT	ABSENT	ABSENT	0
AT1G08180		10.0	10.0	-813.1045	802.0448	'255	255	255'	ABSENT	ABSENT	ABSENT	0	ABSENT	ABSENT	ABSENT	0
AT1G08280		10.0	10.0	1789.4504	-1929.2775	'255	255	255'	ABSENT	ABSENT	ABSENT	0	ABSENT	ABSENT	ABSENT	0
AT1G08530		10.0	10.0	578.2649	588.05396	'255	255	255'	ABSENT	ABSENT	ABSENT	0	ABSENT	ABSENT	ABSENT	0
AT1G08640		10.0	10.0	-466.89987	-931.61487	'255	255	255'	ABSENT	ABSENT	ABSENT	0	ABSENT	ABSENT	ABSENT	0
AT1G08770		10.0	10.0	528.20996	-1341.0311	'255	255	255'	ABSENT	ABSENT	ABSENT	0	ABSENT	ABSENT	ABSENT	0
AT1G09000		10.0	10.0	-3302.2292	-1608.7273	'255	255	255'	ABSENT	ABSENT	ABSENT	0	ABSENT	ABSENT	ABSENT	0
AT1G09030		10.0	10.0	-686.9113	1164.8987	'255	255	255'	ABSENT	ABSENT	ABSENT	0	ABSENT	ABSENT	ABSENT	0
AT1G09070		10.0	10.0	-835.98505	170.16164	'255	255	255'	ABSENT	ABSENT	ABSENT	0	ABSENT	ABSENT	ABSENT	0
AT1G09100		10.0	10.0	-861.8303	232.44977	'0	2	153'	ABSENT	ABSENT	ABSENT	0	PRESENT	PRESENT	PRESENT	3
AT1G09180		10.0	10.0	332.05463	-337.4688	'255	255	255'	ABSENT	ABSENT	ABSENT	0	ABSENT	ABSENT	ABSENT	0
AT1G09200		10.0	10.0	1049.0083	1167.0438	'255	255	255'	ABSENT	ABSENT	ABSENT	0	ABSENT	ABSENT	ABSENT	0
AT1G09250		10.0	10.0	1025.4371	18.283812	'255	255	255'	ABSENT	ABSENT	ABSENT	0	ABSENT	ABSENT	ABSENT	0
AT1G09415		10.0	10.0	127.45503	533.90515	'255	255	255'	ABSENT	ABSENT	ABSENT	0	ABSENT	ABSENT	ABSENT	0
AT1G09430		10.0	10.0	-1617.3942	1156.8844	'231	230	255'	ABSENT	ABSENT	ABSENT	0	ABSENT	PRESENT	ABSENT	1
AT1G09620		10.0	10.0	1680.2607	35.251373	'255	255	255'	ABSENT	ABSENT	ABSENT	0	ABSENT	ABSENT	ABSENT	0
AT1G09650		10.0	10.0	20.072111	2296.286	'255	255	255'	ABSENT	ABSENT	ABSENT	0	ABSENT	ABSENT	ABSENT	0
AT1G09860		10.0	10.0	-285.6879	-1406.7649	'255	255	255'	ABSENT	ABSENT	ABSENT	0	ABSENT	ABSENT	ABSENT	0
AT1G09995		10.0	10.0	-681.466	-413.89832	'255	255	255'	ABSENT	ABSENT	ABSENT	0	ABSENT	ABSENT	ABSENT	0
AT1G10230		10.0	10.0	61.323967	1811.4707	'255	255	255'	ABSENT	ABSENT	ABSENT	0	ABSENT	ABSENT	ABSENT	0
AT1G10240		10.0	10.0	609.68805	988.2107	'255	255	255'	ABSENT	ABSENT	ABSENT	0	ABSENT	ABSENT	ABSENT	0
AT1G10320		10.0	10.0	-1302.5125	-493.61624	'255	255	255'	ABSENT	ABSENT	ABSENT	0	ABSENT	ABSENT	ABSENT	0
AT1G10480		10.0	10.0	1260.2119	124.17912	'255	255	255'	ABSENT	ABSENT	ABSENT	0	ABSENT	ABSENT	ABSENT	0
AT1G10530		10.0	10.0	270.42126	110.18743	'255	255	255'	ABSENT	ABSENT	ABSENT	0	ABSENT	ABSENT	ABSENT	0
AT1G10630		10.0	10.0	-1249.245	56.007576	'255	255	255'	ABSENT	ABSENT	ABSENT	0	ABSENT	ABSENT	ABSENT	0
AT1G10670		10.0	10.0	-1835.4973	-160.51076	'231	230	255'	ABSENT	ABSENT	ABSENT	0	ABSENT	PRESENT	ABSENT	1
AT1G10690		10.0	10.0	-810.688	619.30865	'255	255	255'	ABSENT	ABSENT	ABSENT	0	ABSENT	ABSENT	ABSENT	0
AT1G10700		10.0	10.0	-1734.3665	606.6069	'255	255	255'	ABSENT	ABSENT	ABSENT	0	ABSENT	ABSENT	ABSENT	0
AT1G10990		10.0	10.0	358.9024	33.1697	'255	255	255'	ABSENT	ABSENT	ABSENT	0	ABSENT	ABSENT	ABSENT	0
AT1G11050		10.0	10.0	1035.1199	-1384.3674	'255	255	255'	ABSENT	ABSENT	ABSENT	0	ABSENT	ABSENT	ABSENT	0
AT1G11230		10.0	10.0	1226.2272	-568.9683	'255	255	255'	ABSENT	ABSENT	ABSENT	0	ABSENT	ABSENT	ABSENT	0
AT1G11270		10.0	10.0	59.55214	2390.2542	'255	255	255'	ABSENT	ABSENT	ABSENT	0	ABSENT	ABSENT	ABSENT	0
AT1G11350		10.0	10.0	768.61505	-1828.5059	'255	255	255'	ABSENT	ABSENT	ABSENT	0	ABSENT	ABSENT	ABSENT	0
AT1G11440		10.0	10.0	-2663.266	2.2210197	'255	255	255'	ABSENT	ABSENT	ABSENT	0	ABSENT	ABSENT	ABSENT	0
AT1G11450		10.0	10.0	572.7713	-1449.6018	'184	184	255'	ABSENT	ABSENT	ABSENT	0	PRESENT	PRESENT	ABSENT	2
AT1G11475		10.0	10.0	-994.69183	-558.87445	'255	255	255'	ABSENT	ABSENT	ABSENT	0	ABSENT	ABSENT	ABSENT	0
AT1G11540		10.0	10.0	661.7367	-1359.373	'255	255	255'	ABSENT	ABSENT	ABSENT	0	ABSENT	ABSENT	ABSENT	0
AT1G11730		10.0	10.0	1737.9221	-1387.9392	'255	255	255'	ABSENT	ABSENT	ABSENT	0	ABSENT	ABSENT	ABSENT	0
AT1G11810		10.0	10.0	-184.86728	1603.1506	'255	255	255'	ABSENT	ABSENT	ABSENT	0	ABSENT	ABSENT	ABSENT	0
AT1G11850		10.0	10.0	103.40754	-1114.6058	'255	255	255'	ABSENT	ABSENT	ABSENT	0	ABSENT	ABSENT	ABSENT	0
AT1G12160		10.0	10.0	-1455.0786	216.18315	'255	255	255'	ABSENT	ABSENT	ABSENT	0	ABSENT	ABSENT	ABSENT	0
AT1G12220		10.0	10.0	-142.31969	-1467.7114	'255	255	255'	ABSENT	ABSENT	ABSENT	0	ABSENT	ABSENT	ABSENT	0
AT1G12270		10.0	10.0	-1143.099	34.827785	'231	230	255'	ABSENT	ABSENT	ABSENT	0	ABSENT	ABSENT	PRESENT	1
AT1G12280		10.0	10.0	-76.69409	-142.83499	'255	255	255'	ABSENT	ABSENT	ABSENT	0	ABSENT	ABSENT	ABSENT	0
AT1G12410		10.0	10.0	-315.86954	-618.3436	'255	255	255'	ABSENT	ABSENT	ABSENT	0	ABSENT	ABSENT	ABSENT	0
AT1G12620		10.0	10.0	550.38916	714.3682	'255	255	255'	ABSENT	ABSENT	ABSENT	0	ABSENT	ABSENT	ABSENT	0
AT1G12650		10.0	10.0	598.67505	409.4961	'255	255	255'	ABSENT	ABSENT	ABSENT	0	ABSENT	ABSENT	ABSENT	0
AT1G12670		10.0	10.0	1708.8785	-1310.1335	'255	255	255'	ABSENT	ABSENT	ABSENT	0	ABSENT	ABSENT	ABSENT	0
AT1G12740		10.0	10.0	970.74304	-1506.491	'255	255	255'	ABSENT	ABSENT	ABSENT	0	ABSENT	ABSENT	ABSENT	0
AT1G12750		10.0	10.0	1236.384	-1055.1415	'255	255	255'	ABSENT	ABSENT	ABSENT	0	ABSENT	ABSENT	ABSENT	0
AT1G12790		10.0	10.0	2685.111	538.49854	'255	255	255'	ABSENT	ABSENT	ABSENT	0	ABSENT	ABSENT	ABSENT	0
AT1G12810		10.0	10.0	844.8983	545.7039	'255	255	255'	ABSENT	ABSENT	ABSENT	0	ABSENT	ABSENT	ABSENT	0
AT1G12860		10.0	10.0	-265.45728	703.68304	'255	255	255'	ABSENT	ABSENT	ABSENT	0	ABSENT	ABSENT	ABSENT	0
AT1G12900		10.0	10.0	-894.8349	60.075043	'231	230	255'	ABSENT	ABSENT	ABSENT	0	ABSENT	PRESENT	ABSENT	1
AT1G12910		10.0	10.0	-147.06068	-54.12588	'255	255	255'	ABSENT	ABSENT	ABSENT	0	ABSENT	ABSENT	ABSENT	0
AT1G12920		10.0	10.0	-1239.8563	292.15012	'255	255	255'	ABSENT	ABSENT	ABSENT	0	ABSENT	ABSENT	ABSENT	0
AT1G12940		10.0	10.0	-1521.3867	-2513.5515	'255	255	255'	ABSENT	ABSENT	ABSENT	0	ABSENT	ABSENT	ABSENT	0
AT1G12980		10.0	10.0	503.79214	670.54767	'255	255	255'	ABSENT	ABSENT	ABSENT	0	ABSENT	ABSENT	ABSENT	0
AT1G13030		10.0	10.0	-1074.9075	-170.90187	'255	255	255'	ABSENT	ABSENT	ABSENT	0	ABSENT	ABSENT	ABSENT	0
AT1G13120		10.0	10.0	189.76578	581.2814	'255	255	255'	ABSENT	ABSENT	ABSENT	0	ABSENT	ABSENT	ABSENT	0
AT1G13180		10.0	10.0	705.9273	579.08	'255	255	255'	ABSENT	ABSENT	ABSENT	0	ABSENT	ABSENT	ABSENT	0
AT1G13195		10.0	10.0	-84.92815	-1155.1862	'255	255	255'	ABSENT	ABSENT	ABSENT	0	ABSENT	ABSENT	ABSENT	0
AT1G13260		10.0	10.0	108.98371	959.42566	'184	184	255'	ABSENT	ABSENT	ABSENT	0	PRESENT	PRESENT	ABSENT	2
AT1G13280		10.0	10.0	-1800.9468	-131.21748	'255	255	255'	ABSENT	ABSENT	ABSENT	0	ABSENT	ABSENT	ABSENT	0
AT1G13320		10.0	10.0	-118.79234	594.5398	'0	2	153'	ABSENT	ABSENT	ABSENT	0	PRESENT	PRESENT	PRESENT	3
AT1G13350		10.0	10.0	-1187.2134	1108.27	'255	255	255'	ABSENT	ABSENT	ABSENT	0	ABSENT	ABSENT	ABSENT	0
AT1G13430		10.0	10.0	-1741.9218	48.479942	'255	255	255'	ABSENT	ABSENT	ABSENT	0	ABSENT	ABSENT	ABSENT	0
AT1G13460		10.0	10.0	1131.045	928.67505	'184	184	255'	ABSENT	ABSENT	ABSENT	0	PRESENT	PRESENT	ABSENT	2
AT1G13520		10.0	10.0	-137.6351	435.84094	'255	255	255'	ABSENT	ABSENT	ABSENT	0	ABSENT	ABSENT	ABSENT	0
AT1G13560		10.0	10.0	1210.3868	-1071.5669	'184	184	255'	ABSENT	ABSENT	ABSENT	0	PRESENT	PRESENT	ABSENT	2
AT1G13570		10.0	10.0	-191.60771	1423.8159	'255	255	255'	ABSENT	ABSENT	ABSENT	0	ABSENT	ABSENT	ABSENT	0
AT1G13580		10.0	10.0	788.37915	-1248.7981	'231	230	255'	ABSENT	ABSENT	ABSENT	0	ABSENT	PRESENT	ABSENT	1
AT1G13600		10.0	10.0	1340.1335	1670.9108	'0	2	153'	ABSENT	ABSENT	ABSENT	0	PRESENT	PRESENT	PRESENT	3
AT1G13680		10.0	10.0	1383.8181	-2221.0413	'255	255	255'	ABSENT	ABSENT	ABSENT	0	ABSENT	ABSENT	ABSENT	0
AT1G13690		10.0	10.0	1511.7206	360.38654	'255	255	255'	ABSENT	ABSENT	ABSENT	0	ABSENT	ABSENT	ABSENT	0
AT1G13740		10.0	10.0	356.81598	431.5358	'255	255	255'	ABSENT	ABSENT	ABSENT	0	ABSENT	ABSENT	ABSENT	0
AT1G13750		10.0	10.0	1498.3557	404.46872	'255	255	255'	ABSENT	ABSENT	ABSENT	0	ABSENT	ABSENT	ABSENT	0
AT1G13890		10.0	10.0	-1113.304	-915.43896	'255	255	255'	ABSENT	ABSENT	ABSENT	0	ABSENT	ABSENT	ABSENT	0
AT1G13930		10.0	10.0	-151.33405	-797.8252	'255	255	255'	ABSENT	ABSENT	ABSENT	0	ABSENT	ABSENT	ABSENT	0
AT1G13950		10.0	10.0	-1538.7599	-461.10913	'184	184	255'	ABSENT	ABSENT	ABSENT	0	PRESENT	ABSENT	PRESENT	2
AT1G13990		10.0	10.0	-76.56413	1659.7141	'255	255	255'	ABSENT	ABSENT	ABSENT	0	ABSENT	ABSENT	ABSENT	0
AT1G14000		10.0	10.0	1508.5919	378.0005	'255	255	255'	ABSENT	ABSENT	ABSENT	0	ABSENT	ABSENT	ABSENT	0
AT1G14020		10.0	10.0	514.37103	-1301.9375	'231	230	255'	ABSENT	ABSENT	ABSENT	0	ABSENT	ABSENT	PRESENT	1
AT1G14250		10.0	10.0	1791.7557	-2311.43	'255	255	255'	ABSENT	ABSENT	ABSENT	0	ABSENT	ABSENT	ABSENT	0
AT1G14260		10.0	10.0	717.816	-1453.3092	'231	230	255'	ABSENT	ABSENT	ABSENT	0	PRESENT	ABSENT	ABSENT	1
AT1G14280		10.0	10.0	995.40106	445.76242	'255	255	255'	ABSENT	ABSENT	ABSENT	0	ABSENT	ABSENT	ABSENT	0
AT1G14290		10.0	10.0	1868.6178	-1469.6238	'255	255	255'	ABSENT	ABSENT	ABSENT	0	ABSENT	ABSENT	ABSENT	0
AT1G14300		10.0	10.0	-1880.294	-273.07477	'255	255	255'	ABSENT	ABSENT	ABSENT	0	ABSENT	ABSENT	ABSENT	0
AT1G14330		10.0	10.0	59.084576	2159.474	'0	2	153'	ABSENT	ABSENT	ABSENT	0	PRESENT	PRESENT	PRESENT	3
AT1G14340		10.0	10.0	828.8637	-316.9764	'255	255	255'	ABSENT	ABSENT	ABSENT	0	ABSENT	ABSENT	ABSENT	0
AT1G14345		10.0	10.0	1539.0446	-249.08527	'255	255	255'	ABSENT	ABSENT	ABSENT	0	ABSENT	ABSENT	ABSENT	0
AT1G14360		10.0	10.0	672.3003	-1271.6886	'255	255	255'	ABSENT	ABSENT	ABSENT	0	ABSENT	ABSENT	ABSENT	0
AT1G14400		10.0	10.0	400.33417	1373.6377	'0	2	153'	ABSENT	ABSENT	ABSENT	0	PRESENT	PRESENT	PRESENT	3
AT1G14440		10.0	10.0	38.571686	1694.3431	'255	255	255'	ABSENT	ABSENT	ABSENT	0	ABSENT	ABSENT	ABSENT	0
AT1G14450		10.0	10.0	-1409.2662	153.91049	'255	255	255'	ABSENT	ABSENT	ABSENT	0	ABSENT	ABSENT	ABSENT	0
AT1G14500		10.0	10.0	1879.7853	-1451.2527	'255	255	255'	ABSENT	ABSENT	ABSENT	0	ABSENT	ABSENT	ABSENT	0
AT1G14570		10.0	10.0	-984.14935	60.19532	'255	255	255'	ABSENT	ABSENT	ABSENT	0	ABSENT	ABSENT	ABSENT	0
AT1G14590		10.0	10.0	1934.0405	-1612.7379	'255	255	255'	ABSENT	ABSENT	ABSENT	0	ABSENT	ABSENT	ABSENT	0
AT1G14620		10.0	10.0	-509.81366	783.4119	'255	255	255'	ABSENT	ABSENT	ABSENT	0	ABSENT	ABSENT	ABSENT	0
AT1G14640		10.0	10.0	-1829.0854	-443.47928	'255	255	255'	ABSENT	ABSENT	ABSENT	0	ABSENT	ABSENT	ABSENT	0
AT1G14670		10.0	10.0	707.2342	-1347.2417	'184	184	255'	ABSENT	ABSENT	ABSENT	0	ABSENT	PRESENT	PRESENT	2
AT1G14687		10.0	10.0	101.1168	934.7853	'255	255	255'	ABSENT	ABSENT	ABSENT	0	ABSENT	ABSENT	ABSENT	0
AT1G14700		10.0	10.0	508.62793	-1331.1383	'255	255	255'	ABSENT	ABSENT	ABSENT	0	ABSENT	ABSENT	ABSENT	0
AT1G14720		10.0	10.0	1277.367	156.00804	'184	184	255'	ABSENT	ABSENT	ABSENT	0	PRESENT	PRESENT	ABSENT	2
AT1G14730		10.0	10.0	978.5952	-178.82944	'255	255	255'	ABSENT	ABSENT	ABSENT	0	ABSENT	ABSENT	ABSENT	0
AT1G14740		10.0	10.0	673.97565	860.6346	'255	255	255'	ABSENT	ABSENT	ABSENT	0	ABSENT	ABSENT	ABSENT	0
AT1G14850		10.0	10.0	-1262.4595	412.8593	'255	255	255'	ABSENT	ABSENT	ABSENT	0	ABSENT	ABSENT	ABSENT	0
AT1G14870		10.0	10.0	1031.6814	-1156.3467	'255	255	255'	ABSENT	ABSENT	ABSENT	0	ABSENT	ABSENT	ABSENT	0
AT1G14920		10.0	10.0	108.67497	1125.018	'255	255	255'	ABSENT	ABSENT	ABSENT	0	ABSENT	ABSENT	ABSENT	0
AT1G14950		10.0	10.0	-879.0002	2671.6467	'255	255	255'	ABSENT	ABSENT	ABSENT	0	ABSENT	ABSENT	ABSENT	0
AT1G14960		10.0	10.0	-1367.7035	550.1203	'255	255	255'	ABSENT	ABSENT	ABSENT	0	ABSENT	ABSENT	ABSENT	0
AT1G14990		10.0	10.0	568.3627	-1339.3977	'255	255	255'	ABSENT	ABSENT	ABSENT	0	ABSENT	ABSENT	ABSENT	0
AT1G15050		10.0	10.0	326.7788	1209.8778	'255	255	255'	ABSENT	ABSENT	ABSENT	0	ABSENT	ABSENT	ABSENT	0
AT1G15080		10.0	10.0	1156.101	-1002.44727	'255	255	255'	ABSENT	ABSENT	ABSENT	0	ABSENT	ABSENT	ABSENT	0
AT1G15100		10.0	10.0	752.77423	1029.3164	'255	255	255'	ABSENT	ABSENT	ABSENT	0	ABSENT	ABSENT	ABSENT	0
AT1G15110		10.0	10.0	777.7939	-1076.811	'255	255	255'	ABSENT	ABSENT	ABSENT	0	ABSENT	ABSENT	ABSENT	0
AT1G15130		10.0	10.0	-312.42432	-177.57253	'255	255	255'	ABSENT	ABSENT	ABSENT	0	ABSENT	ABSENT	ABSENT	0
AT1G15170		10.0	10.0	1291.9364	991.907	'255	255	255'	ABSENT	ABSENT	ABSENT	0	ABSENT	ABSENT	ABSENT	0
AT1G15200		10.0	10.0	772.87225	1531.2053	'255	255	255'	ABSENT	ABSENT	ABSENT	0	ABSENT	ABSENT	ABSENT	0
AT1G15210		10.0	10.0	-1748.8909	-198.02422	'231	230	255'	ABSENT	ABSENT	ABSENT	0	PRESENT	ABSENT	ABSENT	1
AT1G15260		10.0	10.0	691.6849	374.959	'255	255	255'	ABSENT	ABSENT	ABSENT	0	ABSENT	ABSENT	ABSENT	0
AT1G15280		10.0	10.0	-502.42813	1391.0336	'255	255	255'	ABSENT	ABSENT	ABSENT	0	ABSENT	ABSENT	ABSENT	0
AT1G15370		10.0	10.0	-174.07722	59.315353	'255	255	255'	ABSENT	ABSENT	ABSENT	0	ABSENT	ABSENT	ABSENT	0
AT1G15385		10.0	10.0	373.1158	1197.8748	'255	255	255'	ABSENT	ABSENT	ABSENT	0	ABSENT	ABSENT	ABSENT	0
AT1G15390		10.0	10.0	-2822.1602	-2478.713	'255	255	255'	ABSENT	ABSENT	ABSENT	0	ABSENT	ABSENT	ABSENT	0
AT1G15500		10.0	10.0	-21.334812	-965.96204	'184	184	255'	ABSENT	ABSENT	ABSENT	0	PRESENT	ABSENT	PRESENT	2
AT1G15550		10.0	10.0	698.50903	1490.881	'231	230	255'	ABSENT	ABSENT	ABSENT	0	ABSENT	PRESENT	ABSENT	1
AT1G15580		10.0	10.0	367.14084	1199.8961	'255	255	255'	ABSENT	ABSENT	ABSENT	0	ABSENT	ABSENT	ABSENT	0
AT1G15610		10.0	10.0	603.15314	-1425.6515	'255	255	255'	ABSENT	ABSENT	ABSENT	0	ABSENT	ABSENT	ABSENT	0
AT1G15670		10.0	10.0	-222.84973	568.56836	'231	230	255'	ABSENT	ABSENT	ABSENT	0	PRESENT	ABSENT	ABSENT	1
AT1G15700		10.0	10.0	1258.2075	862.7269	'255	255	255'	ABSENT	ABSENT	ABSENT	0	ABSENT	ABSENT	ABSENT	0
AT1G15710		10.0	10.0	1019.8695	609.66797	'255	255	255'	ABSENT	ABSENT	ABSENT	0	ABSENT	ABSENT	ABSENT	0
AT1G15720		10.0	10.0	-378.55066	779.92944	'255	255	255'	ABSENT	ABSENT	ABSENT	0	ABSENT	ABSENT	ABSENT	0
AT1G15730		10.0	10.0	1074.062	335.28912	'231	230	255'	ABSENT	ABSENT	ABSENT	0	ABSENT	PRESENT	ABSENT	1
AT1G15740		10.0	10.0	-366.66843	-1799.5785	'255	255	255'	ABSENT	ABSENT	ABSENT	0	ABSENT	ABSENT	ABSENT	0
AT1G15760		10.0	10.0	1272.7053	-1089.0522	'184	184	255'	ABSENT	ABSENT	ABSENT	0	PRESENT	ABSENT	PRESENT	2
AT1G15810		10.0	10.0	-1023.2559	513.1883	'255	255	255'	ABSENT	ABSENT	ABSENT	0	ABSENT	ABSENT	ABSENT	0
AT1G15820		10.0	10.0	-277.02826	315.08676	'255	255	255'	ABSENT	ABSENT	ABSENT	0	ABSENT	ABSENT	ABSENT	0
AT1G15870		10.0	10.0	-1918.2609	300.49634	'231	230	255'	ABSENT	ABSENT	ABSENT	0	PRESENT	ABSENT	ABSENT	1
AT1G15900		10.0	10.0	563.1255	-1493.984	'255	255	255'	ABSENT	ABSENT	ABSENT	0	ABSENT	ABSENT	ABSENT	0
AT1G15910		10.0	10.0	-1143.3944	-3193.6504	'255	255	255'	ABSENT	ABSENT	ABSENT	0	ABSENT	ABSENT	ABSENT	0
AT1G15920		10.0	10.0	1614.5281	1301.0875	'255	255	255'	ABSENT	ABSENT	ABSENT	0	ABSENT	ABSENT	ABSENT	0
AT1G15980		10.0	10.0	-1053.9623	1503.3921	'255	255	255'	ABSENT	ABSENT	ABSENT	0	ABSENT	ABSENT	ABSENT	0
AT1G16000		10.0	10.0	353.70413	-1508.5057	'255	255	255'	ABSENT	ABSENT	ABSENT	0	ABSENT	ABSENT	ABSENT	0
AT1G16060		10.0	10.0	-573.44	605.42645	'231	230	255'	ABSENT	ABSENT	ABSENT	0	PRESENT	ABSENT	ABSENT	1
AT1G16130		10.0	10.0	-944.989	-216.93842	'255	255	255'	ABSENT	ABSENT	ABSENT	0	ABSENT	ABSENT	ABSENT	0
AT1G16150		10.0	10.0	751.1624	-1520.7661	'255	255	255'	ABSENT	ABSENT	ABSENT	0	ABSENT	ABSENT	ABSENT	0
AT1G16240		10.0	10.0	61.018906	-729.45325	'184	184	255'	ABSENT	ABSENT	ABSENT	0	PRESENT	PRESENT	ABSENT	2
AT1G16260		10.0	10.0	-9.001135	-843.8702	'255	255	255'	ABSENT	ABSENT	ABSENT	0	ABSENT	ABSENT	ABSENT	0
AT1G16330		10.0	10.0	-1017.166	677.8688	'255	255	255'	ABSENT	ABSENT	ABSENT	0	ABSENT	ABSENT	ABSENT	0
AT1G16340		10.0	10.0	3407.1885	1429.1693	'184	184	255'	ABSENT	ABSENT	ABSENT	0	ABSENT	PRESENT	PRESENT	2
AT1G16380		10.0	10.0	-359.30365	-865.1328	'184	184	255'	ABSENT	ABSENT	ABSENT	0	PRESENT	PRESENT	ABSENT	2
AT1G16420		10.0	10.0	-719.82153	-1290.7483	'255	255	255'	ABSENT	ABSENT	ABSENT	0	ABSENT	ABSENT	ABSENT	0
AT1G16470		10.0	10.0	-518.8037	-493.71707	'0	2	153'	ABSENT	ABSENT	ABSENT	0	PRESENT	PRESENT	PRESENT	3
AT1G16500		10.0	10.0	-50.965126	1533.0955	'231	230	255'	ABSENT	ABSENT	ABSENT	0	PRESENT	ABSENT	ABSENT	1
AT1G16530		10.0	10.0	754.5131	627.805	'255	255	255'	ABSENT	ABSENT	ABSENT	0	ABSENT	ABSENT	ABSENT	0
AT1G16560		10.0	10.0	493.67108	-1484.0305	'255	255	255'	ABSENT	ABSENT	ABSENT	0	ABSENT	ABSENT	ABSENT	0
AT1G16680		10.0	10.0	730.21893	670.19977	'184	184	255'	ABSENT	ABSENT	ABSENT	0	PRESENT	ABSENT	PRESENT	2
AT1G16690		10.0	10.0	1352.4454	1812.7068	'0	2	153'	ABSENT	ABSENT	ABSENT	0	PRESENT	PRESENT	PRESENT	3
AT1G16780		10.0	10.0	1287.0055	-70.58298	'184	184	255'	ABSENT	ABSENT	ABSENT	0	PRESENT	PRESENT	ABSENT	2
AT1G16790		10.0	10.0	497.2949	-855.5051	'255	255	255'	ABSENT	ABSENT	ABSENT	0	ABSENT	ABSENT	ABSENT	0
AT1G16860		10.0	10.0	890.382	-1754.2158	'184	184	255'	ABSENT	ABSENT	ABSENT	0	PRESENT	PRESENT	ABSENT	2
AT1G16890		10.0	10.0	-284.23285	1047.8416	'184	184	255'	ABSENT	ABSENT	ABSENT	0	PRESENT	PRESENT	ABSENT	2
AT1G16900		10.0	10.0	1608.9844	-1359.8663	'255	255	255'	ABSENT	ABSENT	ABSENT	0	ABSENT	ABSENT	ABSENT	0
AT1G16920		10.0	10.0	609.7365	-1123.9023	'231	230	255'	ABSENT	ABSENT	ABSENT	0	ABSENT	ABSENT	PRESENT	1
AT1G17090		10.0	10.0	1898.332	-548.4981	'255	255	255'	ABSENT	ABSENT	ABSENT	0	ABSENT	ABSENT	ABSENT	0
AT1G17100		10.0	10.0	-495.94647	-1642.7512	'255	255	255'	ABSENT	ABSENT	ABSENT	0	ABSENT	ABSENT	ABSENT	0
AT1G17110		10.0	10.0	-1431.855	-809.19324	'255	255	255'	ABSENT	ABSENT	ABSENT	0	ABSENT	ABSENT	ABSENT	0
AT1G17147		10.0	10.0	2726.3284	-93.38021	'255	255	255'	ABSENT	ABSENT	ABSENT	0	ABSENT	ABSENT	ABSENT	0
AT1G17180		10.0	10.0	-30.166143	-1753.0951	'255	255	255'	ABSENT	ABSENT	ABSENT	0	ABSENT	ABSENT	ABSENT	0
AT1G17190		10.0	10.0	-345.402	-1230.129	'255	255	255'	ABSENT	ABSENT	ABSENT	0	ABSENT	ABSENT	ABSENT	0
AT1G17240		10.0	10.0	1785.4073	-648.4598	'255	255	255'	ABSENT	ABSENT	ABSENT	0	ABSENT	ABSENT	ABSENT	0
AT1G17260		10.0	10.0	-103.26706	-733.6014	'255	255	255'	ABSENT	ABSENT	ABSENT	0	ABSENT	ABSENT	ABSENT	0
AT1G17285		10.0	10.0	-610.91614	-783.71436	'255	255	255'	ABSENT	ABSENT	ABSENT	0	ABSENT	ABSENT	ABSENT	0
AT1G17340		10.0	10.0	-1182.7083	-784.1946	'255	255	255'	ABSENT	ABSENT	ABSENT	0	ABSENT	ABSENT	ABSENT	0
AT1G17345		10.0	10.0	627.5397	-876.6338	'184	184	255'	ABSENT	ABSENT	ABSENT	0	ABSENT	PRESENT	PRESENT	2
AT1G17440		10.0	10.0	719.2463	1132.1237	'255	255	255'	ABSENT	ABSENT	ABSENT	0	ABSENT	ABSENT	ABSENT	0
AT1G17455		10.0	10.0	903.6985	1123.709	'0	2	153'	ABSENT	ABSENT	ABSENT	0	PRESENT	PRESENT	PRESENT	3
AT1G17500		10.0	10.0	-1732.6244	-228.88762	'184	184	255'	ABSENT	ABSENT	ABSENT	0	PRESENT	PRESENT	ABSENT	2
AT1G17550		10.0	10.0	982.20654	707.6015	'231	230	255'	ABSENT	ABSENT	ABSENT	0	PRESENT	ABSENT	ABSENT	1
AT1G17580		10.0	10.0	509.1575	578.48	'255	255	255'	ABSENT	ABSENT	ABSENT	0	ABSENT	ABSENT	ABSENT	0
AT1G17590		10.0	10.0	-811.1434	968.1128	'255	255	255'	ABSENT	ABSENT	ABSENT	0	ABSENT	ABSENT	ABSENT	0
AT1G17615		10.0	10.0	-1597.0768	-998.73676	'255	255	255'	ABSENT	ABSENT	ABSENT	0	ABSENT	ABSENT	ABSENT	0
AT1G17650		10.0	10.0	-641.29926	1706.1512	'255	255	255'	ABSENT	ABSENT	ABSENT	0	ABSENT	ABSENT	ABSENT	0
AT1G17665		10.0	10.0	-1498.3435	-494.18634	'255	255	255'	ABSENT	ABSENT	ABSENT	0	ABSENT	ABSENT	ABSENT	0
AT1G17690		10.0	10.0	788.0474	-2797.4854	'255	255	255'	ABSENT	ABSENT	ABSENT	0	ABSENT	ABSENT	ABSENT	0
AT1G17730		10.0	10.0	-849.61115	-1056.6194	'0	2	153'	ABSENT	ABSENT	ABSENT	0	PRESENT	PRESENT	PRESENT	3
AT1G17745		10.0	10.0	-744.7243	-1142.8832	'255	255	255'	ABSENT	ABSENT	ABSENT	0	ABSENT	ABSENT	ABSENT	0
AT1G17760		10.0	10.0	-1435.6599	100.41827	'255	255	255'	ABSENT	ABSENT	ABSENT	0	ABSENT	ABSENT	ABSENT	0
AT1G17770		10.0	10.0	-995.3348	-747.5866	'255	255	255'	ABSENT	ABSENT	ABSENT	0	ABSENT	ABSENT	ABSENT	0
AT1G17810		10.0	10.0	-197.06367	-1252.6761	'184	184	255'	ABSENT	ABSENT	ABSENT	0	PRESENT	PRESENT	ABSENT	2
AT1G17860		10.0	10.0	1144.4757	-673.81085	'255	255	255'	ABSENT	ABSENT	ABSENT	0	ABSENT	ABSENT	ABSENT	0
AT1G17970		10.0	10.0	341.64227	491.93515	'255	255	255'	ABSENT	ABSENT	ABSENT	0	ABSENT	ABSENT	ABSENT	0
AT1G18200		10.0	10.0	-1781.4114	-79.2367	'231	230	255'	ABSENT	ABSENT	ABSENT	0	PRESENT	ABSENT	ABSENT	1
AT1G18210		10.0	10.0	945.3721	293.3952	'255	255	255'	ABSENT	ABSENT	ABSENT	0	ABSENT	ABSENT	ABSENT	0
AT1G18260		10.0	10.0	22.617966	-1986.7288	'255	255	255'	ABSENT	ABSENT	ABSENT	0	ABSENT	ABSENT	ABSENT	0
AT1G18270		10.0	10.0	-1642.8928	-289.4957	'255	255	255'	ABSENT	ABSENT	ABSENT	0	ABSENT	ABSENT	ABSENT	0
AT1G18330		10.0	10.0	-306.93036	903.85895	'255	255	255'	ABSENT	ABSENT	ABSENT	0	ABSENT	ABSENT	ABSENT	0
AT1G18340		10.0	10.0	-2266.4014	-28.422552	'255	255	255'	ABSENT	ABSENT	ABSENT	0	ABSENT	ABSENT	ABSENT	0
AT1G18400		10.0	10.0	871.1463	1567.4055	'255	255	255'	ABSENT	ABSENT	ABSENT	0	ABSENT	ABSENT	ABSENT	0
AT1G18440		10.0	10.0	1274.9028	-138.0897	'255	255	255'	ABSENT	ABSENT	ABSENT	0	ABSENT	ABSENT	ABSENT	0
AT1G18450		10.0	10.0	248.22586	1658.6794	'255	255	255'	ABSENT	ABSENT	ABSENT	0	ABSENT	ABSENT	ABSENT	0
AT1G18500		10.0	10.0	-1335.0381	-232.50613	'255	255	255'	ABSENT	ABSENT	ABSENT	0	ABSENT	ABSENT	ABSENT	0
AT1G18610		10.0	10.0	-290.04416	2687.6025	'255	255	255'	ABSENT	ABSENT	ABSENT	0	ABSENT	ABSENT	ABSENT	0
AT1G18630		10.0	10.0	63.430473	1829.9484	'255	255	255'	ABSENT	ABSENT	ABSENT	0	ABSENT	ABSENT	ABSENT	0
AT1G18640		10.0	10.0	-1736.9154	1373.0095	'255	255	255'	ABSENT	ABSENT	ABSENT	0	ABSENT	ABSENT	ABSENT	0
AT1G18660		10.0	10.0	-125.366974	677.1839	'255	255	255'	ABSENT	ABSENT	ABSENT	0	ABSENT	ABSENT	ABSENT	0
AT1G18690		10.0	10.0	1017.81915	-241.23933	'255	255	255'	ABSENT	ABSENT	ABSENT	0	ABSENT	ABSENT	ABSENT	0
AT1G18730		10.0	10.0	1243.1794	-1161.737	'255	255	255'	ABSENT	ABSENT	ABSENT	0	ABSENT	ABSENT	ABSENT	0
AT1G18800		10.0	10.0	-17.308199	157.53156	'255	255	255'	ABSENT	ABSENT	ABSENT	0	ABSENT	ABSENT	ABSENT	0
AT1G18890		10.0	10.0	328.99344	448.08963	'231	230	255'	ABSENT	ABSENT	ABSENT	0	PRESENT	ABSENT	ABSENT	1
AT1G19010		10.0	10.0	439.39786	924.7004	'255	255	255'	ABSENT	ABSENT	ABSENT	0	ABSENT	ABSENT	ABSENT	0
AT1G19040		10.0	10.0	1083.1816	999.90424	'255	255	255'	ABSENT	ABSENT	ABSENT	0	ABSENT	ABSENT	ABSENT	0
AT1G19050		10.0	10.0	-669.3613	-63.561398	'255	255	255'	ABSENT	ABSENT	ABSENT	0	ABSENT	ABSENT	ABSENT	0
AT1G19100		10.0	10.0	-985.62683	632.73486	'255	255	255'	ABSENT	ABSENT	ABSENT	0	ABSENT	ABSENT	ABSENT	0
AT1G19270		10.0	10.0	-351.23676	665.5826	'255	255	255'	ABSENT	ABSENT	ABSENT	0	ABSENT	ABSENT	ABSENT	0
AT1G19300		10.0	10.0	-213.62105	-1257.2684	'255	255	255'	ABSENT	ABSENT	ABSENT	0	ABSENT	ABSENT	ABSENT	0
AT1G19450		10.0	10.0	258.59	-783.44366	'0	2	153'	ABSENT	ABSENT	ABSENT	0	PRESENT	PRESENT	PRESENT	3
AT1G19490		10.0	10.0	-653.20306	2006.3322	'255	255	255'	ABSENT	ABSENT	ABSENT	0	ABSENT	ABSENT	ABSENT	0
AT1G19650		10.0	10.0	-1834.9365	-143.6535	'255	255	255'	ABSENT	ABSENT	ABSENT	0	ABSENT	ABSENT	ABSENT	0
AT1G19680		10.0	10.0	777.3311	926.6427	'255	255	255'	ABSENT	ABSENT	ABSENT	0	ABSENT	ABSENT	ABSENT	0
AT1G19740		10.0	10.0	-103.189835	3189.3035	'255	255	255'	ABSENT	ABSENT	ABSENT	0	ABSENT	ABSENT	ABSENT	0
AT1G19750		10.0	10.0	138.48434	1567.41	'231	230	255'	ABSENT	ABSENT	ABSENT	0	PRESENT	ABSENT	ABSENT	1
AT1G19770		10.0	10.0	350.46582	-1395.8625	'255	255	255'	ABSENT	ABSENT	ABSENT	0	ABSENT	ABSENT	ABSENT	0
AT1G19800		10.0	10.0	609.6435	-1543.9922	'255	255	255'	ABSENT	ABSENT	ABSENT	0	ABSENT	ABSENT	ABSENT	0
AT1G19830		10.0	10.0	-318.02817	1383.3278	'231	230	255'	ABSENT	ABSENT	ABSENT	0	ABSENT	PRESENT	ABSENT	1
AT1G19860		10.0	10.0	-1188.4296	-88.850845	'255	255	255'	ABSENT	ABSENT	ABSENT	0	ABSENT	ABSENT	ABSENT	0
AT1G19920		10.0	10.0	-1530.6785	-727.64294	'255	255	255'	ABSENT	ABSENT	ABSENT	0	ABSENT	ABSENT	ABSENT	0
AT1G20010		10.0	10.0	-575.1855	-29.713318	'255	255	255'	ABSENT	ABSENT	ABSENT	0	ABSENT	ABSENT	ABSENT	0
AT1G20090		10.0	10.0	686.9156	95.44398	'255	255	255'	ABSENT	ABSENT	ABSENT	0	ABSENT	ABSENT	ABSENT	0
AT1G20140		10.0	10.0	19.222954	1658.1648	'255	255	255'	ABSENT	ABSENT	ABSENT	0	ABSENT	ABSENT	ABSENT	0
AT1G20200		10.0	10.0	-553.44934	228.04753	'231	230	255'	ABSENT	ABSENT	ABSENT	0	PRESENT	ABSENT	ABSENT	1
AT1G20225		10.0	10.0	-520.2735	1764.7955	'184	184	255'	ABSENT	ABSENT	ABSENT	0	PRESENT	PRESENT	ABSENT	2
AT1G20330		10.0	10.0	14.975767	-379.61472	'255	255	255'	ABSENT	ABSENT	ABSENT	0	ABSENT	ABSENT	ABSENT	0
AT1G20340		10.0	10.0	-1280.2782	159.55833	'255	255	255'	ABSENT	ABSENT	ABSENT	0	ABSENT	ABSENT	ABSENT	0
AT1G20360		10.0	10.0	1425.0958	1523.9031	'255	255	255'	ABSENT	ABSENT	ABSENT	0	ABSENT	ABSENT	ABSENT	0
AT1G20410		10.0	10.0	-1903.4779	331.01123	'255	255	255'	ABSENT	ABSENT	ABSENT	0	ABSENT	ABSENT	ABSENT	0
AT1G20440		10.0	10.0	-1522.4718	986.1047	'255	255	255'	ABSENT	ABSENT	ABSENT	0	ABSENT	ABSENT	ABSENT	0
AT1G20450		10.0	10.0	972.72906	989.15375	'0	2	153'	ABSENT	ABSENT	ABSENT	0	PRESENT	PRESENT	PRESENT	3
AT1G20480		10.0	10.0	-2255.242	659.019	'255	255	255'	ABSENT	ABSENT	ABSENT	0	ABSENT	ABSENT	ABSENT	0
AT1G20590		10.0	10.0	-797.313	741.6513	'184	184	255'	ABSENT	ABSENT	ABSENT	0	PRESENT	ABSENT	PRESENT	2
AT1G20610		10.0	10.0	-853.24896	763.3075	'184	184	255'	ABSENT	ABSENT	ABSENT	0	PRESENT	ABSENT	PRESENT	2
AT1G20700		10.0	10.0	1022.7515	-127.34849	'255	255	255'	ABSENT	ABSENT	ABSENT	0	ABSENT	ABSENT	ABSENT	0
AT1G20810		10.0	10.0	-1362.6069	-653.56506	'255	255	255'	ABSENT	ABSENT	ABSENT	0	ABSENT	ABSENT	ABSENT	0
AT1G20840		10.0	10.0	-498.32104	262.29614	'255	255	255'	ABSENT	ABSENT	ABSENT	0	ABSENT	ABSENT	ABSENT	0
AT1G20870		10.0	10.0	-1196.5312	945.2082	'255	255	255'	ABSENT	ABSENT	ABSENT	0	ABSENT	ABSENT	ABSENT	0
AT1G20920		10.0	10.0	1071.1703	606.5524	'255	255	255'	ABSENT	ABSENT	ABSENT	0	ABSENT	ABSENT	ABSENT	0
AT1G20930		10.0	10.0	-888.84674	509.18024	'231	230	255'	ABSENT	ABSENT	ABSENT	0	PRESENT	ABSENT	ABSENT	1
AT1G20940		10.0	10.0	-1566.3021	-1634.7358	'255	255	255'	ABSENT	ABSENT	ABSENT	0	ABSENT	ABSENT	ABSENT	0
AT1G20950		10.0	10.0	-204.39531	222.28275	'231	230	255'	ABSENT	ABSENT	ABSENT	0	PRESENT	ABSENT	ABSENT	1
AT1G20960		10.0	10.0	-956.78253	-249.11908	'255	255	255'	ABSENT	ABSENT	ABSENT	0	ABSENT	ABSENT	ABSENT	0
AT1G21130		10.0	10.0	-1494.0029	364.83826	'184	184	255'	ABSENT	ABSENT	ABSENT	0	PRESENT	ABSENT	PRESENT	2
AT1G21140		10.0	10.0	475.0959	1311.9045	'231	230	255'	ABSENT	ABSENT	ABSENT	0	PRESENT	ABSENT	ABSENT	1
AT1G21170		10.0	10.0	1596.2588	889.18396	'184	184	255'	ABSENT	ABSENT	ABSENT	0	ABSENT	PRESENT	PRESENT	2
AT1G21210		10.0	10.0	362.38098	-1016.3568	'255	255	255'	ABSENT	ABSENT	ABSENT	0	ABSENT	ABSENT	ABSENT	0
AT1G21240		10.0	10.0	488.2626	-1309.0527	'255	255	255'	ABSENT	ABSENT	ABSENT	0	ABSENT	ABSENT	ABSENT	0
AT1G21250		10.0	10.0	-121.27501	-452.94913	'255	255	255'	ABSENT	ABSENT	ABSENT	0	ABSENT	ABSENT	ABSENT	0
AT1G21270		10.0	10.0	337.19037	-493.02216	'255	255	255'	ABSENT	ABSENT	ABSENT	0	ABSENT	ABSENT	ABSENT	0
AT1G21280		10.0	10.0	2488.6953	346.23764	'255	255	255'	ABSENT	ABSENT	ABSENT	0	ABSENT	ABSENT	ABSENT	0
AT1G21350		10.0	10.0	-1029.4445	-559.32983	'231	230	255'	ABSENT	ABSENT	ABSENT	0	PRESENT	ABSENT	ABSENT	1
AT1G21410		10.0	10.0	-247.0825	1197.13	'184	184	255'	ABSENT	ABSENT	ABSENT	0	PRESENT	ABSENT	PRESENT	2
AT1G21440		10.0	10.0	-1501.2445	322.41718	'231	230	255'	ABSENT	ABSENT	ABSENT	0	PRESENT	ABSENT	ABSENT	1
AT1G21450		10.0	10.0	-365.745	1715.4224	'255	255	255'	ABSENT	ABSENT	ABSENT	0	ABSENT	ABSENT	ABSENT	0
AT1G21810		10.0	10.0	684.9632	1436.7781	'255	255	255'	ABSENT	ABSENT	ABSENT	0	ABSENT	ABSENT	ABSENT	0
AT1G21840		10.0	10.0	1051.954	627.06555	'255	255	255'	ABSENT	ABSENT	ABSENT	0	ABSENT	ABSENT	ABSENT	0
AT1G21870		10.0	10.0	560.16034	-1334.0576	'255	255	255'	ABSENT	ABSENT	ABSENT	0	ABSENT	ABSENT	ABSENT	0
AT1G21890		10.0	10.0	722.9594	-1592.8643	'255	255	255'	ABSENT	ABSENT	ABSENT	0	ABSENT	ABSENT	ABSENT	0
AT1G21900		10.0	10.0	104.07431	-1227.954	'255	255	255'	ABSENT	ABSENT	ABSENT	0	ABSENT	ABSENT	ABSENT	0
AT1G21940		10.0	10.0	527.20483	-1364.0049	'255	255	255'	ABSENT	ABSENT	ABSENT	0	ABSENT	ABSENT	ABSENT	0
AT1G21970		10.0	10.0	-648.6033	1539.8324	'255	255	255'	ABSENT	ABSENT	ABSENT	0	ABSENT	ABSENT	ABSENT	0
AT1G21980		10.0	10.0	611.5912	-662.65704	'231	230	255'	ABSENT	ABSENT	ABSENT	0	ABSENT	PRESENT	ABSENT	1
AT1G22050		10.0	10.0	437.81842	-346.3966	'255	255	255'	ABSENT	ABSENT	ABSENT	0	ABSENT	ABSENT	ABSENT	0
AT1G22070		10.0	10.0	-302.7216	1273.485	'231	230	255'	ABSENT	ABSENT	ABSENT	0	PRESENT	ABSENT	ABSENT	1
AT1G22080		10.0	10.0	-723.1365	-826.03296	'255	255	255'	ABSENT	ABSENT	ABSENT	0	ABSENT	ABSENT	ABSENT	0
AT1G22160		10.0	10.0	294.19318	565.9004	'255	255	255'	ABSENT	ABSENT	ABSENT	0	ABSENT	ABSENT	ABSENT	0
AT1G22190		10.0	10.0	153.12213	387.36383	'0	2	153'	ABSENT	ABSENT	ABSENT	0	PRESENT	PRESENT	PRESENT	3
AT1G22220		10.0	10.0	244.29004	888.98303	'255	255	255'	ABSENT	ABSENT	ABSENT	0	ABSENT	ABSENT	ABSENT	0
AT1G22270		10.0	10.0	1093.3108	1249.8551	'255	255	255'	ABSENT	ABSENT	ABSENT	0	ABSENT	ABSENT	ABSENT	0
AT1G22275		10.0	10.0	-1000.61865	-683.99036	'255	255	255'	ABSENT	ABSENT	ABSENT	0	ABSENT	ABSENT	ABSENT	0
AT1G22290		10.0	10.0	102.68704	-1825.1335	'255	255	255'	ABSENT	ABSENT	ABSENT	0	ABSENT	ABSENT	ABSENT	0
AT1G22310		10.0	10.0	827.4503	1568.1471	'255	255	255'	ABSENT	ABSENT	ABSENT	0	ABSENT	ABSENT	ABSENT	0
AT1G22460		10.0	10.0	-119.47828	-1383.6802	'255	255	255'	ABSENT	ABSENT	ABSENT	0	ABSENT	ABSENT	ABSENT	0
AT1G22500		10.0	10.0	639.67566	-2018.1719	'255	255	255'	ABSENT	ABSENT	ABSENT	0	ABSENT	ABSENT	ABSENT	0
AT1G22590		10.0	10.0	-1235.9877	1628.4368	'255	255	255'	ABSENT	ABSENT	ABSENT	0	ABSENT	ABSENT	ABSENT	0
AT1G22630		10.0	10.0	19.946552	859.4769	'255	255	255'	ABSENT	ABSENT	ABSENT	0	ABSENT	ABSENT	ABSENT	0
AT1G22710		10.0	10.0	290.5108	-1021.6635	'255	255	255'	ABSENT	ABSENT	ABSENT	0	ABSENT	ABSENT	ABSENT	0
AT1G22730		10.0	10.0	-954.58356	964.1338	'255	255	255'	ABSENT	ABSENT	ABSENT	0	ABSENT	ABSENT	ABSENT	0
AT1G22760		10.0	10.0	227.51161	1117.5596	'255	255	255'	ABSENT	ABSENT	ABSENT	0	ABSENT	ABSENT	ABSENT	0
AT1G22770		10.0	10.0	-25.771204	584.1075	'255	255	255'	ABSENT	ABSENT	ABSENT	0	ABSENT	ABSENT	ABSENT	0
AT1G22780		10.0	10.0	-1174.3801	-758.4194	'184	184	255'	ABSENT	ABSENT	ABSENT	0	PRESENT	ABSENT	PRESENT	2
AT1G22840		10.0	10.0	410.43585	957.2483	'184	184	255'	ABSENT	ABSENT	ABSENT	0	PRESENT	PRESENT	ABSENT	2
AT1G22920		10.0	10.0	197.6789	766.57434	'255	255	255'	ABSENT	ABSENT	ABSENT	0	ABSENT	ABSENT	ABSENT	0
AT1G22985		10.0	10.0	-440.59094	155.25902	'184	184	255'	ABSENT	ABSENT	ABSENT	0	ABSENT	PRESENT	PRESENT	2
AT1G22990		10.0	10.0	1698.4913	-407.17624	'231	230	255'	ABSENT	ABSENT	ABSENT	0	PRESENT	ABSENT	ABSENT	1
AT1G23040		10.0	10.0	2846.7285	1684.1405	'255	255	255'	ABSENT	ABSENT	ABSENT	0	ABSENT	ABSENT	ABSENT	0
AT1G23090		10.0	10.0	705.39874	-1624.2	'255	255	255'	ABSENT	ABSENT	ABSENT	0	ABSENT	ABSENT	ABSENT	0
AT1G23100		10.0	10.0	1110.8413	730.1349	'255	255	255'	ABSENT	ABSENT	ABSENT	0	ABSENT	ABSENT	ABSENT	0
AT1G23190		10.0	10.0	-936.75586	224.7187	'255	255	255'	ABSENT	ABSENT	ABSENT	0	ABSENT	ABSENT	ABSENT	0
AT1G23290		10.0	10.0	121.41533	-291.1807	'184	184	255'	ABSENT	ABSENT	ABSENT	0	ABSENT	PRESENT	PRESENT	2
AT1G23300		10.0	10.0	860.1814	-1555.2415	'255	255	255'	ABSENT	ABSENT	ABSENT	0	ABSENT	ABSENT	ABSENT	0
AT1G23380		10.0	10.0	-332.07037	1596.9625	'255	255	255'	ABSENT	ABSENT	ABSENT	0	ABSENT	ABSENT	ABSENT	0
AT1G23390		10.0	10.0	149.58618	1629.4574	'255	255	255'	ABSENT	ABSENT	ABSENT	0	ABSENT	ABSENT	ABSENT	0
AT1G23410		10.0	10.0	-584.75244	-355.13956	'255	255	255'	ABSENT	ABSENT	ABSENT	0	ABSENT	ABSENT	ABSENT	0
AT1G23420		10.0	10.0	-159.03413	1413.0116	'255	255	255'	ABSENT	ABSENT	ABSENT	0	ABSENT	ABSENT	ABSENT	0
AT1G23560		10.0	10.0	-1193.3915	-271.90265	'255	255	255'	ABSENT	ABSENT	ABSENT	0	ABSENT	ABSENT	ABSENT	0
AT1G23730		10.0	10.0	-125.756996	-137.74005	'184	184	255'	ABSENT	ABSENT	ABSENT	0	PRESENT	PRESENT	ABSENT	2
AT1G23750		10.0	10.0	-1961.7429	-704.40594	'0	2	153'	ABSENT	ABSENT	ABSENT	0	PRESENT	PRESENT	PRESENT	3
AT1G23770		10.0	10.0	248.76953	1970.4376	'255	255	255'	ABSENT	ABSENT	ABSENT	0	ABSENT	ABSENT	ABSENT	0
AT1G23850		10.0	10.0	1250.715	-823.711	'255	255	255'	ABSENT	ABSENT	ABSENT	0	ABSENT	ABSENT	ABSENT	0
AT1G24020		10.0	10.0	-953.65784	-1047.9913	'255	255	255'	ABSENT	ABSENT	ABSENT	0	ABSENT	ABSENT	ABSENT	0
AT1G24050		10.0	10.0	414.27664	1759.8439	'255	255	255'	ABSENT	ABSENT	ABSENT	0	ABSENT	ABSENT	ABSENT	0
AT1G24120		10.0	10.0	1536.3374	-2325.7756	'255	255	255'	ABSENT	ABSENT	ABSENT	0	ABSENT	ABSENT	ABSENT	0
AT1G24180		10.0	10.0	1291.0919	-187.92467	'255	255	255'	ABSENT	ABSENT	ABSENT	0	ABSENT	ABSENT	ABSENT	0
AT1G24190		10.0	10.0	66.54118	1546.6191	'184	184	255'	ABSENT	ABSENT	ABSENT	0	PRESENT	ABSENT	PRESENT	2
AT1G24290		10.0	10.0	-1772.4147	-620.3025	'255	255	255'	ABSENT	ABSENT	ABSENT	0	ABSENT	ABSENT	ABSENT	0
AT1G24300		10.0	10.0	-544.8491	-1213.6787	'255	255	255'	ABSENT	ABSENT	ABSENT	0	ABSENT	ABSENT	ABSENT	0
AT1G24650		10.0	10.0	517.14	-839.5174	'255	255	255'	ABSENT	ABSENT	ABSENT	0	ABSENT	ABSENT	ABSENT	0
AT1G24909		10.0	10.0	-1185.0854	393.12296	'255	255	255'	ABSENT	ABSENT	ABSENT	0	ABSENT	ABSENT	ABSENT	0
AT1G24996		10.0	10.0	-119.45924	1528.41	'255	255	255'	ABSENT	ABSENT	ABSENT	0	ABSENT	ABSENT	ABSENT	0
AT1G25220		10.0	10.0	1288.8691	-1253.4514	'255	255	255'	ABSENT	ABSENT	ABSENT	0	ABSENT	ABSENT	ABSENT	0
AT1G25275		10.0	10.0	811.0685	-176.37573	'255	255	255'	ABSENT	ABSENT	ABSENT	0	ABSENT	ABSENT	ABSENT	0
AT1G25310		10.0	10.0	-1060.0583	-1568.9926	'255	255	255'	ABSENT	ABSENT	ABSENT	0	ABSENT	ABSENT	ABSENT	0
AT1G25420		10.0	10.0	-559.5389	995.8718	'231	230	255'	ABSENT	ABSENT	ABSENT	0	ABSENT	ABSENT	PRESENT	1
AT1G25470		10.0	10.0	418.0565	193.67776	'255	255	255'	ABSENT	ABSENT	ABSENT	0	ABSENT	ABSENT	ABSENT	0
AT1G25540		10.0	10.0	190.29669	1454.6768	'184	184	255'	ABSENT	ABSENT	ABSENT	0	PRESENT	PRESENT	ABSENT	2
AT1G25550		10.0	10.0	-169.45667	1163.8562	'255	255	255'	ABSENT	ABSENT	ABSENT	0	ABSENT	ABSENT	ABSENT	0
AT1G25560		10.0	10.0	49.87984	1602.8723	'255	255	255'	ABSENT	ABSENT	ABSENT	0	ABSENT	ABSENT	ABSENT	0
AT1G26150		10.0	10.0	2728.8074	381.31918	'255	255	255'	ABSENT	ABSENT	ABSENT	0	ABSENT	ABSENT	ABSENT	0
AT1G26180		10.0	10.0	765.5823	-1485.8208	'231	230	255'	ABSENT	ABSENT	ABSENT	0	ABSENT	PRESENT	ABSENT	1
AT1G26230		10.0	10.0	-1462.1958	-180.5431	'231	230	255'	ABSENT	ABSENT	ABSENT	0	ABSENT	ABSENT	PRESENT	1
AT1G26260		10.0	10.0	-73.20379	1530.75	'255	255	255'	ABSENT	ABSENT	ABSENT	0	ABSENT	ABSENT	ABSENT	0
AT1G26270		10.0	10.0	-556.4165	-1644.446	'184	184	255'	ABSENT	ABSENT	ABSENT	0	PRESENT	PRESENT	ABSENT	2
AT1G26310		10.0	10.0	-817.9859	1245.6407	'231	230	255'	ABSENT	ABSENT	ABSENT	0	ABSENT	PRESENT	ABSENT	1
AT1G26550		10.0	10.0	1500.3501	293.13153	'184	184	255'	ABSENT	ABSENT	ABSENT	0	PRESENT	PRESENT	ABSENT	2
AT1G26570		10.0	10.0	-459.29303	417.89755	'0	2	153'	ABSENT	ABSENT	ABSENT	0	PRESENT	PRESENT	PRESENT	3
AT1G26650		10.0	10.0	137.89104	-590.5213	'255	255	255'	ABSENT	ABSENT	ABSENT	0	ABSENT	ABSENT	ABSENT	0
AT1G26660		10.0	10.0	197.16293	-424.57465	'255	255	255'	ABSENT	ABSENT	ABSENT	0	ABSENT	ABSENT	ABSENT	0
AT1G26670		10.0	10.0	-195.0915	-928.0549	'255	255	255'	ABSENT	ABSENT	ABSENT	0	ABSENT	ABSENT	ABSENT	0
AT1G26700		10.0	10.0	731.71643	-1583.1404	'255	255	255'	ABSENT	ABSENT	ABSENT	0	ABSENT	ABSENT	ABSENT	0
AT1G26800		10.0	10.0	1075.9843	-785.97314	'255	255	255'	ABSENT	ABSENT	ABSENT	0	ABSENT	ABSENT	ABSENT	0
AT1G26830		10.0	10.0	279.47418	1091.3866	'184	184	255'	ABSENT	ABSENT	ABSENT	0	PRESENT	PRESENT	ABSENT	2
AT1G26880		10.0	10.0	-1076.871	-635.38824	'231	230	255'	ABSENT	ABSENT	ABSENT	0	ABSENT	PRESENT	ABSENT	1
AT1G26910		10.0	10.0	-1704.5624	0.86841583	'255	255	255'	ABSENT	ABSENT	ABSENT	0	ABSENT	ABSENT	ABSENT	0
AT1G26930		10.0	10.0	536.51385	1686.1414	'255	255	255'	ABSENT	ABSENT	ABSENT	0	ABSENT	ABSENT	ABSENT	0
AT1G27040		10.0	10.0	1052.5468	-1380.777	'231	230	255'	ABSENT	ABSENT	ABSENT	0	ABSENT	ABSENT	PRESENT	1
AT1G27070		10.0	10.0	-1170.0834	-77.13529	'255	255	255'	ABSENT	ABSENT	ABSENT	0	ABSENT	ABSENT	ABSENT	0
AT1G27090		10.0	10.0	-703.0997	1651.9801	'184	184	255'	ABSENT	ABSENT	ABSENT	0	PRESENT	PRESENT	ABSENT	2
AT1G27190		10.0	10.0	637.9635	-1379.9358	'255	255	255'	ABSENT	ABSENT	ABSENT	0	ABSENT	ABSENT	ABSENT	0
AT1G27210		10.0	10.0	-124.55149	516.4158	'255	255	255'	ABSENT	ABSENT	ABSENT	0	ABSENT	ABSENT	ABSENT	0
AT1G27300		10.0	10.0	841.96185	-889.4803	'255	255	255'	ABSENT	ABSENT	ABSENT	0	ABSENT	ABSENT	ABSENT	0
AT1G27380		10.0	10.0	-106.943405	1304.876	'255	255	255'	ABSENT	ABSENT	ABSENT	0	ABSENT	ABSENT	ABSENT	0
AT1G27390		10.0	10.0	681.3807	-47.708504	'255	255	255'	ABSENT	ABSENT	ABSENT	0	ABSENT	ABSENT	ABSENT	0
AT1G27430		10.0	10.0	-882.3321	-366.5061	'255	255	255'	ABSENT	ABSENT	ABSENT	0	ABSENT	ABSENT	ABSENT	0
AT1G27690		10.0	10.0	-836.28906	299.62872	'255	255	255'	ABSENT	ABSENT	ABSENT	0	ABSENT	ABSENT	ABSENT	0
AT1G27695		10.0	10.0	747.59155	-2458.725	'255	255	255'	ABSENT	ABSENT	ABSENT	0	ABSENT	ABSENT	ABSENT	0
AT1G27720		10.0	10.0	948.848	1262.4939	'255	255	255'	ABSENT	ABSENT	ABSENT	0	ABSENT	ABSENT	ABSENT	0
AT1G27890		10.0	10.0	1501.9309	118.40788	'255	255	255'	ABSENT	ABSENT	ABSENT	0	ABSENT	ABSENT	ABSENT	0
AT1G27940		10.0	10.0	834.4226	-61.306114	'255	255	255'	ABSENT	ABSENT	ABSENT	0	ABSENT	ABSENT	ABSENT	0
AT1G28135		10.0	10.0	-219.85532	733.5651	'255	255	255'	ABSENT	ABSENT	ABSENT	0	ABSENT	ABSENT	ABSENT	0
AT1G28220		10.0	10.0	122.41798	-1325.7732	'255	255	255'	ABSENT	ABSENT	ABSENT	0	ABSENT	ABSENT	ABSENT	0
AT1G28360		10.0	10.0	305.89557	1117.248	'255	255	255'	ABSENT	ABSENT	ABSENT	0	ABSENT	ABSENT	ABSENT	0
AT1G28370		10.0	10.0	-4.9277973	1802.8728	'255	255	255'	ABSENT	ABSENT	ABSENT	0	ABSENT	ABSENT	ABSENT	0
AT1G28610		10.0	10.0	-259.12625	-633.1295	'184	184	255'	ABSENT	ABSENT	ABSENT	0	PRESENT	ABSENT	PRESENT	2
AT1G28695		10.0	10.0	1779.1963	-665.5843	'255	255	255'	ABSENT	ABSENT	ABSENT	0	ABSENT	ABSENT	ABSENT	0
AT1G28710		10.0	10.0	1270.0701	-1513.5469	'255	255	255'	ABSENT	ABSENT	ABSENT	0	ABSENT	ABSENT	ABSENT	0
AT1G28760		10.0	10.0	-969.97095	922.93787	'255	255	255'	ABSENT	ABSENT	ABSENT	0	ABSENT	ABSENT	ABSENT	0
AT1G29030		10.0	10.0	-1829.7054	-230.52777	'255	255	255'	ABSENT	ABSENT	ABSENT	0	ABSENT	ABSENT	ABSENT	0
AT1G29230		10.0	10.0	809.2063	47.16136	'231	230	255'	ABSENT	ABSENT	ABSENT	0	PRESENT	ABSENT	ABSENT	1
AT1G29240		10.0	10.0	1916.6	-701.3088	'255	255	255'	ABSENT	ABSENT	ABSENT	0	ABSENT	ABSENT	ABSENT	0
AT1G29260		10.0	10.0	-555.21796	23.38941	'255	255	255'	ABSENT	ABSENT	ABSENT	0	ABSENT	ABSENT	ABSENT	0
AT1G29930		10.0	10.0	-417.03345	16.819527	'184	184	255'	ABSENT	ABSENT	ABSENT	0	PRESENT	ABSENT	PRESENT	2
AT1G29960		10.0	10.0	-1078.8037	2796.5168	'255	255	255'	ABSENT	ABSENT	ABSENT	0	ABSENT	ABSENT	ABSENT	0
AT1G30080		10.0	10.0	634.42365	-1399.9296	'184	184	255'	ABSENT	ABSENT	ABSENT	0	PRESENT	PRESENT	ABSENT	2
AT1G30135		10.0	10.0	-55.063232	1130.4971	'255	255	255'	ABSENT	ABSENT	ABSENT	0	ABSENT	ABSENT	ABSENT	0
AT1G30200		10.0	10.0	562.21063	1264.9231	'184	184	255'	ABSENT	ABSENT	ABSENT	0	PRESENT	PRESENT	ABSENT	2
AT1G30530		10.0	10.0	-239.64874	-293.57025	'255	255	255'	ABSENT	ABSENT	ABSENT	0	ABSENT	ABSENT	ABSENT	0
AT1G30590		10.0	10.0	-384.7029	1657.746	'255	255	255'	ABSENT	ABSENT	ABSENT	0	ABSENT	ABSENT	ABSENT	0
AT1G30630		10.0	10.0	-942.41815	-570.7767	'184	184	255'	ABSENT	ABSENT	ABSENT	0	ABSENT	PRESENT	PRESENT	2
AT1G30690		10.0	10.0	-390.474	-363.77078	'255	255	255'	ABSENT	ABSENT	ABSENT	0	ABSENT	ABSENT	ABSENT	0
AT1G30730		10.0	10.0	1033.0188	1423.7688	'255	255	255'	ABSENT	ABSENT	ABSENT	0	ABSENT	ABSENT	ABSENT	0
AT1G30790		10.0	10.0	110.7508	1896.7397	'255	255	255'	ABSENT	ABSENT	ABSENT	0	ABSENT	ABSENT	ABSENT	0
AT1G30810		10.0	10.0	310.10223	1763.9742	'255	255	255'	ABSENT	ABSENT	ABSENT	0	ABSENT	ABSENT	ABSENT	0
AT1G30860		10.0	10.0	79.46274	514.4329	'255	255	255'	ABSENT	ABSENT	ABSENT	0	ABSENT	ABSENT	ABSENT	0
AT1G30920		10.0	10.0	175.18646	1943.5045	'255	255	255'	ABSENT	ABSENT	ABSENT	0	ABSENT	ABSENT	ABSENT	0
AT1G30950		10.0	10.0	-15.690208	1453.641	'255	255	255'	ABSENT	ABSENT	ABSENT	0	ABSENT	ABSENT	ABSENT	0
AT1G30960		10.0	10.0	-1714.5726	691.6957	'255	255	255'	ABSENT	ABSENT	ABSENT	0	ABSENT	ABSENT	ABSENT	0
AT1G31050		10.0	10.0	463.22412	836.47894	'255	255	255'	ABSENT	ABSENT	ABSENT	0	ABSENT	ABSENT	ABSENT	0
AT1G31080		10.0	10.0	-583.2054	1677.9292	'255	255	255'	ABSENT	ABSENT	ABSENT	0	ABSENT	ABSENT	ABSENT	0
AT1G31120		10.0	10.0	1149.9114	-1531.4554	'231	230	255'	ABSENT	ABSENT	ABSENT	0	PRESENT	ABSENT	ABSENT	1
AT1G31140		10.0	10.0	-1489.981	263.402	'255	255	255'	ABSENT	ABSENT	ABSENT	0	ABSENT	ABSENT	ABSENT	0
AT1G31160		10.0	10.0	854.255	1222.086	'255	255	255'	ABSENT	ABSENT	ABSENT	0	ABSENT	ABSENT	ABSENT	0
AT1G31190		10.0	10.0	1503.8829	-1848.7856	'255	255	255'	ABSENT	ABSENT	ABSENT	0	ABSENT	ABSENT	ABSENT	0
AT1G31240		10.0	10.0	942.0343	1088.5425	'255	255	255'	ABSENT	ABSENT	ABSENT	0	ABSENT	ABSENT	ABSENT	0
AT1G31260		10.0	10.0	822.1202	-19.390589	'255	255	255'	ABSENT	ABSENT	ABSENT	0	ABSENT	ABSENT	ABSENT	0
AT1G31280		10.0	10.0	-536.5915	345.89624	'255	255	255'	ABSENT	ABSENT	ABSENT	0	ABSENT	ABSENT	ABSENT	0
AT1G31300		10.0	10.0	1005.1303	-1818.6345	'184	184	255'	ABSENT	ABSENT	ABSENT	0	PRESENT	ABSENT	PRESENT	2
AT1G31320		10.0	10.0	1375.4307	1858.5449	'255	255	255'	ABSENT	ABSENT	ABSENT	0	ABSENT	ABSENT	ABSENT	0
AT1G31340		10.0	10.0	-24.017807	1652.1409	'255	255	255'	ABSENT	ABSENT	ABSENT	0	ABSENT	ABSENT	ABSENT	0
AT1G31420		10.0	10.0	443.86642	-1286.9912	'0	2	153'	ABSENT	ABSENT	ABSENT	0	PRESENT	PRESENT	PRESENT	3
AT1G31440		10.0	10.0	-844.8656	-776.5	'255	255	255'	ABSENT	ABSENT	ABSENT	0	ABSENT	ABSENT	ABSENT	0
AT1G31460		10.0	10.0	-1505.5961	-486.19946	'255	255	255'	ABSENT	ABSENT	ABSENT	0	ABSENT	ABSENT	ABSENT	0
AT1G31540		10.0	10.0	-601.3188	1297.6913	'255	255	255'	ABSENT	ABSENT	ABSENT	0	ABSENT	ABSENT	ABSENT	0
AT1G31630		10.0	10.0	-1158.9468	983.4366	'255	255	255'	ABSENT	ABSENT	ABSENT	0	ABSENT	ABSENT	ABSENT	0
AT1G31640		10.0	10.0	-978.56934	1286.6427	'255	255	255'	ABSENT	ABSENT	ABSENT	0	ABSENT	ABSENT	ABSENT	0
AT1G31720		10.0	10.0	66.224075	-2254.131	'255	255	255'	ABSENT	ABSENT	ABSENT	0	ABSENT	ABSENT	ABSENT	0
AT1G31750		10.0	10.0	-283.3278	1468.4006	'255	255	255'	ABSENT	ABSENT	ABSENT	0	ABSENT	ABSENT	ABSENT	0
AT1G31760		10.0	10.0	-1217.4789	754.9263	'255	255	255'	ABSENT	ABSENT	ABSENT	0	ABSENT	ABSENT	ABSENT	0
AT1G31780		10.0	10.0	119.38422	323.81845	'255	255	255'	ABSENT	ABSENT	ABSENT	0	ABSENT	ABSENT	ABSENT	0
AT1G31820		10.0	10.0	183.89436	-1199.382	'255	255	255'	ABSENT	ABSENT	ABSENT	0	ABSENT	ABSENT	ABSENT	0
AT1G31830		10.0	10.0	913.692	-1778.5587	'255	255	255'	ABSENT	ABSENT	ABSENT	0	ABSENT	ABSENT	ABSENT	0
AT1G31870		10.0	10.0	867.51276	550.6266	'255	255	255'	ABSENT	ABSENT	ABSENT	0	ABSENT	ABSENT	ABSENT	0
AT1G31970		10.0	10.0	-431.91583	-1047.5691	'255	255	255'	ABSENT	ABSENT	ABSENT	0	ABSENT	ABSENT	ABSENT	0
AT1G31990		10.0	10.0	854.62134	-3050.4385	'255	255	255'	ABSENT	ABSENT	ABSENT	0	ABSENT	ABSENT	ABSENT	0
AT1G32100		10.0	10.0	584.82416	636.59467	'255	255	255'	ABSENT	ABSENT	ABSENT	0	ABSENT	ABSENT	ABSENT	0
AT1G32150		10.0	10.0	-606.05414	2196.3425	'184	184	255'	ABSENT	ABSENT	ABSENT	0	PRESENT	ABSENT	PRESENT	2
AT1G32310		10.0	10.0	-832.2852	187.54199	'255	255	255'	ABSENT	ABSENT	ABSENT	0	ABSENT	ABSENT	ABSENT	0
AT1G32350		10.0	10.0	865.7925	-982.2846	'255	255	255'	ABSENT	ABSENT	ABSENT	0	ABSENT	ABSENT	ABSENT	0
AT1G32360		10.0	10.0	1539.8881	-1108.828	'231	230	255'	ABSENT	ABSENT	ABSENT	0	PRESENT	ABSENT	ABSENT	1
AT1G32410		10.0	10.0	711.5254	-1674.2695	'255	255	255'	ABSENT	ABSENT	ABSENT	0	ABSENT	ABSENT	ABSENT	0
AT1G32480		10.0	10.0	-1665.1323	133.17268	'255	255	255'	ABSENT	ABSENT	ABSENT	0	ABSENT	ABSENT	ABSENT	0
AT1G32530		10.0	10.0	-1306.0399	-450.65112	'255	255	255'	ABSENT	ABSENT	ABSENT	0	ABSENT	ABSENT	ABSENT	0
AT1G32540		10.0	10.0	748.88477	1892.0477	'255	255	255'	ABSENT	ABSENT	ABSENT	0	ABSENT	ABSENT	ABSENT	0
AT1G32580		10.0	10.0	617.5949	906.0077	'184	184	255'	ABSENT	ABSENT	ABSENT	0	PRESENT	PRESENT	ABSENT	2
AT1G32585		10.0	10.0	2521.203	-111.75641	'255	255	255'	ABSENT	ABSENT	ABSENT	0	ABSENT	ABSENT	ABSENT	0
AT1G32740		10.0	10.0	1180.0918	-1773.4934	'255	255	255'	ABSENT	ABSENT	ABSENT	0	ABSENT	ABSENT	ABSENT	0
AT1G32750		10.0	10.0	963.17145	758.26605	'231	230	255'	ABSENT	ABSENT	ABSENT	0	ABSENT	PRESENT	ABSENT	1
AT1G32870		10.0	10.0	-25.463202	2113.26	'255	255	255'	ABSENT	ABSENT	ABSENT	0	ABSENT	ABSENT	ABSENT	0
AT1G32990		10.0	10.0	-1071.8495	62.887005	'255	255	255'	ABSENT	ABSENT	ABSENT	0	ABSENT	ABSENT	ABSENT	0
AT1G33040		10.0	10.0	-519.70386	1249.634	'255	255	255'	ABSENT	ABSENT	ABSENT	0	ABSENT	ABSENT	ABSENT	0
AT1G33055		10.0	10.0	-1060.5847	-369.15347	'255	255	255'	ABSENT	ABSENT	ABSENT	0	ABSENT	ABSENT	ABSENT	0
AT1G33060		10.0	10.0	-998.7245	-188.42072	'255	255	255'	ABSENT	ABSENT	ABSENT	0	ABSENT	ABSENT	ABSENT	0
AT1G33100		10.0	10.0	436.68634	-1386.4886	'255	255	255'	ABSENT	ABSENT	ABSENT	0	ABSENT	ABSENT	ABSENT	0
AT1G33110		10.0	10.0	670.6628	-1192.605	'255	255	255'	ABSENT	ABSENT	ABSENT	0	ABSENT	ABSENT	ABSENT	0
AT1G33120		10.0	10.0	-1243.9781	-138.99255	'255	255	255'	ABSENT	ABSENT	ABSENT	0	ABSENT	ABSENT	ABSENT	0
AT1G33140		10.0	10.0	-727.5322	-420.0513	'255	255	255'	ABSENT	ABSENT	ABSENT	0	ABSENT	ABSENT	ABSENT	0
AT1G33790		10.0	10.0	1127.0508	767.75696	'255	255	255'	ABSENT	ABSENT	ABSENT	0	ABSENT	ABSENT	ABSENT	0
AT1G34000		10.0	10.0	295.12625	321.88428	'255	255	255'	ABSENT	ABSENT	ABSENT	0	ABSENT	ABSENT	ABSENT	0
AT1G34170		10.0	10.0	-597.93805	548.5825	'255	255	255'	ABSENT	ABSENT	ABSENT	0	ABSENT	ABSENT	ABSENT	0
AT1G34210		10.0	10.0	595.5018	-1056.5835	'255	255	255'	ABSENT	ABSENT	ABSENT	0	ABSENT	ABSENT	ABSENT	0
AT1G34245		10.0	10.0	662.49335	-1182.7847	'255	255	255'	ABSENT	ABSENT	ABSENT	0	ABSENT	ABSENT	ABSENT	0
AT1G34310		10.0	10.0	449.6399	1338.0343	'255	255	255'	ABSENT	ABSENT	ABSENT	0	ABSENT	ABSENT	ABSENT	0
AT1G34390		10.0	10.0	455.03723	1417.6727	'255	255	255'	ABSENT	ABSENT	ABSENT	0	ABSENT	ABSENT	ABSENT	0
AT1G34470		10.0	10.0	487.12946	-1034.3293	'255	255	255'	ABSENT	ABSENT	ABSENT	0	ABSENT	ABSENT	ABSENT	0
AT1G34570		10.0	10.0	-2940.056	-477.4572	'231	230	255'	ABSENT	ABSENT	ABSENT	0	ABSENT	PRESENT	ABSENT	1
AT1G34640		10.0	10.0	529.9156	-1299.621	'231	230	255'	ABSENT	ABSENT	ABSENT	0	ABSENT	ABSENT	PRESENT	1
AT1G34750		10.0	10.0	1487.6991	-1004.36206	'255	255	255'	ABSENT	ABSENT	ABSENT	0	ABSENT	ABSENT	ABSENT	0
AT1G34760		10.0	10.0	61.829605	-1140.8956	'0	2	153'	ABSENT	ABSENT	ABSENT	0	PRESENT	PRESENT	PRESENT	3
AT1G34770		10.0	10.0	-1408.0817	773.3102	'255	255	255'	ABSENT	ABSENT	ABSENT	0	ABSENT	ABSENT	ABSENT	0
AT1G34790		10.0	10.0	-281.41708	1116.7892	'255	255	255'	ABSENT	ABSENT	ABSENT	0	ABSENT	ABSENT	ABSENT	0
AT1G35160		10.0	10.0	-35.9962	-474.46106	'184	184	255'	ABSENT	ABSENT	ABSENT	0	PRESENT	ABSENT	PRESENT	2
AT1G35210		10.0	10.0	2325.1982	30.365482	'255	255	255'	ABSENT	ABSENT	ABSENT	0	ABSENT	ABSENT	ABSENT	0
AT1G35230		10.0	10.0	-36.613632	1715.9468	'255	255	255'	ABSENT	ABSENT	ABSENT	0	ABSENT	ABSENT	ABSENT	0
AT1G35240		10.0	10.0	485.79828	1423.4076	'255	255	255'	ABSENT	ABSENT	ABSENT	0	ABSENT	ABSENT	ABSENT	0
AT1G35350		10.0	10.0	-1491.9957	-1667.788	'255	255	255'	ABSENT	ABSENT	ABSENT	0	ABSENT	ABSENT	ABSENT	0
AT1G35430		10.0	10.0	1197.4607	-370.8947	'255	255	255'	ABSENT	ABSENT	ABSENT	0	ABSENT	ABSENT	ABSENT	0
AT1G35520		10.0	10.0	844.9166	721.9437	'255	255	255'	ABSENT	ABSENT	ABSENT	0	ABSENT	ABSENT	ABSENT	0
AT1G35540		10.0	10.0	714.7088	1719.9265	'255	255	255'	ABSENT	ABSENT	ABSENT	0	ABSENT	ABSENT	ABSENT	0
AT1G35560		10.0	10.0	19.111086	1067.3448	'255	255	255'	ABSENT	ABSENT	ABSENT	0	ABSENT	ABSENT	ABSENT	0
AT1G35580		10.0	10.0	-88.342316	-279.9058	'231	230	255'	ABSENT	ABSENT	ABSENT	0	PRESENT	ABSENT	ABSENT	1
AT1G35670		10.0	10.0	-207.84778	388.65692	'255	255	255'	ABSENT	ABSENT	ABSENT	0	ABSENT	ABSENT	ABSENT	0
AT1G35680		10.0	10.0	-1221.8723	-510.81287	'255	255	255'	ABSENT	ABSENT	ABSENT	0	ABSENT	ABSENT	ABSENT	0
AT1G35830		10.0	10.0	2378.45	-296.7964	'255	255	255'	ABSENT	ABSENT	ABSENT	0	ABSENT	ABSENT	ABSENT	0
AT1G36050		10.0	10.0	664.2653	-1477.5198	'255	255	255'	ABSENT	ABSENT	ABSENT	0	ABSENT	ABSENT	ABSENT	0
AT1G36160		10.0	10.0	-984.54047	570.41455	'231	230	255'	ABSENT	ABSENT	ABSENT	0	ABSENT	PRESENT	ABSENT	1
AT1G36180		10.0	10.0	-1668.9973	183.93448	'231	230	255'	ABSENT	ABSENT	ABSENT	0	ABSENT	PRESENT	ABSENT	1
AT1G36240		10.0	10.0	-252.9287	-527.9869	'231	230	255'	ABSENT	ABSENT	ABSENT	0	ABSENT	ABSENT	PRESENT	1
AT1G36980		10.0	10.0	1022.20355	-2440.7332	'255	255	255'	ABSENT	ABSENT	ABSENT	0	ABSENT	ABSENT	ABSENT	0
AT1G37130		10.0	10.0	36.621704	-78.51094	'0	2	153'	ABSENT	ABSENT	ABSENT	0	PRESENT	PRESENT	PRESENT	3
AT1G41880		10.0	10.0	-45.905106	-512.2033	'184	184	255'	ABSENT	ABSENT	ABSENT	0	ABSENT	PRESENT	PRESENT	2
AT1G42440		10.0	10.0	-1394.6594	886.6429	'255	255	255'	ABSENT	ABSENT	ABSENT	0	ABSENT	ABSENT	ABSENT	0
AT1G42560		10.0	10.0	219.61095	-1169.3556	'231	230	255'	ABSENT	ABSENT	ABSENT	0	ABSENT	PRESENT	ABSENT	1
AT1G43080		10.0	10.0	230.45947	-1476.7249	'184	184	255'	ABSENT	ABSENT	ABSENT	0	ABSENT	PRESENT	PRESENT	2
AT1G43170		10.0	10.0	-613.7518	-374.00024	'255	255	255'	ABSENT	ABSENT	ABSENT	0	ABSENT	ABSENT	ABSENT	0
AT1G43700		10.0	10.0	-62.934635	597.83875	'255	255	255'	ABSENT	ABSENT	ABSENT	0	ABSENT	ABSENT	ABSENT	0
AT1G43790		10.0	10.0	831.9564	-1392.5815	'255	255	255'	ABSENT	ABSENT	ABSENT	0	ABSENT	ABSENT	ABSENT	0
AT1G43800		10.0	10.0	-1397.8616	49.553364	'255	255	255'	ABSENT	ABSENT	ABSENT	0	ABSENT	ABSENT	ABSENT	0
AT1G44414		10.0	10.0	1374.8275	-1308.973	'255	255	255'	ABSENT	ABSENT	ABSENT	0	ABSENT	ABSENT	ABSENT	0
AT1G44446		10.0	10.0	473.04684	1336.9438	'255	255	255'	ABSENT	ABSENT	ABSENT	0	ABSENT	ABSENT	ABSENT	0
AT1G44575		10.0	10.0	96.90866	676.1612	'255	255	255'	ABSENT	ABSENT	ABSENT	0	ABSENT	ABSENT	ABSENT	0
AT1G44750		10.0	10.0	817.1289	-587.5386	'255	255	255'	ABSENT	ABSENT	ABSENT	0	ABSENT	ABSENT	ABSENT	0
AT1G44910		10.0	10.0	-2505.715	164.20796	'231	230	255'	ABSENT	ABSENT	ABSENT	0	PRESENT	ABSENT	ABSENT	1
AT1G44920		10.0	10.0	562.02954	-1005.4146	'255	255	255'	ABSENT	ABSENT	ABSENT	0	ABSENT	ABSENT	ABSENT	0
AT1G44960		10.0	10.0	636.71564	-1342.3652	'255	255	255'	ABSENT	ABSENT	ABSENT	0	ABSENT	ABSENT	ABSENT	0
AT1G45000		10.0	10.0	-998.69116	259.14777	'255	255	255'	ABSENT	ABSENT	ABSENT	0	ABSENT	ABSENT	ABSENT	0
AT1G45010		10.0	10.0	842.299	-1632.9034	'231	230	255'	ABSENT	ABSENT	ABSENT	0	ABSENT	ABSENT	PRESENT	1
AT1G45145		10.0	10.0	502.97858	-1114.1255	'255	255	255'	ABSENT	ABSENT	ABSENT	0	ABSENT	ABSENT	ABSENT	0
AT1G45170		10.0	10.0	-378.2539	-471.05896	'255	255	255'	ABSENT	ABSENT	ABSENT	0	ABSENT	ABSENT	ABSENT	0
AT1G45230		10.0	10.0	1530.4072	-283.77917	'255	255	255'	ABSENT	ABSENT	ABSENT	0	ABSENT	ABSENT	ABSENT	0
AT1G45231		10.0	10.0	-1929.3871	751.0902	'255	255	255'	ABSENT	ABSENT	ABSENT	0	ABSENT	ABSENT	ABSENT	0
AT1G45332		10.0	10.0	-1702.997	170.21376	'231	230	255'	ABSENT	ABSENT	ABSENT	0	PRESENT	ABSENT	ABSENT	1
AT1G45474		10.0	10.0	-864.3521	1780.5911	'255	255	255'	ABSENT	ABSENT	ABSENT	0	ABSENT	ABSENT	ABSENT	0
AT1G46408		10.0	10.0	-1217.7372	1380.8623	'255	255	255'	ABSENT	ABSENT	ABSENT	0	ABSENT	ABSENT	ABSENT	0
AT1G46480		10.0	10.0	-402.54053	780.0288	'255	255	255'	ABSENT	ABSENT	ABSENT	0	ABSENT	ABSENT	ABSENT	0
AT1G46768		10.0	10.0	-126.41279	1917.2683	'255	255	255'	ABSENT	ABSENT	ABSENT	0	ABSENT	ABSENT	ABSENT	0
AT1G46840		10.0	10.0	-763.27264	585.4457	'255	255	255'	ABSENT	ABSENT	ABSENT	0	ABSENT	ABSENT	ABSENT	0
AT1G47230		10.0	10.0	-933.16516	529.12616	'255	255	255'	ABSENT	ABSENT	ABSENT	0	ABSENT	ABSENT	ABSENT	0
AT1G47240		10.0	10.0	706.54816	-1358.6562	'255	255	255'	ABSENT	ABSENT	ABSENT	0	ABSENT	ABSENT	ABSENT	0
AT1G47250		10.0	10.0	-314.58926	-332.40125	'255	255	255'	ABSENT	ABSENT	ABSENT	0	ABSENT	ABSENT	ABSENT	0
AT1G47270		10.0	10.0	264.34528	1949.2947	'255	255	255'	ABSENT	ABSENT	ABSENT	0	ABSENT	ABSENT	ABSENT	0
AT1G47330		10.0	10.0	572.0006	-1883.9685	'255	255	255'	ABSENT	ABSENT	ABSENT	0	ABSENT	ABSENT	ABSENT	0
AT1G47340		10.0	10.0	141.93626	1909.0499	'255	255	255'	ABSENT	ABSENT	ABSENT	0	ABSENT	ABSENT	ABSENT	0
AT1G47510		10.0	10.0	1280.3169	632.03424	'255	255	255'	ABSENT	ABSENT	ABSENT	0	ABSENT	ABSENT	ABSENT	0
AT1G47530		10.0	10.0	532.44257	-1191.8445	'255	255	255'	ABSENT	ABSENT	ABSENT	0	ABSENT	ABSENT	ABSENT	0
AT1G47580		10.0	10.0	-2665.0764	2057.0964	'255	255	255'	ABSENT	ABSENT	ABSENT	0	ABSENT	ABSENT	ABSENT	0
AT1G47600		10.0	10.0	-1732.5897	-475.0401	'255	255	255'	ABSENT	ABSENT	ABSENT	0	ABSENT	ABSENT	ABSENT	0
AT1G47730		10.0	10.0	338.78693	871.68317	'255	255	255'	ABSENT	ABSENT	ABSENT	0	ABSENT	ABSENT	ABSENT	0
AT1G47760		10.0	10.0	-1675.588	2011.4819	'255	255	255'	ABSENT	ABSENT	ABSENT	0	ABSENT	ABSENT	ABSENT	0
AT1G48140		10.0	10.0	1213.0154	-1109.6318	'255	255	255'	ABSENT	ABSENT	ABSENT	0	ABSENT	ABSENT	ABSENT	0
AT1G48150		10.0	10.0	-1050.4457	1376.7588	'255	255	255'	ABSENT	ABSENT	ABSENT	0	ABSENT	ABSENT	ABSENT	0
AT1G48240		10.0	10.0	1285.9504	-1103.2634	'0	2	153'	ABSENT	ABSENT	ABSENT	0	PRESENT	PRESENT	PRESENT	3
AT1G48325		10.0	10.0	-1703.628	-834.059	'255	255	255'	ABSENT	ABSENT	ABSENT	0	ABSENT	ABSENT	ABSENT	0
AT1G48390		10.0	10.0	1033.4591	-1596.506	'255	255	255'	ABSENT	ABSENT	ABSENT	0	ABSENT	ABSENT	ABSENT	0
AT1G48500		10.0	10.0	-121.42418	978.64636	'255	255	255'	ABSENT	ABSENT	ABSENT	0	ABSENT	ABSENT	ABSENT	0
AT1G48510		10.0	10.0	-1130.2406	1256.2719	'255	255	255'	ABSENT	ABSENT	ABSENT	0	ABSENT	ABSENT	ABSENT	0
AT1G48520		10.0	10.0	-2082.323	403.4185	'255	255	255'	ABSENT	ABSENT	ABSENT	0	ABSENT	ABSENT	ABSENT	0
AT1G48760		10.0	10.0	-674.372	-1029.3928	'255	255	255'	ABSENT	ABSENT	ABSENT	0	ABSENT	ABSENT	ABSENT	0
AT1G48830		10.0	10.0	-977.0555	-117.47894	'255	255	255'	ABSENT	ABSENT	ABSENT	0	ABSENT	ABSENT	ABSENT	0
AT1G49140		10.0	10.0	-697.6951	2838.3638	'0	2	153'	ABSENT	ABSENT	ABSENT	0	PRESENT	PRESENT	PRESENT	3
AT1G49230		10.0	10.0	441.52133	-1125.3269	'255	255	255'	ABSENT	ABSENT	ABSENT	0	ABSENT	ABSENT	ABSENT	0
AT1G49240		10.0	10.0	-516.81104	-216.34348	'255	255	255'	ABSENT	ABSENT	ABSENT	0	ABSENT	ABSENT	ABSENT	0
AT1G49410		10.0	10.0	1508.3552	747.18964	'255	255	255'	ABSENT	ABSENT	ABSENT	0	ABSENT	ABSENT	ABSENT	0
AT1G49435		10.0	10.0	838.81665	-5.647977	'255	255	255'	ABSENT	ABSENT	ABSENT	0	ABSENT	ABSENT	ABSENT	0
AT1G49470		10.0	10.0	-751.24457	-1562.0146	'255	255	255'	ABSENT	ABSENT	ABSENT	0	ABSENT	ABSENT	ABSENT	0
AT1G49510		10.0	10.0	502.44275	-1507.1238	'255	255	255'	ABSENT	ABSENT	ABSENT	0	ABSENT	ABSENT	ABSENT	0
AT1G49700		10.0	10.0	-1504.5273	262.59488	'255	255	255'	ABSENT	ABSENT	ABSENT	0	ABSENT	ABSENT	ABSENT	0
AT1G49860		10.0	10.0	247.85306	1586.9108	'255	255	255'	ABSENT	ABSENT	ABSENT	0	ABSENT	ABSENT	ABSENT	0
AT1G49970		10.0	10.0	-737.50323	-2759.868	'255	255	255'	ABSENT	ABSENT	ABSENT	0	ABSENT	ABSENT	ABSENT	0
AT1G50250		10.0	10.0	-488.04773	-19.725368	'255	255	255'	ABSENT	ABSENT	ABSENT	0	ABSENT	ABSENT	ABSENT	0
AT1G50290		10.0	10.0	623.711	-1526.0969	'255	255	255'	ABSENT	ABSENT	ABSENT	0	ABSENT	ABSENT	ABSENT	0
AT1G50600		10.0	10.0	762.4666	1506.3956	'255	255	255'	ABSENT	ABSENT	ABSENT	0	ABSENT	ABSENT	ABSENT	0
AT1G50680		10.0	10.0	-36.961426	1699.2743	'255	255	255'	ABSENT	ABSENT	ABSENT	0	ABSENT	ABSENT	ABSENT	0
AT1G50700		10.0	10.0	-499.54907	-1719.8724	'231	230	255'	ABSENT	ABSENT	ABSENT	0	ABSENT	ABSENT	PRESENT	1
AT1G50730		10.0	10.0	-708.34314	84.73181	'255	255	255'	ABSENT	ABSENT	ABSENT	0	ABSENT	ABSENT	ABSENT	0
AT1G50820		10.0	10.0	1338.1844	-873.7954	'255	255	255'	ABSENT	ABSENT	ABSENT	0	ABSENT	ABSENT	ABSENT	0
AT1G50900		10.0	10.0	-511.6783	987.1424	'255	255	255'	ABSENT	ABSENT	ABSENT	0	ABSENT	ABSENT	ABSENT	0
AT1G50950		10.0	10.0	-193.80705	-591.9719	'184	184	255'	ABSENT	ABSENT	ABSENT	0	PRESENT	ABSENT	PRESENT	2
AT1G50970		10.0	10.0	-1213.0471	-292.67664	'231	230	255'	ABSENT	ABSENT	ABSENT	0	ABSENT	ABSENT	PRESENT	1
AT1G50990		10.0	10.0	66.63202	-295.96527	'255	255	255'	ABSENT	ABSENT	ABSENT	0	ABSENT	ABSENT	ABSENT	0
AT1G51070		10.0	10.0	1196.0454	1348.9307	'255	255	255'	ABSENT	ABSENT	ABSENT	0	ABSENT	ABSENT	ABSENT	0
AT1G51090		10.0	10.0	-1083.1248	-138.9494	'0	2	153'	ABSENT	ABSENT	ABSENT	0	PRESENT	PRESENT	PRESENT	3
AT1G51100		10.0	10.0	-1086.401	1924.1785	'255	255	255'	ABSENT	ABSENT	ABSENT	0	ABSENT	ABSENT	ABSENT	0
AT1G51120		10.0	10.0	-27.40931	1609.7233	'255	255	255'	ABSENT	ABSENT	ABSENT	0	ABSENT	ABSENT	ABSENT	0
AT1G51140		10.0	10.0	131.8895	2028.3812	'255	255	255'	ABSENT	ABSENT	ABSENT	0	ABSENT	ABSENT	ABSENT	0
AT1G51290		10.0	10.0	183.72708	2632.7656	'255	255	255'	ABSENT	ABSENT	ABSENT	0	ABSENT	ABSENT	ABSENT	0
AT1G51320		10.0	10.0	1037.994	-116.1589	'255	255	255'	ABSENT	ABSENT	ABSENT	0	ABSENT	ABSENT	ABSENT	0
AT1G51370		10.0	10.0	1158.1721	-2478.4126	'255	255	255'	ABSENT	ABSENT	ABSENT	0	ABSENT	ABSENT	ABSENT	0
AT1G51470		10.0	10.0	-1159.0499	-856.9817	'255	255	255'	ABSENT	ABSENT	ABSENT	0	ABSENT	ABSENT	ABSENT	0
AT1G51500		10.0	10.0	366.4501	-1193.251	'231	230	255'	ABSENT	ABSENT	ABSENT	0	ABSENT	PRESENT	ABSENT	1
AT1G51580		10.0	10.0	127.31134	1192.7156	'255	255	255'	ABSENT	ABSENT	ABSENT	0	ABSENT	ABSENT	ABSENT	0
AT1G51650		10.0	10.0	-1076.3442	137.8981	'255	255	255'	ABSENT	ABSENT	ABSENT	0	ABSENT	ABSENT	ABSENT	0
AT1G51760		10.0	10.0	-1630.5886	288.40097	'255	255	255'	ABSENT	ABSENT	ABSENT	0	ABSENT	ABSENT	ABSENT	0
AT1G51820		10.0	10.0	549.4421	-1762.1222	'184	184	255'	ABSENT	ABSENT	ABSENT	0	PRESENT	ABSENT	PRESENT	2
AT1G51880		10.0	10.0	675.588	-1318.771	'255	255	255'	ABSENT	ABSENT	ABSENT	0	ABSENT	ABSENT	ABSENT	0
AT1G51900		10.0	10.0	-1901.5176	264.33487	'255	255	255'	ABSENT	ABSENT	ABSENT	0	ABSENT	ABSENT	ABSENT	0
AT1G51930		10.0	10.0	578.35004	-1572.019	'231	230	255'	ABSENT	ABSENT	ABSENT	0	ABSENT	PRESENT	ABSENT	1
AT1G52000		10.0	10.0	130.08476	-1769.2362	'255	255	255'	ABSENT	ABSENT	ABSENT	0	ABSENT	ABSENT	ABSENT	0
AT1G52030		10.0	10.0	-1806.0668	-372.66757	'255	255	255'	ABSENT	ABSENT	ABSENT	0	ABSENT	ABSENT	ABSENT	0
AT1G52040		10.0	10.0	-622.6057	323.76416	'255	255	255'	ABSENT	ABSENT	ABSENT	0	ABSENT	ABSENT	ABSENT	0
AT1G52070		10.0	10.0	-898.1339	-1216.8804	'255	255	255'	ABSENT	ABSENT	ABSENT	0	ABSENT	ABSENT	ABSENT	0
AT1G52100		10.0	10.0	-549.6586	-1364.2675	'255	255	255'	ABSENT	ABSENT	ABSENT	0	ABSENT	ABSENT	ABSENT	0
AT1G52120		10.0	10.0	-1198.8972	-1762.0065	'255	255	255'	ABSENT	ABSENT	ABSENT	0	ABSENT	ABSENT	ABSENT	0
AT1G52150		10.0	10.0	1563.7478	493.3055	'255	255	255'	ABSENT	ABSENT	ABSENT	0	ABSENT	ABSENT	ABSENT	0
AT1G52155		10.0	10.0	572.3239	-1096.8846	'255	255	255'	ABSENT	ABSENT	ABSENT	0	ABSENT	ABSENT	ABSENT	0
AT1G52380		10.0	10.0	-605.6506	805.66223	'255	255	255'	ABSENT	ABSENT	ABSENT	0	ABSENT	ABSENT	ABSENT	0
AT1G52420		10.0	10.0	1004.3001	48.651436	'231	230	255'	ABSENT	ABSENT	ABSENT	0	PRESENT	ABSENT	ABSENT	1
AT1G52490		10.0	10.0	-1428.4781	-604.3484	'255	255	255'	ABSENT	ABSENT	ABSENT	0	ABSENT	ABSENT	ABSENT	0
AT1G52510		10.0	10.0	171.18422	182.33528	'255	255	255'	ABSENT	ABSENT	ABSENT	0	ABSENT	ABSENT	ABSENT	0
AT1G52550		10.0	10.0	898.959	-1227.2206	'255	255	255'	ABSENT	ABSENT	ABSENT	0	ABSENT	ABSENT	ABSENT	0
AT1G52570		10.0	10.0	-208.11783	-536.9159	'184	184	255'	ABSENT	ABSENT	ABSENT	0	PRESENT	PRESENT	ABSENT	2
AT1G52695		10.0	10.0	642.18774	1183.8552	'255	255	255'	ABSENT	ABSENT	ABSENT	0	ABSENT	ABSENT	ABSENT	0
AT1G52730		10.0	10.0	-1364.6041	298.33142	'255	255	255'	ABSENT	ABSENT	ABSENT	0	ABSENT	ABSENT	ABSENT	0
AT1G52870		10.0	10.0	1165.2786	-742.2972	'255	255	255'	ABSENT	ABSENT	ABSENT	0	ABSENT	ABSENT	ABSENT	0
AT1G52880		10.0	10.0	451.52664	401.72534	'255	255	255'	ABSENT	ABSENT	ABSENT	0	ABSENT	ABSENT	ABSENT	0
AT1G52890		10.0	10.0	376.2601	588.0436	'0	2	153'	ABSENT	ABSENT	ABSENT	0	PRESENT	PRESENT	PRESENT	3
AT1G52920		10.0	10.0	-710.9953	-98.39233	'255	255	255'	ABSENT	ABSENT	ABSENT	0	ABSENT	ABSENT	ABSENT	0
AT1G53020		10.0	10.0	-1152.7726	176.68216	'255	255	255'	ABSENT	ABSENT	ABSENT	0	ABSENT	ABSENT	ABSENT	0
AT1G53080		10.0	10.0	-1779.0265	634.4267	'255	255	255'	ABSENT	ABSENT	ABSENT	0	ABSENT	ABSENT	ABSENT	0
AT1G53130		10.0	10.0	-182.22581	-2131.282	'255	255	255'	ABSENT	ABSENT	ABSENT	0	ABSENT	ABSENT	ABSENT	0
AT1G53160		10.0	10.0	-1499.6797	-231.9816	'184	184	255'	ABSENT	ABSENT	ABSENT	0	PRESENT	PRESENT	ABSENT	2
AT1G53170		10.0	10.0	247.55118	600.91833	'255	255	255'	ABSENT	ABSENT	ABSENT	0	ABSENT	ABSENT	ABSENT	0
AT1G53230		10.0	10.0	76.54346	1084.7106	'0	2	153'	ABSENT	ABSENT	ABSENT	0	PRESENT	PRESENT	PRESENT	3
AT1G53240		10.0	10.0	-1385.6339	-488.74872	'255	255	255'	ABSENT	ABSENT	ABSENT	0	ABSENT	ABSENT	ABSENT	0
AT1G53270		10.0	10.0	264.36197	-981.0452	'255	255	255'	ABSENT	ABSENT	ABSENT	0	ABSENT	ABSENT	ABSENT	0
AT1G53290		10.0	10.0	1729.4215	-1785.8823	'184	184	255'	ABSENT	ABSENT	ABSENT	0	PRESENT	ABSENT	PRESENT	2
AT1G53310		10.0	10.0	-74.83922	-645.7383	'184	184	255'	ABSENT	ABSENT	ABSENT	0	PRESENT	PRESENT	ABSENT	2
AT1G53350		10.0	10.0	-1817.6538	-331.0289	'255	255	255'	ABSENT	ABSENT	ABSENT	0	ABSENT	ABSENT	ABSENT	0
AT1G53430		10.0	10.0	1531.2802	-899.73883	'231	230	255'	ABSENT	ABSENT	ABSENT	0	ABSENT	ABSENT	PRESENT	1
AT1G53440		10.0	10.0	1503.2317	-414.20367	'231	230	255'	ABSENT	ABSENT	ABSENT	0	ABSENT	ABSENT	PRESENT	1
AT1G53510		10.0	10.0	272.00256	541.43976	'184	184	255'	ABSENT	ABSENT	ABSENT	0	PRESENT	PRESENT	ABSENT	2
AT1G53520		10.0	10.0	-70.95865	-473.34918	'255	255	255'	ABSENT	ABSENT	ABSENT	0	ABSENT	ABSENT	ABSENT	0
AT1G53560		10.0	10.0	1422.1161	-1150.7166	'255	255	255'	ABSENT	ABSENT	ABSENT	0	ABSENT	ABSENT	ABSENT	0
AT1G53580		10.0	10.0	-1196.1329	434.3704	'255	255	255'	ABSENT	ABSENT	ABSENT	0	ABSENT	ABSENT	ABSENT	0
AT1G53625		10.0	10.0	-2075.407	97.19702	'255	255	255'	ABSENT	ABSENT	ABSENT	0	ABSENT	ABSENT	ABSENT	0
AT1G53720		10.0	10.0	-917.0568	801.0837	'255	255	255'	ABSENT	ABSENT	ABSENT	0	ABSENT	ABSENT	ABSENT	0
AT1G53730		10.0	10.0	688.6603	-1310.7147	'184	184	255'	ABSENT	ABSENT	ABSENT	0	PRESENT	PRESENT	ABSENT	2
AT1G53760		10.0	10.0	15.007967	-2150.701	'255	255	255'	ABSENT	ABSENT	ABSENT	0	ABSENT	ABSENT	ABSENT	0
AT1G53790		10.0	10.0	151.60068	1289.98	'255	255	255'	ABSENT	ABSENT	ABSENT	0	ABSENT	ABSENT	ABSENT	0
AT1G53800		10.0	10.0	334.61526	495.4577	'255	255	255'	ABSENT	ABSENT	ABSENT	0	ABSENT	ABSENT	ABSENT	0
AT1G53830		10.0	10.0	-1862.9896	-171.80345	'231	230	255'	ABSENT	ABSENT	ABSENT	0	ABSENT	ABSENT	PRESENT	1
AT1G53900		10.0	10.0	-464.37762	-1662.4852	'231	230	255'	ABSENT	ABSENT	ABSENT	0	ABSENT	PRESENT	ABSENT	1
AT1G53910		10.0	10.0	1687.8497	2717.2551	'255	255	255'	ABSENT	ABSENT	ABSENT	0	ABSENT	ABSENT	ABSENT	0
AT1G54020		10.0	10.0	-546.1211	1940.5514	'231	230	255'	ABSENT	ABSENT	ABSENT	0	PRESENT	ABSENT	ABSENT	1
AT1G54040		10.0	10.0	884.9994	1003.4801	'255	255	255'	ABSENT	ABSENT	ABSENT	0	ABSENT	ABSENT	ABSENT	0
AT1G54100		10.0	10.0	-1056.78	-606.67004	'255	255	255'	ABSENT	ABSENT	ABSENT	0	ABSENT	ABSENT	ABSENT	0
AT1G54130		10.0	10.0	1192.194	-165.88608	'231	230	255'	ABSENT	ABSENT	ABSENT	0	PRESENT	ABSENT	ABSENT	1
AT1G54170		10.0	10.0	1040.5353	776.5008	'255	255	255'	ABSENT	ABSENT	ABSENT	0	ABSENT	ABSENT	ABSENT	0
AT1G54220		10.0	10.0	-1645.0387	-838.5353	'231	230	255'	ABSENT	ABSENT	ABSENT	0	ABSENT	ABSENT	PRESENT	1
AT1G54250		10.0	10.0	-1373.8682	-887.73535	'231	230	255'	ABSENT	ABSENT	ABSENT	0	PRESENT	ABSENT	ABSENT	1
AT1G54290		10.0	10.0	-761.8751	-185.52888	'0	2	153'	ABSENT	ABSENT	ABSENT	0	PRESENT	PRESENT	PRESENT	3
AT1G54310		10.0	10.0	1484.5225	286.69934	'255	255	255'	ABSENT	ABSENT	ABSENT	0	ABSENT	ABSENT	ABSENT	0
AT1G54320		10.0	10.0	471.0926	-953.3822	'231	230	255'	ABSENT	ABSENT	ABSENT	0	ABSENT	ABSENT	PRESENT	1
AT1G54340		10.0	10.0	-1693.6727	-320.84076	'231	230	255'	ABSENT	ABSENT	ABSENT	0	ABSENT	ABSENT	PRESENT	1
AT1G54350		10.0	10.0	293.96118	-1607.4973	'255	255	255'	ABSENT	ABSENT	ABSENT	0	ABSENT	ABSENT	ABSENT	0
AT1G54370		10.0	10.0	-387.77393	-865.36	'184	184	255'	ABSENT	ABSENT	ABSENT	0	PRESENT	ABSENT	PRESENT	2
AT1G54390		10.0	10.0	628.0762	1782.3094	'255	255	255'	ABSENT	ABSENT	ABSENT	0	ABSENT	ABSENT	ABSENT	0
AT1G54410		10.0	10.0	-498.88126	-857.451	'255	255	255'	ABSENT	ABSENT	ABSENT	0	ABSENT	ABSENT	ABSENT	0
AT1G54440		10.0	10.0	-1241.8859	-93.47086	'255	255	255'	ABSENT	ABSENT	ABSENT	0	ABSENT	ABSENT	ABSENT	0
AT1G54445		10.0	10.0	-1909.9194	386.82864	'255	255	255'	ABSENT	ABSENT	ABSENT	0	ABSENT	ABSENT	ABSENT	0
AT1G54540		10.0	10.0	348.0253	-1682.8002	'255	255	255'	ABSENT	ABSENT	ABSENT	0	ABSENT	ABSENT	ABSENT	0
AT1G54730		10.0	10.0	802.39154	-1625.659	'255	255	255'	ABSENT	ABSENT	ABSENT	0	ABSENT	ABSENT	ABSENT	0
AT1G54770		10.0	10.0	362.29803	537.29395	'231	230	255'	ABSENT	ABSENT	ABSENT	0	ABSENT	ABSENT	PRESENT	1
AT1G54780		10.0	10.0	-767.66205	1571.0817	'255	255	255'	ABSENT	ABSENT	ABSENT	0	ABSENT	ABSENT	ABSENT	0
AT1G54830		10.0	10.0	-501.87897	1365.5376	'0	2	153'	ABSENT	ABSENT	ABSENT	0	PRESENT	PRESENT	PRESENT	3
AT1G54840		10.0	10.0	-893.92554	906.8513	'255	255	255'	ABSENT	ABSENT	ABSENT	0	ABSENT	ABSENT	ABSENT	0
AT1G54960		10.0	10.0	1316.9633	18.759403	'255	255	255'	ABSENT	ABSENT	ABSENT	0	ABSENT	ABSENT	ABSENT	0
AT1G54990		10.0	10.0	-935.8031	-1623.1417	'255	255	255'	ABSENT	ABSENT	ABSENT	0	ABSENT	ABSENT	ABSENT	0
AT1G55000		10.0	10.0	235.23233	1906.4366	'255	255	255'	ABSENT	ABSENT	ABSENT	0	ABSENT	ABSENT	ABSENT	0
AT1G55020		10.0	10.0	1343.452	101.62019	'255	255	255'	ABSENT	ABSENT	ABSENT	0	ABSENT	ABSENT	ABSENT	0
AT1G55040		10.0	10.0	-1180.3312	682.5537	'231	230	255'	ABSENT	ABSENT	ABSENT	0	PRESENT	ABSENT	ABSENT	1
AT1G55150		10.0	10.0	795.3489	-280.24722	'255	255	255'	ABSENT	ABSENT	ABSENT	0	ABSENT	ABSENT	ABSENT	0
AT1G55160		10.0	10.0	519.1396	-1318.6927	'255	255	255'	ABSENT	ABSENT	ABSENT	0	ABSENT	ABSENT	ABSENT	0
AT1G55180		10.0	10.0	1535.2633	-958.9117	'255	255	255'	ABSENT	ABSENT	ABSENT	0	ABSENT	ABSENT	ABSENT	0
AT1G55205		10.0	10.0	-1280.0359	-495.04443	'255	255	255'	ABSENT	ABSENT	ABSENT	0	ABSENT	ABSENT	ABSENT	0
AT1G55207		10.0	10.0	-1518.1841	-1668.0488	'255	255	255'	ABSENT	ABSENT	ABSENT	0	ABSENT	ABSENT	ABSENT	0
AT1G55230		10.0	10.0	668.92145	-1413.4177	'255	255	255'	ABSENT	ABSENT	ABSENT	0	ABSENT	ABSENT	ABSENT	0
AT1G55250		10.0	10.0	-1597.5402	-433.727	'255	255	255'	ABSENT	ABSENT	ABSENT	0	ABSENT	ABSENT	ABSENT	0
AT1G55270		10.0	10.0	1554.647	-457.64923	'255	255	255'	ABSENT	ABSENT	ABSENT	0	ABSENT	ABSENT	ABSENT	0
AT1G55290		10.0	10.0	-1131.427	1960.068	'255	255	255'	ABSENT	ABSENT	ABSENT	0	ABSENT	ABSENT	ABSENT	0
AT1G55310		10.0	10.0	-1109.5625	1133.9476	'231	230	255'	ABSENT	ABSENT	ABSENT	0	ABSENT	PRESENT	ABSENT	1
AT1G55325		10.0	10.0	-1189.821	-1158.8683	'255	255	255'	ABSENT	ABSENT	ABSENT	0	ABSENT	ABSENT	ABSENT	0
AT1G55350		10.0	10.0	-574.53735	-364.81595	'255	255	255'	ABSENT	ABSENT	ABSENT	0	ABSENT	ABSENT	ABSENT	0
AT1G55535		10.0	10.0	1317.6208	-1008.66003	'255	255	255'	ABSENT	ABSENT	ABSENT	0	ABSENT	ABSENT	ABSENT	0
AT1G55540		10.0	10.0	2095.117	730.2825	'255	255	255'	ABSENT	ABSENT	ABSENT	0	ABSENT	ABSENT	ABSENT	0
AT1G55550		10.0	10.0	-1578.697	-1594.8534	'255	255	255'	ABSENT	ABSENT	ABSENT	0	ABSENT	ABSENT	ABSENT	0
AT1G55610		10.0	10.0	809.8007	-924.0778	'255	255	255'	ABSENT	ABSENT	ABSENT	0	ABSENT	ABSENT	ABSENT	0
AT1G55660		10.0	10.0	-1444.725	-776.47754	'255	255	255'	ABSENT	ABSENT	ABSENT	0	ABSENT	ABSENT	ABSENT	0
AT1G55730		10.0	10.0	-383.10007	-1335.4022	'255	255	255'	ABSENT	ABSENT	ABSENT	0	ABSENT	ABSENT	ABSENT	0
AT1G55740		10.0	10.0	-697.90106	-354.236	'255	255	255'	ABSENT	ABSENT	ABSENT	0	ABSENT	ABSENT	ABSENT	0
AT1G55750		10.0	10.0	-1595.5918	244.3686	'255	255	255'	ABSENT	ABSENT	ABSENT	0	ABSENT	ABSENT	ABSENT	0
AT1G55805		10.0	10.0	996.3213	553.47797	'255	255	255'	ABSENT	ABSENT	ABSENT	0	ABSENT	ABSENT	ABSENT	0
AT1G55810		10.0	10.0	-1726.651	-131.15764	'184	184	255'	ABSENT	ABSENT	ABSENT	0	PRESENT	PRESENT	ABSENT	2
AT1G55820		10.0	10.0	-1942.1896	254.0513	'255	255	255'	ABSENT	ABSENT	ABSENT	0	ABSENT	ABSENT	ABSENT	0
AT1G55860		10.0	10.0	-1062.8915	180.07043	'255	255	255'	ABSENT	ABSENT	ABSENT	0	ABSENT	ABSENT	ABSENT	0
AT1G55880		10.0	10.0	-1417.7725	1613.1404	'255	255	255'	ABSENT	ABSENT	ABSENT	0	ABSENT	ABSENT	ABSENT	0
AT1G55890		10.0	10.0	-370.10077	712.80164	'255	255	255'	ABSENT	ABSENT	ABSENT	0	ABSENT	ABSENT	ABSENT	0
AT1G55910		10.0	10.0	1413.209	-1170.9067	'255	255	255'	ABSENT	ABSENT	ABSENT	0	ABSENT	ABSENT	ABSENT	0
AT1G56000		10.0	10.0	-2013.8525	-351.06744	'255	255	255'	ABSENT	ABSENT	ABSENT	0	ABSENT	ABSENT	ABSENT	0
AT1G56010		10.0	10.0	-95.22858	863.9731	'184	184	255'	ABSENT	ABSENT	ABSENT	0	PRESENT	ABSENT	PRESENT	2
AT1G56040		10.0	10.0	-1578.1077	-735.9048	'255	255	255'	ABSENT	ABSENT	ABSENT	0	ABSENT	ABSENT	ABSENT	0
AT1G56050		10.0	10.0	-240.29681	-313.4487	'231	230	255'	ABSENT	ABSENT	ABSENT	0	ABSENT	ABSENT	PRESENT	1
AT1G56070		10.0	10.0	-732.0551	-227.7767	'255	255	255'	ABSENT	ABSENT	ABSENT	0	ABSENT	ABSENT	ABSENT	0
AT1G56080		10.0	10.0	-1145.0435	-895.5554	'255	255	255'	ABSENT	ABSENT	ABSENT	0	ABSENT	ABSENT	ABSENT	0
AT1G56090		10.0	10.0	873.6545	1538.303	'255	255	255'	ABSENT	ABSENT	ABSENT	0	ABSENT	ABSENT	ABSENT	0
AT1G56100		10.0	10.0	-1222.2115	391.2176	'255	255	255'	ABSENT	ABSENT	ABSENT	0	ABSENT	ABSENT	ABSENT	0
AT1G56150		10.0	10.0	307.60913	1344.2712	'255	255	255'	ABSENT	ABSENT	ABSENT	0	ABSENT	ABSENT	ABSENT	0
AT1G56160		10.0	10.0	-1858.4985	-1425.2501	'255	255	255'	ABSENT	ABSENT	ABSENT	0	ABSENT	ABSENT	ABSENT	0
AT1G56170		10.0	10.0	-570.92523	1265.2773	'255	255	255'	ABSENT	ABSENT	ABSENT	0	ABSENT	ABSENT	ABSENT	0
AT1G56190		10.0	10.0	-1690.557	146.13113	'0	2	153'	ABSENT	ABSENT	ABSENT	0	PRESENT	PRESENT	PRESENT	3
AT1G56220		10.0	10.0	772.3952	532.2119	'255	255	255'	ABSENT	ABSENT	ABSENT	0	ABSENT	ABSENT	ABSENT	0
AT1G56250		10.0	10.0	1763.593	1342.8857	'184	184	255'	ABSENT	ABSENT	ABSENT	0	PRESENT	PRESENT	ABSENT	2
AT1G56280		10.0	10.0	-7.517971	365.25052	'255	255	255'	ABSENT	ABSENT	ABSENT	0	ABSENT	ABSENT	ABSENT	0
AT1G56290		10.0	10.0	-1382.5659	431.33707	'255	255	255'	ABSENT	ABSENT	ABSENT	0	ABSENT	ABSENT	ABSENT	0
AT1G56330		10.0	10.0	298.22192	-379.1464	'255	255	255'	ABSENT	ABSENT	ABSENT	0	ABSENT	ABSENT	ABSENT	0
AT1G56340		10.0	10.0	-92.62519	-198.01744	'184	184	255'	ABSENT	ABSENT	ABSENT	0	PRESENT	PRESENT	ABSENT	2
AT1G56410		10.0	10.0	-867.76605	-28.036465	'255	255	255'	ABSENT	ABSENT	ABSENT	0	ABSENT	ABSENT	ABSENT	0
AT1G56420		10.0	10.0	-1524.5609	973.485	'255	255	255'	ABSENT	ABSENT	ABSENT	0	ABSENT	ABSENT	ABSENT	0
AT1G56430		10.0	10.0	-192.54683	1469.2848	'255	255	255'	ABSENT	ABSENT	ABSENT	0	ABSENT	ABSENT	ABSENT	0
AT1G56540		10.0	10.0	-1532.2003	935.2507	'255	255	255'	ABSENT	ABSENT	ABSENT	0	ABSENT	ABSENT	ABSENT	0
AT1G56590		10.0	10.0	-319.5102	-11.3370495	'255	255	255'	ABSENT	ABSENT	ABSENT	0	ABSENT	ABSENT	ABSENT	0
AT1G56610		10.0	10.0	64.84338	2534.392	'255	255	255'	ABSENT	ABSENT	ABSENT	0	ABSENT	ABSENT	ABSENT	0
AT1G56650		10.0	10.0	-47.53904	760.1426	'255	255	255'	ABSENT	ABSENT	ABSENT	0	ABSENT	ABSENT	ABSENT	0
AT1G56660		10.0	10.0	-1220.5856	-301.80695	'255	255	255'	ABSENT	ABSENT	ABSENT	0	ABSENT	ABSENT	ABSENT	0
AT1G56680		10.0	10.0	788.40735	1722.08	'255	255	255'	ABSENT	ABSENT	ABSENT	0	ABSENT	ABSENT	ABSENT	0
AT1G56710		10.0	10.0	856.07043	-1072.7617	'255	255	255'	ABSENT	ABSENT	ABSENT	0	ABSENT	ABSENT	ABSENT	0
AT1G57540		10.0	10.0	679.80927	-1573.3868	'255	255	255'	ABSENT	ABSENT	ABSENT	0	ABSENT	ABSENT	ABSENT	0
AT1G57550		10.0	10.0	665.0418	-1372.39	'255	255	255'	ABSENT	ABSENT	ABSENT	0	ABSENT	ABSENT	ABSENT	0
AT1G57660		10.0	10.0	-1011.2104	-357.4633	'0	2	153'	ABSENT	ABSENT	ABSENT	0	PRESENT	PRESENT	PRESENT	3
AT1G57720		10.0	10.0	-363.99533	342.10123	'0	2	153'	ABSENT	ABSENT	ABSENT	0	PRESENT	PRESENT	PRESENT	3
AT1G57760		10.0	10.0	560.82837	-1979.0496	'255	255	255'	ABSENT	ABSENT	ABSENT	0	ABSENT	ABSENT	ABSENT	0
AT1G57790		10.0	10.0	92.23013	1926.0433	'255	255	255'	ABSENT	ABSENT	ABSENT	0	ABSENT	ABSENT	ABSENT	0
AT1G57820		10.0	10.0	2520.6492	-702.663	'255	255	255'	ABSENT	ABSENT	ABSENT	0	ABSENT	ABSENT	ABSENT	0
AT1G57870		10.0	10.0	501.63397	-1307.4884	'184	184	255'	ABSENT	ABSENT	ABSENT	0	PRESENT	PRESENT	ABSENT	2
AT1G57990		10.0	10.0	606.03687	-1138.4349	'255	255	255'	ABSENT	ABSENT	ABSENT	0	ABSENT	ABSENT	ABSENT	0
AT1G58070		10.0	10.0	784.0054	-171.08112	'255	255	255'	ABSENT	ABSENT	ABSENT	0	ABSENT	ABSENT	ABSENT	0
AT1G58100		10.0	10.0	85.97769	1071.9034	'255	255	255'	ABSENT	ABSENT	ABSENT	0	ABSENT	ABSENT	ABSENT	0
AT1G58200		10.0	10.0	678.3533	-1596.3312	'255	255	255'	ABSENT	ABSENT	ABSENT	0	ABSENT	ABSENT	ABSENT	0
AT1G58265		10.0	10.0	-1619.3901	28.04332	'255	255	255'	ABSENT	ABSENT	ABSENT	0	ABSENT	ABSENT	ABSENT	0
AT1G58270		10.0	10.0	79.614	206.6883	'255	255	255'	ABSENT	ABSENT	ABSENT	0	ABSENT	ABSENT	ABSENT	0
AT1G58330		10.0	10.0	-634.95685	-2869.1313	'255	255	255'	ABSENT	ABSENT	ABSENT	0	ABSENT	ABSENT	ABSENT	0
AT1G58340		10.0	10.0	366.6714	-1304.629	'255	255	255'	ABSENT	ABSENT	ABSENT	0	ABSENT	ABSENT	ABSENT	0
AT1G58380		10.0	10.0	-1030.6637	-496.34677	'0	2	153'	ABSENT	ABSENT	ABSENT	0	PRESENT	PRESENT	PRESENT	3
AT1G58390		10.0	10.0	-1677.8429	-652.35864	'255	255	255'	ABSENT	ABSENT	ABSENT	0	ABSENT	ABSENT	ABSENT	0
AT1G58470		10.0	10.0	-1003.7287	1887.9928	'255	255	255'	ABSENT	ABSENT	ABSENT	0	ABSENT	ABSENT	ABSENT	0
AT1G58520		10.0	10.0	698.5212	-910.4344	'231	230	255'	ABSENT	ABSENT	ABSENT	0	ABSENT	PRESENT	ABSENT	1
AT1G58602		10.0	10.0	-1736.2003	-150.94989	'255	255	255'	ABSENT	ABSENT	ABSENT	0	ABSENT	ABSENT	ABSENT	0
AT1G58684		10.0	10.0	-1690.6249	-49.925095	'0	2	153'	ABSENT	ABSENT	ABSENT	0	PRESENT	PRESENT	PRESENT	3
AT1G58983		10.0	10.0	900.25757	1879.0995	'0	2	153'	ABSENT	ABSENT	ABSENT	0	PRESENT	PRESENT	PRESENT	3
AT1G59359		10.0	10.0	-1653.8164	-631.27216	'0	2	153'	ABSENT	ABSENT	ABSENT	0	PRESENT	PRESENT	PRESENT	3
AT1G59520		10.0	10.0	950.05804	878.80804	'255	255	255'	ABSENT	ABSENT	ABSENT	0	ABSENT	ABSENT	ABSENT	0
AT1G59530		10.0	10.0	541.80585	2116.4404	'255	255	255'	ABSENT	ABSENT	ABSENT	0	ABSENT	ABSENT	ABSENT	0
AT1G59560		10.0	10.0	596.6479	-1488.5251	'255	255	255'	ABSENT	ABSENT	ABSENT	0	ABSENT	ABSENT	ABSENT	0
AT1G59580		10.0	10.0	-1385.8795	353.84885	'231	230	255'	ABSENT	ABSENT	ABSENT	0	PRESENT	ABSENT	ABSENT	1
AT1G59610		10.0	10.0	43.520473	-434.08386	'0	2	153'	ABSENT	ABSENT	ABSENT	0	PRESENT	PRESENT	PRESENT	3
AT1G59640		10.0	10.0	263.51233	2022.981	'255	255	255'	ABSENT	ABSENT	ABSENT	0	ABSENT	ABSENT	ABSENT	0
AT1G59660		10.0	10.0	-1309.5872	261.02518	'255	255	255'	ABSENT	ABSENT	ABSENT	0	ABSENT	ABSENT	ABSENT	0
AT1G59670		10.0	10.0	1406.445	-2449.043	'255	255	255'	ABSENT	ABSENT	ABSENT	0	ABSENT	ABSENT	ABSENT	0
AT1G59690		10.0	10.0	-1905.4313	373.70807	'255	255	255'	ABSENT	ABSENT	ABSENT	0	ABSENT	ABSENT	ABSENT	0
AT1G59710		10.0	10.0	1678.2731	-273.9583	'231	230	255'	ABSENT	ABSENT	ABSENT	0	ABSENT	PRESENT	ABSENT	1
AT1G59720		10.0	10.0	-714.0828	1163.7762	'255	255	255'	ABSENT	ABSENT	ABSENT	0	ABSENT	ABSENT	ABSENT	0
AT1G59730		10.0	10.0	514.72784	-1290.3558	'184	184	255'	ABSENT	ABSENT	ABSENT	0	ABSENT	PRESENT	PRESENT	2
AT1G59760		10.0	10.0	-2417.6882	1038.2266	'255	255	255'	ABSENT	ABSENT	ABSENT	0	ABSENT	ABSENT	ABSENT	0
AT1G59830		10.0	10.0	-315.96152	-243.5929	'184	184	255'	ABSENT	ABSENT	ABSENT	0	PRESENT	ABSENT	PRESENT	2
AT1G59860		10.0	10.0	583.1856	172.25758	'255	255	255'	ABSENT	ABSENT	ABSENT	0	ABSENT	ABSENT	ABSENT	0
AT1G59870		10.0	10.0	201.703	609.41907	'231	230	255'	ABSENT	ABSENT	ABSENT	0	PRESENT	ABSENT	ABSENT	1
AT1G59940		10.0	10.0	-573.7888	11.702081	'0	2	153'	ABSENT	ABSENT	ABSENT	0	PRESENT	PRESENT	PRESENT	3
AT1G59980		10.0	10.0	-1908.8296	352.2392	'255	255	255'	ABSENT	ABSENT	ABSENT	0	ABSENT	ABSENT	ABSENT	0
AT1G60040		10.0	10.0	-1404.3179	1910.1016	'255	255	255'	ABSENT	ABSENT	ABSENT	0	ABSENT	ABSENT	ABSENT	0
AT1G60050		10.0	10.0	708.7857	-1648.1997	'231	230	255'	ABSENT	ABSENT	ABSENT	0	ABSENT	PRESENT	ABSENT	1
AT1G60160		10.0	10.0	-258.62323	-782.0447	'231	230	255'	ABSENT	ABSENT	ABSENT	0	PRESENT	ABSENT	ABSENT	1
AT1G60220		10.0	10.0	1157.68	724.7674	'231	230	255'	ABSENT	ABSENT	ABSENT	0	ABSENT	PRESENT	ABSENT	1
AT1G60250		10.0	10.0	-117.70596	1902.9562	'255	255	255'	ABSENT	ABSENT	ABSENT	0	ABSENT	ABSENT	ABSENT	0
AT1G60410		10.0	10.0	1603.904	-1520.6683	'255	255	255'	ABSENT	ABSENT	ABSENT	0	ABSENT	ABSENT	ABSENT	0
AT1G60420		10.0	10.0	317.2916	-733.56067	'255	255	255'	ABSENT	ABSENT	ABSENT	0	ABSENT	ABSENT	ABSENT	0
AT1G60430		10.0	10.0	702.80945	494.8428	'255	255	255'	ABSENT	ABSENT	ABSENT	0	ABSENT	ABSENT	ABSENT	0
AT1G60440		10.0	10.0	-2152.006	-3067.9355	'255	255	255'	ABSENT	ABSENT	ABSENT	0	ABSENT	ABSENT	ABSENT	0
AT1G60490		10.0	10.0	1830.5472	3226.8289	'255	255	255'	ABSENT	ABSENT	ABSENT	0	ABSENT	ABSENT	ABSENT	0
AT1G60570		10.0	10.0	200.02664	2275.194	'255	255	255'	ABSENT	ABSENT	ABSENT	0	ABSENT	ABSENT	ABSENT	0
AT1G60600		10.0	10.0	772.2866	-424.07077	'255	255	255'	ABSENT	ABSENT	ABSENT	0	ABSENT	ABSENT	ABSENT	0
AT1G60620		10.0	10.0	1805.0215	-52.054337	'184	184	255'	ABSENT	ABSENT	ABSENT	0	ABSENT	PRESENT	PRESENT	2
AT1G60630		10.0	10.0	763.7893	-1553.8461	'231	230	255'	ABSENT	ABSENT	ABSENT	0	PRESENT	ABSENT	ABSENT	1
AT1G60650		10.0	10.0	-402.02356	1060.881	'255	255	255'	ABSENT	ABSENT	ABSENT	0	ABSENT	ABSENT	ABSENT	0
AT1G60670		10.0	10.0	-881.37683	876.192	'0	2	153'	ABSENT	ABSENT	ABSENT	0	PRESENT	PRESENT	PRESENT	3
AT1G60880		10.0	10.0	-1512.344	1909.0991	'231	230	255'	ABSENT	ABSENT	ABSENT	0	ABSENT	PRESENT	ABSENT	1
AT1G60970		10.0	10.0	-1171.4108	-820.1455	'231	230	255'	ABSENT	ABSENT	ABSENT	0	PRESENT	ABSENT	ABSENT	1
AT1G61180		10.0	10.0	-1421.3274	-414.976	'255	255	255'	ABSENT	ABSENT	ABSENT	0	ABSENT	ABSENT	ABSENT	0
AT1G61270		10.0	10.0	118.09102	-1894.6414	'255	255	255'	ABSENT	ABSENT	ABSENT	0	ABSENT	ABSENT	ABSENT	0
AT1G61310		10.0	10.0	-1454.6879	161.90147	'255	255	255'	ABSENT	ABSENT	ABSENT	0	ABSENT	ABSENT	ABSENT	0
AT1G61370		10.0	10.0	532.71924	-1580.8666	'255	255	255'	ABSENT	ABSENT	ABSENT	0	ABSENT	ABSENT	ABSENT	0
AT1G61420		10.0	10.0	349.25858	-1224.1526	'255	255	255'	ABSENT	ABSENT	ABSENT	0	ABSENT	ABSENT	ABSENT	0
AT1G61490		10.0	10.0	2629.165	-1115.7314	'255	255	255'	ABSENT	ABSENT	ABSENT	0	ABSENT	ABSENT	ABSENT	0
AT1G61580		10.0	10.0	-1432.12	-954.425	'255	255	255'	ABSENT	ABSENT	ABSENT	0	ABSENT	ABSENT	ABSENT	0
AT1G61610		10.0	10.0	672.87396	-1446.624	'255	255	255'	ABSENT	ABSENT	ABSENT	0	ABSENT	ABSENT	ABSENT	0
AT1G61660		10.0	10.0	-124.97759	2347.7363	'184	184	255'	ABSENT	ABSENT	ABSENT	0	PRESENT	PRESENT	ABSENT	2
AT1G61740		10.0	10.0	1151.3635	903.1838	'255	255	255'	ABSENT	ABSENT	ABSENT	0	ABSENT	ABSENT	ABSENT	0
AT1G61795		10.0	10.0	1316.5316	1637.3796	'255	255	255'	ABSENT	ABSENT	ABSENT	0	ABSENT	ABSENT	ABSENT	0
AT1G61800		10.0	10.0	645.57416	-1848.7186	'255	255	255'	ABSENT	ABSENT	ABSENT	0	ABSENT	ABSENT	ABSENT	0
AT1G62040		10.0	10.0	-631.9924	1123.7526	'231	230	255'	ABSENT	ABSENT	ABSENT	0	PRESENT	ABSENT	ABSENT	1
AT1G62070		10.0	10.0	-1434.4047	-1160.677	'255	255	255'	ABSENT	ABSENT	ABSENT	0	ABSENT	ABSENT	ABSENT	0
AT1G62120		10.0	10.0	1529.8428	-267.1975	'255	255	255'	ABSENT	ABSENT	ABSENT	0	ABSENT	ABSENT	ABSENT	0
AT1G62170		10.0	10.0	-816.6168	-1094.8071	'255	255	255'	ABSENT	ABSENT	ABSENT	0	ABSENT	ABSENT	ABSENT	0
AT1G62200		10.0	10.0	642.8787	-1413.1608	'0	2	153'	ABSENT	ABSENT	ABSENT	0	PRESENT	PRESENT	PRESENT	3
AT1G62260		10.0	10.0	1241.2168	1043.456	'255	255	255'	ABSENT	ABSENT	ABSENT	0	ABSENT	ABSENT	ABSENT	0
AT1G62390		10.0	10.0	-997.22363	-1014.21655	'255	255	255'	ABSENT	ABSENT	ABSENT	0	ABSENT	ABSENT	ABSENT	0
AT1G62520		10.0	10.0	281.83185	445.70502	'255	255	255'	ABSENT	ABSENT	ABSENT	0	ABSENT	ABSENT	ABSENT	0
AT1G62560		10.0	10.0	-22.991608	-453.5706	'255	255	255'	ABSENT	ABSENT	ABSENT	0	ABSENT	ABSENT	ABSENT	0
AT1G62660		10.0	10.0	1365.1862	-2542.4045	'184	184	255'	ABSENT	ABSENT	ABSENT	0	PRESENT	ABSENT	PRESENT	2
AT1G62670		10.0	10.0	-1564.1293	-1686.6674	'255	255	255'	ABSENT	ABSENT	ABSENT	0	ABSENT	ABSENT	ABSENT	0
AT1G62700		10.0	10.0	-1032.286	-714.43384	'0	2	153'	ABSENT	ABSENT	ABSENT	0	PRESENT	PRESENT	PRESENT	3
AT1G62740		10.0	10.0	-828.9548	1269.1577	'231	230	255'	ABSENT	ABSENT	ABSENT	0	ABSENT	ABSENT	PRESENT	1
AT1G62750		10.0	10.0	-1536.3041	-705.8686	'255	255	255'	ABSENT	ABSENT	ABSENT	0	ABSENT	ABSENT	ABSENT	0
AT1G62880		10.0	10.0	1243.2382	-1085.5236	'0	2	153'	ABSENT	ABSENT	ABSENT	0	PRESENT	PRESENT	PRESENT	3
AT1G62950		10.0	10.0	754.8585	-2014.9476	'231	230	255'	ABSENT	ABSENT	ABSENT	0	PRESENT	ABSENT	ABSENT	1
AT1G62960		10.0	10.0	406.54227	202.72151	'255	255	255'	ABSENT	ABSENT	ABSENT	0	ABSENT	ABSENT	ABSENT	0
AT1G62990		10.0	10.0	-165.47449	1300.1594	'255	255	255'	ABSENT	ABSENT	ABSENT	0	ABSENT	ABSENT	ABSENT	0
AT1G63120		10.0	10.0	641.1269	-1113.2186	'255	255	255'	ABSENT	ABSENT	ABSENT	0	ABSENT	ABSENT	ABSENT	0
AT1G63130		10.0	10.0	1756.9211	1974.1017	'255	255	255'	ABSENT	ABSENT	ABSENT	0	ABSENT	ABSENT	ABSENT	0
AT1G63240		10.0	10.0	-1469.9805	-449.3466	'255	255	255'	ABSENT	ABSENT	ABSENT	0	ABSENT	ABSENT	ABSENT	0
AT1G63270		10.0	10.0	2436.932	-1216.3044	'255	255	255'	ABSENT	ABSENT	ABSENT	0	ABSENT	ABSENT	ABSENT	0
AT1G63310		10.0	10.0	-1360.1387	424.99054	'255	255	255'	ABSENT	ABSENT	ABSENT	0	ABSENT	ABSENT	ABSENT	0
AT1G63360		10.0	10.0	-255.2236	-954.27606	'255	255	255'	ABSENT	ABSENT	ABSENT	0	ABSENT	ABSENT	ABSENT	0
AT1G63440		10.0	10.0	1345.737	-202.76596	'255	255	255'	ABSENT	ABSENT	ABSENT	0	ABSENT	ABSENT	ABSENT	0
AT1G63580		10.0	10.0	-44.903416	-2070.365	'255	255	255'	ABSENT	ABSENT	ABSENT	0	ABSENT	ABSENT	ABSENT	0
AT1G63660		10.0	10.0	-1736.4489	-498.0427	'255	255	255'	ABSENT	ABSENT	ABSENT	0	ABSENT	ABSENT	ABSENT	0
AT1G63800		10.0	10.0	1378.4037	2189.5562	'184	184	255'	ABSENT	ABSENT	ABSENT	0	PRESENT	PRESENT	ABSENT	2
AT1G64040		10.0	10.0	-2149.8975	-27.840456	'255	255	255'	ABSENT	ABSENT	ABSENT	0	ABSENT	ABSENT	ABSENT	0
AT1G64070		10.0	10.0	-967.27484	93.85234	'255	255	255'	ABSENT	ABSENT	ABSENT	0	ABSENT	ABSENT	ABSENT	0
AT1G64180		10.0	10.0	26.985641	1223.968	'255	255	255'	ABSENT	ABSENT	ABSENT	0	ABSENT	ABSENT	ABSENT	0
AT1G64190		10.0	10.0	-390.5699	-299.05447	'255	255	255'	ABSENT	ABSENT	ABSENT	0	ABSENT	ABSENT	ABSENT	0
AT1G64200		10.0	10.0	-1391.7015	436.17072	'255	255	255'	ABSENT	ABSENT	ABSENT	0	ABSENT	ABSENT	ABSENT	0
AT1G64530		10.0	10.0	-1673.7303	664.5477	'255	255	255'	ABSENT	ABSENT	ABSENT	0	ABSENT	ABSENT	ABSENT	0
AT1G64550		10.0	10.0	-1532.1783	-1689.5366	'255	255	255'	ABSENT	ABSENT	ABSENT	0	ABSENT	ABSENT	ABSENT	0
AT1G64560		10.0	10.0	-1453.9454	-1761.0022	'255	255	255'	ABSENT	ABSENT	ABSENT	0	ABSENT	ABSENT	ABSENT	0
AT1G64630		10.0	10.0	1959.6802	-564.60034	'231	230	255'	ABSENT	ABSENT	ABSENT	0	ABSENT	PRESENT	ABSENT	1
AT1G64710		10.0	10.0	-1114.6201	-783.81287	'231	230	255'	ABSENT	ABSENT	ABSENT	0	ABSENT	PRESENT	ABSENT	1
AT1G64720		10.0	10.0	11.79956	-1786.6027	'255	255	255'	ABSENT	ABSENT	ABSENT	0	ABSENT	ABSENT	ABSENT	0
AT1G64740		10.0	10.0	1425.0273	1554.8341	'0	2	153'	ABSENT	ABSENT	ABSENT	0	PRESENT	PRESENT	PRESENT	3
AT1G64750		10.0	10.0	-934.22833	1079.0092	'255	255	255'	ABSENT	ABSENT	ABSENT	0	ABSENT	ABSENT	ABSENT	0
AT1G64770		10.0	10.0	-1023.59534	656.62146	'255	255	255'	ABSENT	ABSENT	ABSENT	0	ABSENT	ABSENT	ABSENT	0
AT1G64780		10.0	10.0	20.260847	-1047.6938	'0	2	153'	ABSENT	ABSENT	ABSENT	0	PRESENT	PRESENT	PRESENT	3
AT1G64790		10.0	10.0	-1550.5029	321.5798	'255	255	255'	ABSENT	ABSENT	ABSENT	0	ABSENT	ABSENT	ABSENT	0
AT1G64820		10.0	10.0	705.1137	-1520.1608	'255	255	255'	ABSENT	ABSENT	ABSENT	0	ABSENT	ABSENT	ABSENT	0
AT1G64840		10.0	10.0	-484.69324	1102.1318	'255	255	255'	ABSENT	ABSENT	ABSENT	0	ABSENT	ABSENT	ABSENT	0
AT1G64850		10.0	10.0	793.41125	-1728.5084	'255	255	255'	ABSENT	ABSENT	ABSENT	0	ABSENT	ABSENT	ABSENT	0
AT1G64860		10.0	10.0	1167.4567	-515.02216	'255	255	255'	ABSENT	ABSENT	ABSENT	0	ABSENT	ABSENT	ABSENT	0
AT1G64870		10.0	10.0	1382.7789	-2462.351	'255	255	255'	ABSENT	ABSENT	ABSENT	0	ABSENT	ABSENT	ABSENT	0
AT1G64900		10.0	10.0	450.79178	-1756.9673	'255	255	255'	ABSENT	ABSENT	ABSENT	0	ABSENT	ABSENT	ABSENT	0
AT1G65000		10.0	10.0	556.6042	1022.03827	'255	255	255'	ABSENT	ABSENT	ABSENT	0	ABSENT	ABSENT	ABSENT	0
AT1G65010		10.0	10.0	-862.67816	-7.3231087	'255	255	255'	ABSENT	ABSENT	ABSENT	0	ABSENT	ABSENT	ABSENT	0
AT1G65020		10.0	10.0	-1952.6587	908.372	'184	184	255'	ABSENT	ABSENT	ABSENT	0	PRESENT	PRESENT	ABSENT	2
AT1G65030		10.0	10.0	-80.65994	1521.564	'255	255	255'	ABSENT	ABSENT	ABSENT	0	ABSENT	ABSENT	ABSENT	0
AT1G65150		10.0	10.0	-2779.7449	-1407.0029	'255	255	255'	ABSENT	ABSENT	ABSENT	0	ABSENT	ABSENT	ABSENT	0
AT1G65280		10.0	10.0	-2071.8416	174.23364	'255	255	255'	ABSENT	ABSENT	ABSENT	0	ABSENT	ABSENT	ABSENT	0
AT1G65300		10.0	10.0	-1615.6521	-221.01414	'255	255	255'	ABSENT	ABSENT	ABSENT	0	ABSENT	ABSENT	ABSENT	0
AT1G65310		10.0	10.0	1473.9252	2192.1826	'184	184	255'	ABSENT	ABSENT	ABSENT	0	PRESENT	PRESENT	ABSENT	2
AT1G65330		10.0	10.0	-1564.4708	1012.14874	'255	255	255'	ABSENT	ABSENT	ABSENT	0	ABSENT	ABSENT	ABSENT	0
AT1G65350		10.0	10.0	2156.3323	-1922.7378	'255	255	255'	ABSENT	ABSENT	ABSENT	0	ABSENT	ABSENT	ABSENT	0
AT1G65360		10.0	10.0	-1374.6008	1032.5349	'255	255	255'	ABSENT	ABSENT	ABSENT	0	ABSENT	ABSENT	ABSENT	0
AT1G65390		10.0	10.0	533.5423	140.56042	'255	255	255'	ABSENT	ABSENT	ABSENT	0	ABSENT	ABSENT	ABSENT	0
AT1G65430		10.0	10.0	-509.3954	-1634.087	'255	255	255'	ABSENT	ABSENT	ABSENT	0	ABSENT	ABSENT	ABSENT	0
AT1G65620		10.0	10.0	295.61166	1404.5264	'255	255	255'	ABSENT	ABSENT	ABSENT	0	ABSENT	ABSENT	ABSENT	0
AT1G65640		10.0	10.0	-713.0877	1477.946	'255	255	255'	ABSENT	ABSENT	ABSENT	0	ABSENT	ABSENT	ABSENT	0
AT1G65650		10.0	10.0	-71.81267	1275.9016	'255	255	255'	ABSENT	ABSENT	ABSENT	0	ABSENT	ABSENT	ABSENT	0
AT1G65690		10.0	10.0	551.4504	-1297.8193	'184	184	255'	ABSENT	ABSENT	ABSENT	0	PRESENT	PRESENT	ABSENT	2
AT1G65740		10.0	10.0	200.564	1762.6279	'255	255	255'	ABSENT	ABSENT	ABSENT	0	ABSENT	ABSENT	ABSENT	0
AT1G65770		10.0	10.0	221.81467	1978.3953	'255	255	255'	ABSENT	ABSENT	ABSENT	0	ABSENT	ABSENT	ABSENT	0
AT1G65920		10.0	10.0	-1363.447	409.2897	'255	255	255'	ABSENT	ABSENT	ABSENT	0	ABSENT	ABSENT	ABSENT	0
AT1G65985		10.0	10.0	760.13586	-1624.3427	'255	255	255'	ABSENT	ABSENT	ABSENT	0	ABSENT	ABSENT	ABSENT	0
AT1G66120		10.0	10.0	-1555.6119	-692.78265	'255	255	255'	ABSENT	ABSENT	ABSENT	0	ABSENT	ABSENT	ABSENT	0
AT1G66160		10.0	10.0	-889.8311	-5.7092113	'255	255	255'	ABSENT	ABSENT	ABSENT	0	ABSENT	ABSENT	ABSENT	0
AT1G66200		10.0	10.0	-153.16747	-158.6031	'184	184	255'	ABSENT	ABSENT	ABSENT	0	PRESENT	ABSENT	PRESENT	2
AT1G66230		10.0	10.0	255.36853	2172.3218	'255	255	255'	ABSENT	ABSENT	ABSENT	0	ABSENT	ABSENT	ABSENT	0
AT1G66240		10.0	10.0	-70.37155	1897.0776	'255	255	255'	ABSENT	ABSENT	ABSENT	0	ABSENT	ABSENT	ABSENT	0
AT1G66260		10.0	10.0	-1134.2285	3081.4097	'255	255	255'	ABSENT	ABSENT	ABSENT	0	ABSENT	ABSENT	ABSENT	0
AT1G66270		10.0	10.0	-682.8357	495.29724	'0	2	153'	ABSENT	ABSENT	ABSENT	0	PRESENT	PRESENT	PRESENT	3
AT1G66280		10.0	10.0	-351.46512	41.34555	'0	2	153'	ABSENT	ABSENT	ABSENT	0	PRESENT	PRESENT	PRESENT	3
AT1G66300		10.0	10.0	389.0365	-1411.6237	'255	255	255'	ABSENT	ABSENT	ABSENT	0	ABSENT	ABSENT	ABSENT	0
AT1G66310		10.0	10.0	106.7696	2159.1606	'255	255	255'	ABSENT	ABSENT	ABSENT	0	ABSENT	ABSENT	ABSENT	0
AT1G66340		10.0	10.0	195.85297	-898.04755	'255	255	255'	ABSENT	ABSENT	ABSENT	0	ABSENT	ABSENT	ABSENT	0
AT1G66350		10.0	10.0	38.028336	1176.3425	'255	255	255'	ABSENT	ABSENT	ABSENT	0	ABSENT	ABSENT	ABSENT	0
AT1G66390		10.0	10.0	-78.93139	1193.0975	'255	255	255'	ABSENT	ABSENT	ABSENT	0	ABSENT	ABSENT	ABSENT	0
AT1G66410		10.0	10.0	207.36787	-1008.4847	'255	255	255'	ABSENT	ABSENT	ABSENT	0	ABSENT	ABSENT	ABSENT	0
AT1G66470		10.0	10.0	756.6819	849.6895	'255	255	255'	ABSENT	ABSENT	ABSENT	0	ABSENT	ABSENT	ABSENT	0
AT1G66500		10.0	10.0	-2121.158	172.71204	'255	255	255'	ABSENT	ABSENT	ABSENT	0	ABSENT	ABSENT	ABSENT	0
AT1G66570		10.0	10.0	40.370876	-1269.7596	'255	255	255'	ABSENT	ABSENT	ABSENT	0	ABSENT	ABSENT	ABSENT	0
AT1G66580		10.0	10.0	-1699.6981	-459.9795	'255	255	255'	ABSENT	ABSENT	ABSENT	0	ABSENT	ABSENT	ABSENT	0
AT1G66650		10.0	10.0	-388.1761	230.02467	'255	255	255'	ABSENT	ABSENT	ABSENT	0	ABSENT	ABSENT	ABSENT	0
AT1G66670		10.0	10.0	-1708.0155	419.13934	'255	255	255'	ABSENT	ABSENT	ABSENT	0	ABSENT	ABSENT	ABSENT	0
AT1G66680		10.0	10.0	1894.3217	319.8299	'255	255	255'	ABSENT	ABSENT	ABSENT	0	ABSENT	ABSENT	ABSENT	0
AT1G66740		10.0	10.0	2785.357	1024.4465	'255	255	255'	ABSENT	ABSENT	ABSENT	0	ABSENT	ABSENT	ABSENT	0
AT1G66750		10.0	10.0	-835.0958	325.48477	'231	230	255'	ABSENT	ABSENT	ABSENT	0	PRESENT	ABSENT	ABSENT	1
AT1G66760		10.0	10.0	453.12228	-1039.4744	'255	255	255'	ABSENT	ABSENT	ABSENT	0	ABSENT	ABSENT	ABSENT	0
AT1G66770		10.0	10.0	1276.3796	-1676.7937	'184	184	255'	ABSENT	ABSENT	ABSENT	0	PRESENT	PRESENT	ABSENT	2
AT1G66820		10.0	10.0	619.1759	913.3701	'255	255	255'	ABSENT	ABSENT	ABSENT	0	ABSENT	ABSENT	ABSENT	0
AT1G66830		10.0	10.0	1058.5283	-1493.3212	'255	255	255'	ABSENT	ABSENT	ABSENT	0	ABSENT	ABSENT	ABSENT	0
AT1G66860		10.0	10.0	1201.2177	-1624.0295	'255	255	255'	ABSENT	ABSENT	ABSENT	0	ABSENT	ABSENT	ABSENT	0
AT1G66870		10.0	10.0	417.5446	1797.8737	'255	255	255'	ABSENT	ABSENT	ABSENT	0	ABSENT	ABSENT	ABSENT	0
AT1G66920		10.0	10.0	-423.4412	-1892.3286	'255	255	255'	ABSENT	ABSENT	ABSENT	0	ABSENT	ABSENT	ABSENT	0
AT1G66950		10.0	10.0	940.8673	-200.7231	'255	255	255'	ABSENT	ABSENT	ABSENT	0	ABSENT	ABSENT	ABSENT	0
AT1G67090		10.0	10.0	-864.8173	105.63166	'255	255	255'	ABSENT	ABSENT	ABSENT	0	ABSENT	ABSENT	ABSENT	0
AT1G67100		10.0	10.0	-209.57054	2136.4897	'255	255	255'	ABSENT	ABSENT	ABSENT	0	ABSENT	ABSENT	ABSENT	0
AT1G67470		10.0	10.0	172.7508	-947.8979	'255	255	255'	ABSENT	ABSENT	ABSENT	0	ABSENT	ABSENT	ABSENT	0
AT1G67510		10.0	10.0	641.67236	-1224.4783	'255	255	255'	ABSENT	ABSENT	ABSENT	0	ABSENT	ABSENT	ABSENT	0
AT1G67540		10.0	10.0	-1402.6282	208.73863	'255	255	255'	ABSENT	ABSENT	ABSENT	0	ABSENT	ABSENT	ABSENT	0
AT1G67750		10.0	10.0	-1713.4136	-309.7743	'184	184	255'	ABSENT	ABSENT	ABSENT	0	PRESENT	PRESENT	ABSENT	2
AT1G67800		10.0	10.0	-358.03152	671.5369	'255	255	255'	ABSENT	ABSENT	ABSENT	0	ABSENT	ABSENT	ABSENT	0
AT1G67820		10.0	10.0	1166.9806	-1171.6399	'255	255	255'	ABSENT	ABSENT	ABSENT	0	ABSENT	ABSENT	ABSENT	0
AT1G67840		10.0	10.0	1191.7169	-511.73383	'255	255	255'	ABSENT	ABSENT	ABSENT	0	ABSENT	ABSENT	ABSENT	0
AT1G67860		10.0	10.0	738.3115	-336.6344	'255	255	255'	ABSENT	ABSENT	ABSENT	0	ABSENT	ABSENT	ABSENT	0
AT1G67865		10.0	10.0	923.98773	-425.32687	'255	255	255'	ABSENT	ABSENT	ABSENT	0	ABSENT	ABSENT	ABSENT	0
AT1G67890		10.0	10.0	-221.89752	-1818.7957	'0	2	153'	ABSENT	ABSENT	ABSENT	0	PRESENT	PRESENT	PRESENT	3
AT1G67940		10.0	10.0	936.9148	-2330.2695	'255	255	255'	ABSENT	ABSENT	ABSENT	0	ABSENT	ABSENT	ABSENT	0
AT1G68010		10.0	10.0	-1373.946	125.124084	'255	255	255'	ABSENT	ABSENT	ABSENT	0	ABSENT	ABSENT	ABSENT	0
AT1G68020		10.0	10.0	-1292.9087	470.49698	'184	184	255'	ABSENT	ABSENT	ABSENT	0	PRESENT	PRESENT	ABSENT	2
AT1G68050		10.0	10.0	-193.23454	1119.7017	'255	255	255'	ABSENT	ABSENT	ABSENT	0	ABSENT	ABSENT	ABSENT	0
AT1G68360		10.0	10.0	-1077.9358	-1750.0104	'184	184	255'	ABSENT	ABSENT	ABSENT	0	PRESENT	PRESENT	ABSENT	2
AT1G68400		10.0	10.0	18.359121	-1743.0452	'255	255	255'	ABSENT	ABSENT	ABSENT	0	ABSENT	ABSENT	ABSENT	0
AT1G68410		10.0	10.0	-618.1631	-1206.9813	'255	255	255'	ABSENT	ABSENT	ABSENT	0	ABSENT	ABSENT	ABSENT	0
AT1G68450		10.0	10.0	1833.5483	-795.5641	'255	255	255'	ABSENT	ABSENT	ABSENT	0	ABSENT	ABSENT	ABSENT	0
AT1G68680		10.0	10.0	678.4323	-1719.9196	'255	255	255'	ABSENT	ABSENT	ABSENT	0	ABSENT	ABSENT	ABSENT	0
AT1G68800		10.0	10.0	-1651.663	-278.80032	'231	230	255'	ABSENT	ABSENT	ABSENT	0	ABSENT	PRESENT	ABSENT	1
AT1G68840		10.0	10.0	-1497.2917	-1794.8523	'255	255	255'	ABSENT	ABSENT	ABSENT	0	ABSENT	ABSENT	ABSENT	0
AT1G68880		10.0	10.0	375.20273	2087.1094	'255	255	255'	ABSENT	ABSENT	ABSENT	0	ABSENT	ABSENT	ABSENT	0
AT1G69430		10.0	10.0	212.71454	-1672.2157	'255	255	255'	ABSENT	ABSENT	ABSENT	0	ABSENT	ABSENT	ABSENT	0
AT1G69490		10.0	10.0	994.2539	1484.0433	'184	184	255'	ABSENT	ABSENT	ABSENT	0	PRESENT	ABSENT	PRESENT	2
AT1G69630		10.0	10.0	367.7763	1814.818	'184	184	255'	ABSENT	ABSENT	ABSENT	0	PRESENT	ABSENT	PRESENT	2
AT1G69670		10.0	10.0	372.4284	1605.6505	'184	184	255'	ABSENT	ABSENT	ABSENT	0	PRESENT	PRESENT	ABSENT	2
AT1G69740		10.0	10.0	-1761.9058	-422.79166	'255	255	255'	ABSENT	ABSENT	ABSENT	0	ABSENT	ABSENT	ABSENT	0
AT1G69770		10.0	10.0	-572.8546	-3.3233414	'255	255	255'	ABSENT	ABSENT	ABSENT	0	ABSENT	ABSENT	ABSENT	0
AT1G69850		10.0	10.0	733.91223	-1296.3602	'231	230	255'	ABSENT	ABSENT	ABSENT	0	ABSENT	ABSENT	PRESENT	1
AT1G70210		10.0	10.0	-947.811	660.26526	'231	230	255'	ABSENT	ABSENT	ABSENT	0	ABSENT	PRESENT	ABSENT	1
AT1G70310		10.0	10.0	2591.78	1165.404	'255	255	255'	ABSENT	ABSENT	ABSENT	0	ABSENT	ABSENT	ABSENT	0
AT1G70320		10.0	10.0	-37.86353	243.0139	'255	255	255'	ABSENT	ABSENT	ABSENT	0	ABSENT	ABSENT	ABSENT	0
AT1G70340		10.0	10.0	-422.3952	-302.1437	'255	255	255'	ABSENT	ABSENT	ABSENT	0	ABSENT	ABSENT	ABSENT	0
AT1G70410		10.0	10.0	273.9728	-341.17313	'184	184	255'	ABSENT	ABSENT	ABSENT	0	PRESENT	PRESENT	ABSENT	2
AT1G70510		10.0	10.0	-302.8523	1630.1267	'255	255	255'	ABSENT	ABSENT	ABSENT	0	ABSENT	ABSENT	ABSENT	0
AT1G70580		10.0	10.0	-1667.7617	-642.26825	'255	255	255'	ABSENT	ABSENT	ABSENT	0	ABSENT	ABSENT	ABSENT	0
AT1G70730		10.0	10.0	-2563.5198	1096.537	'255	255	255'	ABSENT	ABSENT	ABSENT	0	ABSENT	ABSENT	ABSENT	0
AT1G70750		10.0	10.0	643.3727	-165.72878	'255	255	255'	ABSENT	ABSENT	ABSENT	0	ABSENT	ABSENT	ABSENT	0
AT1G70760		10.0	10.0	587.31537	-1321.7141	'255	255	255'	ABSENT	ABSENT	ABSENT	0	ABSENT	ABSENT	ABSENT	0
AT1G70800		10.0	10.0	-1373.5724	-664.2547	'255	255	255'	ABSENT	ABSENT	ABSENT	0	ABSENT	ABSENT	ABSENT	0
AT1G70810		10.0	10.0	-1301.7682	-305.9057	'255	255	255'	ABSENT	ABSENT	ABSENT	0	ABSENT	ABSENT	ABSENT	0
AT1G70910		10.0	10.0	746.77423	1753.9812	'255	255	255'	ABSENT	ABSENT	ABSENT	0	ABSENT	ABSENT	ABSENT	0
AT1G70980		10.0	10.0	-1708.8358	-439.33826	'255	255	255'	ABSENT	ABSENT	ABSENT	0	ABSENT	ABSENT	ABSENT	0
AT1G71110		10.0	10.0	639.70734	-1496.8756	'255	255	255'	ABSENT	ABSENT	ABSENT	0	ABSENT	ABSENT	ABSENT	0
AT1G71190		10.0	10.0	456.5054	-1415.8344	'255	255	255'	ABSENT	ABSENT	ABSENT	0	ABSENT	ABSENT	ABSENT	0
AT1G71220		10.0	10.0	-1711.3898	-76.12372	'255	255	255'	ABSENT	ABSENT	ABSENT	0	ABSENT	ABSENT	ABSENT	0
AT1G71230		10.0	10.0	-18.93898	635.2615	'255	255	255'	ABSENT	ABSENT	ABSENT	0	ABSENT	ABSENT	ABSENT	0
AT1G71260		10.0	10.0	964.83185	-539.1481	'255	255	255'	ABSENT	ABSENT	ABSENT	0	ABSENT	ABSENT	ABSENT	0
AT1G71270		10.0	10.0	1143.2493	-1903.5065	'255	255	255'	ABSENT	ABSENT	ABSENT	0	ABSENT	ABSENT	ABSENT	0
AT1G71280		10.0	10.0	-1122.5233	-882.502	'255	255	255'	ABSENT	ABSENT	ABSENT	0	ABSENT	ABSENT	ABSENT	0
AT1G71330		10.0	10.0	716.14667	-1177.4834	'184	184	255'	ABSENT	ABSENT	ABSENT	0	ABSENT	PRESENT	PRESENT	2
AT1G71370		10.0	10.0	-1664.0577	-167.05226	'255	255	255'	ABSENT	ABSENT	ABSENT	0	ABSENT	ABSENT	ABSENT	0
AT1G71380		10.0	10.0	-1151.689	615.39276	'255	255	255'	ABSENT	ABSENT	ABSENT	0	ABSENT	ABSENT	ABSENT	0
AT1G71500		10.0	10.0	-1776.9536	-226.90675	'255	255	255'	ABSENT	ABSENT	ABSENT	0	ABSENT	ABSENT	ABSENT	0
AT1G71697		10.0	10.0	-1033.3358	-855.65344	'255	255	255'	ABSENT	ABSENT	ABSENT	0	ABSENT	ABSENT	ABSENT	0
AT1G71730		10.0	10.0	-752.1663	1499.0477	'255	255	255'	ABSENT	ABSENT	ABSENT	0	ABSENT	ABSENT	ABSENT	0
AT1G71820		10.0	10.0	657.92145	158.73131	'255	255	255'	ABSENT	ABSENT	ABSENT	0	ABSENT	ABSENT	ABSENT	0
AT1G71860		10.0	10.0	592.65784	112.295425	'255	255	255'	ABSENT	ABSENT	ABSENT	0	ABSENT	ABSENT	ABSENT	0
AT1G71930		10.0	10.0	-1596.8131	72.50945	'255	255	255'	ABSENT	ABSENT	ABSENT	0	ABSENT	ABSENT	ABSENT	0
AT1G71950		10.0	10.0	-639.6916	-861.0189	'255	255	255'	ABSENT	ABSENT	ABSENT	0	ABSENT	ABSENT	ABSENT	0
AT1G72030		10.0	10.0	116.02296	1041.2202	'255	255	255'	ABSENT	ABSENT	ABSENT	0	ABSENT	ABSENT	ABSENT	0
AT1G72050		10.0	10.0	-142.37047	69.347755	'255	255	255'	ABSENT	ABSENT	ABSENT	0	ABSENT	ABSENT	ABSENT	0
AT1G72270		10.0	10.0	-1583.8945	971.93494	'231	230	255'	ABSENT	ABSENT	ABSENT	0	PRESENT	ABSENT	ABSENT	1
AT1G72470		10.0	10.0	1392.976	-1457.495	'255	255	255'	ABSENT	ABSENT	ABSENT	0	ABSENT	ABSENT	ABSENT	0
AT1G72550		10.0	10.0	-235.2702	-163.62288	'255	255	255'	ABSENT	ABSENT	ABSENT	0	ABSENT	ABSENT	ABSENT	0
AT1G72700		10.0	10.0	-1683.9276	163.16064	'184	184	255'	ABSENT	ABSENT	ABSENT	0	PRESENT	PRESENT	ABSENT	2
AT1G72750		10.0	10.0	-2292.3792	643.15845	'255	255	255'	ABSENT	ABSENT	ABSENT	0	ABSENT	ABSENT	ABSENT	0
AT1G72900		10.0	10.0	-375.5672	-742.40985	'255	255	255'	ABSENT	ABSENT	ABSENT	0	ABSENT	ABSENT	ABSENT	0
AT1G72920		10.0	10.0	-7.8150954	-1118.5531	'255	255	255'	ABSENT	ABSENT	ABSENT	0	ABSENT	ABSENT	ABSENT	0
AT1G72930		10.0	10.0	580.9247	1831.5375	'255	255	255'	ABSENT	ABSENT	ABSENT	0	ABSENT	ABSENT	ABSENT	0
AT1G73000		10.0	10.0	618.73645	358.74603	'255	255	255'	ABSENT	ABSENT	ABSENT	0	ABSENT	ABSENT	ABSENT	0
AT1G73060		10.0	10.0	1440.2544	1067.2316	'255	255	255'	ABSENT	ABSENT	ABSENT	0	ABSENT	ABSENT	ABSENT	0
AT1G73500		10.0	10.0	389.5094	23.883623	'255	255	255'	ABSENT	ABSENT	ABSENT	0	ABSENT	ABSENT	ABSENT	0
AT1G73790		10.0	10.0	30.401085	585.5643	'255	255	255'	ABSENT	ABSENT	ABSENT	0	ABSENT	ABSENT	ABSENT	0
AT1G73870		10.0	10.0	489.8845	1302.0498	'255	255	255'	ABSENT	ABSENT	ABSENT	0	ABSENT	ABSENT	ABSENT	0
AT1G74040		10.0	10.0	-1109.6416	316.98877	'255	255	255'	ABSENT	ABSENT	ABSENT	0	ABSENT	ABSENT	ABSENT	0
AT1G74050		10.0	10.0	-934.8275	-48.696224	'231	230	255'	ABSENT	ABSENT	ABSENT	0	PRESENT	ABSENT	ABSENT	1
AT1G74380		10.0	10.0	920.34546	486.71298	'255	255	255'	ABSENT	ABSENT	ABSENT	0	ABSENT	ABSENT	ABSENT	0
AT1G74560		10.0	10.0	-124.18976	312.7273	'255	255	255'	ABSENT	ABSENT	ABSENT	0	ABSENT	ABSENT	ABSENT	0
AT1G74690		10.0	10.0	1634.0786	923.8994	'255	255	255'	ABSENT	ABSENT	ABSENT	0	ABSENT	ABSENT	ABSENT	0
AT1G75110		10.0	10.0	-1099.0449	-380.7293	'255	255	255'	ABSENT	ABSENT	ABSENT	0	ABSENT	ABSENT	ABSENT	0
AT1G75140		10.0	10.0	1138.3281	-1629.9557	'255	255	255'	ABSENT	ABSENT	ABSENT	0	ABSENT	ABSENT	ABSENT	0
AT1G75250		10.0	10.0	-754.0693	1543.7384	'184	184	255'	ABSENT	ABSENT	ABSENT	0	PRESENT	PRESENT	ABSENT	2
AT1G75330		10.0	10.0	-296.44687	76.76345	'255	255	255'	ABSENT	ABSENT	ABSENT	0	ABSENT	ABSENT	ABSENT	0
AT1G75370		10.0	10.0	1193.054	640.3182	'255	255	255'	ABSENT	ABSENT	ABSENT	0	ABSENT	ABSENT	ABSENT	0
AT1G75420		10.0	10.0	935.06024	-772.8403	'255	255	255'	ABSENT	ABSENT	ABSENT	0	ABSENT	ABSENT	ABSENT	0
AT1G75440		10.0	10.0	647.6276	479.4802	'255	255	255'	ABSENT	ABSENT	ABSENT	0	ABSENT	ABSENT	ABSENT	0
AT1G75460		10.0	10.0	345.23517	1422.9655	'255	255	255'	ABSENT	ABSENT	ABSENT	0	ABSENT	ABSENT	ABSENT	0
AT1G75580		10.0	10.0	-1212.0343	-1559.082	'231	230	255'	ABSENT	ABSENT	ABSENT	0	ABSENT	PRESENT	ABSENT	1
AT1G75630		10.0	10.0	1275.7925	-805.6097	'231	230	255'	ABSENT	ABSENT	ABSENT	0	ABSENT	PRESENT	ABSENT	1
AT1G75780		10.0	10.0	-138.38513	145.87915	'255	255	255'	ABSENT	ABSENT	ABSENT	0	ABSENT	ABSENT	ABSENT	0
AT1G75810		10.0	10.0	700.5681	-1556.1757	'255	255	255'	ABSENT	ABSENT	ABSENT	0	ABSENT	ABSENT	ABSENT	0
AT1G75840		10.0	10.0	886.9419	95.19406	'255	255	255'	ABSENT	ABSENT	ABSENT	0	ABSENT	ABSENT	ABSENT	0
AT1G75920		10.0	10.0	-1536.5822	-1629.0088	'255	255	255'	ABSENT	ABSENT	ABSENT	0	ABSENT	ABSENT	ABSENT	0
AT1G76185		10.0	10.0	618.17163	-1303.0414	'231	230	255'	ABSENT	ABSENT	ABSENT	0	PRESENT	ABSENT	ABSENT	1
AT1G76210		10.0	10.0	340.26016	169.34113	'255	255	255'	ABSENT	ABSENT	ABSENT	0	ABSENT	ABSENT	ABSENT	0
AT1G76230		10.0	10.0	825.8077	1904.6995	'255	255	255'	ABSENT	ABSENT	ABSENT	0	ABSENT	ABSENT	ABSENT	0
AT1G76260		10.0	10.0	-72.02542	755.77545	'231	230	255'	ABSENT	ABSENT	ABSENT	0	PRESENT	ABSENT	ABSENT	1
AT1G76670		10.0	10.0	1144.3212	-977.75525	'255	255	255'	ABSENT	ABSENT	ABSENT	0	ABSENT	ABSENT	ABSENT	0
AT1G76710		10.0	10.0	-29.112808	-129.10762	'255	255	255'	ABSENT	ABSENT	ABSENT	0	ABSENT	ABSENT	ABSENT	0
AT1G76830		10.0	10.0	180.54224	2276.4915	'255	255	255'	ABSENT	ABSENT	ABSENT	0	ABSENT	ABSENT	ABSENT	0
AT1G76900		10.0	10.0	291.35092	2026.9165	'0	2	153'	ABSENT	ABSENT	ABSENT	0	PRESENT	PRESENT	PRESENT	3
AT1G76920		10.0	10.0	110.80448	1315.3513	'255	255	255'	ABSENT	ABSENT	ABSENT	0	ABSENT	ABSENT	ABSENT	0
AT1G77080		10.0	10.0	-601.7923	1266.968	'184	184	255'	ABSENT	ABSENT	ABSENT	0	PRESENT	PRESENT	ABSENT	2
AT1G77270		10.0	10.0	-1227.5701	-292.47223	'255	255	255'	ABSENT	ABSENT	ABSENT	0	ABSENT	ABSENT	ABSENT	0
AT1G77350		10.0	10.0	738.20496	-1198.851	'255	255	255'	ABSENT	ABSENT	ABSENT	0	ABSENT	ABSENT	ABSENT	0
AT1G77370		10.0	10.0	-565.0697	-1622.8839	'255	255	255'	ABSENT	ABSENT	ABSENT	0	ABSENT	ABSENT	ABSENT	0
AT1G77400		10.0	10.0	749.4043	516.1892	'255	255	255'	ABSENT	ABSENT	ABSENT	0	ABSENT	ABSENT	ABSENT	0
AT1G77440		10.0	10.0	-1776.6675	184.76736	'255	255	255'	ABSENT	ABSENT	ABSENT	0	ABSENT	ABSENT	ABSENT	0
AT1G77550		10.0	10.0	522.5691	-1910.8188	'255	255	255'	ABSENT	ABSENT	ABSENT	0	ABSENT	ABSENT	ABSENT	0
AT1G77610		10.0	10.0	1544.4165	-1329.492	'255	255	255'	ABSENT	ABSENT	ABSENT	0	ABSENT	ABSENT	ABSENT	0
AT1G77655		10.0	10.0	614.7856	-1566.7374	'255	255	255'	ABSENT	ABSENT	ABSENT	0	ABSENT	ABSENT	ABSENT	0
AT1G77870		10.0	10.0	213.1885	-267.29208	'255	255	255'	ABSENT	ABSENT	ABSENT	0	ABSENT	ABSENT	ABSENT	0
AT1G77880		10.0	10.0	-850.82574	-402.1951	'255	255	255'	ABSENT	ABSENT	ABSENT	0	ABSENT	ABSENT	ABSENT	0
AT1G78300		10.0	10.0	-339.9638	-419.53372	'0	2	153'	ABSENT	ABSENT	ABSENT	0	PRESENT	PRESENT	PRESENT	3
AT1G78310		10.0	10.0	1258.5099	244.18507	'255	255	255'	ABSENT	ABSENT	ABSENT	0	ABSENT	ABSENT	ABSENT	0
AT1G78490		10.0	10.0	568.08093	-1249.662	'255	255	255'	ABSENT	ABSENT	ABSENT	0	ABSENT	ABSENT	ABSENT	0
AT1G78570		10.0	10.0	-970.50903	-408.7257	'255	255	255'	ABSENT	ABSENT	ABSENT	0	ABSENT	ABSENT	ABSENT	0
AT1G78670		10.0	10.0	1512.6556	185.078	'184	184	255'	ABSENT	ABSENT	ABSENT	0	PRESENT	PRESENT	ABSENT	2
AT1G78720		10.0	10.0	80.288376	-1886.4951	'0	2	153'	ABSENT	ABSENT	ABSENT	0	PRESENT	PRESENT	PRESENT	3
AT1G78760		10.0	10.0	72.60084	2155.09	'255	255	255'	ABSENT	ABSENT	ABSENT	0	ABSENT	ABSENT	ABSENT	0
AT1G78970		10.0	10.0	-426.97372	-1476.5282	'184	184	255'	ABSENT	ABSENT	ABSENT	0	PRESENT	ABSENT	PRESENT	2
AT1G79130		10.0	10.0	1656.6473	1027.5641	'255	255	255'	ABSENT	ABSENT	ABSENT	0	ABSENT	ABSENT	ABSENT	0
AT1G79390		10.0	10.0	926.41425	-519.10645	'255	255	255'	ABSENT	ABSENT	ABSENT	0	ABSENT	ABSENT	ABSENT	0
AT1G79730		10.0	10.0	-242.83464	421.7604	'255	255	255'	ABSENT	ABSENT	ABSENT	0	ABSENT	ABSENT	ABSENT	0
AT1G79750		10.0	10.0	-1029.5964	653.4048	'231	230	255'	ABSENT	ABSENT	ABSENT	0	PRESENT	ABSENT	ABSENT	1
AT1G79810		10.0	10.0	-490.63654	1187.0999	'255	255	255'	ABSENT	ABSENT	ABSENT	0	ABSENT	ABSENT	ABSENT	0
AT1G79830		10.0	10.0	181.0557	-1469.4885	'255	255	255'	ABSENT	ABSENT	ABSENT	0	ABSENT	ABSENT	ABSENT	0
AT1G79850		10.0	10.0	-1362.1171	-365.76862	'255	255	255'	ABSENT	ABSENT	ABSENT	0	ABSENT	ABSENT	ABSENT	0
AT1G79860		10.0	10.0	784.2221	-2378.0984	'255	255	255'	ABSENT	ABSENT	ABSENT	0	ABSENT	ABSENT	ABSENT	0
AT1G79890		10.0	10.0	-1663.3226	-220.89442	'255	255	255'	ABSENT	ABSENT	ABSENT	0	ABSENT	ABSENT	ABSENT	0
AT1G79920		10.0	10.0	-1123.1156	462.38568	'255	255	255'	ABSENT	ABSENT	ABSENT	0	ABSENT	ABSENT	ABSENT	0
AT1G79930		10.0	10.0	-832.6483	-4.373348	'255	255	255'	ABSENT	ABSENT	ABSENT	0	ABSENT	ABSENT	ABSENT	0
AT1G80020		10.0	10.0	-1670.9647	-415.79105	'255	255	255'	ABSENT	ABSENT	ABSENT	0	ABSENT	ABSENT	ABSENT	0
AT1G80070		10.0	10.0	-1112.7844	-396.43347	'255	255	255'	ABSENT	ABSENT	ABSENT	0	ABSENT	ABSENT	ABSENT	0
AT1G80080		10.0	10.0	275.31482	-848.15643	'255	255	255'	ABSENT	ABSENT	ABSENT	0	ABSENT	ABSENT	ABSENT	0
AT1G80190		10.0	10.0	1592.9094	2869.097	'255	255	255'	ABSENT	ABSENT	ABSENT	0	ABSENT	ABSENT	ABSENT	0
AT1G80420		10.0	10.0	1281.2295	552.5454	'255	255	255'	ABSENT	ABSENT	ABSENT	0	ABSENT	ABSENT	ABSENT	0
AT1G80510		10.0	10.0	-74.801575	-1413.6194	'255	255	255'	ABSENT	ABSENT	ABSENT	0	ABSENT	ABSENT	ABSENT	0
AT1G80650		10.0	10.0	-432.7799	2120.0425	'255	255	255'	ABSENT	ABSENT	ABSENT	0	ABSENT	ABSENT	ABSENT	0
AT1G80660		10.0	10.0	-1698.7529	-573.1568	'255	255	255'	ABSENT	ABSENT	ABSENT	0	ABSENT	ABSENT	ABSENT	0
AT1G80890		10.0	10.0	506.57645	-1072.7529	'255	255	255'	ABSENT	ABSENT	ABSENT	0	ABSENT	ABSENT	ABSENT	0
AT1G80910		10.0	10.0	534.73676	-1888.389	'255	255	255'	ABSENT	ABSENT	ABSENT	0	ABSENT	ABSENT	ABSENT	0
AT2G01050		10.0	10.0	-1396.5951	-516.8086	'255	255	255'	ABSENT	ABSENT	ABSENT	0	ABSENT	ABSENT	ABSENT	0
AT2G01175		10.0	10.0	692.4694	-1207.7401	'255	255	255'	ABSENT	ABSENT	ABSENT	0	ABSENT	ABSENT	ABSENT	0
AT2G01200		10.0	10.0	403.48297	1282.2891	'255	255	255'	ABSENT	ABSENT	ABSENT	0	ABSENT	ABSENT	ABSENT	0
AT2G01240		10.0	10.0	-1006.7259	-1725.7792	'255	255	255'	ABSENT	ABSENT	ABSENT	0	ABSENT	ABSENT	ABSENT	0
AT2G01570		10.0	10.0	80.8285	963.30835	'255	255	255'	ABSENT	ABSENT	ABSENT	0	ABSENT	ABSENT	ABSENT	0
AT2G01710		10.0	10.0	471.6085	1670.3391	'255	255	255'	ABSENT	ABSENT	ABSENT	0	ABSENT	ABSENT	ABSENT	0
AT2G01820		10.0	10.0	967.36945	-1865.5194	'255	255	255'	ABSENT	ABSENT	ABSENT	0	ABSENT	ABSENT	ABSENT	0
AT2G01890		10.0	10.0	-172.53795	-2208.3997	'255	255	255'	ABSENT	ABSENT	ABSENT	0	ABSENT	ABSENT	ABSENT	0
AT2G01930		10.0	10.0	1552.6573	1462.4519	'255	255	255'	ABSENT	ABSENT	ABSENT	0	ABSENT	ABSENT	ABSENT	0
AT2G02040		10.0	10.0	226.73067	-1037.651	'0	2	153'	ABSENT	ABSENT	ABSENT	0	PRESENT	PRESENT	PRESENT	3
AT2G02100		10.0	10.0	465.3272	90.52619	'255	255	255'	ABSENT	ABSENT	ABSENT	0	ABSENT	ABSENT	ABSENT	0
AT2G02130		10.0	10.0	-1411.526	-988.2444	'255	255	255'	ABSENT	ABSENT	ABSENT	0	ABSENT	ABSENT	ABSENT	0
AT2G02140		10.0	10.0	704.96265	591.86566	'255	255	255'	ABSENT	ABSENT	ABSENT	0	ABSENT	ABSENT	ABSENT	0
AT2G02300		10.0	10.0	349.31647	1468.1562	'255	255	255'	ABSENT	ABSENT	ABSENT	0	ABSENT	ABSENT	ABSENT	0
AT2G02320		10.0	10.0	234.35405	1983.1034	'255	255	255'	ABSENT	ABSENT	ABSENT	0	ABSENT	ABSENT	ABSENT	0
AT2G02350		10.0	10.0	289.02005	2280.3047	'255	255	255'	ABSENT	ABSENT	ABSENT	0	ABSENT	ABSENT	ABSENT	0
AT2G02510		10.0	10.0	-906.2097	1249.9468	'255	255	255'	ABSENT	ABSENT	ABSENT	0	ABSENT	ABSENT	ABSENT	0
AT2G02810		10.0	10.0	978.4142	-1159.0092	'255	255	255'	ABSENT	ABSENT	ABSENT	0	ABSENT	ABSENT	ABSENT	0
AT2G03140		10.0	10.0	1550.0555	-59.06195	'255	255	255'	ABSENT	ABSENT	ABSENT	0	ABSENT	ABSENT	ABSENT	0
AT2G03160		10.0	10.0	69.86317	1801.0436	'255	255	255'	ABSENT	ABSENT	ABSENT	0	ABSENT	ABSENT	ABSENT	0
AT2G03170		10.0	10.0	98.66421	1811.6034	'255	255	255'	ABSENT	ABSENT	ABSENT	0	ABSENT	ABSENT	ABSENT	0
AT2G03190		10.0	10.0	-40.46533	1894.3899	'255	255	255'	ABSENT	ABSENT	ABSENT	0	ABSENT	ABSENT	ABSENT	0
AT2G03440		10.0	10.0	645.8382	-211.65208	'255	255	255'	ABSENT	ABSENT	ABSENT	0	ABSENT	ABSENT	ABSENT	0
AT2G03590		10.0	10.0	357.83868	-477.46878	'255	255	255'	ABSENT	ABSENT	ABSENT	0	ABSENT	ABSENT	ABSENT	0
AT2G03780		10.0	10.0	-665.35	-1451.2336	'255	255	255'	ABSENT	ABSENT	ABSENT	0	ABSENT	ABSENT	ABSENT	0
AT2G03800		10.0	10.0	-936.875	-447.6601	'184	184	255'	ABSENT	ABSENT	ABSENT	0	PRESENT	PRESENT	ABSENT	2
AT2G03820		10.0	10.0	-1584.0391	905.9396	'255	255	255'	ABSENT	ABSENT	ABSENT	0	ABSENT	ABSENT	ABSENT	0
AT2G04080		10.0	10.0	752.5043	-1209.4167	'255	255	255'	ABSENT	ABSENT	ABSENT	0	ABSENT	ABSENT	ABSENT	0
AT2G04100		10.0	10.0	1181.2831	-646.29767	'255	255	255'	ABSENT	ABSENT	ABSENT	0	ABSENT	ABSENT	ABSENT	0
AT2G04170		10.0	10.0	-937.7521	-1022.8461	'184	184	255'	ABSENT	ABSENT	ABSENT	0	PRESENT	ABSENT	PRESENT	2
AT2G04230		10.0	10.0	83.37247	2166.0305	'255	255	255'	ABSENT	ABSENT	ABSENT	0	ABSENT	ABSENT	ABSENT	0
AT2G04280		10.0	10.0	-598.19446	-778.12	'255	255	255'	ABSENT	ABSENT	ABSENT	0	ABSENT	ABSENT	ABSENT	0
AT2G04350		10.0	10.0	1271.6388	-557.2781	'255	255	255'	ABSENT	ABSENT	ABSENT	0	ABSENT	ABSENT	ABSENT	0
AT2G04360		10.0	10.0	535.15424	-1531.7205	'255	255	255'	ABSENT	ABSENT	ABSENT	0	ABSENT	ABSENT	ABSENT	0
AT2G04390		10.0	10.0	-403.0495	177.93803	'255	255	255'	ABSENT	ABSENT	ABSENT	0	ABSENT	ABSENT	ABSENT	0
AT2G04450		10.0	10.0	-1105.368	1342.0541	'255	255	255'	ABSENT	ABSENT	ABSENT	0	ABSENT	ABSENT	ABSENT	0
AT2G04480		10.0	10.0	685.0945	-1937.2963	'255	255	255'	ABSENT	ABSENT	ABSENT	0	ABSENT	ABSENT	ABSENT	0
AT2G04520		10.0	10.0	-477.7322	-992.6111	'255	255	255'	ABSENT	ABSENT	ABSENT	0	ABSENT	ABSENT	ABSENT	0
AT2G04620		10.0	10.0	-3253.6907	-1296.6229	'255	255	255'	ABSENT	ABSENT	ABSENT	0	ABSENT	ABSENT	ABSENT	0
AT2G04630		10.0	10.0	-173.40245	739.16785	'255	255	255'	ABSENT	ABSENT	ABSENT	0	ABSENT	ABSENT	ABSENT	0
AT2G04650		10.0	10.0	-1025.1615	1132.3895	'184	184	255'	ABSENT	ABSENT	ABSENT	0	PRESENT	PRESENT	ABSENT	2
AT2G04660		10.0	10.0	-710.2912	692.75806	'255	255	255'	ABSENT	ABSENT	ABSENT	0	ABSENT	ABSENT	ABSENT	0
AT2G04800		10.0	10.0	-585.64465	-1401.7805	'255	255	255'	ABSENT	ABSENT	ABSENT	0	ABSENT	ABSENT	ABSENT	0
AT2G04830		10.0	10.0	1214.9039	-1261.8533	'255	255	255'	ABSENT	ABSENT	ABSENT	0	ABSENT	ABSENT	ABSENT	0
AT2G04890		10.0	10.0	-490.6241	1863.5222	'255	255	255'	ABSENT	ABSENT	ABSENT	0	ABSENT	ABSENT	ABSENT	0
AT2G05120		10.0	10.0	-1252.6985	542.51843	'231	230	255'	ABSENT	ABSENT	ABSENT	0	PRESENT	ABSENT	ABSENT	1
AT2G05170		10.0	10.0	-2170.8782	-381.30118	'255	255	255'	ABSENT	ABSENT	ABSENT	0	ABSENT	ABSENT	ABSENT	0
AT2G05210		10.0	10.0	1312.0876	-2182.6936	'255	255	255'	ABSENT	ABSENT	ABSENT	0	ABSENT	ABSENT	ABSENT	0
AT2G05220		10.0	10.0	-1202.8352	-1564.589	'255	255	255'	ABSENT	ABSENT	ABSENT	0	ABSENT	ABSENT	ABSENT	0
AT2G05380		10.0	10.0	-1279.0355	-452.53244	'255	255	255'	ABSENT	ABSENT	ABSENT	0	ABSENT	ABSENT	ABSENT	0
AT2G05510		10.0	10.0	-610.53534	-1389.8121	'255	255	255'	ABSENT	ABSENT	ABSENT	0	ABSENT	ABSENT	ABSENT	0
AT2G05520		10.0	10.0	-192.33934	-884.7577	'255	255	255'	ABSENT	ABSENT	ABSENT	0	ABSENT	ABSENT	ABSENT	0
AT2G05620		10.0	10.0	111.45555	-719.39905	'255	255	255'	ABSENT	ABSENT	ABSENT	0	ABSENT	ABSENT	ABSENT	0
AT2G05710		10.0	10.0	796.8541	-490.74945	'231	230	255'	ABSENT	ABSENT	ABSENT	0	ABSENT	ABSENT	PRESENT	1
AT2G06200		10.0	10.0	-400.9751	2006.244	'255	255	255'	ABSENT	ABSENT	ABSENT	0	ABSENT	ABSENT	ABSENT	0
AT2G06210		10.0	10.0	-833.49146	301.48727	'255	255	255'	ABSENT	ABSENT	ABSENT	0	ABSENT	ABSENT	ABSENT	0
AT2G06255		10.0	10.0	1024.9354	790.87756	'255	255	255'	ABSENT	ABSENT	ABSENT	0	ABSENT	ABSENT	ABSENT	0
AT2G06990		10.0	10.0	-1420.4813	-138.91911	'255	255	255'	ABSENT	ABSENT	ABSENT	0	ABSENT	ABSENT	ABSENT	0
AT2G07040		10.0	10.0	542.13696	-1551.7205	'255	255	255'	ABSENT	ABSENT	ABSENT	0	ABSENT	ABSENT	ABSENT	0
AT2G07140		10.0	10.0	-656.8618	1403.1531	'255	255	255'	ABSENT	ABSENT	ABSENT	0	ABSENT	ABSENT	ABSENT	0
AT2G07340		10.0	10.0	1501.0134	-1056.4681	'255	255	255'	ABSENT	ABSENT	ABSENT	0	ABSENT	ABSENT	ABSENT	0
AT2G07560		10.0	10.0	-789.5505	-1074.3076	'255	255	255'	ABSENT	ABSENT	ABSENT	0	ABSENT	ABSENT	ABSENT	0
AT2G07600		10.0	10.0	-1514.0172	-1718.5746	'255	255	255'	ABSENT	ABSENT	ABSENT	0	ABSENT	ABSENT	ABSENT	0
AT2G07660		10.0	10.0	-957.7895	-718.3625	'255	255	255'	ABSENT	ABSENT	ABSENT	0	ABSENT	ABSENT	ABSENT	0
AT2G07667		10.0	10.0	-1608.7114	-560.35876	'255	255	255'	ABSENT	ABSENT	ABSENT	0	ABSENT	ABSENT	ABSENT	0
AT2G07678		10.0	10.0	1366.3677	-1945.6185	'255	255	255'	ABSENT	ABSENT	ABSENT	0	ABSENT	ABSENT	ABSENT	0
AT2G07698		10.0	10.0	-1649.863	-114.43754	'255	255	255'	ABSENT	ABSENT	ABSENT	0	ABSENT	ABSENT	ABSENT	0
AT2G07707		10.0	10.0	-1400.3684	-618.61633	'255	255	255'	ABSENT	ABSENT	ABSENT	0	ABSENT	ABSENT	ABSENT	0
AT2G07727		10.0	10.0	-1834.0663	1729.4534	'255	255	255'	ABSENT	ABSENT	ABSENT	0	ABSENT	ABSENT	ABSENT	0
AT2G07732		10.0	10.0	-842.4036	-853.5143	'255	255	255'	ABSENT	ABSENT	ABSENT	0	ABSENT	ABSENT	ABSENT	0
AT2G07734		10.0	10.0	-1687.7736	190.3062	'255	255	255'	ABSENT	ABSENT	ABSENT	0	ABSENT	ABSENT	ABSENT	0
AT2G07738		10.0	10.0	851.11334	187.72375	'255	255	255'	ABSENT	ABSENT	ABSENT	0	ABSENT	ABSENT	ABSENT	0
AT2G07749		10.0	10.0	51.658283	-1423.6388	'255	255	255'	ABSENT	ABSENT	ABSENT	0	ABSENT	ABSENT	ABSENT	0
AT2G07750		10.0	10.0	799.8144	650.4105	'255	255	255'	ABSENT	ABSENT	ABSENT	0	ABSENT	ABSENT	ABSENT	0
AT2G07773		10.0	10.0	675.2703	-1558.4442	'255	255	255'	ABSENT	ABSENT	ABSENT	0	ABSENT	ABSENT	ABSENT	0
AT2G09990		10.0	10.0	-1172.1365	-527.8599	'0	2	153'	ABSENT	ABSENT	ABSENT	0	PRESENT	PRESENT	PRESENT	3
AT2G10450		10.0	10.0	-1810.4126	-515.6784	'255	255	255'	ABSENT	ABSENT	ABSENT	0	ABSENT	ABSENT	ABSENT	0
AT2G10780		10.0	10.0	-1012.12463	-795.4155	'255	255	255'	ABSENT	ABSENT	ABSENT	0	ABSENT	ABSENT	ABSENT	0
AT2G10940		10.0	10.0	-507.92245	-7.928312	'255	255	255'	ABSENT	ABSENT	ABSENT	0	ABSENT	ABSENT	ABSENT	0
AT2G11405		10.0	10.0	-1420.1301	964.41547	'255	255	255'	ABSENT	ABSENT	ABSENT	0	ABSENT	ABSENT	ABSENT	0
AT2G12280		10.0	10.0	-1698.2241	-419.62613	'184	184	255'	ABSENT	ABSENT	ABSENT	0	PRESENT	ABSENT	PRESENT	2
AT2G12290		10.0	10.0	1098.9321	1206.4176	'255	255	255'	ABSENT	ABSENT	ABSENT	0	ABSENT	ABSENT	ABSENT	0
AT2G12400		10.0	10.0	532.69745	-1508.0177	'255	255	255'	ABSENT	ABSENT	ABSENT	0	ABSENT	ABSENT	ABSENT	0
AT2G13290		10.0	10.0	400.1025	-1885.3616	'255	255	255'	ABSENT	ABSENT	ABSENT	0	ABSENT	ABSENT	ABSENT	0
AT2G13360		10.0	10.0	-179.54332	7.265916	'255	255	255'	ABSENT	ABSENT	ABSENT	0	ABSENT	ABSENT	ABSENT	0
AT2G13370		10.0	10.0	-935.9179	185.51062	'255	255	255'	ABSENT	ABSENT	ABSENT	0	ABSENT	ABSENT	ABSENT	0
AT2G13440		10.0	10.0	-1397.2356	355.98145	'255	255	255'	ABSENT	ABSENT	ABSENT	0	ABSENT	ABSENT	ABSENT	0
AT2G13540		10.0	10.0	720.2356	493.6177	'255	255	255'	ABSENT	ABSENT	ABSENT	0	ABSENT	ABSENT	ABSENT	0
AT2G13570		10.0	10.0	-653.47864	1295.796	'255	255	255'	ABSENT	ABSENT	ABSENT	0	ABSENT	ABSENT	ABSENT	0
AT2G13650		10.0	10.0	66.05466	-1008.6619	'255	255	255'	ABSENT	ABSENT	ABSENT	0	ABSENT	ABSENT	ABSENT	0
AT2G13800		10.0	10.0	106.52765	-1347.9365	'255	255	255'	ABSENT	ABSENT	ABSENT	0	ABSENT	ABSENT	ABSENT	0
AT2G13820		10.0	10.0	-1671.1819	-467.87402	'255	255	255'	ABSENT	ABSENT	ABSENT	0	ABSENT	ABSENT	ABSENT	0
AT2G14050		10.0	10.0	-1464.7292	-520.2269	'255	255	255'	ABSENT	ABSENT	ABSENT	0	ABSENT	ABSENT	ABSENT	0
AT2G14120		10.0	10.0	-859.7662	-1671.8792	'255	255	255'	ABSENT	ABSENT	ABSENT	0	ABSENT	ABSENT	ABSENT	0
AT2G14210		10.0	10.0	-1225.5983	955.91455	'255	255	255'	ABSENT	ABSENT	ABSENT	0	ABSENT	ABSENT	ABSENT	0
AT2G14510		10.0	10.0	983.009	-70.57005	'255	255	255'	ABSENT	ABSENT	ABSENT	0	ABSENT	ABSENT	ABSENT	0
AT2G14710		10.0	10.0	126.45884	2100.1155	'255	255	255'	ABSENT	ABSENT	ABSENT	0	ABSENT	ABSENT	ABSENT	0
AT2G14740		10.0	10.0	-1270.7189	14.283339	'184	184	255'	ABSENT	ABSENT	ABSENT	0	PRESENT	ABSENT	PRESENT	2
AT2G14860		10.0	10.0	1275.5181	-781.5353	'255	255	255'	ABSENT	ABSENT	ABSENT	0	ABSENT	ABSENT	ABSENT	0
AT2G14890		10.0	10.0	971.7577	-138.48567	'255	255	255'	ABSENT	ABSENT	ABSENT	0	ABSENT	ABSENT	ABSENT	0
AT2G14920		10.0	10.0	-1741.7207	-562.7156	'255	255	255'	ABSENT	ABSENT	ABSENT	0	ABSENT	ABSENT	ABSENT	0
AT2G15080		10.0	10.0	1319.7183	-736.94055	'255	255	255'	ABSENT	ABSENT	ABSENT	0	ABSENT	ABSENT	ABSENT	0
AT2G15240		10.0	10.0	939.5566	-2097.8308	'255	255	255'	ABSENT	ABSENT	ABSENT	0	ABSENT	ABSENT	ABSENT	0
AT2G15270		10.0	10.0	944.68384	-1049.3352	'255	255	255'	ABSENT	ABSENT	ABSENT	0	ABSENT	ABSENT	ABSENT	0
AT2G15280		10.0	10.0	589.27185	-1557.2983	'255	255	255'	ABSENT	ABSENT	ABSENT	0	ABSENT	ABSENT	ABSENT	0
AT2G15310		10.0	10.0	-190.67339	-966.28516	'231	230	255'	ABSENT	ABSENT	ABSENT	0	PRESENT	ABSENT	ABSENT	1
AT2G15350		10.0	10.0	627.9435	-1801.9606	'184	184	255'	ABSENT	ABSENT	ABSENT	0	PRESENT	ABSENT	PRESENT	2
AT2G15400		10.0	10.0	-745.64746	84.26161	'184	184	255'	ABSENT	ABSENT	ABSENT	0	PRESENT	ABSENT	PRESENT	2
AT2G15430		10.0	10.0	-672.355	613.8872	'184	184	255'	ABSENT	ABSENT	ABSENT	0	PRESENT	ABSENT	PRESENT	2
AT2G15530		10.0	10.0	271.89792	2339.744	'184	184	255'	ABSENT	ABSENT	ABSENT	0	PRESENT	ABSENT	PRESENT	2
AT2G15620		10.0	10.0	-596.07227	-413.4627	'184	184	255'	ABSENT	ABSENT	ABSENT	0	PRESENT	ABSENT	PRESENT	2
AT2G15790		10.0	10.0	-734.28705	656.5802	'231	230	255'	ABSENT	ABSENT	ABSENT	0	PRESENT	ABSENT	ABSENT	1
AT2G15920		10.0	10.0	-1850.115	-203.62712	'255	255	255'	ABSENT	ABSENT	ABSENT	0	ABSENT	ABSENT	ABSENT	0
AT2G15960		10.0	10.0	-1093.9075	-374.69797	'255	255	255'	ABSENT	ABSENT	ABSENT	0	ABSENT	ABSENT	ABSENT	0
AT2G15970		10.0	10.0	612.0423	-1040.3209	'255	255	255'	ABSENT	ABSENT	ABSENT	0	ABSENT	ABSENT	ABSENT	0
AT2G16030		10.0	10.0	497.58813	-1293.9396	'255	255	255'	ABSENT	ABSENT	ABSENT	0	ABSENT	ABSENT	ABSENT	0
AT2G16060		10.0	10.0	1980.2202	-400.61273	'231	230	255'	ABSENT	ABSENT	ABSENT	0	PRESENT	ABSENT	ABSENT	1
AT2G16220		10.0	10.0	41.759823	2337.4707	'255	255	255'	ABSENT	ABSENT	ABSENT	0	ABSENT	ABSENT	ABSENT	0
AT2G16360		10.0	10.0	-502.84988	-1004.19055	'255	255	255'	ABSENT	ABSENT	ABSENT	0	ABSENT	ABSENT	ABSENT	0
AT2G16365		10.0	10.0	106.2026	656.9377	'255	255	255'	ABSENT	ABSENT	ABSENT	0	ABSENT	ABSENT	ABSENT	0
AT2G16370		10.0	10.0	-802.35596	1164.9768	'255	255	255'	ABSENT	ABSENT	ABSENT	0	ABSENT	ABSENT	ABSENT	0
AT2G16390		10.0	10.0	-988.4007	248.49236	'255	255	255'	ABSENT	ABSENT	ABSENT	0	ABSENT	ABSENT	ABSENT	0
AT2G16440		10.0	10.0	-1836.898	516.84973	'231	230	255'	ABSENT	ABSENT	ABSENT	0	ABSENT	PRESENT	ABSENT	1
AT2G16570		10.0	10.0	1820.6753	275.73575	'255	255	255'	ABSENT	ABSENT	ABSENT	0	ABSENT	ABSENT	ABSENT	0
AT2G16595		10.0	10.0	430.66602	-1718.2915	'231	230	255'	ABSENT	ABSENT	ABSENT	0	PRESENT	ABSENT	ABSENT	1
AT2G16600		10.0	10.0	-212.01353	-328.35617	'231	230	255'	ABSENT	ABSENT	ABSENT	0	PRESENT	ABSENT	ABSENT	1
AT2G16640		10.0	10.0	-916.6386	848.37354	'231	230	255'	ABSENT	ABSENT	ABSENT	0	PRESENT	ABSENT	ABSENT	1
AT2G16710		10.0	10.0	1203.8121	265.59457	'184	184	255'	ABSENT	ABSENT	ABSENT	0	ABSENT	PRESENT	PRESENT	2
AT2G16720		10.0	10.0	-259.07248	1331.5896	'231	230	255'	ABSENT	ABSENT	ABSENT	0	ABSENT	PRESENT	ABSENT	1
AT2G16760		10.0	10.0	-1459.4883	710.08777	'255	255	255'	ABSENT	ABSENT	ABSENT	0	ABSENT	ABSENT	ABSENT	0
AT2G16770		10.0	10.0	95.21857	1596.721	'255	255	255'	ABSENT	ABSENT	ABSENT	0	ABSENT	ABSENT	ABSENT	0
AT2G16850		10.0	10.0	195.13562	-774.73114	'255	255	255'	ABSENT	ABSENT	ABSENT	0	ABSENT	ABSENT	ABSENT	0
AT2G16870		10.0	10.0	-398.4615	-218.06783	'255	255	255'	ABSENT	ABSENT	ABSENT	0	ABSENT	ABSENT	ABSENT	0
AT2G16880		10.0	10.0	1363.0343	960.4914	'255	255	255'	ABSENT	ABSENT	ABSENT	0	ABSENT	ABSENT	ABSENT	0
AT2G16890		10.0	10.0	1510.818	783.55347	'184	184	255'	ABSENT	ABSENT	ABSENT	0	PRESENT	ABSENT	PRESENT	2
AT2G16930		10.0	10.0	848.09393	1485.3113	'0	2	153'	ABSENT	ABSENT	ABSENT	0	PRESENT	PRESENT	PRESENT	3
AT2G16940		10.0	10.0	-1492.076	-1694.5061	'255	255	255'	ABSENT	ABSENT	ABSENT	0	ABSENT	ABSENT	ABSENT	0
AT2G17020		10.0	10.0	150.90463	1977.684	'231	230	255'	ABSENT	ABSENT	ABSENT	0	ABSENT	ABSENT	PRESENT	1
AT2G17030		10.0	10.0	156.08821	1864.2377	'255	255	255'	ABSENT	ABSENT	ABSENT	0	ABSENT	ABSENT	ABSENT	0
AT2G17110		10.0	10.0	-963.156	-606.15796	'255	255	255'	ABSENT	ABSENT	ABSENT	0	ABSENT	ABSENT	ABSENT	0
AT2G17130		10.0	10.0	-1844.0066	-325.6503	'231	230	255'	ABSENT	ABSENT	ABSENT	0	PRESENT	ABSENT	ABSENT	1
AT2G17180		10.0	10.0	384.2346	2077.0898	'255	255	255'	ABSENT	ABSENT	ABSENT	0	ABSENT	ABSENT	ABSENT	0
AT2G17250		10.0	10.0	1529.1692	234.16219	'184	184	255'	ABSENT	ABSENT	ABSENT	0	PRESENT	ABSENT	PRESENT	2
AT2G17260		10.0	10.0	952.8543	-1252.6237	'255	255	255'	ABSENT	ABSENT	ABSENT	0	ABSENT	ABSENT	ABSENT	0
AT2G17360		10.0	10.0	-566.5798	-663.1581	'255	255	255'	ABSENT	ABSENT	ABSENT	0	ABSENT	ABSENT	ABSENT	0
AT2G17370		10.0	10.0	-1814.3635	-314.6856	'231	230	255'	ABSENT	ABSENT	ABSENT	0	PRESENT	ABSENT	ABSENT	1
AT2G17390		10.0	10.0	-1030.8254	195.94409	'255	255	255'	ABSENT	ABSENT	ABSENT	0	ABSENT	ABSENT	ABSENT	0
AT2G17410		10.0	10.0	-1007.2434	172.55899	'184	184	255'	ABSENT	ABSENT	ABSENT	0	PRESENT	ABSENT	PRESENT	2
AT2G17430		10.0	10.0	-174.51508	-1201.9501	'255	255	255'	ABSENT	ABSENT	ABSENT	0	ABSENT	ABSENT	ABSENT	0
AT2G17520		10.0	10.0	-1214.9528	995.3527	'231	230	255'	ABSENT	ABSENT	ABSENT	0	ABSENT	PRESENT	ABSENT	1
AT2G17540		10.0	10.0	206.43764	-2524.2324	'255	255	255'	ABSENT	ABSENT	ABSENT	0	ABSENT	ABSENT	ABSENT	0
AT2G17560		10.0	10.0	-795.0721	1332.9592	'255	255	255'	ABSENT	ABSENT	ABSENT	0	ABSENT	ABSENT	ABSENT	0
AT2G17620		10.0	10.0	-1271.7161	720.48145	'184	184	255'	ABSENT	ABSENT	ABSENT	0	ABSENT	PRESENT	PRESENT	2
AT2G17630		10.0	10.0	-1785.5963	-210.9376	'255	255	255'	ABSENT	ABSENT	ABSENT	0	ABSENT	ABSENT	ABSENT	0
AT2G17670		10.0	10.0	721.7422	848.25867	'255	255	255'	ABSENT	ABSENT	ABSENT	0	ABSENT	ABSENT	ABSENT	0
AT2G17680		10.0	10.0	-465.07928	-971.1605	'255	255	255'	ABSENT	ABSENT	ABSENT	0	ABSENT	ABSENT	ABSENT	0
AT2G17690		10.0	10.0	515.7817	1862.9952	'255	255	255'	ABSENT	ABSENT	ABSENT	0	ABSENT	ABSENT	ABSENT	0
AT2G17730		10.0	10.0	92.15314	-3312.1768	'255	255	255'	ABSENT	ABSENT	ABSENT	0	ABSENT	ABSENT	ABSENT	0
AT2G17740		10.0	10.0	-102.157135	726.43896	'184	184	255'	ABSENT	ABSENT	ABSENT	0	PRESENT	PRESENT	ABSENT	2
AT2G17800		10.0	10.0	1089.8209	-334.64218	'255	255	255'	ABSENT	ABSENT	ABSENT	0	ABSENT	ABSENT	ABSENT	0
AT2G17820		10.0	10.0	-573.09705	-437.49728	'255	255	255'	ABSENT	ABSENT	ABSENT	0	ABSENT	ABSENT	ABSENT	0
AT2G17860		10.0	10.0	574.3589	177.80919	'255	255	255'	ABSENT	ABSENT	ABSENT	0	ABSENT	ABSENT	ABSENT	0
AT2G17870		10.0	10.0	-755.5535	0.9668027	'255	255	255'	ABSENT	ABSENT	ABSENT	0	ABSENT	ABSENT	ABSENT	0
AT2G17972		10.0	10.0	892.89026	-1242.974	'255	255	255'	ABSENT	ABSENT	ABSENT	0	ABSENT	ABSENT	ABSENT	0
AT2G17980		10.0	10.0	-1377.3156	-997.70105	'231	230	255'	ABSENT	ABSENT	ABSENT	0	ABSENT	PRESENT	ABSENT	1
AT2G18000		10.0	10.0	590.673	1151.6232	'255	255	255'	ABSENT	ABSENT	ABSENT	0	ABSENT	ABSENT	ABSENT	0
AT2G18060		10.0	10.0	-1457.806	53.264854	'255	255	255'	ABSENT	ABSENT	ABSENT	0	ABSENT	ABSENT	ABSENT	0
AT2G18110		10.0	10.0	-682.90924	1069.6815	'184	184	255'	ABSENT	ABSENT	ABSENT	0	PRESENT	PRESENT	ABSENT	2
AT2G18160		10.0	10.0	561.8165	1722.6992	'255	255	255'	ABSENT	ABSENT	ABSENT	0	ABSENT	ABSENT	ABSENT	0
AT2G18196		10.0	10.0	40.945347	1954.9364	'255	255	255'	ABSENT	ABSENT	ABSENT	0	ABSENT	ABSENT	ABSENT	0
AT2G18340		10.0	10.0	1553.4926	-673.59357	'255	255	255'	ABSENT	ABSENT	ABSENT	0	ABSENT	ABSENT	ABSENT	0
AT2G18350		10.0	10.0	152.46414	1707.2479	'255	255	255'	ABSENT	ABSENT	ABSENT	0	ABSENT	ABSENT	ABSENT	0
AT2G18440		10.0	10.0	826.24524	-325.21414	'255	255	255'	ABSENT	ABSENT	ABSENT	0	ABSENT	ABSENT	ABSENT	0
AT2G18465		10.0	10.0	660.0006	710.0493	'255	255	255'	ABSENT	ABSENT	ABSENT	0	ABSENT	ABSENT	ABSENT	0
AT2G18620		10.0	10.0	-1948.0116	280.84982	'255	255	255'	ABSENT	ABSENT	ABSENT	0	ABSENT	ABSENT	ABSENT	0
AT2G18640		10.0	10.0	759.5187	-32.496788	'255	255	255'	ABSENT	ABSENT	ABSENT	0	ABSENT	ABSENT	ABSENT	0
AT2G18740		10.0	10.0	-188.31732	1666.4216	'255	255	255'	ABSENT	ABSENT	ABSENT	0	ABSENT	ABSENT	ABSENT	0
AT2G18760		10.0	10.0	-1720.3398	-601.9081	'255	255	255'	ABSENT	ABSENT	ABSENT	0	ABSENT	ABSENT	ABSENT	0
AT2G18790		10.0	10.0	365.37747	393.74622	'255	255	255'	ABSENT	ABSENT	ABSENT	0	ABSENT	ABSENT	ABSENT	0
AT2G18960		10.0	10.0	-385.21768	-632.01624	'255	255	255'	ABSENT	ABSENT	ABSENT	0	ABSENT	ABSENT	ABSENT	0
AT2G19190		10.0	10.0	451.1144	-1081.839	'255	255	255'	ABSENT	ABSENT	ABSENT	0	ABSENT	ABSENT	ABSENT	0
AT2G19270		10.0	10.0	-852.736	-1211.0493	'255	255	255'	ABSENT	ABSENT	ABSENT	0	ABSENT	ABSENT	ABSENT	0
AT2G19460		10.0	10.0	-1058.6465	-859.9176	'255	255	255'	ABSENT	ABSENT	ABSENT	0	ABSENT	ABSENT	ABSENT	0
AT2G19640		10.0	10.0	-1065.2092	-819.91943	'255	255	255'	ABSENT	ABSENT	ABSENT	0	ABSENT	ABSENT	ABSENT	0
AT2G19650		10.0	10.0	338.56818	834.7808	'255	255	255'	ABSENT	ABSENT	ABSENT	0	ABSENT	ABSENT	ABSENT	0
AT2G19670		10.0	10.0	-1871.5623	349.5907	'255	255	255'	ABSENT	ABSENT	ABSENT	0	ABSENT	ABSENT	ABSENT	0
AT2G19750		10.0	10.0	-592.1186	-895.3567	'255	255	255'	ABSENT	ABSENT	ABSENT	0	ABSENT	ABSENT	ABSENT	0
AT2G19870		10.0	10.0	-1217.5083	-315.6361	'255	255	255'	ABSENT	ABSENT	ABSENT	0	ABSENT	ABSENT	ABSENT	0
AT2G19900		10.0	10.0	-1245.5923	1157.8395	'231	230	255'	ABSENT	ABSENT	ABSENT	0	PRESENT	ABSENT	ABSENT	1
AT2G19940		10.0	10.0	1480.9603	444.74817	'255	255	255'	ABSENT	ABSENT	ABSENT	0	ABSENT	ABSENT	ABSENT	0
AT2G20030		10.0	10.0	751.59686	509.44452	'255	255	255'	ABSENT	ABSENT	ABSENT	0	ABSENT	ABSENT	ABSENT	0
AT2G20060		10.0	10.0	824.6972	6.7339563	'255	255	255'	ABSENT	ABSENT	ABSENT	0	ABSENT	ABSENT	ABSENT	0
AT2G20140		10.0	10.0	-1033.4198	-30.43092	'255	255	255'	ABSENT	ABSENT	ABSENT	0	ABSENT	ABSENT	ABSENT	0
AT2G20160		10.0	10.0	132.78592	1618.0111	'255	255	255'	ABSENT	ABSENT	ABSENT	0	ABSENT	ABSENT	ABSENT	0
AT2G20208		10.0	10.0	-1595.5249	-1596.757	'255	255	255'	ABSENT	ABSENT	ABSENT	0	ABSENT	ABSENT	ABSENT	0
AT2G20260		10.0	10.0	970.4311	1075.0052	'184	184	255'	ABSENT	ABSENT	ABSENT	0	PRESENT	ABSENT	PRESENT	2
AT2G20370		10.0	10.0	598.5358	121.49985	'255	255	255'	ABSENT	ABSENT	ABSENT	0	ABSENT	ABSENT	ABSENT	0
AT2G20380		10.0	10.0	514.1444	2366.5293	'255	255	255'	ABSENT	ABSENT	ABSENT	0	ABSENT	ABSENT	ABSENT	0
AT2G20450		10.0	10.0	-655.9566	354.6998	'0	2	153'	ABSENT	ABSENT	ABSENT	0	PRESENT	PRESENT	PRESENT	3
AT2G20530		10.0	10.0	-2780.26	-1137.1605	'0	2	153'	ABSENT	ABSENT	ABSENT	0	PRESENT	PRESENT	PRESENT	3
AT2G20540		10.0	10.0	1234.9592	1069.5106	'255	255	255'	ABSENT	ABSENT	ABSENT	0	ABSENT	ABSENT	ABSENT	0
AT2G20560		10.0	10.0	-1334.3999	-741.8766	'0	2	153'	ABSENT	ABSENT	ABSENT	0	PRESENT	PRESENT	PRESENT	3
AT2G20570		10.0	10.0	7.639074	1231.0798	'184	184	255'	ABSENT	ABSENT	ABSENT	0	PRESENT	PRESENT	ABSENT	2
AT2G20780		10.0	10.0	318.4019	-631.1557	'255	255	255'	ABSENT	ABSENT	ABSENT	0	ABSENT	ABSENT	ABSENT	0
AT2G20790		10.0	10.0	641.3227	-1810.337	'231	230	255'	ABSENT	ABSENT	ABSENT	0	ABSENT	ABSENT	PRESENT	1
AT2G20800		10.0	10.0	1527.6671	-638.29877	'231	230	255'	ABSENT	ABSENT	ABSENT	0	ABSENT	ABSENT	PRESENT	1
AT2G20850		10.0	10.0	802.3437	-1732.7047	'255	255	255'	ABSENT	ABSENT	ABSENT	0	ABSENT	ABSENT	ABSENT	0
AT2G20875		10.0	10.0	433.5503	-1091.06	'255	255	255'	ABSENT	ABSENT	ABSENT	0	ABSENT	ABSENT	ABSENT	0
AT2G20900		10.0	10.0	-2317.3972	-103.0723	'231	230	255'	ABSENT	ABSENT	ABSENT	0	ABSENT	PRESENT	ABSENT	1
AT2G20920		10.0	10.0	1096.9309	-465.3901	'255	255	255'	ABSENT	ABSENT	ABSENT	0	ABSENT	ABSENT	ABSENT	0
AT2G20970		10.0	10.0	1772.621	-286.39856	'255	255	255'	ABSENT	ABSENT	ABSENT	0	ABSENT	ABSENT	ABSENT	0
AT2G20990		10.0	10.0	-1084.6698	-115.257866	'255	255	255'	ABSENT	ABSENT	ABSENT	0	ABSENT	ABSENT	ABSENT	0
AT2G21045		10.0	10.0	1039.9752	-30.95026	'255	255	255'	ABSENT	ABSENT	ABSENT	0	ABSENT	ABSENT	ABSENT	0
AT2G21050		10.0	10.0	-493.55673	-803.57965	'184	184	255'	ABSENT	ABSENT	ABSENT	0	ABSENT	PRESENT	PRESENT	2
AT2G21060		10.0	10.0	-555.6677	1758.0352	'255	255	255'	ABSENT	ABSENT	ABSENT	0	ABSENT	ABSENT	ABSENT	0
AT2G21130		10.0	10.0	1042.6371	-97.00982	'231	230	255'	ABSENT	ABSENT	ABSENT	0	PRESENT	ABSENT	ABSENT	1
AT2G21185		10.0	10.0	951.1179	-189.36958	'255	255	255'	ABSENT	ABSENT	ABSENT	0	ABSENT	ABSENT	ABSENT	0
AT2G21237		10.0	10.0	319.07434	-1143.0659	'255	255	255'	ABSENT	ABSENT	ABSENT	0	ABSENT	ABSENT	ABSENT	0
AT2G21280		10.0	10.0	1443.9205	-860.79895	'231	230	255'	ABSENT	ABSENT	ABSENT	0	PRESENT	ABSENT	ABSENT	1
AT2G21380		10.0	10.0	37.64509	1174.5205	'231	230	255'	ABSENT	ABSENT	ABSENT	0	ABSENT	PRESENT	ABSENT	1
AT2G21385		10.0	10.0	2295.8613	2217.574	'255	255	255'	ABSENT	ABSENT	ABSENT	0	ABSENT	ABSENT	ABSENT	0
AT2G21390		10.0	10.0	-1060.3986	-1320.2427	'255	255	255'	ABSENT	ABSENT	ABSENT	0	ABSENT	ABSENT	ABSENT	0
AT2G21500		10.0	10.0	-457.07553	-1988.8756	'231	230	255'	ABSENT	ABSENT	ABSENT	0	ABSENT	PRESENT	ABSENT	1
AT2G21590		10.0	10.0	205.13094	1280.8317	'255	255	255'	ABSENT	ABSENT	ABSENT	0	ABSENT	ABSENT	ABSENT	0
AT2G21620		10.0	10.0	-27.791157	-195.95094	'255	255	255'	ABSENT	ABSENT	ABSENT	0	ABSENT	ABSENT	ABSENT	0
AT2G21830		10.0	10.0	440.51053	1021.9565	'255	255	255'	ABSENT	ABSENT	ABSENT	0	ABSENT	ABSENT	ABSENT	0
AT2G21860		10.0	10.0	563.0863	1667.7286	'255	255	255'	ABSENT	ABSENT	ABSENT	0	ABSENT	ABSENT	ABSENT	0
AT2G21900		10.0	10.0	646.68463	321.3275	'255	255	255'	ABSENT	ABSENT	ABSENT	0	ABSENT	ABSENT	ABSENT	0
AT2G21940		10.0	10.0	-1888.2894	312.04645	'255	255	255'	ABSENT	ABSENT	ABSENT	0	ABSENT	ABSENT	ABSENT	0
AT2G21950		10.0	10.0	-467.56305	1567.5236	'255	255	255'	ABSENT	ABSENT	ABSENT	0	ABSENT	ABSENT	ABSENT	0
AT2G22010		10.0	10.0	-1126.2961	784.6862	'255	255	255'	ABSENT	ABSENT	ABSENT	0	ABSENT	ABSENT	ABSENT	0
AT2G22030		10.0	10.0	369.31894	2299.987	'255	255	255'	ABSENT	ABSENT	ABSENT	0	ABSENT	ABSENT	ABSENT	0
AT2G22090		10.0	10.0	-1389.0627	959.02734	'255	255	255'	ABSENT	ABSENT	ABSENT	0	ABSENT	ABSENT	ABSENT	0
AT2G22100		10.0	10.0	-948.8611	-856.67224	'255	255	255'	ABSENT	ABSENT	ABSENT	0	ABSENT	ABSENT	ABSENT	0
AT2G22125		10.0	10.0	165.06387	-52.815594	'255	255	255'	ABSENT	ABSENT	ABSENT	0	ABSENT	ABSENT	ABSENT	0
AT2G22190		10.0	10.0	71.778824	1040.9103	'231	230	255'	ABSENT	ABSENT	ABSENT	0	PRESENT	ABSENT	ABSENT	1
AT2G22200		10.0	10.0	-180.31244	1918.8147	'255	255	255'	ABSENT	ABSENT	ABSENT	0	ABSENT	ABSENT	ABSENT	0
AT2G22230		10.0	10.0	-637.75287	2885.809	'255	255	255'	ABSENT	ABSENT	ABSENT	0	ABSENT	ABSENT	ABSENT	0
AT2G22270		10.0	10.0	-1717.2102	-256.3819	'231	230	255'	ABSENT	ABSENT	ABSENT	0	PRESENT	ABSENT	ABSENT	1
AT2G22360		10.0	10.0	-371.95282	28.835897	'231	230	255'	ABSENT	ABSENT	ABSENT	0	PRESENT	ABSENT	ABSENT	1
AT2G22425		10.0	10.0	575.11	-1325.9636	'255	255	255'	ABSENT	ABSENT	ABSENT	0	ABSENT	ABSENT	ABSENT	0
AT2G22480		10.0	10.0	-1058.1718	228.90149	'231	230	255'	ABSENT	ABSENT	ABSENT	0	ABSENT	PRESENT	ABSENT	1
AT2G22490		10.0	10.0	-1078.3878	635.12897	'184	184	255'	ABSENT	ABSENT	ABSENT	0	PRESENT	PRESENT	ABSENT	2
AT2G22510		10.0	10.0	1361.2264	-810.63947	'255	255	255'	ABSENT	ABSENT	ABSENT	0	ABSENT	ABSENT	ABSENT	0
AT2G22640		10.0	10.0	-6.836857	462.61896	'255	255	255'	ABSENT	ABSENT	ABSENT	0	ABSENT	ABSENT	ABSENT	0
AT2G22660		10.0	10.0	-1783.3159	-379.25018	'231	230	255'	ABSENT	ABSENT	ABSENT	0	PRESENT	ABSENT	ABSENT	1
AT2G22670		10.0	10.0	378.2867	1150.2769	'231	230	255'	ABSENT	ABSENT	ABSENT	0	PRESENT	ABSENT	ABSENT	1
AT2G22680		10.0	10.0	215.60907	811.0031	'255	255	255'	ABSENT	ABSENT	ABSENT	0	ABSENT	ABSENT	ABSENT	0
AT2G22780		10.0	10.0	-1533.6166	483.7447	'231	230	255'	ABSENT	ABSENT	ABSENT	0	PRESENT	ABSENT	ABSENT	1
AT2G22800		10.0	10.0	995.4416	-229.61966	'231	230	255'	ABSENT	ABSENT	ABSENT	0	PRESENT	ABSENT	ABSENT	1
AT2G22810		10.0	10.0	99.07417	609.7197	'231	230	255'	ABSENT	ABSENT	ABSENT	0	PRESENT	ABSENT	ABSENT	1
AT2G22840		10.0	10.0	-440.55176	2003.8348	'255	255	255'	ABSENT	ABSENT	ABSENT	0	ABSENT	ABSENT	ABSENT	0
AT2G22880		10.0	10.0	507.4231	-372.88538	'231	230	255'	ABSENT	ABSENT	ABSENT	0	ABSENT	PRESENT	ABSENT	1
AT2G22910		10.0	10.0	-448.8858	-233.30597	'255	255	255'	ABSENT	ABSENT	ABSENT	0	ABSENT	ABSENT	ABSENT	0
AT2G22930		10.0	10.0	1176.9332	-555.47125	'255	255	255'	ABSENT	ABSENT	ABSENT	0	ABSENT	ABSENT	ABSENT	0
AT2G22950		10.0	10.0	1301.7117	-80.467896	'231	230	255'	ABSENT	ABSENT	ABSENT	0	ABSENT	PRESENT	ABSENT	1
AT2G23030		10.0	10.0	290.27182	1059.8372	'0	2	153'	ABSENT	ABSENT	ABSENT	0	PRESENT	PRESENT	PRESENT	3
AT2G23050		10.0	10.0	1459.8262	2807.4749	'231	230	255'	ABSENT	ABSENT	ABSENT	0	PRESENT	ABSENT	ABSENT	1
AT2G23090		10.0	10.0	1027.2236	-515.2759	'255	255	255'	ABSENT	ABSENT	ABSENT	0	ABSENT	ABSENT	ABSENT	0
AT2G23093		10.0	10.0	474.4923	-1408.0148	'231	230	255'	ABSENT	ABSENT	ABSENT	0	ABSENT	PRESENT	ABSENT	1
AT2G23150		10.0	10.0	893.5187	-1790.0054	'255	255	255'	ABSENT	ABSENT	ABSENT	0	ABSENT	ABSENT	ABSENT	0
AT2G23170		10.0	10.0	1268.7019	87.979774	'231	230	255'	ABSENT	ABSENT	ABSENT	0	ABSENT	ABSENT	PRESENT	1
AT2G23200		10.0	10.0	22.264181	-1533.1731	'255	255	255'	ABSENT	ABSENT	ABSENT	0	ABSENT	ABSENT	ABSENT	0
AT2G23290		10.0	10.0	245.94534	573.58386	'255	255	255'	ABSENT	ABSENT	ABSENT	0	ABSENT	ABSENT	ABSENT	0
AT2G23310		10.0	10.0	1162.3069	-1232.5985	'255	255	255'	ABSENT	ABSENT	ABSENT	0	ABSENT	ABSENT	ABSENT	0
AT2G23320		10.0	10.0	210.74652	-682.0902	'255	255	255'	ABSENT	ABSENT	ABSENT	0	ABSENT	ABSENT	ABSENT	0
AT2G23380		10.0	10.0	-12.139494	1178.81	'255	255	255'	ABSENT	ABSENT	ABSENT	0	ABSENT	ABSENT	ABSENT	0
AT2G23420		10.0	10.0	1361.312	-81.50128	'255	255	255'	ABSENT	ABSENT	ABSENT	0	ABSENT	ABSENT	ABSENT	0
AT2G23430		10.0	10.0	-757.7133	529.5396	'255	255	255'	ABSENT	ABSENT	ABSENT	0	ABSENT	ABSENT	ABSENT	0
AT2G23450		10.0	10.0	572.462	-1702.6903	'255	255	255'	ABSENT	ABSENT	ABSENT	0	ABSENT	ABSENT	ABSENT	0
AT2G23580		10.0	10.0	2590.768	-211.77507	'255	255	255'	ABSENT	ABSENT	ABSENT	0	ABSENT	ABSENT	ABSENT	0
AT2G23600		10.0	10.0	-1196.4203	2727.2832	'255	255	255'	ABSENT	ABSENT	ABSENT	0	ABSENT	ABSENT	ABSENT	0
AT2G23640		10.0	10.0	1512.2363	-983.0838	'255	255	255'	ABSENT	ABSENT	ABSENT	0	ABSENT	ABSENT	ABSENT	0
AT2G23660		10.0	10.0	-178.3716	2273.4756	'255	255	255'	ABSENT	ABSENT	ABSENT	0	ABSENT	ABSENT	ABSENT	0
AT2G23680		10.0	10.0	1361.8712	-1105.2898	'255	255	255'	ABSENT	ABSENT	ABSENT	0	ABSENT	ABSENT	ABSENT	0
AT2G23770		10.0	10.0	-247.54729	-1772.6172	'255	255	255'	ABSENT	ABSENT	ABSENT	0	ABSENT	ABSENT	ABSENT	0
AT2G23830		10.0	10.0	-357.48822	-347.24274	'255	255	255'	ABSENT	ABSENT	ABSENT	0	ABSENT	ABSENT	ABSENT	0
AT2G23910		10.0	10.0	1776.5526	-963.3211	'255	255	255'	ABSENT	ABSENT	ABSENT	0	ABSENT	ABSENT	ABSENT	0
AT2G23940		10.0	10.0	-447.19928	-809.9839	'255	255	255'	ABSENT	ABSENT	ABSENT	0	ABSENT	ABSENT	ABSENT	0
AT2G23950		10.0	10.0	788.3763	-675.0942	'255	255	255'	ABSENT	ABSENT	ABSENT	0	ABSENT	ABSENT	ABSENT	0
AT2G24020		10.0	10.0	727.75525	890.25146	'231	230	255'	ABSENT	ABSENT	ABSENT	0	ABSENT	ABSENT	PRESENT	1
AT2G24030		10.0	10.0	-444.59775	1712.6415	'255	255	255'	ABSENT	ABSENT	ABSENT	0	ABSENT	ABSENT	ABSENT	0
AT2G24040		10.0	10.0	1209.942	-1515.4991	'255	255	255'	ABSENT	ABSENT	ABSENT	0	ABSENT	ABSENT	ABSENT	0
AT2G24050		10.0	10.0	626.8777	477.64056	'255	255	255'	ABSENT	ABSENT	ABSENT	0	ABSENT	ABSENT	ABSENT	0
AT2G24060		10.0	10.0	-952.05743	41.320625	'231	230	255'	ABSENT	ABSENT	ABSENT	0	ABSENT	PRESENT	ABSENT	1
AT2G24090		10.0	10.0	-1167.3505	475.7249	'255	255	255'	ABSENT	ABSENT	ABSENT	0	ABSENT	ABSENT	ABSENT	0
AT2G24100		10.0	10.0	639.4355	1572.3612	'0	2	153'	ABSENT	ABSENT	ABSENT	0	PRESENT	PRESENT	PRESENT	3
AT2G24170		10.0	10.0	563.35187	-1522.2535	'184	184	255'	ABSENT	ABSENT	ABSENT	0	PRESENT	ABSENT	PRESENT	2
AT2G24180		10.0	10.0	719.3095	-1283.7703	'255	255	255'	ABSENT	ABSENT	ABSENT	0	ABSENT	ABSENT	ABSENT	0
AT2G24230		10.0	10.0	751.16016	-1405.1976	'255	255	255'	ABSENT	ABSENT	ABSENT	0	ABSENT	ABSENT	ABSENT	0
AT2G24250		10.0	10.0	434.77206	-57.936474	'255	255	255'	ABSENT	ABSENT	ABSENT	0	ABSENT	ABSENT	ABSENT	0
AT2G24290		10.0	10.0	1306.687	-1018.1289	'184	184	255'	ABSENT	ABSENT	ABSENT	0	ABSENT	PRESENT	PRESENT	2
AT2G24330		10.0	10.0	1272.4783	-209.11324	'231	230	255'	ABSENT	ABSENT	ABSENT	0	ABSENT	ABSENT	PRESENT	1
AT2G24400		10.0	10.0	670.1818	936.09106	'255	255	255'	ABSENT	ABSENT	ABSENT	0	ABSENT	ABSENT	ABSENT	0
AT2G24490		10.0	10.0	1339.1913	915.9927	'255	255	255'	ABSENT	ABSENT	ABSENT	0	ABSENT	ABSENT	ABSENT	0
AT2G24540		10.0	10.0	470.64435	1396.067	'255	255	255'	ABSENT	ABSENT	ABSENT	0	ABSENT	ABSENT	ABSENT	0
AT2G24550		10.0	10.0	-39.7318	497.5582	'255	255	255'	ABSENT	ABSENT	ABSENT	0	ABSENT	ABSENT	ABSENT	0
AT2G24570		10.0	10.0	460.5617	508.47244	'0	2	153'	ABSENT	ABSENT	ABSENT	0	PRESENT	PRESENT	PRESENT	3
AT2G24580		10.0	10.0	720.7638	1870.1901	'255	255	255'	ABSENT	ABSENT	ABSENT	0	ABSENT	ABSENT	ABSENT	0
AT2G24630		10.0	10.0	574.922	-1069.7031	'184	184	255'	ABSENT	ABSENT	ABSENT	0	PRESENT	PRESENT	ABSENT	2
AT2G24693		10.0	10.0	627.7981	-1124.844	'255	255	255'	ABSENT	ABSENT	ABSENT	0	ABSENT	ABSENT	ABSENT	0
AT2G24720		10.0	10.0	-156.80293	-777.2892	'255	255	255'	ABSENT	ABSENT	ABSENT	0	ABSENT	ABSENT	ABSENT	0
AT2G24762		10.0	10.0	290.6481	-882.7771	'255	255	255'	ABSENT	ABSENT	ABSENT	0	ABSENT	ABSENT	ABSENT	0
AT2G24790		10.0	10.0	-396.08676	685.32214	'255	255	255'	ABSENT	ABSENT	ABSENT	0	ABSENT	ABSENT	ABSENT	0
AT2G24800		10.0	10.0	-1596.5822	-645.99866	'255	255	255'	ABSENT	ABSENT	ABSENT	0	ABSENT	ABSENT	ABSENT	0
AT2G24820		10.0	10.0	-468.3285	1544.0276	'255	255	255'	ABSENT	ABSENT	ABSENT	0	ABSENT	ABSENT	ABSENT	0
AT2G24850		10.0	10.0	510.45346	1572.9451	'255	255	255'	ABSENT	ABSENT	ABSENT	0	ABSENT	ABSENT	ABSENT	0
AT2G24860		10.0	10.0	152.82149	950.5036	'255	255	255'	ABSENT	ABSENT	ABSENT	0	ABSENT	ABSENT	ABSENT	0
AT2G24940		10.0	10.0	482.323	-1189.8755	'255	255	255'	ABSENT	ABSENT	ABSENT	0	ABSENT	ABSENT	ABSENT	0
AT2G25000		10.0	10.0	41.98166	383.7953	'255	255	255'	ABSENT	ABSENT	ABSENT	0	ABSENT	ABSENT	ABSENT	0
AT2G25090		10.0	10.0	575.77924	-37.393997	'231	230	255'	ABSENT	ABSENT	ABSENT	0	ABSENT	PRESENT	ABSENT	1
AT2G25180		10.0	10.0	-230.15984	608.9257	'231	230	255'	ABSENT	ABSENT	ABSENT	0	ABSENT	PRESENT	ABSENT	1
AT2G25210		10.0	10.0	-1183.5548	-614.01294	'255	255	255'	ABSENT	ABSENT	ABSENT	0	ABSENT	ABSENT	ABSENT	0
AT2G25355		10.0	10.0	-1692.7454	-168.05519	'255	255	255'	ABSENT	ABSENT	ABSENT	0	ABSENT	ABSENT	ABSENT	0
AT2G25450		10.0	10.0	-1499.6189	-792.12134	'231	230	255'	ABSENT	ABSENT	ABSENT	0	ABSENT	PRESENT	ABSENT	1
AT2G25510		10.0	10.0	-860.98584	-924.14795	'255	255	255'	ABSENT	ABSENT	ABSENT	0	ABSENT	ABSENT	ABSENT	0
AT2G25520		10.0	10.0	781.82806	-607.91125	'184	184	255'	ABSENT	ABSENT	ABSENT	0	PRESENT	PRESENT	ABSENT	2
AT2G25600		10.0	10.0	581.3587	-1007.34015	'231	230	255'	ABSENT	ABSENT	ABSENT	0	PRESENT	ABSENT	ABSENT	1
AT2G25620		10.0	10.0	1264.8086	1186.7324	'231	230	255'	ABSENT	ABSENT	ABSENT	0	PRESENT	ABSENT	ABSENT	1
AT2G25625		10.0	10.0	2553.1675	-44.02241	'231	230	255'	ABSENT	ABSENT	ABSENT	0	ABSENT	PRESENT	ABSENT	1
AT2G25650		10.0	10.0	886.56476	1544.4243	'255	255	255'	ABSENT	ABSENT	ABSENT	0	ABSENT	ABSENT	ABSENT	0
AT2G25670		10.0	10.0	-930.35645	-728.71625	'255	255	255'	ABSENT	ABSENT	ABSENT	0	ABSENT	ABSENT	ABSENT	0
AT2G25700		10.0	10.0	39.584507	1732.3383	'255	255	255'	ABSENT	ABSENT	ABSENT	0	ABSENT	ABSENT	ABSENT	0
AT2G25730		10.0	10.0	-305.5825	583.7701	'231	230	255'	ABSENT	ABSENT	ABSENT	0	ABSENT	ABSENT	PRESENT	1
AT2G25790		10.0	10.0	601.5493	2469.6326	'255	255	255'	ABSENT	ABSENT	ABSENT	0	ABSENT	ABSENT	ABSENT	0
AT2G25810		10.0	10.0	770.8817	-1262.128	'231	230	255'	ABSENT	ABSENT	ABSENT	0	ABSENT	PRESENT	ABSENT	1
AT2G25850		10.0	10.0	-2075.607	70.05888	'231	230	255'	ABSENT	ABSENT	ABSENT	0	PRESENT	ABSENT	ABSENT	1
AT2G25890		10.0	10.0	539.047	-1341.5631	'255	255	255'	ABSENT	ABSENT	ABSENT	0	ABSENT	ABSENT	ABSENT	0
AT2G25980		10.0	10.0	-247.54266	-370.81866	'255	255	255'	ABSENT	ABSENT	ABSENT	0	ABSENT	ABSENT	ABSENT	0
AT2G26000		10.0	10.0	-298.56604	-2516.1987	'255	255	255'	ABSENT	ABSENT	ABSENT	0	ABSENT	ABSENT	ABSENT	0
AT2G26030		10.0	10.0	1269.2207	-1874.7267	'255	255	255'	ABSENT	ABSENT	ABSENT	0	ABSENT	ABSENT	ABSENT	0
AT2G26040		10.0	10.0	742.06335	387.13535	'255	255	255'	ABSENT	ABSENT	ABSENT	0	ABSENT	ABSENT	ABSENT	0
AT2G26060		10.0	10.0	872.4245	-640.63904	'255	255	255'	ABSENT	ABSENT	ABSENT	0	ABSENT	ABSENT	ABSENT	0
AT2G26070		10.0	10.0	117.318375	-1666.575	'255	255	255'	ABSENT	ABSENT	ABSENT	0	ABSENT	ABSENT	ABSENT	0
AT2G26080		10.0	10.0	-1601.8176	187.25214	'231	230	255'	ABSENT	ABSENT	ABSENT	0	PRESENT	ABSENT	ABSENT	1
AT2G26110		10.0	10.0	1103.9523	257.50302	'255	255	255'	ABSENT	ABSENT	ABSENT	0	ABSENT	ABSENT	ABSENT	0
AT2G26120		10.0	10.0	-1929.2483	338.95886	'255	255	255'	ABSENT	ABSENT	ABSENT	0	ABSENT	ABSENT	ABSENT	0
AT2G26210		10.0	10.0	-2125.1736	268.97925	'255	255	255'	ABSENT	ABSENT	ABSENT	0	ABSENT	ABSENT	ABSENT	0
AT2G26230		10.0	10.0	-916.6536	-1696.3387	'255	255	255'	ABSENT	ABSENT	ABSENT	0	ABSENT	ABSENT	ABSENT	0
AT2G26300		10.0	10.0	-102.24815	-159.04366	'231	230	255'	ABSENT	ABSENT	ABSENT	0	PRESENT	ABSENT	ABSENT	1
AT2G26400		10.0	10.0	-77.46075	-101.03307	'255	255	255'	ABSENT	ABSENT	ABSENT	0	ABSENT	ABSENT	ABSENT	0
AT2G26430		10.0	10.0	-364.73407	1239.7345	'255	255	255'	ABSENT	ABSENT	ABSENT	0	ABSENT	ABSENT	ABSENT	0
AT2G26560		10.0	10.0	-2823.646	-746.06384	'255	255	255'	ABSENT	ABSENT	ABSENT	0	ABSENT	ABSENT	ABSENT	0
AT2G26570		10.0	10.0	1248.5297	-1379.7546	'255	255	255'	ABSENT	ABSENT	ABSENT	0	ABSENT	ABSENT	ABSENT	0
AT2G26640		10.0	10.0	-692.1143	-1537.663	'184	184	255'	ABSENT	ABSENT	ABSENT	0	PRESENT	PRESENT	ABSENT	2
AT2G26650		10.0	10.0	413.94864	-395.64075	'255	255	255'	ABSENT	ABSENT	ABSENT	0	ABSENT	ABSENT	ABSENT	0
AT2G26670		10.0	10.0	2538.7297	2744.9	'255	255	255'	ABSENT	ABSENT	ABSENT	0	ABSENT	ABSENT	ABSENT	0
AT2G26740		10.0	10.0	3479.4424	1081.679	'255	255	255'	ABSENT	ABSENT	ABSENT	0	ABSENT	ABSENT	ABSENT	0
AT2G26760		10.0	10.0	-1223.4922	1389.821	'255	255	255'	ABSENT	ABSENT	ABSENT	0	ABSENT	ABSENT	ABSENT	0
AT2G26780		10.0	10.0	-1782.9822	19.812365	'255	255	255'	ABSENT	ABSENT	ABSENT	0	ABSENT	ABSENT	ABSENT	0
AT2G26860		10.0	10.0	35.25952	2305.3696	'255	255	255'	ABSENT	ABSENT	ABSENT	0	ABSENT	ABSENT	ABSENT	0
AT2G26900		10.0	10.0	434.55814	-1224.8068	'255	255	255'	ABSENT	ABSENT	ABSENT	0	ABSENT	ABSENT	ABSENT	0
AT2G26975		10.0	10.0	1309.4823	-1395.8773	'255	255	255'	ABSENT	ABSENT	ABSENT	0	ABSENT	ABSENT	ABSENT	0
AT2G26980		10.0	10.0	680.5187	-186.06654	'0	2	153'	ABSENT	ABSENT	ABSENT	0	PRESENT	PRESENT	PRESENT	3
AT2G27030		10.0	10.0	349.3523	-71.84519	'255	255	255'	ABSENT	ABSENT	ABSENT	0	ABSENT	ABSENT	ABSENT	0
AT2G27070		10.0	10.0	-1659.9833	-266.14954	'255	255	255'	ABSENT	ABSENT	ABSENT	0	ABSENT	ABSENT	ABSENT	0
AT2G27110		10.0	10.0	-248.8429	607.5269	'255	255	255'	ABSENT	ABSENT	ABSENT	0	ABSENT	ABSENT	ABSENT	0
AT2G27250		10.0	10.0	236.72437	-1951.6038	'255	255	255'	ABSENT	ABSENT	ABSENT	0	ABSENT	ABSENT	ABSENT	0
AT2G27290		10.0	10.0	541.08093	-1330.662	'255	255	255'	ABSENT	ABSENT	ABSENT	0	ABSENT	ABSENT	ABSENT	0
AT2G27470		10.0	10.0	-742.9782	1716.084	'255	255	255'	ABSENT	ABSENT	ABSENT	0	ABSENT	ABSENT	ABSENT	0
AT2G27480		10.0	10.0	1863.3751	202.12408	'255	255	255'	ABSENT	ABSENT	ABSENT	0	ABSENT	ABSENT	ABSENT	0
AT2G27600		10.0	10.0	-529.0285	-1062.9429	'231	230	255'	ABSENT	ABSENT	ABSENT	0	PRESENT	ABSENT	ABSENT	1
AT2G27880		10.0	10.0	-228.47643	-176.0313	'255	255	255'	ABSENT	ABSENT	ABSENT	0	ABSENT	ABSENT	ABSENT	0
AT2G27936		10.0	10.0	-1594.0001	-1658.5294	'255	255	255'	ABSENT	ABSENT	ABSENT	0	ABSENT	ABSENT	ABSENT	0
AT2G27940		10.0	10.0	858.2077	-1250.5634	'255	255	255'	ABSENT	ABSENT	ABSENT	0	ABSENT	ABSENT	ABSENT	0
AT2G27960		10.0	10.0	-844.70264	441.16132	'255	255	255'	ABSENT	ABSENT	ABSENT	0	ABSENT	ABSENT	ABSENT	0
AT2G27970		10.0	10.0	-703.6429	422.9653	'255	255	255'	ABSENT	ABSENT	ABSENT	0	ABSENT	ABSENT	ABSENT	0
AT2G27990		10.0	10.0	231.20406	1266.6696	'255	255	255'	ABSENT	ABSENT	ABSENT	0	ABSENT	ABSENT	ABSENT	0
AT2G28190		10.0	10.0	1118.8838	183.50757	'231	230	255'	ABSENT	ABSENT	ABSENT	0	ABSENT	PRESENT	ABSENT	1
AT2G28240		10.0	10.0	-1069.0168	947.9222	'255	255	255'	ABSENT	ABSENT	ABSENT	0	ABSENT	ABSENT	ABSENT	0
AT2G28290		10.0	10.0	-159.8748	1549.1222	'255	255	255'	ABSENT	ABSENT	ABSENT	0	ABSENT	ABSENT	ABSENT	0
AT2G28330		10.0	10.0	-473.50436	1693.4122	'255	255	255'	ABSENT	ABSENT	ABSENT	0	ABSENT	ABSENT	ABSENT	0
AT2G28380		10.0	10.0	215.82959	967.2009	'255	255	255'	ABSENT	ABSENT	ABSENT	0	ABSENT	ABSENT	ABSENT	0
AT2G28450		10.0	10.0	-1292.7089	1260.5397	'255	255	255'	ABSENT	ABSENT	ABSENT	0	ABSENT	ABSENT	ABSENT	0
AT2G28760		10.0	10.0	-989.0809	-578.88434	'255	255	255'	ABSENT	ABSENT	ABSENT	0	ABSENT	ABSENT	ABSENT	0
AT2G28790		10.0	10.0	-1573.4733	-715.683	'255	255	255'	ABSENT	ABSENT	ABSENT	0	ABSENT	ABSENT	ABSENT	0
AT2G28800		10.0	10.0	1022.0409	833.2413	'255	255	255'	ABSENT	ABSENT	ABSENT	0	ABSENT	ABSENT	ABSENT	0
AT2G28900		10.0	10.0	399.25253	-527.33	'255	255	255'	ABSENT	ABSENT	ABSENT	0	ABSENT	ABSENT	ABSENT	0
AT2G28910		10.0	10.0	720.4098	1592.7751	'255	255	255'	ABSENT	ABSENT	ABSENT	0	ABSENT	ABSENT	ABSENT	0
AT2G28960		10.0	10.0	540.9474	-1200.0978	'255	255	255'	ABSENT	ABSENT	ABSENT	0	ABSENT	ABSENT	ABSENT	0
AT2G29120		10.0	10.0	331.76215	-1181.3909	'255	255	255'	ABSENT	ABSENT	ABSENT	0	ABSENT	ABSENT	ABSENT	0
AT2G29125		10.0	10.0	1495.1597	792.8761	'255	255	255'	ABSENT	ABSENT	ABSENT	0	ABSENT	ABSENT	ABSENT	0
AT2G29180		10.0	10.0	491.3886	-1486.1532	'255	255	255'	ABSENT	ABSENT	ABSENT	0	ABSENT	ABSENT	ABSENT	0
AT2G29250		10.0	10.0	456.48956	-1283.4149	'255	255	255'	ABSENT	ABSENT	ABSENT	0	ABSENT	ABSENT	ABSENT	0
AT2G29320		10.0	10.0	-844.92053	2332.8286	'255	255	255'	ABSENT	ABSENT	ABSENT	0	ABSENT	ABSENT	ABSENT	0
AT2G29330		10.0	10.0	-737.4556	2563.7283	'231	230	255'	ABSENT	ABSENT	ABSENT	0	PRESENT	ABSENT	ABSENT	1
AT2G29340		10.0	10.0	-1136.742	1017.03107	'231	230	255'	ABSENT	ABSENT	ABSENT	0	PRESENT	ABSENT	ABSENT	1
AT2G29380		10.0	10.0	460.96463	300.25253	'184	184	255'	ABSENT	ABSENT	ABSENT	0	PRESENT	ABSENT	PRESENT	2
AT2G29390		10.0	10.0	1186.2537	-626.00305	'255	255	255'	ABSENT	ABSENT	ABSENT	0	ABSENT	ABSENT	ABSENT	0
AT2G29400		10.0	10.0	-768.316	209.82613	'255	255	255'	ABSENT	ABSENT	ABSENT	0	ABSENT	ABSENT	ABSENT	0
AT2G29480		10.0	10.0	547.5705	862.92554	'231	230	255'	ABSENT	ABSENT	ABSENT	0	ABSENT	PRESENT	ABSENT	1
AT2G29490		10.0	10.0	-336.73523	-999.8474	'231	230	255'	ABSENT	ABSENT	ABSENT	0	ABSENT	PRESENT	ABSENT	1
AT2G29550		10.0	10.0	-1229.7654	-630.6318	'255	255	255'	ABSENT	ABSENT	ABSENT	0	ABSENT	ABSENT	ABSENT	0
AT2G29570		10.0	10.0	-965.46674	-205.86418	'231	230	255'	ABSENT	ABSENT	ABSENT	0	ABSENT	ABSENT	PRESENT	1
AT2G29630		10.0	10.0	1031.8492	-3392.082	'255	255	255'	ABSENT	ABSENT	ABSENT	0	ABSENT	ABSENT	ABSENT	0
AT2G29680		10.0	10.0	-1183.5397	304.04727	'255	255	255'	ABSENT	ABSENT	ABSENT	0	ABSENT	ABSENT	ABSENT	0
AT2G29820		10.0	10.0	-297.37323	2455.0547	'255	255	255'	ABSENT	ABSENT	ABSENT	0	ABSENT	ABSENT	ABSENT	0
AT2G29880		10.0	10.0	974.89355	-78.6773	'255	255	255'	ABSENT	ABSENT	ABSENT	0	ABSENT	ABSENT	ABSENT	0
AT2G29900		10.0	10.0	-1112.5022	-804.4245	'255	255	255'	ABSENT	ABSENT	ABSENT	0	ABSENT	ABSENT	ABSENT	0
AT2G29910		10.0	10.0	-338.1569	-916.0896	'255	255	255'	ABSENT	ABSENT	ABSENT	0	ABSENT	ABSENT	ABSENT	0
AT2G30060		10.0	10.0	-796.5357	818.5208	'0	2	153'	ABSENT	ABSENT	ABSENT	0	PRESENT	PRESENT	PRESENT	3
AT2G30350		10.0	10.0	1070.0624	1873.42	'255	255	255'	ABSENT	ABSENT	ABSENT	0	ABSENT	ABSENT	ABSENT	0
AT2G30390		10.0	10.0	101.566055	-818.20624	'255	255	255'	ABSENT	ABSENT	ABSENT	0	ABSENT	ABSENT	ABSENT	0
AT2G30424		10.0	10.0	-298.3528	11.537733	'255	255	255'	ABSENT	ABSENT	ABSENT	0	ABSENT	ABSENT	ABSENT	0
AT2G30770		10.0	10.0	-736.53705	-1098.9319	'255	255	255'	ABSENT	ABSENT	ABSENT	0	ABSENT	ABSENT	ABSENT	0
AT2G30880		10.0	10.0	536.37714	164.15627	'255	255	255'	ABSENT	ABSENT	ABSENT	0	ABSENT	ABSENT	ABSENT	0
AT2G30960		10.0	10.0	893.66534	11.688138	'255	255	255'	ABSENT	ABSENT	ABSENT	0	ABSENT	ABSENT	ABSENT	0
AT2G31080		10.0	10.0	-1531.1907	346.1471	'255	255	255'	ABSENT	ABSENT	ABSENT	0	ABSENT	ABSENT	ABSENT	0
AT2G31082		10.0	10.0	-1429.8687	-553.49115	'255	255	255'	ABSENT	ABSENT	ABSENT	0	ABSENT	ABSENT	ABSENT	0
AT2G31090		10.0	10.0	619.74036	-1846.9528	'255	255	255'	ABSENT	ABSENT	ABSENT	0	ABSENT	ABSENT	ABSENT	0
AT2G31160		10.0	10.0	-442.44867	151.47493	'255	255	255'	ABSENT	ABSENT	ABSENT	0	ABSENT	ABSENT	ABSENT	0
AT2G31410		10.0	10.0	-345.7513	840.81	'255	255	255'	ABSENT	ABSENT	ABSENT	0	ABSENT	ABSENT	ABSENT	0
AT2G31440		10.0	10.0	-566.2167	-1120.8558	'255	255	255'	ABSENT	ABSENT	ABSENT	0	ABSENT	ABSENT	ABSENT	0
AT2G31470		10.0	10.0	767.4318	2072.3904	'255	255	255'	ABSENT	ABSENT	ABSENT	0	ABSENT	ABSENT	ABSENT	0
AT2G31490		10.0	10.0	1024.7765	-467.132	'255	255	255'	ABSENT	ABSENT	ABSENT	0	ABSENT	ABSENT	ABSENT	0
AT2G31570		10.0	10.0	-136.61497	-3.2450066	'255	255	255'	ABSENT	ABSENT	ABSENT	0	ABSENT	ABSENT	ABSENT	0
AT2G31650		10.0	10.0	164.2486	69.92429	'255	255	255'	ABSENT	ABSENT	ABSENT	0	ABSENT	ABSENT	ABSENT	0
AT2G31720		10.0	10.0	763.92694	1083.8881	'255	255	255'	ABSENT	ABSENT	ABSENT	0	ABSENT	ABSENT	ABSENT	0
AT2G31790		10.0	10.0	-140.70013	-2303.459	'255	255	255'	ABSENT	ABSENT	ABSENT	0	ABSENT	ABSENT	ABSENT	0
AT2G31862		10.0	10.0	-1651.8864	886.5698	'255	255	255'	ABSENT	ABSENT	ABSENT	0	ABSENT	ABSENT	ABSENT	0
AT2G31870		10.0	10.0	-1501.5267	-763.66125	'255	255	255'	ABSENT	ABSENT	ABSENT	0	ABSENT	ABSENT	ABSENT	0
AT2G31880		10.0	10.0	700.38556	-1137.612	'255	255	255'	ABSENT	ABSENT	ABSENT	0	ABSENT	ABSENT	ABSENT	0
AT2G31900		10.0	10.0	-1020.7802	-778.8987	'255	255	255'	ABSENT	ABSENT	ABSENT	0	ABSENT	ABSENT	ABSENT	0
AT2G31920		10.0	10.0	-1333.6382	497.82816	'255	255	255'	ABSENT	ABSENT	ABSENT	0	ABSENT	ABSENT	ABSENT	0
AT2G31955		10.0	10.0	578.93494	607.49634	'255	255	255'	ABSENT	ABSENT	ABSENT	0	ABSENT	ABSENT	ABSENT	0
AT2G31985		10.0	10.0	-104.54695	1231.6764	'255	255	255'	ABSENT	ABSENT	ABSENT	0	ABSENT	ABSENT	ABSENT	0
AT2G32080		10.0	10.0	-383.51196	1947.963	'255	255	255'	ABSENT	ABSENT	ABSENT	0	ABSENT	ABSENT	ABSENT	0
AT2G32160		10.0	10.0	526.7727	984.86096	'255	255	255'	ABSENT	ABSENT	ABSENT	0	ABSENT	ABSENT	ABSENT	0
AT2G32170		10.0	10.0	-573.6138	-1267.6702	'255	255	255'	ABSENT	ABSENT	ABSENT	0	ABSENT	ABSENT	ABSENT	0
AT2G32380		10.0	10.0	823.95337	-1182.861	'184	184	255'	ABSENT	ABSENT	ABSENT	0	PRESENT	PRESENT	ABSENT	2
AT2G32450		10.0	10.0	-700.94684	468.99585	'255	255	255'	ABSENT	ABSENT	ABSENT	0	ABSENT	ABSENT	ABSENT	0
AT2G32580		10.0	10.0	1200.3654	-999.3499	'231	230	255'	ABSENT	ABSENT	ABSENT	0	PRESENT	ABSENT	ABSENT	1
AT2G32600		10.0	10.0	-1195.019	-126.42127	'255	255	255'	ABSENT	ABSENT	ABSENT	0	ABSENT	ABSENT	ABSENT	0
AT2G32640		10.0	10.0	-1677.9265	-431.08978	'255	255	255'	ABSENT	ABSENT	ABSENT	0	ABSENT	ABSENT	ABSENT	0
AT2G32650		10.0	10.0	345.993	840.7763	'255	255	255'	ABSENT	ABSENT	ABSENT	0	ABSENT	ABSENT	ABSENT	0
AT2G32680		10.0	10.0	1261.0748	-1359.7109	'255	255	255'	ABSENT	ABSENT	ABSENT	0	ABSENT	ABSENT	ABSENT	0
AT2G32750		10.0	10.0	-931.628	520.2011	'255	255	255'	ABSENT	ABSENT	ABSENT	0	ABSENT	ABSENT	ABSENT	0
AT2G32780		10.0	10.0	-1384.8771	726.4987	'255	255	255'	ABSENT	ABSENT	ABSENT	0	ABSENT	ABSENT	ABSENT	0
AT2G32840		10.0	10.0	353.5842	637.9383	'255	255	255'	ABSENT	ABSENT	ABSENT	0	ABSENT	ABSENT	ABSENT	0
AT2G32900		10.0	10.0	454.3842	-2356.7688	'255	255	255'	ABSENT	ABSENT	ABSENT	0	ABSENT	ABSENT	ABSENT	0
AT2G32950		10.0	10.0	264.1919	927.2236	'255	255	255'	ABSENT	ABSENT	ABSENT	0	ABSENT	ABSENT	ABSENT	0
AT2G32960		10.0	10.0	1311.0885	959.49133	'231	230	255'	ABSENT	ABSENT	ABSENT	0	PRESENT	ABSENT	ABSENT	1
AT2G32980		10.0	10.0	176.47264	1029.4698	'255	255	255'	ABSENT	ABSENT	ABSENT	0	ABSENT	ABSENT	ABSENT	0
AT2G33220		10.0	10.0	1301.7568	599.4729	'0	2	153'	ABSENT	ABSENT	ABSENT	0	PRESENT	PRESENT	PRESENT	3
AT2G33250		10.0	10.0	450.27005	-1347.7351	'255	255	255'	ABSENT	ABSENT	ABSENT	0	ABSENT	ABSENT	ABSENT	0
AT2G33330		10.0	10.0	599.0964	-1644.6147	'255	255	255'	ABSENT	ABSENT	ABSENT	0	ABSENT	ABSENT	ABSENT	0
AT2G33450		10.0	10.0	660.2114	463.17166	'255	255	255'	ABSENT	ABSENT	ABSENT	0	ABSENT	ABSENT	ABSENT	0
AT2G33500		10.0	10.0	58.91482	461.03018	'255	255	255'	ABSENT	ABSENT	ABSENT	0	ABSENT	ABSENT	ABSENT	0
AT2G33520		10.0	10.0	-1532.2584	1172.0132	'255	255	255'	ABSENT	ABSENT	ABSENT	0	ABSENT	ABSENT	ABSENT	0
AT2G33580		10.0	10.0	667.14056	-1080.0685	'255	255	255'	ABSENT	ABSENT	ABSENT	0	ABSENT	ABSENT	ABSENT	0
AT2G33780		10.0	10.0	2162.221	-457.86414	'255	255	255'	ABSENT	ABSENT	ABSENT	0	ABSENT	ABSENT	ABSENT	0
AT2G33860		10.0	10.0	-79.73006	1874.2195	'184	184	255'	ABSENT	ABSENT	ABSENT	0	PRESENT	PRESENT	ABSENT	2
AT2G33980		10.0	10.0	-1647.194	-1553.4689	'255	255	255'	ABSENT	ABSENT	ABSENT	0	ABSENT	ABSENT	ABSENT	0
AT2G34140		10.0	10.0	1255.4381	-35.092793	'255	255	255'	ABSENT	ABSENT	ABSENT	0	ABSENT	ABSENT	ABSENT	0
AT2G34180		10.0	10.0	705.9545	-554.90796	'255	255	255'	ABSENT	ABSENT	ABSENT	0	ABSENT	ABSENT	ABSENT	0
AT2G34380		10.0	10.0	873.06586	-467.93655	'255	255	255'	ABSENT	ABSENT	ABSENT	0	ABSENT	ABSENT	ABSENT	0
AT2G34585		10.0	10.0	899.62146	-335.04666	'255	255	255'	ABSENT	ABSENT	ABSENT	0	ABSENT	ABSENT	ABSENT	0
AT2G34590		10.0	10.0	1140.918	745.2403	'184	184	255'	ABSENT	ABSENT	ABSENT	0	PRESENT	PRESENT	ABSENT	2
AT2G34640		10.0	10.0	635.22186	1137.5941	'255	255	255'	ABSENT	ABSENT	ABSENT	0	ABSENT	ABSENT	ABSENT	0
AT2G34960		10.0	10.0	329.7891	-2089.1418	'255	255	255'	ABSENT	ABSENT	ABSENT	0	ABSENT	ABSENT	ABSENT	0
AT2G35170		10.0	10.0	847.71716	-187.03903	'184	184	255'	ABSENT	ABSENT	ABSENT	0	PRESENT	ABSENT	PRESENT	2
AT2G35500		10.0	10.0	31.165955	238.6129	'231	230	255'	ABSENT	ABSENT	ABSENT	0	ABSENT	PRESENT	ABSENT	1
AT2G35520		10.0	10.0	711.42816	-1410.7153	'255	255	255'	ABSENT	ABSENT	ABSENT	0	ABSENT	ABSENT	ABSENT	0
AT2G35635		10.0	10.0	-518.61206	207.41245	'255	255	255'	ABSENT	ABSENT	ABSENT	0	ABSENT	ABSENT	ABSENT	0
AT2G35760		10.0	10.0	-1781.1755	454.1441	'184	184	255'	ABSENT	ABSENT	ABSENT	0	ABSENT	PRESENT	PRESENT	2
AT2G35830		10.0	10.0	-771.0334	-3665.5193	'255	255	255'	ABSENT	ABSENT	ABSENT	0	ABSENT	ABSENT	ABSENT	0
AT2G35840		10.0	10.0	-1827.882	-394.97534	'184	184	255'	ABSENT	ABSENT	ABSENT	0	ABSENT	PRESENT	PRESENT	2
AT2G35860		10.0	10.0	-679.89746	-597.1438	'184	184	255'	ABSENT	ABSENT	ABSENT	0	ABSENT	PRESENT	PRESENT	2
AT2G35890		10.0	10.0	35.006107	-2401.6123	'231	230	255'	ABSENT	ABSENT	ABSENT	0	ABSENT	PRESENT	ABSENT	1
AT2G35900		10.0	10.0	-660.52686	-306.9693	'184	184	255'	ABSENT	ABSENT	ABSENT	0	ABSENT	PRESENT	PRESENT	2
AT2G36060		10.0	10.0	-957.40607	1422.567	'184	184	255'	ABSENT	ABSENT	ABSENT	0	PRESENT	PRESENT	ABSENT	2
AT2G36170		10.0	10.0	-1508.7549	-208.34831	'255	255	255'	ABSENT	ABSENT	ABSENT	0	ABSENT	ABSENT	ABSENT	0
AT2G36307		10.0	10.0	2984.2437	431.66098	'255	255	255'	ABSENT	ABSENT	ABSENT	0	ABSENT	ABSENT	ABSENT	0
AT2G36340		10.0	10.0	1454.9406	2086.7327	'255	255	255'	ABSENT	ABSENT	ABSENT	0	ABSENT	ABSENT	ABSENT	0
AT2G36460		10.0	10.0	-104.85466	-103.059715	'0	2	153'	ABSENT	ABSENT	ABSENT	0	PRESENT	PRESENT	PRESENT	3
AT2G36480		10.0	10.0	-2070.676	159.17676	'255	255	255'	ABSENT	ABSENT	ABSENT	0	ABSENT	ABSENT	ABSENT	0
AT2G36485		10.0	10.0	88.63493	1836.3839	'255	255	255'	ABSENT	ABSENT	ABSENT	0	ABSENT	ABSENT	ABSENT	0
AT2G36490		10.0	10.0	424.65262	746.5118	'255	255	255'	ABSENT	ABSENT	ABSENT	0	ABSENT	ABSENT	ABSENT	0
AT2G36580		10.0	10.0	-635.9845	-517.7115	'0	2	153'	ABSENT	ABSENT	ABSENT	0	PRESENT	PRESENT	PRESENT	3
AT2G36590		10.0	10.0	45.780746	-1873.8348	'184	184	255'	ABSENT	ABSENT	ABSENT	0	PRESENT	PRESENT	ABSENT	2
AT2G36740		10.0	10.0	348.32388	2087.3633	'255	255	255'	ABSENT	ABSENT	ABSENT	0	ABSENT	ABSENT	ABSENT	0
AT2G36780		10.0	10.0	-1860.4407	-344.22922	'0	2	153'	ABSENT	ABSENT	ABSENT	0	PRESENT	PRESENT	PRESENT	3
AT2G36910		10.0	10.0	595.68933	-799.7769	'255	255	255'	ABSENT	ABSENT	ABSENT	0	ABSENT	ABSENT	ABSENT	0
AT2G37000		10.0	10.0	330.80258	1102.5387	'255	255	255'	ABSENT	ABSENT	ABSENT	0	ABSENT	ABSENT	ABSENT	0
AT2G37060		10.0	10.0	-535.68787	1533.8116	'184	184	255'	ABSENT	ABSENT	ABSENT	0	PRESENT	ABSENT	PRESENT	2
AT2G37160		10.0	10.0	-1221.926	-339.48044	'184	184	255'	ABSENT	ABSENT	ABSENT	0	PRESENT	PRESENT	ABSENT	2
AT2G37170		10.0	10.0	260.9329	-1219.5789	'255	255	255'	ABSENT	ABSENT	ABSENT	0	ABSENT	ABSENT	ABSENT	0
AT2G37180		10.0	10.0	518.4248	-1093.4597	'255	255	255'	ABSENT	ABSENT	ABSENT	0	ABSENT	ABSENT	ABSENT	0
AT2G37330		10.0	10.0	615.47546	-1525.0743	'255	255	255'	ABSENT	ABSENT	ABSENT	0	ABSENT	ABSENT	ABSENT	0
AT2G37360		10.0	10.0	438.0263	-1438.8533	'231	230	255'	ABSENT	ABSENT	ABSENT	0	PRESENT	ABSENT	ABSENT	1
AT2G37410		10.0	10.0	-3043.515	740.9454	'255	255	255'	ABSENT	ABSENT	ABSENT	0	ABSENT	ABSENT	ABSENT	0
AT2G37550		10.0	10.0	-121.289955	87.81999	'184	184	255'	ABSENT	ABSENT	ABSENT	0	PRESENT	PRESENT	ABSENT	2
AT2G37560		10.0	10.0	1100.1566	1316.0925	'255	255	255'	ABSENT	ABSENT	ABSENT	0	ABSENT	ABSENT	ABSENT	0
AT2G37620		10.0	10.0	-377.94928	-782.3069	'255	255	255'	ABSENT	ABSENT	ABSENT	0	ABSENT	ABSENT	ABSENT	0
AT2G37630		10.0	10.0	26.72341	1142.3037	'255	255	255'	ABSENT	ABSENT	ABSENT	0	ABSENT	ABSENT	ABSENT	0
AT2G37680		10.0	10.0	984.81915	1014.0114	'255	255	255'	ABSENT	ABSENT	ABSENT	0	ABSENT	ABSENT	ABSENT	0
AT2G37690		10.0	10.0	-1879.6686	406.24487	'255	255	255'	ABSENT	ABSENT	ABSENT	0	ABSENT	ABSENT	ABSENT	0
AT2G37740		10.0	10.0	423.67752	1595.815	'255	255	255'	ABSENT	ABSENT	ABSENT	0	ABSENT	ABSENT	ABSENT	0
AT2G38150		10.0	10.0	1225.6809	-1265.5242	'255	255	255'	ABSENT	ABSENT	ABSENT	0	ABSENT	ABSENT	ABSENT	0
AT2G38210		10.0	10.0	-1405.1752	-413.9313	'255	255	255'	ABSENT	ABSENT	ABSENT	0	ABSENT	ABSENT	ABSENT	0
AT2G38230		10.0	10.0	-390.09363	-13.538901	'255	255	255'	ABSENT	ABSENT	ABSENT	0	ABSENT	ABSENT	ABSENT	0
AT2G38250		10.0	10.0	-326.6941	2032.7281	'255	255	255'	ABSENT	ABSENT	ABSENT	0	ABSENT	ABSENT	ABSENT	0
AT2G38310		10.0	10.0	506.18384	218.50522	'255	255	255'	ABSENT	ABSENT	ABSENT	0	ABSENT	ABSENT	ABSENT	0
AT2G38330		10.0	10.0	579.4441	-1208.7151	'231	230	255'	ABSENT	ABSENT	ABSENT	0	ABSENT	ABSENT	PRESENT	1
AT2G38490		10.0	10.0	636.7017	793.4009	'255	255	255'	ABSENT	ABSENT	ABSENT	0	ABSENT	ABSENT	ABSENT	0
AT2G38540		10.0	10.0	-259.901	866.77014	'255	255	255'	ABSENT	ABSENT	ABSENT	0	ABSENT	ABSENT	ABSENT	0
AT2G38860		10.0	10.0	-94.86335	3108.0388	'231	230	255'	ABSENT	ABSENT	ABSENT	0	ABSENT	ABSENT	PRESENT	1
AT2G38870		10.0	10.0	-332.04343	-928.3903	'255	255	255'	ABSENT	ABSENT	ABSENT	0	ABSENT	ABSENT	ABSENT	0
AT2G38940		10.0	10.0	-201.82138	-1019.3018	'255	255	255'	ABSENT	ABSENT	ABSENT	0	ABSENT	ABSENT	ABSENT	0
AT2G39010		10.0	10.0	587.7092	-1305.1862	'255	255	255'	ABSENT	ABSENT	ABSENT	0	ABSENT	ABSENT	ABSENT	0
AT2G39100		10.0	10.0	453.5556	773.7333	'255	255	255'	ABSENT	ABSENT	ABSENT	0	ABSENT	ABSENT	ABSENT	0
AT2G39250		10.0	10.0	1346.6986	997.5691	'255	255	255'	ABSENT	ABSENT	ABSENT	0	ABSENT	ABSENT	ABSENT	0
AT2G39350		10.0	10.0	2959.7603	764.1963	'231	230	255'	ABSENT	ABSENT	ABSENT	0	ABSENT	PRESENT	ABSENT	1
AT2G39360		10.0	10.0	684.19617	-1316.1267	'255	255	255'	ABSENT	ABSENT	ABSENT	0	ABSENT	ABSENT	ABSENT	0
AT2G39390		10.0	10.0	-1230.9784	-831.18744	'0	2	153'	ABSENT	ABSENT	ABSENT	0	PRESENT	PRESENT	PRESENT	3
AT2G39705		10.0	10.0	1211.8359	187.58769	'255	255	255'	ABSENT	ABSENT	ABSENT	0	ABSENT	ABSENT	ABSENT	0
AT2G39725		10.0	10.0	-1517.3967	667.3865	'255	255	255'	ABSENT	ABSENT	ABSENT	0	ABSENT	ABSENT	ABSENT	0
AT2G39730		10.0	10.0	-1134.0577	161.30986	'255	255	255'	ABSENT	ABSENT	ABSENT	0	ABSENT	ABSENT	ABSENT	0
AT2G39740		10.0	10.0	-369.58414	1165.7561	'255	255	255'	ABSENT	ABSENT	ABSENT	0	ABSENT	ABSENT	ABSENT	0
AT2G39760		10.0	10.0	383.218	1104.2002	'255	255	255'	ABSENT	ABSENT	ABSENT	0	ABSENT	ABSENT	ABSENT	0
AT2G39795		10.0	10.0	1526.421	1077.3999	'255	255	255'	ABSENT	ABSENT	ABSENT	0	ABSENT	ABSENT	ABSENT	0
AT2G39805		10.0	10.0	-1122.565	-1480.6652	'255	255	255'	ABSENT	ABSENT	ABSENT	0	ABSENT	ABSENT	ABSENT	0
AT2G39840		10.0	10.0	-177.8444	416.18225	'255	255	255'	ABSENT	ABSENT	ABSENT	0	ABSENT	ABSENT	ABSENT	0
AT2G40000		10.0	10.0	132.84479	846.4226	'255	255	255'	ABSENT	ABSENT	ABSENT	0	ABSENT	ABSENT	ABSENT	0
AT2G40080		10.0	10.0	222.65181	477.81314	'255	255	255'	ABSENT	ABSENT	ABSENT	0	ABSENT	ABSENT	ABSENT	0
AT2G40160		10.0	10.0	1580.1675	-1501.3228	'255	255	255'	ABSENT	ABSENT	ABSENT	0	ABSENT	ABSENT	ABSENT	0
AT2G40210		10.0	10.0	-883.69556	3365.288	'255	255	255'	ABSENT	ABSENT	ABSENT	0	ABSENT	ABSENT	ABSENT	0
AT2G40220		10.0	10.0	658.0115	566.97473	'255	255	255'	ABSENT	ABSENT	ABSENT	0	ABSENT	ABSENT	ABSENT	0
AT2G40300		10.0	10.0	-1641.8917	-655.1457	'184	184	255'	ABSENT	ABSENT	ABSENT	0	PRESENT	ABSENT	PRESENT	2
AT2G40340		10.0	10.0	-19.655064	1095.2887	'255	255	255'	ABSENT	ABSENT	ABSENT	0	ABSENT	ABSENT	ABSENT	0
AT2G40350		10.0	10.0	-236.2487	2285.8533	'255	255	255'	ABSENT	ABSENT	ABSENT	0	ABSENT	ABSENT	ABSENT	0
AT2G40360		10.0	10.0	-2835.583	333.77625	'255	255	255'	ABSENT	ABSENT	ABSENT	0	ABSENT	ABSENT	ABSENT	0
AT2G40510		10.0	10.0	-735.2533	-728.71906	'184	184	255'	ABSENT	ABSENT	ABSENT	0	ABSENT	PRESENT	PRESENT	2
AT2G40580		10.0	10.0	364.98242	-1333.1423	'255	255	255'	ABSENT	ABSENT	ABSENT	0	ABSENT	ABSENT	ABSENT	0
AT2G40765		10.0	10.0	1122.9893	-577.1872	'255	255	255'	ABSENT	ABSENT	ABSENT	0	ABSENT	ABSENT	ABSENT	0
AT2G40840		10.0	10.0	-1095.948	-159.76154	'255	255	255'	ABSENT	ABSENT	ABSENT	0	ABSENT	ABSENT	ABSENT	0
AT2G40940		10.0	10.0	-170.02336	-367.863	'255	255	255'	ABSENT	ABSENT	ABSENT	0	ABSENT	ABSENT	ABSENT	0
AT2G41010		10.0	10.0	1836.2769	-6.720847	'255	255	255'	ABSENT	ABSENT	ABSENT	0	ABSENT	ABSENT	ABSENT	0
AT2G41020		10.0	10.0	-1130.5845	1522.292	'255	255	255'	ABSENT	ABSENT	ABSENT	0	ABSENT	ABSENT	ABSENT	0
AT2G41060		10.0	10.0	307.1078	1256.5493	'184	184	255'	ABSENT	ABSENT	ABSENT	0	PRESENT	PRESENT	ABSENT	2
AT2G41090		10.0	10.0	-2364.0159	-606.4548	'255	255	255'	ABSENT	ABSENT	ABSENT	0	ABSENT	ABSENT	ABSENT	0
AT2G41100		10.0	10.0	340.6045	346.95438	'255	255	255'	ABSENT	ABSENT	ABSENT	0	ABSENT	ABSENT	ABSENT	0
AT2G41110		10.0	10.0	279.43552	-561.4115	'255	255	255'	ABSENT	ABSENT	ABSENT	0	ABSENT	ABSENT	ABSENT	0
AT2G41180		10.0	10.0	1791.4176	413.59283	'255	255	255'	ABSENT	ABSENT	ABSENT	0	ABSENT	ABSENT	ABSENT	0
AT2G41230		10.0	10.0	-1152.1089	-1614.128	'255	255	255'	ABSENT	ABSENT	ABSENT	0	ABSENT	ABSENT	ABSENT	0
AT2G41280		10.0	10.0	540.58923	-420.9103	'255	255	255'	ABSENT	ABSENT	ABSENT	0	ABSENT	ABSENT	ABSENT	0
AT2G41410		10.0	10.0	-1217.3954	840.21674	'255	255	255'	ABSENT	ABSENT	ABSENT	0	ABSENT	ABSENT	ABSENT	0
AT2G41610		10.0	10.0	603.1232	-1438.5702	'255	255	255'	ABSENT	ABSENT	ABSENT	0	ABSENT	ABSENT	ABSENT	0
AT2G41730		10.0	10.0	103.636406	1021.114	'255	255	255'	ABSENT	ABSENT	ABSENT	0	ABSENT	ABSENT	ABSENT	0
AT2G41760		10.0	10.0	1426.4056	-137.79707	'255	255	255'	ABSENT	ABSENT	ABSENT	0	ABSENT	ABSENT	ABSENT	0
AT2G41870		10.0	10.0	864.7566	-1881.3856	'255	255	255'	ABSENT	ABSENT	ABSENT	0	ABSENT	ABSENT	ABSENT	0
AT2G42010		10.0	10.0	-252.32912	-275.36258	'255	255	255'	ABSENT	ABSENT	ABSENT	0	ABSENT	ABSENT	ABSENT	0
AT2G42100		10.0	10.0	-243.70204	-481.60913	'255	255	255'	ABSENT	ABSENT	ABSENT	0	ABSENT	ABSENT	ABSENT	0
AT2G42140		10.0	10.0	2724.733	-69.60702	'255	255	255'	ABSENT	ABSENT	ABSENT	0	ABSENT	ABSENT	ABSENT	0
AT2G42160		10.0	10.0	-253.3694	-2775.7734	'255	255	255'	ABSENT	ABSENT	ABSENT	0	ABSENT	ABSENT	ABSENT	0
AT2G42270		10.0	10.0	-1177.3662	-878.8998	'255	255	255'	ABSENT	ABSENT	ABSENT	0	ABSENT	ABSENT	ABSENT	0
AT2G42360		10.0	10.0	539.4895	-1093.69	'255	255	255'	ABSENT	ABSENT	ABSENT	0	ABSENT	ABSENT	ABSENT	0
AT2G42395		10.0	10.0	-266.83792	479.91644	'255	255	255'	ABSENT	ABSENT	ABSENT	0	ABSENT	ABSENT	ABSENT	0
AT2G42410		10.0	10.0	307.56958	1884.7798	'255	255	255'	ABSENT	ABSENT	ABSENT	0	ABSENT	ABSENT	ABSENT	0
AT2G42480		10.0	10.0	-985.6545	-1732.0527	'255	255	255'	ABSENT	ABSENT	ABSENT	0	ABSENT	ABSENT	ABSENT	0
AT2G42500		10.0	10.0	-622.3022	418.3845	'184	184	255'	ABSENT	ABSENT	ABSENT	0	PRESENT	ABSENT	PRESENT	2
AT2G42740		10.0	10.0	-634.5391	-376.72556	'184	184	255'	ABSENT	ABSENT	ABSENT	0	PRESENT	PRESENT	ABSENT	2
AT2G42870		10.0	10.0	325.35233	1221.5542	'255	255	255'	ABSENT	ABSENT	ABSENT	0	ABSENT	ABSENT	ABSENT	0
AT2G43030		10.0	10.0	-1306.6598	-33.654167	'255	255	255'	ABSENT	ABSENT	ABSENT	0	ABSENT	ABSENT	ABSENT	0
AT2G43060		10.0	10.0	-236.80371	1701.5024	'255	255	255'	ABSENT	ABSENT	ABSENT	0	ABSENT	ABSENT	ABSENT	0
AT2G43070		10.0	10.0	314.22366	-2460.5977	'255	255	255'	ABSENT	ABSENT	ABSENT	0	ABSENT	ABSENT	ABSENT	0
AT2G43150		10.0	10.0	-923.04584	-628.9023	'255	255	255'	ABSENT	ABSENT	ABSENT	0	ABSENT	ABSENT	ABSENT	0
AT2G43260		10.0	10.0	14.006414	-1890.657	'255	255	255'	ABSENT	ABSENT	ABSENT	0	ABSENT	ABSENT	ABSENT	0
AT2G43270		10.0	10.0	159.12938	2645.1787	'255	255	255'	ABSENT	ABSENT	ABSENT	0	ABSENT	ABSENT	ABSENT	0
AT2G43290		10.0	10.0	507.09155	-1860.668	'255	255	255'	ABSENT	ABSENT	ABSENT	0	ABSENT	ABSENT	ABSENT	0
AT2G43420		10.0	10.0	484.66882	-1360.8877	'255	255	255'	ABSENT	ABSENT	ABSENT	0	ABSENT	ABSENT	ABSENT	0
AT2G43460		10.0	10.0	-1001.7535	-885.2881	'255	255	255'	ABSENT	ABSENT	ABSENT	0	ABSENT	ABSENT	ABSENT	0
AT2G43760		10.0	10.0	2838.3198	-811.8216	'255	255	255'	ABSENT	ABSENT	ABSENT	0	ABSENT	ABSENT	ABSENT	0
AT2G43770		10.0	10.0	-1479.7849	315.94916	'255	255	255'	ABSENT	ABSENT	ABSENT	0	ABSENT	ABSENT	ABSENT	0
AT2G43850		10.0	10.0	397.18808	-1745.8632	'255	255	255'	ABSENT	ABSENT	ABSENT	0	ABSENT	ABSENT	ABSENT	0
AT2G44030		10.0	10.0	995.5836	1838.9905	'255	255	255'	ABSENT	ABSENT	ABSENT	0	ABSENT	ABSENT	ABSENT	0
AT2G44060		10.0	10.0	-733.4617	-400.11096	'255	255	255'	ABSENT	ABSENT	ABSENT	0	ABSENT	ABSENT	ABSENT	0
AT2G44080		10.0	10.0	814.0514	-1158.6467	'255	255	255'	ABSENT	ABSENT	ABSENT	0	ABSENT	ABSENT	ABSENT	0
AT2G44090		10.0	10.0	271.4961	2419.1333	'231	230	255'	ABSENT	ABSENT	ABSENT	0	PRESENT	ABSENT	ABSENT	1
AT2G44110		10.0	10.0	769.753	-1333.3373	'255	255	255'	ABSENT	ABSENT	ABSENT	0	ABSENT	ABSENT	ABSENT	0
AT2G44130		10.0	10.0	-879.71844	893.0227	'255	255	255'	ABSENT	ABSENT	ABSENT	0	ABSENT	ABSENT	ABSENT	0
AT2G44170		10.0	10.0	-962.7731	-588.4051	'255	255	255'	ABSENT	ABSENT	ABSENT	0	ABSENT	ABSENT	ABSENT	0
AT2G44270		10.0	10.0	1204.5457	-293.32892	'231	230	255'	ABSENT	ABSENT	ABSENT	0	PRESENT	ABSENT	ABSENT	1
AT2G44310		10.0	10.0	-625.43115	-1197.4932	'255	255	255'	ABSENT	ABSENT	ABSENT	0	ABSENT	ABSENT	ABSENT	0
AT2G44340		10.0	10.0	2513.5793	-108.4741	'255	255	255'	ABSENT	ABSENT	ABSENT	0	ABSENT	ABSENT	ABSENT	0
AT2G44360		10.0	10.0	35.559486	2884.8857	'255	255	255'	ABSENT	ABSENT	ABSENT	0	ABSENT	ABSENT	ABSENT	0
AT2G44410		10.0	10.0	-544.4312	865.1845	'255	255	255'	ABSENT	ABSENT	ABSENT	0	ABSENT	ABSENT	ABSENT	0
AT2G44690		10.0	10.0	785.39417	-63.900826	'255	255	255'	ABSENT	ABSENT	ABSENT	0	ABSENT	ABSENT	ABSENT	0
AT2G45040		10.0	10.0	-589.1891	1419.745	'255	255	255'	ABSENT	ABSENT	ABSENT	0	ABSENT	ABSENT	ABSENT	0
AT2G45070		10.0	10.0	771.84454	-1102.1965	'255	255	255'	ABSENT	ABSENT	ABSENT	0	ABSENT	ABSENT	ABSENT	0
AT2G45160		10.0	10.0	-206.43604	1290.618	'255	255	255'	ABSENT	ABSENT	ABSENT	0	ABSENT	ABSENT	ABSENT	0
AT2G45180		10.0	10.0	-301.074	-778.3768	'255	255	255'	ABSENT	ABSENT	ABSENT	0	ABSENT	ABSENT	ABSENT	0
AT2G45220		10.0	10.0	-503.29312	-1237.3561	'255	255	255'	ABSENT	ABSENT	ABSENT	0	ABSENT	ABSENT	ABSENT	0
AT2G45350		10.0	10.0	-2593.674	2272.6204	'255	255	255'	ABSENT	ABSENT	ABSENT	0	ABSENT	ABSENT	ABSENT	0
AT2G45470		10.0	10.0	1337.6871	70.23493	'255	255	255'	ABSENT	ABSENT	ABSENT	0	ABSENT	ABSENT	ABSENT	0
AT2G45530		10.0	10.0	736.41693	-2238.949	'255	255	255'	ABSENT	ABSENT	ABSENT	0	ABSENT	ABSENT	ABSENT	0
AT2G45680		10.0	10.0	43.148262	764.3452	'255	255	255'	ABSENT	ABSENT	ABSENT	0	ABSENT	ABSENT	ABSENT	0
AT2G45820		10.0	10.0	-424.5855	236.08614	'184	184	255'	ABSENT	ABSENT	ABSENT	0	PRESENT	PRESENT	ABSENT	2
AT2G45850		10.0	10.0	505.0554	387.31064	'255	255	255'	ABSENT	ABSENT	ABSENT	0	ABSENT	ABSENT	ABSENT	0
AT2G45860		10.0	10.0	-1494.6582	1308.2272	'255	255	255'	ABSENT	ABSENT	ABSENT	0	ABSENT	ABSENT	ABSENT	0
AT2G45920		10.0	10.0	230.0469	551.2776	'255	255	255'	ABSENT	ABSENT	ABSENT	0	ABSENT	ABSENT	ABSENT	0
AT2G45960		10.0	10.0	189.88509	-1048.0618	'255	255	255'	ABSENT	ABSENT	ABSENT	0	ABSENT	ABSENT	ABSENT	0
AT2G46030		10.0	10.0	-1786.2141	-141.81511	'184	184	255'	ABSENT	ABSENT	ABSENT	0	PRESENT	PRESENT	ABSENT	2
AT2G46110		10.0	10.0	-921.0291	-454.56787	'255	255	255'	ABSENT	ABSENT	ABSENT	0	ABSENT	ABSENT	ABSENT	0
AT2G46240		10.0	10.0	-698.9884	-265.09604	'255	255	255'	ABSENT	ABSENT	ABSENT	0	ABSENT	ABSENT	ABSENT	0
AT2G46280		10.0	10.0	-233.37872	89.21348	'255	255	255'	ABSENT	ABSENT	ABSENT	0	ABSENT	ABSENT	ABSENT	0
AT2G46290		10.0	10.0	-1743.7003	-391.7348	'255	255	255'	ABSENT	ABSENT	ABSENT	0	ABSENT	ABSENT	ABSENT	0
AT2G46310		10.0	10.0	-432.27078	175.45612	'231	230	255'	ABSENT	ABSENT	ABSENT	0	PRESENT	ABSENT	ABSENT	1
AT2G46330		10.0	10.0	389.93942	-1163.1721	'255	255	255'	ABSENT	ABSENT	ABSENT	0	ABSENT	ABSENT	ABSENT	0
AT2G46340		10.0	10.0	350.8655	920.2527	'255	255	255'	ABSENT	ABSENT	ABSENT	0	ABSENT	ABSENT	ABSENT	0
AT2G46410		10.0	10.0	-485.1307	956.65247	'255	255	255'	ABSENT	ABSENT	ABSENT	0	ABSENT	ABSENT	ABSENT	0
AT2G46440		10.0	10.0	-1649.1389	-604.2166	'255	255	255'	ABSENT	ABSENT	ABSENT	0	ABSENT	ABSENT	ABSENT	0
AT2G46600		10.0	10.0	1510.2018	564.3313	'255	255	255'	ABSENT	ABSENT	ABSENT	0	ABSENT	ABSENT	ABSENT	0
AT2G46610		10.0	10.0	-591.4734	989.2458	'255	255	255'	ABSENT	ABSENT	ABSENT	0	ABSENT	ABSENT	ABSENT	0
AT2G46650		10.0	10.0	-20.562138	-1972.8031	'184	184	255'	ABSENT	ABSENT	ABSENT	0	PRESENT	PRESENT	ABSENT	2
AT2G46680		10.0	10.0	1430.6716	486.33377	'184	184	255'	ABSENT	ABSENT	ABSENT	0	PRESENT	PRESENT	ABSENT	2
AT2G46690		10.0	10.0	64.385864	1536.3298	'184	184	255'	ABSENT	ABSENT	ABSENT	0	PRESENT	PRESENT	ABSENT	2
AT2G46710		10.0	10.0	-100.03886	1383.7043	'184	184	255'	ABSENT	ABSENT	ABSENT	0	PRESENT	PRESENT	ABSENT	2
AT2G46790		10.0	10.0	-92.1103	624.3779	'184	184	255'	ABSENT	ABSENT	ABSENT	0	PRESENT	PRESENT	ABSENT	2
AT2G46820		10.0	10.0	1259.8798	1360.7845	'184	184	255'	ABSENT	ABSENT	ABSENT	0	PRESENT	PRESENT	ABSENT	2
AT2G46830		10.0	10.0	876.98926	1194.2443	'255	255	255'	ABSENT	ABSENT	ABSENT	0	ABSENT	ABSENT	ABSENT	0
AT2G46900		10.0	10.0	-1643.9008	-2731.915	'255	255	255'	ABSENT	ABSENT	ABSENT	0	ABSENT	ABSENT	ABSENT	0
AT2G47000		10.0	10.0	-1244.7798	-859.211	'184	184	255'	ABSENT	ABSENT	ABSENT	0	PRESENT	PRESENT	ABSENT	2
AT2G47060		10.0	10.0	-23.558533	-751.947	'184	184	255'	ABSENT	ABSENT	ABSENT	0	PRESENT	ABSENT	PRESENT	2
AT2G47070		10.0	10.0	166.90347	1653.414	'255	255	255'	ABSENT	ABSENT	ABSENT	0	ABSENT	ABSENT	ABSENT	0
AT2G47110		10.0	10.0	-672.97296	104.379	'255	255	255'	ABSENT	ABSENT	ABSENT	0	ABSENT	ABSENT	ABSENT	0
AT2G47170		10.0	10.0	-1209.1506	443.53537	'255	255	255'	ABSENT	ABSENT	ABSENT	0	ABSENT	ABSENT	ABSENT	0
AT2G47220		10.0	10.0	-3035.5627	-1383.7926	'255	255	255'	ABSENT	ABSENT	ABSENT	0	ABSENT	ABSENT	ABSENT	0
AT2G47390		10.0	10.0	-1798.2966	-506.0934	'255	255	255'	ABSENT	ABSENT	ABSENT	0	ABSENT	ABSENT	ABSENT	0
AT2G47400		10.0	10.0	-685.7361	1665.0814	'255	255	255'	ABSENT	ABSENT	ABSENT	0	ABSENT	ABSENT	ABSENT	0
AT2G47430		10.0	10.0	-668.5796	-515.53564	'255	255	255'	ABSENT	ABSENT	ABSENT	0	ABSENT	ABSENT	ABSENT	0
AT2G47450		10.0	10.0	126.93864	906.1587	'255	255	255'	ABSENT	ABSENT	ABSENT	0	ABSENT	ABSENT	ABSENT	0
AT2G47510		10.0	10.0	-877.5203	-636.0009	'255	255	255'	ABSENT	ABSENT	ABSENT	0	ABSENT	ABSENT	ABSENT	0
AT2G47610		10.0	10.0	-460.13782	-144.74728	'255	255	255'	ABSENT	ABSENT	ABSENT	0	ABSENT	ABSENT	ABSENT	0
AT2G47700		10.0	10.0	276.9808	409.95276	'255	255	255'	ABSENT	ABSENT	ABSENT	0	ABSENT	ABSENT	ABSENT	0
AT2G47770		10.0	10.0	483.13013	-1001.50385	'255	255	255'	ABSENT	ABSENT	ABSENT	0	ABSENT	ABSENT	ABSENT	0
AT2G47800		10.0	10.0	-1878.1334	-916.9969	'231	230	255'	ABSENT	ABSENT	ABSENT	0	PRESENT	ABSENT	ABSENT	1
AT2G47810		10.0	10.0	-647.5649	1514.0787	'184	184	255'	ABSENT	ABSENT	ABSENT	0	PRESENT	PRESENT	ABSENT	2
AT2G47840		10.0	10.0	1115.635	-595.4143	'255	255	255'	ABSENT	ABSENT	ABSENT	0	ABSENT	ABSENT	ABSENT	0
AT2G47870		10.0	10.0	-644.8252	2393.999	'255	255	255'	ABSENT	ABSENT	ABSENT	0	ABSENT	ABSENT	ABSENT	0
AT2G47930		10.0	10.0	424.63052	-840.42035	'255	255	255'	ABSENT	ABSENT	ABSENT	0	ABSENT	ABSENT	ABSENT	0
AT2G47950		10.0	10.0	-1440.2773	-1190.2664	'255	255	255'	ABSENT	ABSENT	ABSENT	0	ABSENT	ABSENT	ABSENT	0
AT2G47960		10.0	10.0	1090.8872	917.11053	'255	255	255'	ABSENT	ABSENT	ABSENT	0	ABSENT	ABSENT	ABSENT	0
AT2G47970		10.0	10.0	-1941.3207	228.1094	'255	255	255'	ABSENT	ABSENT	ABSENT	0	ABSENT	ABSENT	ABSENT	0
AT2G47980		10.0	10.0	-1376.2996	-1477.5125	'255	255	255'	ABSENT	ABSENT	ABSENT	0	ABSENT	ABSENT	ABSENT	0
AT2G48120		10.0	10.0	1959.2407	2124.5688	'255	255	255'	ABSENT	ABSENT	ABSENT	0	ABSENT	ABSENT	ABSENT	0
AT3G01050		10.0	10.0	67.99586	-149.43423	'231	230	255'	ABSENT	ABSENT	ABSENT	0	ABSENT	ABSENT	PRESENT	1
AT3G01130		10.0	10.0	-1852.4756	-1801.3514	'255	255	255'	ABSENT	ABSENT	ABSENT	0	ABSENT	ABSENT	ABSENT	0
AT3G01140		10.0	10.0	-1084.9934	1357.5747	'231	230	255'	ABSENT	ABSENT	ABSENT	0	PRESENT	ABSENT	ABSENT	1
AT3G01220		10.0	10.0	-23.887558	1156.6752	'184	184	255'	ABSENT	ABSENT	ABSENT	0	PRESENT	PRESENT	ABSENT	2
AT3G01300		10.0	10.0	665.0149	822.1391	'184	184	255'	ABSENT	ABSENT	ABSENT	0	PRESENT	PRESENT	ABSENT	2
AT3G01320		10.0	10.0	-872.6818	1835.6	'0	2	153'	ABSENT	ABSENT	ABSENT	0	PRESENT	PRESENT	PRESENT	3
AT3G01360		10.0	10.0	761.9555	-1864.419	'255	255	255'	ABSENT	ABSENT	ABSENT	0	ABSENT	ABSENT	ABSENT	0
AT3G01410		10.0	10.0	375.06985	491.7692	'255	255	255'	ABSENT	ABSENT	ABSENT	0	ABSENT	ABSENT	ABSENT	0
AT3G01435		10.0	10.0	627.7418	586.1621	'184	184	255'	ABSENT	ABSENT	ABSENT	0	PRESENT	PRESENT	ABSENT	2
AT3G01460		10.0	10.0	-1294.3269	-578.1467	'184	184	255'	ABSENT	ABSENT	ABSENT	0	PRESENT	PRESENT	ABSENT	2
AT3G01470		10.0	10.0	594.6023	611.99115	'184	184	255'	ABSENT	ABSENT	ABSENT	0	PRESENT	PRESENT	ABSENT	2
AT3G01500		10.0	10.0	-108.74121	-601.27563	'184	184	255'	ABSENT	ABSENT	ABSENT	0	PRESENT	PRESENT	ABSENT	2
AT3G01516		10.0	10.0	615.23315	-1710.1989	'255	255	255'	ABSENT	ABSENT	ABSENT	0	ABSENT	ABSENT	ABSENT	0
AT3G01550		10.0	10.0	583.0813	-1083.8259	'255	255	255'	ABSENT	ABSENT	ABSENT	0	ABSENT	ABSENT	ABSENT	0
AT3G01570		10.0	10.0	-305.25757	-458.57953	'255	255	255'	ABSENT	ABSENT	ABSENT	0	ABSENT	ABSENT	ABSENT	0
AT3G01660		10.0	10.0	1200.3984	-654.86505	'255	255	255'	ABSENT	ABSENT	ABSENT	0	ABSENT	ABSENT	ABSENT	0
AT3G01680		10.0	10.0	-135.25867	839.3269	'184	184	255'	ABSENT	ABSENT	ABSENT	0	PRESENT	PRESENT	ABSENT	2
AT3G01690		10.0	10.0	374.96988	261.67325	'231	230	255'	ABSENT	ABSENT	ABSENT	0	ABSENT	PRESENT	ABSENT	1
AT3G01770		10.0	10.0	-175.15498	998.37415	'255	255	255'	ABSENT	ABSENT	ABSENT	0	ABSENT	ABSENT	ABSENT	0
AT3G01780		10.0	10.0	-1121.4476	405.7955	'255	255	255'	ABSENT	ABSENT	ABSENT	0	ABSENT	ABSENT	ABSENT	0
AT3G01820		10.0	10.0	-283.33865	1153.8208	'255	255	255'	ABSENT	ABSENT	ABSENT	0	ABSENT	ABSENT	ABSENT	0
AT3G01860		10.0	10.0	1596.7386	-1258.1929	'255	255	255'	ABSENT	ABSENT	ABSENT	0	ABSENT	ABSENT	ABSENT	0
AT3G01890		10.0	10.0	422.1279	1652.5039	'231	230	255'	ABSENT	ABSENT	ABSENT	0	ABSENT	ABSENT	PRESENT	1
AT3G01910		10.0	10.0	-1311.1742	357.84543	'255	255	255'	ABSENT	ABSENT	ABSENT	0	ABSENT	ABSENT	ABSENT	0
AT3G01920		10.0	10.0	-533.95496	2388.6707	'255	255	255'	ABSENT	ABSENT	ABSENT	0	ABSENT	ABSENT	ABSENT	0
AT3G02000		10.0	10.0	-396.6902	1604.4508	'0	2	153'	ABSENT	ABSENT	ABSENT	0	PRESENT	PRESENT	PRESENT	3
AT3G02065		10.0	10.0	120.95964	-163.6316	'255	255	255'	ABSENT	ABSENT	ABSENT	0	ABSENT	ABSENT	ABSENT	0
AT3G02150		10.0	10.0	185.2878	859.18774	'255	255	255'	ABSENT	ABSENT	ABSENT	0	ABSENT	ABSENT	ABSENT	0
AT3G02190		10.0	10.0	-1592.6034	1723.58	'255	255	255'	ABSENT	ABSENT	ABSENT	0	ABSENT	ABSENT	ABSENT	0
AT3G02260		10.0	10.0	-1171.7288	-588.9422	'255	255	255'	ABSENT	ABSENT	ABSENT	0	ABSENT	ABSENT	ABSENT	0
AT3G02360		10.0	10.0	-164.41112	-128.98991	'255	255	255'	ABSENT	ABSENT	ABSENT	0	ABSENT	ABSENT	ABSENT	0
AT3G02380		10.0	10.0	-43.730587	1433.5583	'255	255	255'	ABSENT	ABSENT	ABSENT	0	ABSENT	ABSENT	ABSENT	0
AT3G02410		10.0	10.0	678.428	-910.1734	'231	230	255'	ABSENT	ABSENT	ABSENT	0	ABSENT	PRESENT	ABSENT	1
AT3G02470		10.0	10.0	1952.5315	-653.5975	'184	184	255'	ABSENT	ABSENT	ABSENT	0	PRESENT	ABSENT	PRESENT	2
AT3G02520		10.0	10.0	228.21748	56.617355	'184	184	255'	ABSENT	ABSENT	ABSENT	0	PRESENT	ABSENT	PRESENT	2
AT3G02910		10.0	10.0	1047.4092	1371.6106	'255	255	255'	ABSENT	ABSENT	ABSENT	0	ABSENT	ABSENT	ABSENT	0
AT3G03030		10.0	10.0	730.8993	1786.0479	'255	255	255'	ABSENT	ABSENT	ABSENT	0	ABSENT	ABSENT	ABSENT	0
AT3G03210		10.0	10.0	537.8876	-1258.2666	'255	255	255'	ABSENT	ABSENT	ABSENT	0	ABSENT	ABSENT	ABSENT	0
AT3G03305		10.0	10.0	-1288.204	-17.813673	'255	255	255'	ABSENT	ABSENT	ABSENT	0	ABSENT	ABSENT	ABSENT	0
AT3G03340		10.0	10.0	-1143.2233	517.27124	'184	184	255'	ABSENT	ABSENT	ABSENT	0	PRESENT	PRESENT	ABSENT	2
AT3G03360		10.0	10.0	81.248856	1881.9348	'255	255	255'	ABSENT	ABSENT	ABSENT	0	ABSENT	ABSENT	ABSENT	0
AT3G03450		10.0	10.0	160.64874	1111.9774	'255	255	255'	ABSENT	ABSENT	ABSENT	0	ABSENT	ABSENT	ABSENT	0
AT3G03600		10.0	10.0	831.1355	-924.0168	'255	255	255'	ABSENT	ABSENT	ABSENT	0	ABSENT	ABSENT	ABSENT	0
AT3G03890		10.0	10.0	-1090.7513	-911.8299	'255	255	255'	ABSENT	ABSENT	ABSENT	0	ABSENT	ABSENT	ABSENT	0
AT3G03920		10.0	10.0	-1490.1604	-307.74527	'184	184	255'	ABSENT	ABSENT	ABSENT	0	ABSENT	PRESENT	PRESENT	2
AT3G03980		10.0	10.0	1489.3872	197.07365	'255	255	255'	ABSENT	ABSENT	ABSENT	0	ABSENT	ABSENT	ABSENT	0
AT3G03990		10.0	10.0	-691.18933	249.4687	'255	255	255'	ABSENT	ABSENT	ABSENT	0	ABSENT	ABSENT	ABSENT	0
AT3G04000		10.0	10.0	1216.8917	-2981.4988	'255	255	255'	ABSENT	ABSENT	ABSENT	0	ABSENT	ABSENT	ABSENT	0
AT3G04240		10.0	10.0	207.0909	375.0467	'255	255	255'	ABSENT	ABSENT	ABSENT	0	ABSENT	ABSENT	ABSENT	0
AT3G04250		10.0	10.0	-1040.0211	-722.53644	'255	255	255'	ABSENT	ABSENT	ABSENT	0	ABSENT	ABSENT	ABSENT	0
AT3G04380		10.0	10.0	-14.92201	73.47509	'255	255	255'	ABSENT	ABSENT	ABSENT	0	ABSENT	ABSENT	ABSENT	0
AT3G04470		10.0	10.0	-1029.8204	-606.21875	'255	255	255'	ABSENT	ABSENT	ABSENT	0	ABSENT	ABSENT	ABSENT	0
AT3G04730		10.0	10.0	315.4131	1182.5181	'255	255	255'	ABSENT	ABSENT	ABSENT	0	ABSENT	ABSENT	ABSENT	0
AT3G04770		10.0	10.0	-1492.3555	-65.383575	'0	2	153'	ABSENT	ABSENT	ABSENT	0	PRESENT	PRESENT	PRESENT	3
AT3G04860		10.0	10.0	147.68655	639.4611	'184	184	255'	ABSENT	ABSENT	ABSENT	0	PRESENT	ABSENT	PRESENT	2
AT3G04870		10.0	10.0	-1655.1207	-244.34601	'255	255	255'	ABSENT	ABSENT	ABSENT	0	ABSENT	ABSENT	ABSENT	0
AT3G04940		10.0	10.0	-981.703	-1576.6056	'0	2	153'	ABSENT	ABSENT	ABSENT	0	PRESENT	PRESENT	PRESENT	3
AT3G05040		10.0	10.0	-197.27478	1177.3165	'255	255	255'	ABSENT	ABSENT	ABSENT	0	ABSENT	ABSENT	ABSENT	0
AT3G05060		10.0	10.0	-730.6927	-349.06607	'255	255	255'	ABSENT	ABSENT	ABSENT	0	ABSENT	ABSENT	ABSENT	0
AT3G05070		10.0	10.0	1159.4625	-1780.2512	'231	230	255'	ABSENT	ABSENT	ABSENT	0	PRESENT	ABSENT	ABSENT	1
AT3G05130		10.0	10.0	-1609.8818	261.93625	'255	255	255'	ABSENT	ABSENT	ABSENT	0	ABSENT	ABSENT	ABSENT	0
AT3G05150		10.0	10.0	543.4644	-1066.1198	'255	255	255'	ABSENT	ABSENT	ABSENT	0	ABSENT	ABSENT	ABSENT	0
AT3G05270		10.0	10.0	-1418.1016	15.480141	'255	255	255'	ABSENT	ABSENT	ABSENT	0	ABSENT	ABSENT	ABSENT	0
AT3G05360		10.0	10.0	457.0614	-1176.5037	'255	255	255'	ABSENT	ABSENT	ABSENT	0	ABSENT	ABSENT	ABSENT	0
AT3G05430		10.0	10.0	949.1988	645.5486	'255	255	255'	ABSENT	ABSENT	ABSENT	0	ABSENT	ABSENT	ABSENT	0
AT3G05580		10.0	10.0	-2192.4297	-596.9122	'255	255	255'	ABSENT	ABSENT	ABSENT	0	ABSENT	ABSENT	ABSENT	0
AT3G05640		10.0	10.0	321.0624	-40.65165	'184	184	255'	ABSENT	ABSENT	ABSENT	0	ABSENT	PRESENT	PRESENT	2
AT3G05680		10.0	10.0	-1764.7279	-129.2439	'255	255	255'	ABSENT	ABSENT	ABSENT	0	ABSENT	ABSENT	ABSENT	0
AT3G05860		10.0	10.0	-2078.8618	-654.8927	'255	255	255'	ABSENT	ABSENT	ABSENT	0	ABSENT	ABSENT	ABSENT	0
AT3G05870		10.0	10.0	-858.2336	1003.72174	'255	255	255'	ABSENT	ABSENT	ABSENT	0	ABSENT	ABSENT	ABSENT	0
AT3G05935		10.0	10.0	859.218	841.47	'255	255	255'	ABSENT	ABSENT	ABSENT	0	ABSENT	ABSENT	ABSENT	0
AT3G06240		10.0	10.0	100.66257	1882.336	'255	255	255'	ABSENT	ABSENT	ABSENT	0	ABSENT	ABSENT	ABSENT	0
AT3G06260		10.0	10.0	-2541.9683	47.092007	'255	255	255'	ABSENT	ABSENT	ABSENT	0	ABSENT	ABSENT	ABSENT	0
AT3G06290		10.0	10.0	-2116.9207	1608.0767	'255	255	255'	ABSENT	ABSENT	ABSENT	0	ABSENT	ABSENT	ABSENT	0
AT3G06360		10.0	10.0	636.33746	-1266.3547	'255	255	255'	ABSENT	ABSENT	ABSENT	0	ABSENT	ABSENT	ABSENT	0
AT3G06430		10.0	10.0	149.39621	657.57025	'255	255	255'	ABSENT	ABSENT	ABSENT	0	ABSENT	ABSENT	ABSENT	0
AT3G06435		10.0	10.0	751.21783	-1681.5028	'255	255	255'	ABSENT	ABSENT	ABSENT	0	ABSENT	ABSENT	ABSENT	0
AT3G06450		10.0	10.0	-267.01367	-140.82889	'0	2	153'	ABSENT	ABSENT	ABSENT	0	PRESENT	PRESENT	PRESENT	3
AT3G06470		10.0	10.0	550.8772	-1469.8041	'255	255	255'	ABSENT	ABSENT	ABSENT	0	ABSENT	ABSENT	ABSENT	0
AT3G06590		10.0	10.0	469.82288	1959.7767	'255	255	255'	ABSENT	ABSENT	ABSENT	0	ABSENT	ABSENT	ABSENT	0
AT3G06650		10.0	10.0	-1685.7521	-796.2205	'255	255	255'	ABSENT	ABSENT	ABSENT	0	ABSENT	ABSENT	ABSENT	0
AT3G06700		10.0	10.0	1055.9939	52.164497	'255	255	255'	ABSENT	ABSENT	ABSENT	0	ABSENT	ABSENT	ABSENT	0
AT3G06720		10.0	10.0	-427.74826	544.83417	'184	184	255'	ABSENT	ABSENT	ABSENT	0	PRESENT	PRESENT	ABSENT	2
AT3G07010		10.0	10.0	-1697.191	55.98348	'0	2	153'	ABSENT	ABSENT	ABSENT	0	PRESENT	PRESENT	PRESENT	3
AT3G07040		10.0	10.0	-169.99954	-676.1517	'255	255	255'	ABSENT	ABSENT	ABSENT	0	ABSENT	ABSENT	ABSENT	0
AT3G07110		10.0	10.0	-1404.4039	-461.5715	'255	255	255'	ABSENT	ABSENT	ABSENT	0	ABSENT	ABSENT	ABSENT	0
AT3G07120		10.0	10.0	-895.54865	217.77882	'255	255	255'	ABSENT	ABSENT	ABSENT	0	ABSENT	ABSENT	ABSENT	0
AT3G07200		10.0	10.0	-1196.4788	589.1253	'255	255	255'	ABSENT	ABSENT	ABSENT	0	ABSENT	ABSENT	ABSENT	0
AT3G07270		10.0	10.0	1043.6907	2183.3738	'255	255	255'	ABSENT	ABSENT	ABSENT	0	ABSENT	ABSENT	ABSENT	0
AT3G07330		10.0	10.0	1481.9996	-344.0347	'255	255	255'	ABSENT	ABSENT	ABSENT	0	ABSENT	ABSENT	ABSENT	0
AT3G07340		10.0	10.0	-24.527824	2047.7197	'255	255	255'	ABSENT	ABSENT	ABSENT	0	ABSENT	ABSENT	ABSENT	0
AT3G07350		10.0	10.0	-542.8319	1368.9071	'255	255	255'	ABSENT	ABSENT	ABSENT	0	ABSENT	ABSENT	ABSENT	0
AT3G07440		10.0	10.0	389.65897	855.1505	'231	230	255'	ABSENT	ABSENT	ABSENT	0	PRESENT	ABSENT	ABSENT	1
AT3G07480		10.0	10.0	700.12427	475.33527	'255	255	255'	ABSENT	ABSENT	ABSENT	0	ABSENT	ABSENT	ABSENT	0
AT3G07500		10.0	10.0	733.64734	-24.369495	'255	255	255'	ABSENT	ABSENT	ABSENT	0	ABSENT	ABSENT	ABSENT	0
AT3G07520		10.0	10.0	443.0497	-963.41077	'255	255	255'	ABSENT	ABSENT	ABSENT	0	ABSENT	ABSENT	ABSENT	0
AT3G07525		10.0	10.0	598.4456	-1785.7683	'255	255	255'	ABSENT	ABSENT	ABSENT	0	ABSENT	ABSENT	ABSENT	0
AT3G07550		10.0	10.0	-549.56384	1695.5669	'255	255	255'	ABSENT	ABSENT	ABSENT	0	ABSENT	ABSENT	ABSENT	0
AT3G07780		10.0	10.0	442.88953	628.6231	'255	255	255'	ABSENT	ABSENT	ABSENT	0	ABSENT	ABSENT	ABSENT	0
AT3G07790		10.0	10.0	-1064.4097	958.0414	'255	255	255'	ABSENT	ABSENT	ABSENT	0	ABSENT	ABSENT	ABSENT	0
AT3G07900		10.0	10.0	1010.2989	4.1928315	'255	255	255'	ABSENT	ABSENT	ABSENT	0	ABSENT	ABSENT	ABSENT	0
AT3G08530		10.0	10.0	86.716095	404.95355	'0	2	153'	ABSENT	ABSENT	ABSENT	0	PRESENT	PRESENT	PRESENT	3
AT3G08580		10.0	10.0	-721.9031	-186.25851	'231	230	255'	ABSENT	ABSENT	ABSENT	0	ABSENT	ABSENT	PRESENT	1
AT3G08590		10.0	10.0	-1426.3777	-417.22742	'231	230	255'	ABSENT	ABSENT	ABSENT	0	ABSENT	PRESENT	ABSENT	1
AT3G08600		10.0	10.0	499.69968	-1464.2191	'255	255	255'	ABSENT	ABSENT	ABSENT	0	ABSENT	ABSENT	ABSENT	0
AT3G08750		10.0	10.0	-76.3735	2365.0378	'255	255	255'	ABSENT	ABSENT	ABSENT	0	ABSENT	ABSENT	ABSENT	0
AT3G08880		10.0	10.0	-1382.5453	1362.9349	'255	255	255'	ABSENT	ABSENT	ABSENT	0	ABSENT	ABSENT	ABSENT	0
AT3G09070		10.0	10.0	-1293.6649	520.28735	'255	255	255'	ABSENT	ABSENT	ABSENT	0	ABSENT	ABSENT	ABSENT	0
AT3G09085		10.0	10.0	1276.9092	-835.3424	'255	255	255'	ABSENT	ABSENT	ABSENT	0	ABSENT	ABSENT	ABSENT	0
AT3G09100		10.0	10.0	732.5341	722.1053	'255	255	255'	ABSENT	ABSENT	ABSENT	0	ABSENT	ABSENT	ABSENT	0
AT3G09130		10.0	10.0	-493.92874	-1668.2067	'255	255	255'	ABSENT	ABSENT	ABSENT	0	ABSENT	ABSENT	ABSENT	0
AT3G09390		10.0	10.0	-431.072	-134.26872	'255	255	255'	ABSENT	ABSENT	ABSENT	0	ABSENT	ABSENT	ABSENT	0
AT3G09440		10.0	10.0	-485.2274	-81.479996	'255	255	255'	ABSENT	ABSENT	ABSENT	0	ABSENT	ABSENT	ABSENT	0
AT3G09470		10.0	10.0	1233.1061	-52.71933	'255	255	255'	ABSENT	ABSENT	ABSENT	0	ABSENT	ABSENT	ABSENT	0
AT3G09650		10.0	10.0	-3492.719	1286.2318	'255	255	255'	ABSENT	ABSENT	ABSENT	0	ABSENT	ABSENT	ABSENT	0
AT3G09700		10.0	10.0	1318.9325	394.95584	'231	230	255'	ABSENT	ABSENT	ABSENT	0	ABSENT	ABSENT	PRESENT	1
AT3G09790		10.0	10.0	-302.5479	-749.6562	'255	255	255'	ABSENT	ABSENT	ABSENT	0	ABSENT	ABSENT	ABSENT	0
AT3G09860		10.0	10.0	1020.41254	777.2519	'255	255	255'	ABSENT	ABSENT	ABSENT	0	ABSENT	ABSENT	ABSENT	0
AT3G09920		10.0	10.0	-151.6932	-725.8396	'255	255	255'	ABSENT	ABSENT	ABSENT	0	ABSENT	ABSENT	ABSENT	0
AT3G09922		10.0	10.0	-729.60345	-613.3163	'255	255	255'	ABSENT	ABSENT	ABSENT	0	ABSENT	ABSENT	ABSENT	0
AT3G10000		10.0	10.0	289.95547	1796.4604	'255	255	255'	ABSENT	ABSENT	ABSENT	0	ABSENT	ABSENT	ABSENT	0
AT3G10010		10.0	10.0	808.70917	-189.4502	'255	255	255'	ABSENT	ABSENT	ABSENT	0	ABSENT	ABSENT	ABSENT	0
AT3G10120		10.0	10.0	1074.289	-2497.9646	'255	255	255'	ABSENT	ABSENT	ABSENT	0	ABSENT	ABSENT	ABSENT	0
AT3G10140		10.0	10.0	1000.8725	703.15045	'255	255	255'	ABSENT	ABSENT	ABSENT	0	ABSENT	ABSENT	ABSENT	0
AT3G10180		10.0	10.0	-1965.0181	868.2728	'255	255	255'	ABSENT	ABSENT	ABSENT	0	ABSENT	ABSENT	ABSENT	0
AT3G10190		10.0	10.0	1381.4169	283.76807	'255	255	255'	ABSENT	ABSENT	ABSENT	0	ABSENT	ABSENT	ABSENT	0
AT3G10270		10.0	10.0	517.3689	653.0034	'255	255	255'	ABSENT	ABSENT	ABSENT	0	ABSENT	ABSENT	ABSENT	0
AT3G10340		10.0	10.0	-915.2679	601.3071	'184	184	255'	ABSENT	ABSENT	ABSENT	0	PRESENT	PRESENT	ABSENT	2
AT3G10370		10.0	10.0	-1593.4071	-626.39453	'255	255	255'	ABSENT	ABSENT	ABSENT	0	ABSENT	ABSENT	ABSENT	0
AT3G10420		10.0	10.0	339.05002	242.09807	'255	255	255'	ABSENT	ABSENT	ABSENT	0	ABSENT	ABSENT	ABSENT	0
AT3G10430		10.0	10.0	134.15688	2421.5842	'255	255	255'	ABSENT	ABSENT	ABSENT	0	ABSENT	ABSENT	ABSENT	0
AT3G10530		10.0	10.0	1540.6144	338.02655	'184	184	255'	ABSENT	ABSENT	ABSENT	0	PRESENT	PRESENT	ABSENT	2
AT3G10600		10.0	10.0	60.083008	-2191.2046	'255	255	255'	ABSENT	ABSENT	ABSENT	0	ABSENT	ABSENT	ABSENT	0
AT3G10640		10.0	10.0	435.7094	-1285.3381	'255	255	255'	ABSENT	ABSENT	ABSENT	0	ABSENT	ABSENT	ABSENT	0
AT3G10670		10.0	10.0	-1698.8534	-836.21814	'255	255	255'	ABSENT	ABSENT	ABSENT	0	ABSENT	ABSENT	ABSENT	0
AT3G10730		10.0	10.0	1165.1975	-289.2837	'255	255	255'	ABSENT	ABSENT	ABSENT	0	ABSENT	ABSENT	ABSENT	0
AT3G10800		10.0	10.0	-1045.5916	440.62924	'255	255	255'	ABSENT	ABSENT	ABSENT	0	ABSENT	ABSENT	ABSENT	0
AT3G10850		10.0	10.0	-1250.7646	-368.87094	'255	255	255'	ABSENT	ABSENT	ABSENT	0	ABSENT	ABSENT	ABSENT	0
AT3G10950		10.0	10.0	-243.28342	-468.29254	'255	255	255'	ABSENT	ABSENT	ABSENT	0	ABSENT	ABSENT	ABSENT	0
AT3G10960		10.0	10.0	716.56244	-1863.8207	'255	255	255'	ABSENT	ABSENT	ABSENT	0	ABSENT	ABSENT	ABSENT	0
AT3G10980		10.0	10.0	567.2185	-2409.3381	'255	255	255'	ABSENT	ABSENT	ABSENT	0	ABSENT	ABSENT	ABSENT	0
AT3G10985		10.0	10.0	-1141.0052	980.6598	'255	255	255'	ABSENT	ABSENT	ABSENT	0	ABSENT	ABSENT	ABSENT	0
AT3G11010		10.0	10.0	966.305	-1526.3932	'255	255	255'	ABSENT	ABSENT	ABSENT	0	ABSENT	ABSENT	ABSENT	0
AT3G11070		10.0	10.0	-1381.1826	-1205.8712	'255	255	255'	ABSENT	ABSENT	ABSENT	0	ABSENT	ABSENT	ABSENT	0
AT3G11260		10.0	10.0	-188.22923	941.78186	'255	255	255'	ABSENT	ABSENT	ABSENT	0	ABSENT	ABSENT	ABSENT	0
AT3G11270		10.0	10.0	-1327.597	-135.3472	'255	255	255'	ABSENT	ABSENT	ABSENT	0	ABSENT	ABSENT	ABSENT	0
AT3G11460		10.0	10.0	1092.5215	1083.4148	'255	255	255'	ABSENT	ABSENT	ABSENT	0	ABSENT	ABSENT	ABSENT	0
AT3G11520		10.0	10.0	-477.7954	486.0261	'255	255	255'	ABSENT	ABSENT	ABSENT	0	ABSENT	ABSENT	ABSENT	0
AT3G11690		10.0	10.0	1555.5203	1047.6438	'184	184	255'	ABSENT	ABSENT	ABSENT	0	PRESENT	PRESENT	ABSENT	2
AT3G11745		10.0	10.0	-1093.286	279.3976	'255	255	255'	ABSENT	ABSENT	ABSENT	0	ABSENT	ABSENT	ABSENT	0
AT3G11750		10.0	10.0	-1761.6403	18.561148	'184	184	255'	ABSENT	ABSENT	ABSENT	0	PRESENT	PRESENT	ABSENT	2
AT3G11770		10.0	10.0	-983.37665	-28.379967	'255	255	255'	ABSENT	ABSENT	ABSENT	0	ABSENT	ABSENT	ABSENT	0
AT3G11810		10.0	10.0	608.6984	-1277.5815	'255	255	255'	ABSENT	ABSENT	ABSENT	0	ABSENT	ABSENT	ABSENT	0
AT3G11900		10.0	10.0	-13.412945	-1217.4578	'255	255	255'	ABSENT	ABSENT	ABSENT	0	ABSENT	ABSENT	ABSENT	0
AT3G12030		10.0	10.0	-402.77274	-920.8409	'255	255	255'	ABSENT	ABSENT	ABSENT	0	ABSENT	ABSENT	ABSENT	0
AT3G12110		10.0	10.0	-326.26816	-373.2428	'255	255	255'	ABSENT	ABSENT	ABSENT	0	ABSENT	ABSENT	ABSENT	0
AT3G12120		10.0	10.0	1153.732	-913.1161	'255	255	255'	ABSENT	ABSENT	ABSENT	0	ABSENT	ABSENT	ABSENT	0
AT3G12400		10.0	10.0	-630.1717	-698.44293	'255	255	255'	ABSENT	ABSENT	ABSENT	0	ABSENT	ABSENT	ABSENT	0
AT3G12470		10.0	10.0	222.41806	650.2188	'255	255	255'	ABSENT	ABSENT	ABSENT	0	ABSENT	ABSENT	ABSENT	0
AT3G12510		10.0	10.0	-723.37494	2568.9146	'255	255	255'	ABSENT	ABSENT	ABSENT	0	ABSENT	ABSENT	ABSENT	0
AT3G12580		10.0	10.0	-435.22977	137.7205	'255	255	255'	ABSENT	ABSENT	ABSENT	0	ABSENT	ABSENT	ABSENT	0
AT3G12630		10.0	10.0	-938.6563	600.41473	'255	255	255'	ABSENT	ABSENT	ABSENT	0	ABSENT	ABSENT	ABSENT	0
AT3G12660		10.0	10.0	604.28644	-2376.567	'255	255	255'	ABSENT	ABSENT	ABSENT	0	ABSENT	ABSENT	ABSENT	0
AT3G12690		10.0	10.0	2063.3127	-2076.193	'184	184	255'	ABSENT	ABSENT	ABSENT	0	PRESENT	PRESENT	ABSENT	2
AT3G12730		10.0	10.0	-198.75163	2117.8406	'184	184	255'	ABSENT	ABSENT	ABSENT	0	PRESENT	PRESENT	ABSENT	2
AT3G12830		10.0	10.0	2102.343	1218.1864	'255	255	255'	ABSENT	ABSENT	ABSENT	0	ABSENT	ABSENT	ABSENT	0
AT3G12915		10.0	10.0	-1773.5603	-34.810112	'255	255	255'	ABSENT	ABSENT	ABSENT	0	ABSENT	ABSENT	ABSENT	0
AT3G12990		10.0	10.0	-2870.182	460.07492	'255	255	255'	ABSENT	ABSENT	ABSENT	0	ABSENT	ABSENT	ABSENT	0
AT3G13110		10.0	10.0	-833.28107	-815.85455	'255	255	255'	ABSENT	ABSENT	ABSENT	0	ABSENT	ABSENT	ABSENT	0
AT3G13160		10.0	10.0	769.3965	1214.4513	'255	255	255'	ABSENT	ABSENT	ABSENT	0	ABSENT	ABSENT	ABSENT	0
AT3G13175		10.0	10.0	583.9091	-1216.5602	'255	255	255'	ABSENT	ABSENT	ABSENT	0	ABSENT	ABSENT	ABSENT	0
AT3G13210		10.0	10.0	-1138.5267	811.85693	'184	184	255'	ABSENT	ABSENT	ABSENT	0	PRESENT	PRESENT	ABSENT	2
AT3G13224		10.0	10.0	-164.8881	2039.2969	'255	255	255'	ABSENT	ABSENT	ABSENT	0	ABSENT	ABSENT	ABSENT	0
AT3G13225		10.0	10.0	-1481.9125	-423.7493	'255	255	255'	ABSENT	ABSENT	ABSENT	0	ABSENT	ABSENT	ABSENT	0
AT3G13227		10.0	10.0	742.9364	1365.776	'255	255	255'	ABSENT	ABSENT	ABSENT	0	ABSENT	ABSENT	ABSENT	0
AT3G13310		10.0	10.0	394.3445	1272.1016	'255	255	255'	ABSENT	ABSENT	ABSENT	0	ABSENT	ABSENT	ABSENT	0
AT3G13330		10.0	10.0	-1667.5288	-621.33905	'255	255	255'	ABSENT	ABSENT	ABSENT	0	ABSENT	ABSENT	ABSENT	0
AT3G13350		10.0	10.0	-1015.0018	1505.4407	'255	255	255'	ABSENT	ABSENT	ABSENT	0	ABSENT	ABSENT	ABSENT	0
AT3G13380		10.0	10.0	270.34167	-526.3257	'255	255	255'	ABSENT	ABSENT	ABSENT	0	ABSENT	ABSENT	ABSENT	0
AT3G13445		10.0	10.0	1453.7577	1076.9594	'255	255	255'	ABSENT	ABSENT	ABSENT	0	ABSENT	ABSENT	ABSENT	0
AT3G13520		10.0	10.0	1164.9364	-1027.4132	'255	255	255'	ABSENT	ABSENT	ABSENT	0	ABSENT	ABSENT	ABSENT	0
AT3G13580		10.0	10.0	-886.89594	-687.95	'0	2	153'	ABSENT	ABSENT	ABSENT	0	PRESENT	PRESENT	PRESENT	3
AT3G13640		10.0	10.0	-990.54834	-60.44076	'0	2	153'	ABSENT	ABSENT	ABSENT	0	PRESENT	PRESENT	PRESENT	3
AT3G13672		10.0	10.0	1042.9974	313.06827	'255	255	255'	ABSENT	ABSENT	ABSENT	0	ABSENT	ABSENT	ABSENT	0
AT3G13674		10.0	10.0	-1845.5879	-92.19422	'255	255	255'	ABSENT	ABSENT	ABSENT	0	ABSENT	ABSENT	ABSENT	0
AT3G13680		10.0	10.0	685.169	-1117.4918	'255	255	255'	ABSENT	ABSENT	ABSENT	0	ABSENT	ABSENT	ABSENT	0
AT3G13770		10.0	10.0	-1145.7975	-233.83194	'255	255	255'	ABSENT	ABSENT	ABSENT	0	ABSENT	ABSENT	ABSENT	0
AT3G13820		10.0	10.0	201.73116	1946.8557	'255	255	255'	ABSENT	ABSENT	ABSENT	0	ABSENT	ABSENT	ABSENT	0
AT3G13830		10.0	10.0	183.27109	1913.791	'255	255	255'	ABSENT	ABSENT	ABSENT	0	ABSENT	ABSENT	ABSENT	0
AT3G13845		10.0	10.0	1400.6881	-329.8284	'255	255	255'	ABSENT	ABSENT	ABSENT	0	ABSENT	ABSENT	ABSENT	0
AT3G13850		10.0	10.0	-444.29196	1376.3572	'255	255	255'	ABSENT	ABSENT	ABSENT	0	ABSENT	ABSENT	ABSENT	0
AT3G14067		10.0	10.0	-976.0418	-1081.3727	'255	255	255'	ABSENT	ABSENT	ABSENT	0	ABSENT	ABSENT	ABSENT	0
AT3G14100		10.0	10.0	-139.02748	2398.0835	'255	255	255'	ABSENT	ABSENT	ABSENT	0	ABSENT	ABSENT	ABSENT	0
AT3G14180		10.0	10.0	169.09268	401.40067	'255	255	255'	ABSENT	ABSENT	ABSENT	0	ABSENT	ABSENT	ABSENT	0
AT3G14290		10.0	10.0	-124.72097	-402.79044	'255	255	255'	ABSENT	ABSENT	ABSENT	0	ABSENT	ABSENT	ABSENT	0
AT3G14395		10.0	10.0	-586.3909	891.6548	'255	255	255'	ABSENT	ABSENT	ABSENT	0	ABSENT	ABSENT	ABSENT	0
AT3G14470		10.0	10.0	-519.62946	-1186.1934	'255	255	255'	ABSENT	ABSENT	ABSENT	0	ABSENT	ABSENT	ABSENT	0
AT3G14710		10.0	10.0	2407.9202	1545.5039	'255	255	255'	ABSENT	ABSENT	ABSENT	0	ABSENT	ABSENT	ABSENT	0
AT3G14780		10.0	10.0	604.814	2056.9856	'255	255	255'	ABSENT	ABSENT	ABSENT	0	ABSENT	ABSENT	ABSENT	0
AT3G14790		10.0	10.0	-1255.1473	1014.9647	'255	255	255'	ABSENT	ABSENT	ABSENT	0	ABSENT	ABSENT	ABSENT	0
AT3G15020		10.0	10.0	-1494.9784	405.35538	'255	255	255'	ABSENT	ABSENT	ABSENT	0	ABSENT	ABSENT	ABSENT	0
AT3G15095		10.0	10.0	531.3501	-508.40756	'255	255	255'	ABSENT	ABSENT	ABSENT	0	ABSENT	ABSENT	ABSENT	0
AT3G15150		10.0	10.0	-1064.8348	-670.88416	'255	255	255'	ABSENT	ABSENT	ABSENT	0	ABSENT	ABSENT	ABSENT	0
AT3G15180		10.0	10.0	-1162.6636	260.53104	'255	255	255'	ABSENT	ABSENT	ABSENT	0	ABSENT	ABSENT	ABSENT	0
AT3G15300		10.0	10.0	2488.5466	-68.5506	'255	255	255'	ABSENT	ABSENT	ABSENT	0	ABSENT	ABSENT	ABSENT	0
AT3G15353		10.0	10.0	1476.6095	308.10538	'255	255	255'	ABSENT	ABSENT	ABSENT	0	ABSENT	ABSENT	ABSENT	0
AT3G15358		10.0	10.0	801.98944	-1951.5386	'255	255	255'	ABSENT	ABSENT	ABSENT	0	ABSENT	ABSENT	ABSENT	0
AT3G15395		10.0	10.0	1526.5569	743.8596	'255	255	255'	ABSENT	ABSENT	ABSENT	0	ABSENT	ABSENT	ABSENT	0
AT3G15420		10.0	10.0	1081.708	1043.9396	'255	255	255'	ABSENT	ABSENT	ABSENT	0	ABSENT	ABSENT	ABSENT	0
AT3G15610		10.0	10.0	-1789.2522	1.3269149	'255	255	255'	ABSENT	ABSENT	ABSENT	0	ABSENT	ABSENT	ABSENT	0
AT3G15970		10.0	10.0	-1193.216	550.5558	'255	255	255'	ABSENT	ABSENT	ABSENT	0	ABSENT	ABSENT	ABSENT	0
AT3G16050		10.0	10.0	-204.9512	-235.24379	'255	255	255'	ABSENT	ABSENT	ABSENT	0	ABSENT	ABSENT	ABSENT	0
AT3G16120		10.0	10.0	-301.1897	1005.681	'0	2	153'	ABSENT	ABSENT	ABSENT	0	PRESENT	PRESENT	PRESENT	3
AT3G16140		10.0	10.0	-425.14072	1186.1774	'184	184	255'	ABSENT	ABSENT	ABSENT	0	PRESENT	ABSENT	PRESENT	2
AT3G16230		10.0	10.0	-1148.5265	-1409.2827	'255	255	255'	ABSENT	ABSENT	ABSENT	0	ABSENT	ABSENT	ABSENT	0
AT3G16410		10.0	10.0	-673.05585	-587.83484	'231	230	255'	ABSENT	ABSENT	ABSENT	0	ABSENT	PRESENT	ABSENT	1
AT3G16440		10.0	10.0	1018.9861	1282.8821	'255	255	255'	ABSENT	ABSENT	ABSENT	0	ABSENT	ABSENT	ABSENT	0
AT3G16450		10.0	10.0	-774.39154	-735.97894	'255	255	255'	ABSENT	ABSENT	ABSENT	0	ABSENT	ABSENT	ABSENT	0
AT3G16530		10.0	10.0	-257.50128	-999.99457	'184	184	255'	ABSENT	ABSENT	ABSENT	0	PRESENT	PRESENT	ABSENT	2
AT3G16580		10.0	10.0	116.88904	1934.0424	'255	255	255'	ABSENT	ABSENT	ABSENT	0	ABSENT	ABSENT	ABSENT	0
AT3G16630		10.0	10.0	700.4497	125.06147	'231	230	255'	ABSENT	ABSENT	ABSENT	0	ABSENT	PRESENT	ABSENT	1
AT3G16650		10.0	10.0	214.97482	-615.7989	'231	230	255'	ABSENT	ABSENT	ABSENT	0	ABSENT	PRESENT	ABSENT	1
AT3G16670		10.0	10.0	127.225716	-781.44305	'255	255	255'	ABSENT	ABSENT	ABSENT	0	ABSENT	ABSENT	ABSENT	0
AT3G16740		10.0	10.0	179.24602	2262.4524	'255	255	255'	ABSENT	ABSENT	ABSENT	0	ABSENT	ABSENT	ABSENT	0
AT3G16890		10.0	10.0	-1204.793	1168.9598	'255	255	255'	ABSENT	ABSENT	ABSENT	0	ABSENT	ABSENT	ABSENT	0
AT3G16980		10.0	10.0	-589.47815	607.8437	'184	184	255'	ABSENT	ABSENT	ABSENT	0	PRESENT	ABSENT	PRESENT	2
AT3G17170		10.0	10.0	-1715.1759	719.19403	'255	255	255'	ABSENT	ABSENT	ABSENT	0	ABSENT	ABSENT	ABSENT	0
AT3G17205		10.0	10.0	1623.864	673.5405	'184	184	255'	ABSENT	ABSENT	ABSENT	0	PRESENT	PRESENT	ABSENT	2
AT3G17210		10.0	10.0	358.93015	-1177.5266	'255	255	255'	ABSENT	ABSENT	ABSENT	0	ABSENT	ABSENT	ABSENT	0
AT3G17220		10.0	10.0	-1817.6123	-351.86896	'255	255	255'	ABSENT	ABSENT	ABSENT	0	ABSENT	ABSENT	ABSENT	0
AT3G17490		10.0	10.0	-105.49375	1417.3715	'255	255	255'	ABSENT	ABSENT	ABSENT	0	ABSENT	ABSENT	ABSENT	0
AT3G17620		10.0	10.0	1151.6116	-1037.5531	'255	255	255'	ABSENT	ABSENT	ABSENT	0	ABSENT	ABSENT	ABSENT	0
AT3G17650		10.0	10.0	545.65485	-759.88214	'231	230	255'	ABSENT	ABSENT	ABSENT	0	ABSENT	PRESENT	ABSENT	1
AT3G17668		10.0	10.0	97.80149	991.752	'255	255	255'	ABSENT	ABSENT	ABSENT	0	ABSENT	ABSENT	ABSENT	0
AT3G17740		10.0	10.0	801.5146	1367.0978	'255	255	255'	ABSENT	ABSENT	ABSENT	0	ABSENT	ABSENT	ABSENT	0
AT3G17840		10.0	10.0	625.0519	-1523.578	'231	230	255'	ABSENT	ABSENT	ABSENT	0	ABSENT	PRESENT	ABSENT	1
AT3G17860		10.0	10.0	-45.195057	702.5243	'184	184	255'	ABSENT	ABSENT	ABSENT	0	PRESENT	PRESENT	ABSENT	2
AT3G17930		10.0	10.0	-614.95544	-815.6956	'255	255	255'	ABSENT	ABSENT	ABSENT	0	ABSENT	ABSENT	ABSENT	0
AT3G18250		10.0	10.0	790.0124	-1605.8872	'255	255	255'	ABSENT	ABSENT	ABSENT	0	ABSENT	ABSENT	ABSENT	0
AT3G18320		10.0	10.0	588.0564	2287.7036	'255	255	255'	ABSENT	ABSENT	ABSENT	0	ABSENT	ABSENT	ABSENT	0
AT3G18450		10.0	10.0	668.49066	-1688.6039	'255	255	255'	ABSENT	ABSENT	ABSENT	0	ABSENT	ABSENT	ABSENT	0
AT3G18510		10.0	10.0	-345.8555	-1753.0015	'255	255	255'	ABSENT	ABSENT	ABSENT	0	ABSENT	ABSENT	ABSENT	0
AT3G18520		10.0	10.0	199.3469	1099.5355	'255	255	255'	ABSENT	ABSENT	ABSENT	0	ABSENT	ABSENT	ABSENT	0
AT3G18650		10.0	10.0	-1354.8766	1722.0076	'255	255	255'	ABSENT	ABSENT	ABSENT	0	ABSENT	ABSENT	ABSENT	0
AT3G18690		10.0	10.0	1166.8486	-262.61374	'255	255	255'	ABSENT	ABSENT	ABSENT	0	ABSENT	ABSENT	ABSENT	0
AT3G18720		10.0	10.0	230.98073	1948.4042	'255	255	255'	ABSENT	ABSENT	ABSENT	0	ABSENT	ABSENT	ABSENT	0
AT3G18730		10.0	10.0	388.4671	55.398903	'255	255	255'	ABSENT	ABSENT	ABSENT	0	ABSENT	ABSENT	ABSENT	0
AT3G18780		10.0	10.0	-115.98759	-316.0439	'255	255	255'	ABSENT	ABSENT	ABSENT	0	ABSENT	ABSENT	ABSENT	0
AT3G18830		10.0	10.0	-521.37006	-795.8404	'255	255	255'	ABSENT	ABSENT	ABSENT	0	ABSENT	ABSENT	ABSENT	0
AT3G18910		10.0	10.0	1378.1111	-887.4454	'255	255	255'	ABSENT	ABSENT	ABSENT	0	ABSENT	ABSENT	ABSENT	0
AT3G18930		10.0	10.0	509.07635	-1799.4191	'255	255	255'	ABSENT	ABSENT	ABSENT	0	ABSENT	ABSENT	ABSENT	0
AT3G18960		10.0	10.0	885.1892	1376.2297	'255	255	255'	ABSENT	ABSENT	ABSENT	0	ABSENT	ABSENT	ABSENT	0
[truncated: 44,335 more rows]
