# Supplementary material for: The contributions from the progenitor genomes of the mesopolyploid Brassiceae are evolutionarily distinct but functionally compatible
Source: Genome Res. 2021 May;31(5):799–810. doi: 10.1101/gr.270033.120 (PMC8092008; doi:10.1101/gr.270033.120)
Supplement: Supplemental Material [file supp_gr.270033.120_Supplemental_Code.zip › Supplemental_Code/Figure4/edge_count_0_99.txt]

LF-LF	MF1-MF1	MF2-MF2	LF-MF1	LF-MF2	MF1-MF2
56316	19834	17098	33715	31379	18571
56576	20090	17088	33485	31289	18626
56552	20182	17086	33505	31360	18611
55904	19944	16982	33639	31650	18440
56314	19908	17378	33614	31285	18578
56580	19714	17308	33516	31120	18632
56480	20098	17504	33480	31310	18421
56746	19862	17548	33453	31027	18479
56484	19860	17322	33842	30929	18600
56230	19922	17262	33743	31432	18474
56350	20130	17378	33676	31318	18389
56644	19918	17174	33565	31236	18611
56140	20098	17158	33566	31374	18610
56140	19870	17398	33690	31282	18558
56172	19846	16982	33552	31344	18766
56716	20132	17218	33424	31049	18685
56578	19680	17240	33581	31017	18888
56090	20024	17052	33787	31463	18468
56378	19906	17008	33509	31483	18606
56658	20028	17434	33408	31214	18601
56226	19842	17132	33781	31308	18596
56448	19748	17254	33834	31218	18601
56346	19842	17188	33583	31380	18679
56290	19984	17046	33495	31233	18759
56536	20080	17298	33497	31117	18576
56172	19696	17264	33690	31260	18691
56572	19940	17336	33517	31270	18503
56316	19650	17418	33800	31069	18597
56426	20154	17236	33478	31360	18506
56368	19958	17164	33642	31227	18547
56514	19986	17456	33582	31320	18371
56794	19996	17314	33412	31033	18783
56598	19900	17254	33596	31375	18516
56118	19876	17024	33636	31398	18530
56534	20036	17118	33403	31247	18667
56450	20050	17238	33576	31229	18664
56450	19884	17286	33689	31083	18598
56186	19740	17304	33867	31133	18659
56290	20004	17298	33502	31401	18420
56884	20296	17320	33312	31137	18643
56462	19846	17170	33688	31185	18500
56502	19758	17208	33488	31412	18722
56674	19988	17406	33500	31166	18397
56358	19756	17188	33629	31174	18815
56356	20260	17246	33318	31492	18503
56676	19968	17168	33584	31193	18588
56766	20154	16970	33214	31365	18774
56334	20086	17066	33542	31160	18736
56474	19840	17196	33561	31238	18730
56552	19962	17264	33497	31264	18557
56300	19886	17560	33748	31138	18510
56580	20118	17188	33656	31059	18679
56788	20098	17550	33418	31006	18588
56162	19938	17166	33668	31401	18546
56848	19800	17360	33416	30990	18686
56740	19850	17140	33415	31082	18869
56406	19920	17226	33668	31291	18587
56414	19862	17226	33693	31220	18560
56430	19960	17270	33627	31252	18444
56398	19812	17310	33642	31140	18548
56552	19994	17464	33523	31093	18532
56884	19984	17198	33263	31268	18660
56384	20080	17258	33408	31286	18519
56558	20106	17260	33484	31298	18569
56342	20244	17102	33441	31331	18701
55956	20020	17120	33742	31389	18499
56090	19866	17310	33694	31411	18577
56392	20192	17374	33422	31247	18635
56470	20090	17222	33480	31310	18456
56460	19788	17240	33743	31201	18571
56594	19918	17530	33503	31098	18623
56434	20032	17266	33656	31315	18479
56716	20072	17252	33499	31277	18615
56316	19826	17326	33664	31265	18462
56332	19454	17252	33871	31383	18526
56294	19844	17266	33672	31457	18660
56564	19782	17224	33699	31154	18518
55850	19892	17028	33617	31528	18625
56358	19914	17068	33691	31024	18735
56654	20136	17298	33506	31171	18541
56298	19984	17338	33547	31311	18613
56724	20030	17166	33418	31225	18604
55986	19826	17324	33677	31326	18737
56474	20052	17110	33498	31350	18571
56210	19936	17142	33571	31322	18678
56778	19860	17440	33630	31015	18604
55980	19940	17286	33591	31358	18617
56052	19868	17340	33683	31247	18595
56264	20184	17022	33451	31393	18598
56358	19596	17186	33785	31143	18718
56260	19938	17270	33588	31526	18346
56250	19656	17372	33760	31107	18682
56312	19712	17230	33904	31075	18543
56684	20008	17416	33451	30988	18675
56534	19766	17298	33659	31266	18502
56336	20192	17306	33526	31363	18527
56196	19772	17300	33641	31210	18735
56462	19908	17236	33587	31354	18546
56246	19900	17294	33814	31480	18373
55948	19552	17210	34177	31238	18516
